# Supplementary material for: Investigation of Proteomic and Phosphoproteomic Responses to Signaling Network Perturbations Reveals Functional Pathway Organizations in Yeast
Source: Cell Rep. Author manuscript; Available in PMC 2020 Jul 26. (PMC7382779; doi:10.1016/j.celrep.2019.10.034)
Supplement: Table S5 [file NIHMS1605463-supplement-Table_S5.xlsx]

## Sheet: Tab and Column Descriptions
Table S5. Results of regression analysis of Δgene-Δgene perturbation profiles. Related to Figure 5.
"protein" tab contains regression analysis of Δgene-Δgene proteomic perturbation profiles
"phosphorylation" tab contains regression analysis of Δgene-Δgene phosphoproteomic perturbation profiles

## Sheet: protein
Gene Symbol (∆gene)	Gene Symbol (∆gene)	Pearson r	Adjusted p-value
∆tpk3	∆dbf20	-0.923664	5.20636e-24
∆psr2	∆cla4	-0.883492	1.29905e-17
∆cka2	∆dbf20	-0.872543	2.93834e-23
∆pkh1	∆rim15	-0.870474	1.00601e-07
∆psr1	∆ptc7	-0.841105	3.92585e-09
∆psr1	∆cka2	-0.834349	3.92585e-09
∆psr1	∆ppz1	-0.822229	3.12429e-08
∆ypl150w	∆tpk3	-0.800096	1.043e-16
∆ypl150w	∆ptp3	-0.795885	8.65554e-06
∆ypk1	∆skm1	-0.788244	7.8221e-06
∆bub1	∆rim15	-0.780447	5.51449e-17
∆psr1	∆tpk3	-0.774468	6.08261e-06
∆psr2	∆sky1	-0.769154	3.97977e-07
∆cmp2	∆sky1	-0.767557	4.18788e-12
∆cka2	∆skm1	-0.766826	1.6604e-06
∆sks1	∆sch9	-0.763805	1.52199e-05
∆tpk3	∆rim15	-0.745519	1.3669e-08
∆tpk2	∆tpk3	-0.74077	8.40838e-05
∆cka2	∆pbs2	-0.738869	4.58989e-07
∆cka2	∆fpk1	-0.721594	0.000162186
∆cla4	∆dbf20	-0.719798	1.46925e-10
∆cmp2	∆cla4	-0.719184	2.14825e-10
∆kns1	∆sch9	-0.701097	6.12109e-05
∆ksp1	∆rim15	-0.696962	5.45703e-06
∆cla4	∆ptc7	-0.695951	5.06766e-14
∆tpk3	∆swe1	-0.684093	1.21601e-09
∆cka2	∆ypl150w	-0.683077	3.96698e-19
∆psr1	∆ptk2	-0.661174	0.000302525
∆hog1	∆isr1	-0.660887	0.000303789
∆ypl150w	∆sks1	-0.65749	8.66954e-05
∆ypk1	∆pbs2	-0.65536	1.86265e-05
∆ypk1	∆ssk2	-0.651186	2.30902e-08
∆mkk2	∆dbf20	-0.63697	0.000783316
∆kns1	∆hog1	-0.631895	2.88832e-05
∆hog1	∆cka2	-0.63036	6.4703e-11
∆cka2	∆rim15	-0.628901	1.1614e-08
∆hog1	∆yvh1	-0.626311	1.08169e-11
∆yck1	∆yvh1	-0.62306	0.00138134
∆cka2	∆sch9	-0.622921	2.8726e-12
∆kns1	∆rim15	-0.613493	0.00138134
∆bub1	∆sch9	-0.613076	1.63143e-11
∆hog1	∆ptc1	-0.610707	4.53317e-06
∆tpk3	∆sch9	-0.610522	2.42858e-06
∆hog1	∆bub1	-0.607309	3.80043e-09
∆tpk2	∆bub1	-0.600149	0.00289471
∆ppz1	∆dbf2	0.602149	1.96045e-05
∆cka2	∆tpk3	0.603575	4.27173e-08
∆mkk2	∆bub1	0.603691	0.000373721
∆cla4	∆cka2	0.605642	2.45711e-15
∆mkk2	∆tpk3	0.605693	0.0020854
∆hog1	∆sch9	0.606604	1.69405e-09
∆ypl150w	∆pbs2	0.609922	0.000204349
∆ypk1	∆sks1	0.610744	0.000969681
∆tpk3	∆ctk1	0.611225	9.43762e-07
∆akl1	∆bud32	0.61176	0.00116039
∆ksp1	∆ypk1	0.612421	1.96763e-05
∆fus3	∆ste11	0.617051	0.00127548
∆psr2	∆ypl150w	0.62522	0.00105553
∆ksp1	∆bud32	0.625558	1.8272e-05
∆sky1	∆isr1	0.62819	4.31949e-05
∆ksp1	∆yvh1	0.635922	4.72227e-07
∆hog1	∆ypl150w	0.637858	1.82417e-10
∆swe1	∆dbf20	0.642338	3.35803e-06
∆ypk1	∆yvh1	0.643241	3.70089e-19
∆cka2	∆ctk1	0.646137	9.92118e-19
∆swe1	∆cka1	0.648688	0.000154979
∆bub1	∆dbf2	0.649108	1.08998e-21
∆kns1	∆cka2	0.651896	0.000508023
∆mck1	∆sch9	0.659391	1.90328e-16
∆ypk1	∆bub1	0.661814	1.25442e-14
∆cla4	∆ypk1	0.662831	8.36863e-15
∆cmp2	∆ppz1	0.663081	1.33013e-08
∆mkk2	∆yvh1	0.665106	4.20742e-06
∆ksp1	∆ste11	0.669169	6.20965e-07
∆skm1	∆sch9	0.669633	0.000307122
∆ypl150w	∆rim15	0.672505	2.12474e-10
∆ssk2	∆rim15	0.676637	5.07516e-08
∆pkp1	∆rim15	0.678401	7.41609e-05
∆pbs2	∆sch9	0.679418	2.10636e-05
∆pbs2	∆rim15	0.679853	0.000170598
∆ypl150w	∆skm1	0.680018	0.000399598
∆dbf20	∆pbs2	0.682567	0.000115928
∆ypl150w	∆ssk2	0.691977	1.63075e-09
∆ksp1	∆ptk2	0.698844	0.000319998
∆isr1	∆bub1	0.699589	2.66933e-06
∆sky1	∆ptk2	0.700492	1.04289e-16
∆dbf20	∆ssk2	0.702897	3.13803e-07
∆mck1	∆ypl150w	0.722591	2.61686e-18
∆ypl150w	∆cka1	0.732206	3.47092e-08
∆ptc7	∆isr1	0.737375	4.66858e-06
∆dbf20	∆sch9	0.738452	3.76158e-11
∆yvh1	∆bud32	0.742766	3.1375e-142
∆mck1	∆dbf20	0.744208	2.03052e-12
∆psr2	∆ppz1	0.744871	1.50245e-07
∆swe1	∆pbs2	0.746368	4.53317e-06
∆ypk1	∆bud32	0.750053	3.30682e-32
∆ypk1	∆ctk1	0.752076	3.10058e-27
∆rim15	∆sch9	0.752144	6.03484e-16
∆swe1	∆ssk2	0.756665	2.04998e-08
∆ypl150w	∆sch9	0.778094	1.09487e-20
∆dbf20	∆cka1	0.782812	1.15395e-08
∆slt2	∆bck1	0.799199	7.51653e-06
∆ypk1	∆isr1	0.803309	6.04868e-09
∆fus3	∆ste7	0.803847	3.13803e-07
∆hog1	∆rim15	0.803862	6.22012e-16
∆cka2	∆ypk1	0.811378	4.18245e-31
∆isr1	∆ctk1	0.817286	3.0312e-15
∆ypl150w	∆swe1	0.817662	3.61872e-13
∆psr2	∆cmp2	0.818197	3.53203e-07
∆cka2	∆mkk2	0.821953	6.31359e-09
∆sks1	∆bub1	0.823768	2.50241e-07
∆cmp2	∆ptc7	0.833856	1.37252e-10
∆cka2	∆sks1	0.847128	1.37134e-08
∆tpk3	∆sks1	0.854813	4.75055e-08
∆psr2	∆ptc7	0.864499	1.67299e-09
∆skm1	∆pbs2	0.870158	3.62811e-09
∆hog1	∆ssk2	0.872263	2.51685e-22
∆ppz1	∆ptc7	0.886759	6.56176e-42
∆ypl150w	∆dbf20	0.900584	3.99642e-26
∆hog1	∆pbs2	0.90998	2.56114e-16
∆skm1	∆ssk2	0.922808	7.97561e-13
∆ssk2	∆pbs2	0.955594	3.58743e-24

## Sheet: phosphorylation
Gene Symbol (∆gene)	Gene Symbol (∆gene)	Pearson r	Adjusted p-value
∆ypl150w	∆tpk3	-0.951376	1.19e-18
∆siw14	∆rim15	-0.937526	2.33e-12
∆psr2	∆cla4	-0.926318	6.45e-12
∆cmp2	∆ypk1	-0.882582	2.92e-13
∆rck1	∆sit4	-0.868979	9.67e-10
∆tpk3	∆dbf20	-0.842213	1.04e-07
∆ypl150w	∆ksp1	-0.837526	4.6e-07
∆hog1	∆ptc7	-0.836097	5.55e-11
∆ste11	∆sch9	-0.81397	1.42e-51
∆ypk1	∆rim15	-0.812834	3.39e-06
∆tpk3	∆sch9	-0.759946	2.17e-08
∆psr2	∆sky1	-0.738786	2.69e-05
∆bub1	∆rim15	-0.727103	7.09e-15
∆sky1	∆rim15	-0.722036	2.19e-10
∆ssk2	∆sit4	-0.707629	4.11e-20
∆cla4	∆ptc7	-0.704518	8.99e-08
∆ptc7	∆sch9	-0.685714	7.49e-09
∆cmp2	∆cla4	-0.682846	7.36e-08
∆cla4	∆ypl150w	-0.680932	1.22e-06
∆ppz1	∆yvh1	-0.679138	1.44e-26
∆cka2	∆ypl150w	-0.67852	2.08e-10
∆cmp2	∆sch9	-0.676891	7.51e-05
∆tpk3	∆swe1	-0.676123	1.3e-05
∆ptc7	∆ypk1	-0.668949	7.07e-07
∆hog1	∆cna1	-0.658737	0.000420319
∆psr2	∆yvh1	-0.646778	0.000119317
∆hog1	∆cmp2	-0.638135	2.76e-06
∆ppz1	∆cla4	-0.63023	2.63e-16
∆mck1	∆ptc7	-0.622293	1.31e-09
∆kns1	∆ste11	-0.619435	6.64e-10
∆sky1	∆ssk2	-0.617826	9.45e-06
∆cka2	∆rim15	-0.616436	2.86e-07
∆ppz1	∆tpk3	-0.614469	0.00275107
∆pph22	∆oca1	-0.607774	1.83e-05
∆ptc7	∆slt2	-0.604046	0.00348539
∆mck1	∆cna1	0.60587	9.38e-05
∆dbf20	∆dbf2	0.606803	0.00165271
∆ypl150w	∆sch9	0.614275	1.16e-08
∆yck2	∆ctk1	0.618726	0.000478724
∆ptk2	∆ste11	0.619014	1.14e-05
∆fus3	∆ste11	0.6238	1.18e-07
∆cla4	∆yvh1	0.632209	2.26e-21
∆ypk1	∆ptc1	0.645778	1.88e-18
∆tpk3	∆yvh1	0.654375	3.68e-08
∆ypk1	∆ctk1	0.654886	6.55e-12
∆tpk3	∆ste11	0.660667	2.08e-07
∆mck1	∆pph3	0.661286	0.000677872
∆ksp1	∆yvh1	0.664036	0.0001157
∆ptk2	∆bud32	0.666331	1.03e-09
∆dbf20	∆sch9	0.679102	7.26e-07
∆ypk1	∆bub1	0.681212	3.58e-18
∆cmp2	∆ppz1	0.685498	1.63e-09
∆siw14	∆ste11	0.688068	2.89e-06
∆ptk2	∆ctk1	0.688334	2.87e-06
∆cka2	∆bck1	0.697411	1.84e-06
∆ptc7	∆ste11	0.700616	2.71e-18
∆ctk1	∆sit4	0.701452	2.75e-59
∆hog1	∆sch9	0.708273	1.83e-09
∆swe1	∆sit4	0.712381	8.03e-37
∆hal5	∆sit4	0.712455	5.18e-10
∆hog1	∆skm1	0.71337	0.000198515
∆cka2	∆hal5	0.719937	0.000159645
∆yvh1	∆bud32	0.720008	2.2e-77
∆ppz1	∆ste11	0.723136	3.86e-31
∆cmp2	∆ste11	0.726639	7.49e-09
∆cka2	∆slt2	0.729244	8.85e-09
∆bub1	∆dbf2	0.732908	2.11e-20
∆siw14	∆sit4	0.741835	1.04e-07
∆isr1	∆ctk1	0.744716	1.86e-07
∆bub1	∆ctk1	0.756979	5.72e-49
∆rim15	∆sch9	0.765775	7.28e-18
∆ste7	∆ste11	0.765914	1.29e-12
∆ypl150w	∆ssk2	0.767642	2.78e-05
∆cla4	∆ypk1	0.769479	1.26e-19
∆hog1	∆dbf20	0.772368	2.36e-05
∆sks1	∆yvh1	0.773387	1.47e-05
∆ptc7	∆isr1	0.773579	9.72e-07
∆sky1	∆siw14	0.795836	2.56e-07
∆swe1	∆pkh3	0.800493	1.19e-07
∆bub1	∆siw14	0.824214	1.58e-09
∆hog1	∆ypl150w	0.829344	6.98e-14
∆ypk1	∆bud32	0.838768	8.89e-40
∆hog1	∆ssk2	0.843371	1.03e-13
∆hog1	∆pbs2	0.854479	6.86e-09
∆cmp2	∆ptc7	0.87716	3.87e-14
∆sky1	∆ptk2	0.884008	4.72e-21
∆psr2	∆ppz1	0.887181	2.35e-09
∆cla4	∆tpk3	0.890178	1.96e-11
∆ppz1	∆ptc7	0.90071	2.58e-38
∆ypl150w	∆dbf20	0.924283	8.09e-14
∆slt2	∆bck1	0.949304	1.15e-28
