# Supplementary material for: Investigation of Proteomic and Phosphoproteomic Responses to Signaling Network Perturbations Reveals Functional Pathway Organizations in Yeast
Source: Cell Rep. Author manuscript; Available in PMC 2020 Jul 26. (PMC7382779; doi:10.1016/j.celrep.2019.10.034)
Supplement: Table S3 [file NIHMS1605463-supplement-Table_S3.xlsx]

## Sheet: Tab and Column Descriptions
Table S3. Protein regulation network and results of gene ontology enrichment analysis of regulated proteins using Uniprot biological pathway database, KEGG pathway database, SGD biochemical pathway database and SGD protein complex database. Related to Figure 3 and Figure 4
"Protein Regulation Network" tab contains regulated proteins in deletion strains. Changes of deleted genes in cognate deletion strains are not removed.
"GO Uniprot bp" tab contains results of GO enrichment analysis on regulated proteins using uniprot biologicla pathway database. "up/down" indicats whether up-regulated proteins or down-regulated proteins are enriched in GO items.
"GO KEGG" tab contains results of GO enrichment analysis on regulated proteins using KEGG pathway database. "up/down" indicats whether up-regulated proteins or down-regulated proteins are enriched in GO items.
"GO SGD biochemical" tab contains results of GO enrichment analysis on regulated proteins using SGD biochemical database. "up/down" indicats whether up-regulated proteins or down-regulated proteins are enriched in GO items.
"GO SGD protein complex" tab contains results of GO enrichment analysis on regulated proteins using SGD protein complex database. "up/down" indicats whether up-regulated proteins or down-regulated proteins are enriched in GO items.

## Sheet: Protein Regulation Network
Gene Symbol (∆gene)	Gene Symbol (regulated protein)	Log2ratio (∆gene/wt)
∆cka2	AAC3	-0.696608
∆hog1	AAC3	0.757381
∆pbs2	AAC3	0.68015
∆skm1	AAC3	0.607248
∆ssk2	AAC3	0.72166
∆ypl150w	AAC3	1.1925
∆yvh1	AAC3	-0.881291
∆bub1	AAH1	-0.508893
∆bud32	AAH1	-1.763
∆ctk1	AAH1	-0.459167
∆ptc1	AAH1	-0.380627
∆bud32	AAP1	-1.51975
∆cla4	AAP1	-0.467937
∆dbf2	AAP1	1.04892
∆sit4	AAP1	0.465211
∆sky1	AAP1	-0.451504
∆ste11	AAP1	0.668685
∆yvh1	AAP1	-0.783036
∆bub1	AAR2	0.442332
∆yvh1	AAR2	0.484192
∆bud32	AAT1	-0.98467
∆yvh1	AAT2	0.655938
∆yvh1	ABD1	0.392582
∆yvh1	ABF1	0.484291
∆bub1	ABP1	0.93012
∆ste11	ABP1	0.474413
∆yvh1	ABP140	-0.487301
∆bud32	ABZ1	-1.07528
∆sit4	ABZ1	0.602033
∆bud32	ABZ2	-0.384074
∆rim15	ACB1	0.884117
∆ssk2	ACB1	-0.48217
∆ypk1	ACB1	0.518942
∆bub1	ACC1	-0.397564
∆bud32	ACC1	-0.809527
∆sit4	ACC1	0.40274
∆ste11	ACC1	-0.69043
∆ctk1	ACF2	-0.398825
∆bud32	ACF4	0.56074
∆yvh1	ACF4	0.763566
∆fus3	ACH1	-0.579066
∆ppz1	ACH1	-0.585392
∆sit4	ACH1	0.9885
∆siw14	ACH1	0.636942
∆sky1	ACH1	0.760607
∆bud32	ACL4	-0.466744
∆yvh1	ACL4	0.617185
∆oca1	ACM1	-1.1389
∆sdp1	ACM1	-1.28507
∆ypk3	ACM1	1.26664
∆bud32	ACO1	0.382548
∆ctk1	ACO1	-0.484441
∆dun1	ACO1	0.405377
∆mck1	ACO1	-1.34249
∆sch9	ACO1	-0.47664
∆sit4	ACO2	0.552986
∆ypl150w	ACO2	0.438536
∆bud32	ACP1	1.02942
∆rim15	ACP1	0.52155
∆bud32	ACS2	-0.90734
∆yvh1	ACS2	-0.755568
∆yvh1	ACT1	-0.485073
∆bub1	ADD37	0.454715
∆bud32	ADD37	0.921893
∆cla4	ADD37	0.389455
∆dbf2	ADD37	0.496901
∆ptc1	ADD37	0.637269
∆sit4	ADD37	-0.450103
∆yvh1	ADD66	0.825919
∆bud32	ADE1	-0.549771
∆sit4	ADE1	-0.595445
∆yvh1	ADE1	-0.507846
∆bub1	ADE12	-0.734801
∆yvh1	ADE12	-1.01616
∆bub1	ADE13	-0.587662
∆bud32	ADE13	-0.715368
∆ctk1	ADE13	-0.390972
∆sit4	ADE13	-0.515255
∆yvh1	ADE13	-1.11917
∆bub1	ADE17	-0.931806
∆bud32	ADE17	-0.57803
∆ctk1	ADE17	-1.00012
∆sch9	ADE17	-0.695591
∆sit4	ADE17	-0.891617
∆siw14	ADE17	-0.410354
∆yvh1	ADE17	-1.0201
∆bub1	ADE2	-0.552239
∆ctk1	ADE2	-0.702567
∆sit4	ADE2	-0.445525
∆bub1	ADE3	-0.39623
∆bud32	ADE3	-0.747631
∆ste11	ADE3	0.51472
∆ych1	ADE3	-1.13859
∆yvh1	ADE3	-0.580994
∆bub1	ADE4	-0.555945
∆sit4	ADE4	-0.742879
∆bub1	ADE5,7	-0.436402
∆ste11	ADE5,7	0.448887
∆yvh1	ADE5,7	-0.59989
∆bub1	ADE6	-0.767574
∆bud32	ADE6	-1.35257
∆sit4	ADE6	-0.387298
∆yvh1	ADE6	-0.808794
∆bud32	ADE8	0.614175
∆mck1	ADE8	0.395872
∆sit4	ADE8	-0.755906
∆yvh1	ADE8	0.654768
∆bud32	ADF1	-1.0645
∆sit4	ADF1	-1.35573
∆sky1	ADF1	-0.526677
∆ste11	ADF1	-0.744956
∆ypk1	ADF1	-0.47578
∆bud32	ADH1	-0.762345
∆cla4	ADH1	-0.637886
∆sit4	ADH1	0.567481
∆yvh1	ADH1	-0.938056
∆bub1	ADH2	1.00649
∆ppz1	ADH2	-0.975364
∆sit4	ADH2	1.32164
∆sky1	ADH2	0.936967
∆ste11	ADH2	2.59924
∆cka2	ADH3	-0.434833
∆cla4	ADH3	-0.49928
∆ste11	ADH3	0.798559
∆bud32	ADH4	-1.09378
∆ctk1	ADH4	2.28416
∆rim15	ADH4	0.380816
∆sit4	ADH4	0.396121
∆ste11	ADH4	0.619945
∆yvh1	ADH4	-0.716253
∆akl1	ADH5	-0.494156
∆bud32	ADH5	-1.21434
∆cla4	ADH5	-0.511983
∆ctk1	ADH5	-0.509559
∆sit4	ADH5	1.62147
∆ste11	ADH5	1.3113
∆yvh1	ADH5	-0.740091
∆ctk1	ADH6	0.43701
∆sit4	ADH6	0.991627
∆ctk1	ADI1	-0.42024
∆ste11	ADI1	0.622943
∆bud32	ADK1	-0.414392
∆bub1	ADP1	1.07937
∆cka2	ADR1	0.666804
∆ctk1	ADR1	0.696592
∆dbf20	ADR1	-0.490527
∆mck1	ADR1	-1.74045
∆ppz1	ADR1	-0.677777
∆sch9	ADR1	-1.09209
∆ypk1	ADR1	0.638754
∆ypl150w	ADR1	-0.871047
∆yvh1	ADR1	-1.04545
∆bud32	AEP1	-0.394329
∆ppz1	AEP1	-0.617275
∆bud32	AEP2	-0.412898
∆cla4	AEP2	0.499909
∆yvh1	AEP2	-0.425248
∆env7	AEP3	1.87075
∆bud32	AFG1	0.413705
∆cla4	AFG1	0.50925
∆ppz1	AFG1	-0.432083
∆sch9	AFG2	0.427489
∆yvh1	AFG2	0.684035
∆cla4	AFG3	0.649522
∆bud32	AFI1	-0.597313
∆dbf2	AGC1	-0.448
∆yvh1	AGE2	0.51635
∆bub1	AGP1	1.27413
∆bud32	AGP1	-0.811044
∆cka2	AGP1	-0.40986
∆ctk1	AGP1	-0.407572
∆npr1	AGP1	0.687214
∆ptk2	AGP1	0.884677
∆sky1	AGP1	1.46549
∆yvh1	AGP1	-1.68437
∆bud32	AGP2	-0.805168
∆ppz1	AGP2	0.770605
∆sch9	AGP2	-0.947536
∆ste11	AGP2	0.706561
∆yvh1	AGP2	-0.882848
∆bud32	AGX1	1.43663
∆bud32	AHA1	0.804543
∆mck1	AHA1	0.738747
∆sit4	AHA1	-0.717797
∆sky1	AHA1	-0.490403
∆bud32	AHC1	0.481816
∆ypk1	AHC1	-0.665107
∆bub1	AHC2	0.525418
∆yvh1	AHC2	-0.595446
∆bud32	AHK1	-1.02541
∆bud32	AHP1	1.21317
∆ste11	AHP1	-1.05101
∆sit4	AI1	0.8133
∆ctk1	AIF1	-1.64192
∆mck1	AIF1	0.735681
∆bud32	AIM10	0.439387
∆cla4	AIM10	0.576682
∆ppz1	AIM10	-0.381926
∆bud32	AIM14	-0.839426
∆yvh1	AIM14	-0.511806
∆bub1	AIM17	0.920271
∆ctk1	AIM17	0.951781
∆dbf2	AIM17	0.82335
∆ste11	AIM17	0.999722
∆ypk1	AIM17	0.640662
∆ypl150w	AIM17	-0.804558
∆yvh1	AIM17	0.554329
∆bub1	AIM18	0.91434
∆cla4	AIM18	0.667317
∆dbf2	AIM18	0.515201
∆ypl150w	AIM18	-0.439058
∆bud32	AIM19	1.04333
∆cka2	AIM19	0.540634
∆cla4	AIM19	0.698836
∆bub1	AIM2	0.561324
∆ctk1	AIM2	0.590621
∆ste11	AIM2	0.479248
∆yvh1	AIM2	-0.588191
∆sky1	AIM20	-0.810203
∆bud32	AIM21	0.772452
∆yvh1	AIM21	0.435107
∆cla4	AIM22	0.572514
∆ppz1	AIM22	-0.42299
∆sit4	AIM22	0.41972
∆yvh1	AIM22	0.61452
∆cla4	AIM23	0.659813
∆ctk1	AIM23	-0.637795
∆ppz1	AIM23	-0.574819
∆cla4	AIM24	0.576813
∆ctk1	AIM24	-0.428063
∆sit4	AIM24	0.435801
∆yvh1	AIM29	0.386275
∆bud32	AIM3	0.715504
∆sit4	AIM3	-0.415087
∆bub1	AIM32	1.3285
∆cla4	AIM32	0.77984
∆ppz1	AIM32	-0.447495
∆bud32	AIM36	0.381572
∆sit4	AIM36	0.491127
∆ppz1	AIM39	-0.580469
∆sit4	AIM39	0.457773
∆bud32	AIM4	0.895328
∆sit4	AIM4	0.403464
∆bub1	AIM41	0.40965
∆bud32	AIM41	0.723279
∆ctk1	AIM41	0.526539
∆ste11	AIM41	0.582211
∆ypl150w	AIM41	-0.396325
∆yvh1	AIM44	-1.39013
∆bud32	AIM45	0.867503
∆bub1	AIM46	0.71516
∆bud32	AIM46	-0.392063
∆dbf2	AIM46	0.653495
∆ppz1	AIM46	-0.637856
∆sky1	AIM46	0.493026
∆bud32	AIM6	0.481766
∆yvh1	AIM6	0.88002
∆bud32	AIM7	0.394925
∆ctk1	AIP1	0.426712
∆ste11	AIP1	0.457822
∆ctk1	AIR1	-0.498323
∆sky1	AIR1	-0.41256
∆ypk1	AIR1	-0.415223
∆sit4	AIR2	-0.699297
∆akl1	AKL1	-2.81013
∆bub1	AKL1	0.384
∆bud32	AKR1	-0.525129
∆ppz1	AKR1	0.536031
∆sit4	AKR1	-0.486744
∆bud32	AKR2	-0.541291
∆bub1	ALA1	-0.423391
∆bud32	ALB1	-0.73312
∆ctk1	ALB1	-0.637257
∆sit4	ALB1	-0.834058
∆ypk1	ALB1	-0.459411
∆yvh1	ALB1	-0.86824
∆ctk1	ALD2	-0.808963
∆sky1	ALD2	0.427288
∆ste11	ALD2	0.480204
∆cka2	ALD3	3.16473
∆hog1	ALD3	-2.71612
∆yvh1	ALD3	2.88015
∆bub1	ALD4	0.79547
∆ctk1	ALD4	1.4208
∆sit4	ALD4	0.835478
∆sky1	ALD4	0.811454
∆ste11	ALD4	1.34059
∆ypl150w	ALD4	-0.793562
∆bud32	ALD5	0.63543
∆cka2	ALD5	-0.637573
∆mck1	ALD5	0.687279
∆sit4	ALD5	0.834674
∆yvh1	ALD5	0.50759
∆bud32	ALD6	-0.485894
∆cla4	ALD6	-0.388872
∆mck1	ALD6	-0.410258
∆ste11	ALD6	-0.860973
∆yvh1	ALD6	-0.742825
∆bud32	ALE1	-0.783759
∆sch9	ALE1	-0.415591
∆yvh1	ALE1	-0.820505
∆ctk1	ALF1	-0.738789
∆yvh1	ALF1	0.484704
∆bub1	ALG1	0.571442
∆bud32	ALG1	-0.456256
∆bud32	ALG11	-0.391041
∆yvh1	ALG11	-0.431656
∆yvh1	ALG12	-0.509001
∆bud32	ALG13	0.652529
∆bud32	ALG2	-0.420632
∆yvh1	ALG5	-0.461811
∆bud32	ALG8	-0.51141
∆yvh1	ALG9	-0.556575
∆alk1	ALK1	-2.18335
∆cla4	ALK1	0.505107
∆sit4	ALK1	-0.680058
∆ypl150w	ALK1	0.439194
∆yvh1	ALK1	-0.556648
∆yvh1	ALO1	-0.617708
∆mck1	ALR1	-0.488078
∆yvh1	ALR1	-0.496129
∆yvh1	ALT1	0.501999
∆ctk1	ALT2	-0.467232
∆mck1	ALT2	-0.674236
∆sit4	ALT2	-0.522836
∆bud32	AMD1	-0.876445
∆mck1	AMD1	-0.517454
∆yvh1	AMD1	-0.576061
∆bud32	AME1	0.495372
∆yvh1	AME1	0.695222
∆hog1	AMS1	-0.85787
∆rim15	AMS1	-1.06551
∆ste11	AMS1	1.11209
∆bud32	ANB1	-2.3441
∆pbs2	ANB1	1.66248
∆ppz1	ANB1	1.84147
∆skm1	ANB1	1.28942
∆ssk2	ANB1	1.31235
∆ste11	ANB1	2.04656
∆bud32	ANR2	-0.397889
∆elm1	ANR2	-1.73183
∆ctk1	ANT1	-0.56172
∆sit4	ANT1	-0.621589
∆bud32	ANY1	-0.506731
∆ctk1	ANY1	-0.476984
∆yvh1	ANY1	-0.456602
∆bub1	APA1	0.599511
∆bud32	APA1	-0.651518
∆cla4	APA1	-0.556863
∆ypl150w	APA1	0.39542
∆cla4	APA2	-0.588929
∆ctk1	APA2	-0.402432
∆ppz1	APA2	-0.493951
∆sky1	APA2	0.574067
∆yvh1	APA2	0.639695
∆bud32	APC11	0.589993
∆ste11	APC11	-0.453356
∆env7	APC9	-0.691526
∆vhs1	APC9	0.415943
∆bub1	APD1	0.383203
∆ptc1	APE1	-0.901561
∆rim15	APE1	-0.495566
∆sch9	APE1	-0.472059
∆sky1	APE1	0.618574
∆ste11	APE1	0.77792
∆ypl150w	APE1	-0.740727
∆bud32	APE2	-0.555563
∆sit4	APE2	-0.461608
∆yvh1	APE2	-0.82318
∆ste11	APE3	0.955752
∆yvh1	APE3	0.834527
∆bub1	APE4	0.656272
∆dbf2	APE4	0.784867
∆sit4	APE4	-0.731158
∆bub1	APJ1	0.38759
∆mck1	APJ1	1.02822
∆ste11	APJ1	0.493653
∆yvh1	APL1	-0.491542
∆ctk1	APL4	0.381312
∆bud32	APL5	-0.683603
∆yvh1	APL5	-0.433294
∆bud32	APL6	-1.16104
∆bub1	APM2	0.791155
∆elm1	APN2	0.857143
∆kdx1	APN2	-1.03244
∆sat4	APN2	0.781983
∆bud32	APP1	0.819179
∆ctk1	APS3	-0.523972
∆yvh1	APS3	0.39883
∆ctk1	APT1	-0.908098
∆bub1	APT2	-0.484007
∆bud32	AQR1	-0.89263
∆ctk1	AQR1	-0.585827
∆ypl150w	AQR1	0.844376
∆yvh1	AQR1	-1.57905
∆bub1	ARA1	0.597981
∆ste11	ARA1	0.57576
∆ypk1	ARA1	0.427314
∆ypl150w	ARA1	-0.512358
∆yvh1	ARA1	1.0774
∆bud32	ARA2	0.572347
∆cla4	ARA2	0.471138
∆ste11	ARA2	0.575683
∆bud32	ARB1	-0.703274
∆ctk1	ARB1	-0.442484
∆sit4	ARB1	-0.386515
∆yvh1	ARB1	-0.471295
∆bud32	ARC1	-0.540949
∆bud32	ARC15	0.41831
∆ste11	ARC40	-0.385364
∆dbf2	ARD1	0.442653
∆bub1	ARE1	1.04031
∆cla4	ARE1	-0.507062
∆ctk1	ARE1	-0.581791
∆yvh1	ARE1	-0.423696
∆bud32	ARE2	-0.466135
∆cla4	ARE2	-1.117
∆ctk1	ARE2	0.406859
∆yvh1	ARF1	-0.634788
∆bud32	ARF2	0.542806
∆cla4	ARF2	-0.487387
∆sky1	ARF2	0.434751
∆ste11	ARF2	0.600428
∆ctk1	ARF3	-0.427681
∆mck1	ARF3	0.429944
∆bud32	ARG1	1.12421
∆cka2	ARG1	0.687455
∆dbf2	ARG1	-0.894631
∆mck1	ARG1	1.76238
∆ppz1	ARG1	-0.930605
∆ste11	ARG1	0.942816
∆ypk1	ARG1	0.914641
∆mck1	ARG2	0.505455
∆ptc7	ARG2	-0.490555
∆cka2	ARG3	0.833531
∆mck1	ARG3	1.70802
∆oca1	ARG3	0.688535
∆sch9	ARG3	0.785346
∆siw14	ARG3	1.00393
∆ypk1	ARG3	0.84485
∆bub1	ARG4	0.671744
∆bud32	ARG4	0.546807
∆fus3	ARG4	-0.610414
∆mck1	ARG4	1.12865
∆ppz1	ARG4	-0.475072
∆sch9	ARG4	0.508092
∆sit4	ARG4	0.934633
∆sky1	ARG4	0.635803
∆ste7	ARG4	-0.688245
∆yvh1	ARG4	1.38122
∆bud32	ARG5,6	1.2877
∆cka2	ARG5,6	0.585962
∆cmp2	ARG5,6	-0.669552
∆dbf2	ARG5,6	-0.685413
∆mck1	ARG5,6	1.13637
∆ppz1	ARG5,6	-1.17055
∆sch9	ARG5,6	0.682749
∆ypk1	ARG5,6	0.637936
∆yvh1	ARG5,6	0.951736
∆bud32	ARG7	1.65454
∆dbf2	ARG7	-0.460315
∆mck1	ARG7	1.16434
∆ppz1	ARG7	-0.436263
∆sch9	ARG7	0.609
∆sit4	ARG7	0.661927
∆yvh1	ARG7	2.06356
∆cka2	ARG8	0.738312
∆dbf2	ARG8	-0.783237
∆mck1	ARG8	1.35931
∆npr1	ARG8	0.599858
∆sch9	ARG8	0.750031
∆ypk1	ARG8	0.714309
∆yvh1	ARG8	0.651477
∆ctk1	ARG82	0.775352
∆sit4	ARG82	0.640493
∆sky1	ARG82	-0.438566
∆yvh1	ARG82	0.744865
∆ctk1	ARH1	-0.555513
∆cla4	ARI1	-0.691079
∆ctk1	ARI1	-0.598713
∆dbf20	ARI1	0.457421
∆hog1	ARI1	-0.445026
∆sky1	ARI1	0.473101
∆ssk2	ARI1	-0.463863
∆yvh1	ARI1	0.613577
∆bub1	ARL1	0.441769
∆bud32	ARL3	1.00885
∆sit4	ARL3	-0.562694
∆yvh1	ARL3	0.570503
∆ptc1	ARN1	1.55821
∆ypk1	ARN1	-1.54764
∆bud32	ARO10	-1.72903
∆cka1	ARO10	-0.90162
∆cla4	ARO10	1.138
∆ctk1	ARO10	-1.65449
∆mck1	ARO10	-2.03481
∆sch9	ARO10	-1.04031
∆ste11	ARO10	-0.864136
∆yvh1	ARO3	0.608353
∆dbf2	ARO4	-0.416665
∆yvh1	ARO4	0.427314
∆sit4	ARO7	-0.575323
∆yvh1	ARO7	0.548555
∆bub1	ARO8	-0.524528
∆ste11	ARO8	0.432507
∆bub1	ARO9	1.19737
∆bud32	ARO9	-1.0281
∆cka1	ARO9	-0.770983
∆cla4	ARO9	0.988936
∆ctk1	ARO9	-0.808946
∆dbf2	ARO9	1.27774
∆siw14	ARO9	-0.708473
∆yvh1	ARO9	1.15135
∆bub1	ARP1	0.848987
∆bud32	ARP1	0.580577
∆dbf2	ARP1	0.753415
∆bud32	ARP4	0.448507
∆ctk1	ARP4	-0.702571
∆bud32	ARP5	-0.458291
∆ctk1	ARP6	-0.483573
∆yvh1	ARP6	0.699173
∆yvh1	ARP7	0.396567
∆sit4	ARP8	0.529635
∆yvh1	ARP9	0.425863
∆cla4	ART10	0.392848
∆bud32	ARX1	-0.555538
∆bub1	ASC1	-0.394238
∆yvh1	ASC1	-0.459341
∆sit4	ASG1	0.454519
∆mck1	ASH1	-0.501741
∆ste11	ASH1	-0.474821
∆env7	ASI3	0.768447
∆mck1	ASK1	0.622744
∆sch9	ASK1	0.397059
∆yvh1	ASK1	0.619366
∆bck1	ASK10	-0.463022
∆ptc1	ASK10	0.842744
∆sit4	ASK10	0.511787
∆bud32	ASN1	0.943808
∆cka2	ASN1	-0.434748
∆cla4	ASN1	-0.4051
∆ctk1	ASN1	-0.414858
∆mck1	ASN1	0.729615
∆sch9	ASN1	0.418418
∆sit4	ASN1	0.69231
∆ypl150w	ASN1	0.472242
∆yvh1	ASN1	0.387351
∆bud32	ASP1	-0.571295
∆bub1	ATC1	-0.39543
∆bud32	ATC1	-0.648274
∆ptk2	ATC1	-0.39431
∆sky1	ATC1	-0.47355
∆mck1	ATE1	0.410923
∆sit4	ATE1	-0.41361
∆bud32	ATF1	-2.76403
∆sky1	ATF1	-0.538746
∆ste11	ATF1	-0.543066
∆tpk3	ATF1	-0.415716
∆ypk1	ATF1	-0.807673
∆ypl150w	ATF1	0.564458
∆bub1	ATF2	-0.424111
∆bud32	ATF2	-1.75833
∆cla4	ATF2	-0.384954
∆ctk1	ATF2	-0.472542
∆psr2	ATF2	0.684728
∆sky1	ATF2	-0.75771
∆ste11	ATF2	-1.11159
∆tda1	ATF2	0.473311
∆yvh1	ATF2	-0.671329
∆yvh1	ATG1	-0.392619
∆rim15	ATG15	-0.489233
∆yvh1	ATG15	0.947996
∆bud32	ATG16	1.31916
∆bub1	ATG19	0.464983
∆cka2	ATG19	0.532167
∆cla4	ATG19	0.825347
∆ppz1	ATG19	0.717999
∆ptc1	ATG19	0.626332
∆sky1	ATG19	-0.475732
∆ypk1	ATG19	0.581747
∆yvh1	ATG2	-0.526904
∆bud32	ATG21	0.776083
∆bub1	ATG22	1.19115
∆sit4	ATG26	-0.536768
∆sky1	ATG29	0.412405
∆ctk1	ATG3	0.520751
∆ptc1	ATG3	0.508388
∆yvh1	ATG31	-0.915898
∆bud32	ATG33	0.412252
∆sit4	ATG33	-0.463144
∆sky1	ATG33	0.413217
∆bud32	ATG38	1.02733
∆cka2	ATG38	-0.423064
∆ste11	ATG40	0.658613
∆ypl150w	ATG40	-0.380141
∆bub1	ATG42	0.467898
∆bud32	ATG42	0.810283
∆cka2	ATG42	0.657906
∆sky1	ATG42	0.38308
∆ypl150w	ATG42	-0.465857
∆yvh1	ATG42	0.608784
∆bub1	ATG7	1.25831
∆dbf2	ATG7	1.04795
∆sit4	ATG7	-0.660288
∆yvh1	ATG7	-0.537666
∆bub1	ATG8	1.24998
∆bud32	ATG8	1.27127
∆ctk1	ATG8	1.17867
∆rim15	ATG8	-0.640748
∆sit4	ATG8	0.716911
∆bud32	ATH1	1.61875
∆ppz1	ATM1	-0.514404
∆ptc7	ATM1	-0.399967
∆bud32	ATO3	-1.68045
∆cka2	ATO3	-0.657612
∆ptc1	ATO3	-0.642701
∆ptk2	ATO3	-0.676423
∆sit4	ATO3	1.084
∆yvh1	ATO3	-0.774546
∆bud32	ATP1	0.400945
∆cka2	ATP1	0.488788
∆cla4	ATP1	0.762803
∆sit4	ATP1	0.97861
∆ypl150w	ATP1	-0.479404
∆bud32	ATP10	0.439404
∆yvh1	ATP10	0.410726
∆bud32	ATP11	0.589586
∆cla4	ATP11	0.54768
∆sit4	ATP11	0.683645
∆cla4	ATP12	0.782118
∆bud32	ATP14	1.63462
∆cla4	ATP14	0.886654
∆bud32	ATP15	0.513432
∆cka2	ATP15	0.528915
∆cla4	ATP15	0.68577
∆sit4	ATP15	0.824603
∆yvh1	ATP15	0.42342
∆bud32	ATP16	0.666676
∆cla4	ATP16	0.681972
∆dbf20	ATP16	-0.447736
∆sit4	ATP16	1.06322
∆bud32	ATP17	0.499646
∆cka2	ATP17	0.80795
∆cla4	ATP17	0.866624
∆cmp2	ATP17	-0.403123
∆ppz1	ATP17	-1.05701
∆sit4	ATP17	0.800203
∆sky1	ATP17	0.421138
∆cka2	ATP18	0.55638
∆cla4	ATP18	1.03421
∆ppz1	ATP18	-0.905786
∆sit4	ATP18	0.744225
∆cka2	ATP19	0.70858
∆cla4	ATP19	0.879395
∆ppz1	ATP19	-0.754646
∆ptc7	ATP19	-0.920961
∆sit4	ATP19	0.752781
∆yvh1	ATP19	0.540192
∆bud32	ATP2	0.572115
∆cka2	ATP2	0.481969
∆cla4	ATP2	0.769757
∆dbf20	ATP2	-0.404848
∆sit4	ATP2	0.946288
∆ypk1	ATP2	0.418805
∆ypl150w	ATP2	-0.451361
∆bud32	ATP20	0.818239
∆cka2	ATP20	0.70941
∆cla4	ATP20	0.881497
∆ctk1	ATP20	-0.415059
∆ppz1	ATP20	-0.845097
∆sit4	ATP20	0.537171
∆bud32	ATP23	0.882623
∆cla4	ATP23	1.04323
∆ppz1	ATP23	-0.434416
∆sit4	ATP23	0.784588
∆yvh1	ATP23	0.507324
∆bud32	ATP3	0.605732
∆cka2	ATP3	0.49165
∆cla4	ATP3	0.868493
∆dbf20	ATP3	-0.434376
∆sit4	ATP3	0.94738
∆ypl150w	ATP3	-0.461825
∆bud32	ATP4	0.638111
∆cka2	ATP4	0.57545
∆cla4	ATP4	0.761327
∆ppz1	ATP4	-0.828733
∆sit4	ATP4	0.653551
∆bud32	ATP5	0.557302
∆cka2	ATP5	0.540389
∆cla4	ATP5	0.733587
∆sit4	ATP5	0.843657
∆yvh1	ATP5	0.567767
∆bud32	ATP7	0.755597
∆cka2	ATP7	0.715146
∆cla4	ATP7	0.884562
∆cmp2	ATP7	-0.444626
∆ppz1	ATP7	-0.97213
∆sit4	ATP7	0.997405
∆ypk1	ATP7	0.522456
∆ypl150w	ATP7	-0.394327
∆yvh1	ATP7	0.700267
∆bub1	ATS1	0.385775
∆yvh1	ATS1	0.894462
∆bud32	ATX1	0.722771
∆cla4	ATX1	-0.552059
∆ctk1	ATX1	0.595599
∆ptc1	ATX1	0.516013
∆ptk2	ATX1	0.429346
∆ste11	ATX1	0.975708
∆bud32	AVL9	-0.438711
∆ctk1	AVO1	-0.550574
∆alk1	AVO2	0.664279
∆hal5	AVT4	1.93974
∆hrk1	AVT4	-1.48396
∆mrk1	AVT4	2.22524
∆pkh3	AVT4	-1.42836
∆yvh1	AVT7	-0.71179
∆bub1	AXL1	-0.403783
∆cla4	AXL2	0.834037
∆ptc1	AXL2	0.641188
∆ypk1	AXL2	0.494365
∆yvh1	AXL2	-0.3871
∆sch9	AYR1	-0.514243
∆ypl150w	AYR1	-0.490838
∆bud32	AZF1	0.849011
∆ste11	AZF1	0.432176
∆cka2	BAP2	-0.528828
∆sch9	BAP2	-0.391604
∆sky1	BAP2	-0.879945
∆ste11	BAP2	-0.697991
∆yvh1	BAP2	-0.425297
∆sat4	BAP3	0.941606
∆yvh1	BAP3	-1.28549
∆bub1	BAT1	0.501025
∆bud32	BAT1	0.491957
∆cka2	BAT1	-0.725557
∆dbf2	BAT1	0.726746
∆mck1	BAT1	1.25936
∆ptc1	BAT1	-0.381756
∆sit4	BAT1	-0.405225
∆ste11	BAT1	0.455342
∆yvh1	BAT1	0.710824
∆bud32	BAT2	-1.98141
∆cka2	BAT2	-0.639279
∆cmp2	BAT2	0.551882
∆ppz1	BAT2	0.950514
∆sky1	BAT2	-0.676704
∆ste11	BAT2	0.562374
∆ypk1	BAT2	-0.625299
∆yvh1	BAT2	-0.669661
∆ypk1	BBC1	0.403592
∆bud32	BBP1	1.40101
∆bub1	BCD1	0.670698
∆dbf2	BCD1	1.04951
∆yvh1	BCD1	0.729573
∆bud32	BCH1	-0.810647
∆ctk1	BCH1	-0.726932
∆yvh1	BCH1	-0.47633
∆bud32	BCH2	-0.704521
∆yvh1	BCH2	-0.431092
∆bck1	BCK1	-2.81319
∆bud32	BCK1	-0.549671
∆bud32	BCP1	-0.491193
∆ctk1	BCP1	-0.724907
∆yvh1	BCP1	0.414993
∆cla4	BCS1	0.900093
∆ctk1	BCS1	0.406863
∆bud32	BCY1	0.481198
∆ste11	BDF1	-0.768311
∆ptk2	BDF2	-0.395626
∆sky1	BDF2	-0.399095
∆yvh1	BDF2	-0.713377
∆cla4	BDH1	-0.701708
∆sit4	BDH1	0.896654
∆siw14	BDH1	0.383569
∆ste11	BDH1	0.702485
∆ypl150w	BDH1	-0.444546
∆yvh1	BDH1	0.75231
∆cla4	BDH2	-0.802979
∆mck1	BDH2	-1.90099
∆mkk2	BDH2	0.996136
∆pph3	BDH2	-1.24127
∆ptc1	BDH2	-0.89984
∆ypl150w	BDH2	-0.990506
∆ctk1	BDP1	-0.437376
∆sit4	BDP1	-0.409575
∆bud32	BEM2	-0.7409
∆yvh1	BEM2	-0.702306
∆ctk1	BER1	-0.53318
∆yvh1	BER1	0.473759
∆ctk1	BET2	-0.756359
∆bud32	BET3	-0.408093
∆ctk1	BET3	-0.382205
∆ctk1	BET4	-0.574025
∆psr2	BET5	0.887482
∆yvh1	BET5	-0.450214
∆sit4	BFR1	-0.856182
∆yvh1	BFR1	-0.841798
∆bud32	BGL2	0.642705
∆ctk1	BGL2	0.460231
∆ptc1	BGL2	0.767831
∆sit4	BGL2	0.436862
∆ypk1	BGL2	0.384344
∆bub1	BIG1	0.868813
∆dbf2	BIG1	0.810784
∆bub1	BIK1	0.936134
∆bud32	BIK1	0.567141
∆yvh1	BIK1	0.598034
∆yvh1	BIM1	0.643429
∆bub1	BIO2	-0.450335
∆bud32	BIO2	-1.16868
∆cka2	BIO2	-0.94336
∆ctk1	BIO2	-0.61521
∆dbf20	BIO2	0.624827
∆ppz1	BIO2	-0.585749
∆ste11	BIO2	1.15464
∆yvh1	BIO2	-0.483816
∆ctk1	BIR1	-0.404858
∆psk2	BIR1	0.598927
∆ctk1	BIT61	-0.685157
∆iks1	BIT61	-0.89612
∆bud32	BLI1	0.569409
∆bud32	BLM10	-0.797993
∆yvh1	BLM10	-0.45601
∆kns1	BLS1	-0.494734
∆yvh1	BLS1	0.406385
∆ste11	BMH1	-0.806485
∆yvh1	BMH1	0.440299
∆bud32	BMH2	0.704132
∆ctk1	BMH2	0.496763
∆ste11	BMH2	0.437183
∆bud32	BMT2	-0.571789
∆ctk1	BMT2	-0.618469
∆ctk1	BMT5	-0.421302
∆bud32	BMT6	-0.542389
∆ctk1	BMT6	-0.384051
∆yvh1	BMT6	0.558058
∆bub1	BNA1	0.553723
∆bud32	BNA1	1.1108
∆ctk1	BNA1	-1.7735
∆fus3	BNA1	-0.638536
∆pbs2	BNA1	0.579995
∆skm1	BNA1	0.48058
∆ste11	BNA1	0.865897
∆ste7	BNA1	-0.677865
∆bud32	BNA3	-0.440298
∆sky1	BNA3	0.441071
∆ste11	BNA3	0.501326
∆bub1	BNA4	0.770652
∆bud32	BNA4	-0.873679
∆ctk1	BNA4	-0.671254
∆ptc1	BNA4	0.812865
∆ypk1	BNA4	0.499684
∆bub1	BNA5	0.550014
∆bud32	BNA5	-0.741359
∆cla4	BNA5	-0.438785
∆ctk1	BNA5	-1.06889
∆hog1	BNA5	-0.395043
∆mck1	BNA5	-1.07767
∆ste11	BNA5	0.919134
∆swe1	BNA5	-0.399107
∆bud32	BNA6	0.908385
∆ctk1	BNA6	-1.23294
∆ste11	BNA6	0.556161
∆cla4	BNA7	-0.403907
∆ctk1	BNA7	-1.01161
∆bud32	BNI1	-0.850023
∆mck1	BNI1	-0.535376
∆bud32	BNI5	0.596997
∆bud32	BNR1	-0.715322
∆ste11	BNR1	-0.578375
∆bub1	BOI1	0.4056
∆sit4	BOI2	-0.396423
∆bud32	BOL1	0.406714
∆yvh1	BOL1	-0.521982
∆bud32	BOL2	0.698316
∆yvh1	BOL2	0.675444
∆bud32	BOL3	0.46148
∆yvh1	BOL3	0.383376
∆cla4	BOP3	-0.45009
∆bud32	BOS1	-0.463953
∆bub1	BPH1	0.683082
∆cla4	BPH1	-0.688442
∆bud32	BPT1	-0.407552
∆yvh1	BRE1	0.688315
∆ctk1	BRE2	-0.993756
∆yvh1	BRE2	0.454169
∆bud32	BRE5	-0.557804
∆yvh1	BRE5	-0.392764
∆bub1	BRL1	0.763677
∆dbf2	BRL1	0.626144
∆bud32	BRO1	0.531112
∆ste11	BRR1	-0.383757
∆ctk1	BRX1	-0.484406
∆sit4	BRX1	-0.526862
∆ste11	BRX1	-0.426
∆bud32	BSP1	0.637841
∆bud32	BST1	-0.546656
∆cla4	BTN2	-0.837039
∆bud32	BTT1	-0.585273
∆yvh1	BTT1	0.830866
∆ctk1	BUB3	-0.529769
∆sit4	BUB3	0.46701
∆yvh1	BUB3	0.591427
∆mck1	BUD13	0.513999
∆sit4	BUD13	-0.547738
∆yvh1	BUD14	0.445384
∆ctk1	BUD16	-0.574116
∆yvh1	BUD16	0.644746
∆bud32	BUD17	-0.821563
∆mck1	BUD17	0.400065
∆yvh1	BUD2	-0.512703
∆bub1	BUD20	-0.617087
∆bud32	BUD20	-0.791846
∆ctk1	BUD20	-0.653267
∆sit4	BUD20	-0.73501
∆sky1	BUD20	-0.566335
∆yvh1	BUD20	-0.866892
∆sch9	BUD21	0.394567
∆ste11	BUD21	-0.776364
∆ypk1	BUD21	-0.417273
∆bud32	BUD22	-0.837709
∆bub1	BUD23	0.501377
∆ctk1	BUD23	-1.10082
∆bub1	BUD3	0.929251
∆bud32	BUD3	-0.415457
∆yvh1	BUD3	-0.407296
∆bub1	BUD31	0.589899
∆ctk1	BUD31	-0.404675
∆ppt1	BUD31	0.714447
∆bud32	BUD32	-2.36119
∆yvh1	BUD6	0.489528
∆bud32	BUD7	-0.459071
∆ctk1	BUD7	-0.461642
∆bud32	BUD9	-1.13947
∆ste11	BUD9	-0.722426
∆ctk1	BUG1	-0.693813
∆bud32	BUL2	-0.686988
∆bud32	BUR2	-0.456792
∆yvh1	BUR2	0.428009
∆bud32	BUR6	0.416768
∆yvh1	BUR6	0.510451
∆ctk1	BYE1	0.501822
∆bub1	BZZ1	0.678071
∆dbf2	BZZ1	0.832911
∆bud32	CAB1	-0.814822
∆ste11	CAB1	-0.388123
∆yvh1	CAB1	0.464936
∆ste11	CAB2	0.524095
∆yvh1	CAB3	0.581122
∆ctk1	CAB4	-0.843423
∆bud32	CAB5	0.436849
∆ctk1	CAB5	-0.436276
∆sit4	CAB5	-0.751331
∆yvh1	CAB5	0.557973
∆yvh1	CAC2	0.470894
∆bub1	CAD1	0.38022
∆ctk1	CAD1	-1.16279
∆mck1	CAD1	0.639695
∆sit4	CAD1	-0.606503
∆bud32	CAF120	-0.469231
∆ctk1	CAF120	-0.881738
∆mck1	CAF120	-0.637448
∆bud32	CAF130	-0.6372
∆mck1	CAF16	0.476231
∆ste11	CAF16	-0.605253
∆yvh1	CAF16	0.568162
∆ptc1	CAF20	-0.396968
∆sit4	CAF20	-0.536521
∆bud32	CAF40	-0.821218
∆bud32	CAJ1	0.487854
∆bud32	CAM1	0.775918
∆yvh1	CAM1	-0.468644
∆sit4	CAN1	-0.469728
∆sky1	CAN1	0.487484
∆ste11	CAN1	-0.692087
∆yvh1	CAN1	-0.577763
∆sit4	CAP1	0.490902
∆yvh1	CAP1	0.537708
∆ctk1	CAP2	-0.827672
∆yvh1	CAP2	0.70894
∆bud32	CAR1	0.579628
∆ptc1	CAR1	0.46123
∆sky1	CAR1	0.589741
∆ste11	CAR1	0.634213
∆yvh1	CAR1	-0.665543
∆bud32	CAR2	-0.626676
∆cka2	CAR2	-0.711106
∆ctk1	CAR2	1.3593
∆dbf2	CAR2	0.509906
∆oca1	CAR2	-0.473992
∆ptc1	CAR2	0.532414
∆sch9	CAR2	-0.505605
∆sky1	CAR2	0.623876
∆ste11	CAR2	0.738907
∆yvh1	CAR2	-0.596084
∆bud32	CAT5	0.625916
∆sky1	CAT5	0.439429
∆ste11	CAT5	0.498812
∆cla4	CBF1	-0.384181
∆ptk2	CBF1	0.55324
∆sky1	CBF1	0.42842
∆ste11	CBF1	0.53478
∆sit4	CBF2	0.776634
∆sky1	CBF5	-0.387955
∆ste11	CBF5	-0.487362
∆bub1	CBP2	0.838485
∆cla4	CBP2	0.404792
∆dbf2	CBP2	0.899447
∆bud32	CBP3	0.429312
∆cla4	CBP3	0.719683
∆cka2	CBP4	0.404408
∆cla4	CBP4	0.873361
∆bud32	CBP6	0.509703
∆cla4	CBP6	0.710396
∆sit4	CBP6	0.408887
∆bud32	CBR1	0.476706
∆cla4	CBR1	-0.382525
∆ste11	CBR1	0.382003
∆yvh1	CBR1	0.483102
∆cla4	CBS2	0.409956
∆yvh1	CBS2	0.417729
∆bud32	CCA1	-0.404547
∆sit4	CCC1	0.544417
∆bud32	CCC2	-0.619335
∆ppz1	CCC2	0.649647
∆yvh1	CCC2	-1.54159
∆ppz1	CCE1	-0.493401
∆oca1	CCH1	-0.5352
∆ypk3	CCH1	0.614254
∆mck1	CCL1	0.434816
∆yvh1	CCL1	0.612404
∆bud32	CCM1	-0.583504
∆ppz1	CCM1	-0.588655
∆bck1	CCP1	-0.424603
∆bud32	CCP1	1.07365
∆cla4	CCP1	0.670005
∆ppz1	CCP1	-1.02579
∆ptc7	CCP1	-0.730152
∆sch9	CCP1	0.496038
∆sky1	CCP1	0.458559
∆yvh1	CCP1	1.17231
∆cla4	CCR4	0.380297
∆bud32	CCS1	-0.697597
∆cka2	CCS1	-0.392521
∆cla4	CCS1	-0.515688
∆ctk1	CCS1	-1.00382
∆sch9	CCS1	0.398459
∆yvh1	CCS1	0.497576
∆bud32	CCW12	-0.656909
∆bub1	CCW14	0.396609
∆cla4	CCW14	0.419025
∆ctk1	CCW14	1.04656
∆ptc1	CCW14	1.00142
∆ypk1	CCW14	0.758613
∆bud32	CDC1	-0.490177
∆yvh1	CDC1	-0.820523
∆bub1	CDC10	0.713582
∆yvh1	CDC123	0.758382
∆cla4	CDC14	0.535401
∆cla4	CDC19	-0.456996
∆ste11	CDC19	-0.728847
∆bub1	CDC24	0.401364
∆bud32	CDC24	-0.38525
∆ypl150w	CDC25	-0.535148
∆ctk1	CDC26	-1.14694
∆sit4	CDC26	-0.533415
∆ste11	CDC26	0.458525
∆bud32	CDC27	-1.53726
∆bud32	CDC28	0.521461
∆sit4	CDC28	-0.392974
∆yvh1	CDC28	0.518855
∆bud32	CDC31	0.865966
∆bud32	CDC34	0.392283
∆yvh1	CDC34	0.480273
∆yvh1	CDC36	0.406021
∆bub1	CDC39	0.427392
∆bud32	CDC39	-0.83138
∆sit4	CDC39	-0.41627
∆yvh1	CDC39	-0.732171
∆bud32	CDC4	-0.576712
∆psr2	CDC40	0.535943
∆ste11	CDC40	-0.437425
∆yvh1	CDC40	0.453047
∆sit4	CDC42	-0.488573
∆bud32	CDC43	-0.940623
∆bud32	CDC48	0.482146
∆ctk1	CDC48	0.600786
∆bub1	CDC50	0.762381
∆bud32	CDC53	-0.42443
∆yvh1	CDC55	0.683021
∆bub1	CDC60	-0.508421
∆yvh1	CDC60	-0.764373
∆bud32	CDC7	-0.581917
∆ste11	CDC7	-0.38458
∆yvh1	CDC73	0.517466
∆bud32	CDC8	-0.527149
∆yvh1	CDC8	0.837509
∆bud32	CDD1	0.49181
∆sky1	CDD1	0.386939
∆yvh1	CDD1	0.578806
∆yvh1	CDS1	-0.978149
∆yvh1	CEG1	0.472579
∆ctk1	CEM1	-0.776771
∆sit4	CEM1	-0.503875
∆yvh1	CEM1	0.452092
∆bud32	CET1	0.649601
∆bud32	CEX1	-0.601494
∆yvh1	CEX1	-0.465183
∆ctk1	CFD1	-0.398437
∆yvh1	CFD1	0.474849
∆sit4	CFT2	0.406292
∆bud32	CGI121	-0.698452
∆sit4	CGI121	-0.47047
∆yvh1	CGI121	0.667934
∆ctk1	CGR1	-0.595184
∆ste11	CGR1	-0.516905
∆bud32	CHA1	-1.9515
∆cla4	CHA1	0.425058
∆ctk1	CHA1	-0.890231
∆sit4	CHA1	-0.744054
∆sky1	CHA1	-0.574624
∆ste11	CHA1	-2.13698
∆bud32	CHC1	-1.1082
∆mck1	CHC1	-0.478699
∆sch9	CHC1	-0.381812
∆yvh1	CHC1	-1.12561
∆sky1	CHK1	-0.442625
∆yvh1	CHL4	0.985608
∆ctk1	CHM7	0.480118
∆bud32	CHO1	-0.487433
∆ppz1	CHO1	0.469357
∆sit4	CHO1	1.14837
∆bud32	CHO2	-1.09289
∆yvh1	CHO2	-0.901643
∆ptc1	CHS1	0.402165
∆ypk1	CHS1	0.433525
∆cla4	CHS2	0.40104
∆yvh1	CHS2	-0.869688
∆bud32	CHS3	-0.699981
∆cla4	CHS3	0.689943
∆yvh1	CHS3	-0.860268
∆bub1	CHS7	0.533703
∆bud32	CHS7	-0.792336
∆dbf2	CHS7	0.502446
∆sit4	CHS7	0.461777
∆yvh1	CHS7	-0.620857
∆bud32	CHZ1	1.1509
∆ptk2	CHZ1	0.8583
∆sky1	CHZ1	0.49198
∆yvh1	CHZ1	0.567761
∆yvh1	CIA1	0.891617
∆bub1	CIC1	0.448973
∆bud32	CIC1	-0.449818
∆cla4	CIC1	0.535947
∆dbf2	CIC1	0.805439
∆ste11	CIC1	-0.526163
∆sit4	CIN1	-1.46001
∆ctk1	CIN2	-0.418183
∆yvh1	CIN4	0.602449
∆ypl150w	CIP1	-0.926829
∆bud32	CIR1	0.78693
∆bub1	CIR2	-0.45901
∆cla4	CIR2	0.602551
∆ppz1	CIR2	-0.526077
∆ypl150w	CIR2	-0.475876
∆yvh1	CIR2	0.833087
∆hog1	CIS3	-0.750424
∆pbs2	CIS3	-0.580815
∆ptc1	CIS3	1.25381
∆sit4	CIS3	0.594794
∆ssk2	CIS3	-0.739312
∆yvh1	CIS3	-0.527144
∆cka1	CIT1	-0.648417
∆ppz1	CIT1	-0.704146
∆ptc1	CIT1	0.561338
∆sit4	CIT1	0.562315
∆sky1	CIT1	0.8695
∆ste11	CIT1	0.678302
∆bub1	CIT2	1.30321
∆cka2	CIT2	-1.31103
∆ctk1	CIT2	-0.748009
∆ptk2	CIT2	0.510715
∆sch9	CIT2	-0.716434
∆sit4	CIT2	-1.96978
∆sky1	CIT2	0.873845
∆yvh1	CIT2	-1.04153
∆cka1	CKA1	-3.14773
∆cka2	CKA2	-3.73192
∆yvh1	CKA2	-0.445495
∆bud32	CKB1	0.399422
∆bud32	CKB2	0.428502
∆bud32	CKI1	-0.616739
∆bub1	CKS1	0.51354
∆ctk1	CKS1	0.676707
∆cla4	CLA4	-2.8065
∆fus3	CLA4	-0.462802
∆yvh1	CLA4	0.58812
∆bud32	CLB2	0.958983
∆cla4	CLB2	0.393805
∆bud32	CLC1	0.963491
∆ptk2	CLC1	0.604465
∆ste11	CLC1	0.749384
∆alk1	CLF1	0.698218
∆mck1	CLP1	0.406028
∆sit4	CLP1	0.440961
∆yvh1	CLP1	0.657387
∆bub1	CLU1	-0.457705
∆bud32	CLU1	-0.596998
∆mck1	CLU1	-0.488467
∆yvh1	CLU1	-0.763715
∆bud32	CMC1	0.756533
∆cla4	CMC1	1.17952
∆ctk1	CMC1	0.419771
∆sit4	CMC1	0.693715
∆yvh1	CMC1	0.919924
∆bub1	CMC2	0.448461
∆bud32	CMC2	1.18631
∆cla4	CMC2	0.791299
∆sit4	CMC2	0.581092
∆yvh1	CMC2	0.657796
∆bud32	CMD1	1.3775
∆rim15	CMD1	0.795759
∆sit4	CMD1	-0.794636
∆ste11	CMD1	0.585941
∆bud32	CMG1	0.857846
∆fpk1	CMG1	-0.521392
∆cka2	CMK1	0.487976
∆cmk1	CMK1	-2.74093
∆sit4	CMK1	0.456722
∆ypl150w	CMK1	-0.607264
∆bud32	CMK2	0.532585
∆cmk2	CMK2	-2.61188
∆ctk1	CMK2	0.390212
∆ppz1	CMK2	0.406855
∆ste11	CMK2	0.398148
∆ypk1	CMK2	0.813505
∆cmp2	CMP2	-2.76857
∆mck1	CMP2	-0.788704
∆ptc1	CMP2	0.524061
∆bud32	CMR2	-0.500378
∆ste11	CMR2	-0.533664
∆ctk1	CMS1	-0.504733
∆sit4	CMS1	-0.937817
∆cna1	CNA1	-3.2028
∆bud32	CNB1	0.623256
∆ste11	CNB1	0.997008
∆bud32	CNE1	0.408996
∆ctk1	CNE1	-0.56327
∆yvh1	CNE1	0.445374
∆bud32	CNL1	0.470543
∆bud32	CNM67	0.472648
∆bud32	COA1	0.609933
∆cla4	COA1	0.463178
∆sit4	COA1	0.58696
∆cla4	COA3	0.707149
∆yvh1	COA3	-0.380022
∆bud32	COA4	0.727789
∆cla4	COA4	0.561468
∆sit4	COA4	0.671888
∆bud32	COA6	0.810197
∆cla4	COA6	0.403179
∆sit4	COA6	0.551767
∆ypl150w	COA6	-0.576322
∆bud32	COF1	1.01452
∆bud32	COG1	-0.482468
∆ctk1	COG1	-0.403665
∆bud32	COG2	-0.489501
∆ctk1	COG2	-0.464156
∆yvh1	COG2	0.394889
∆bud32	COG3	-0.541307
∆ctk1	COG3	-0.460522
∆bud32	COG4	-0.442103
∆sit4	COG5	-0.400971
∆yvh1	COG7	0.530887
∆bud32	COG8	-0.400558
∆bub1	COI1	0.458914
∆cla4	COI1	0.794998
∆ctk1	COI1	-0.633214
∆mck1	COI1	-0.864494
∆ppz1	COI1	0.504913
∆sch9	COI1	-0.811451
∆yvh1	COI1	0.62254
∆bud32	COP1	-0.474257
∆yvh1	COP1	-0.785353
∆cla4	COQ1	0.718848
∆sit4	COQ1	-0.420265
∆ctk1	COQ10	-0.529947
∆mck1	COQ10	0.894256
∆ppz1	COQ11	-0.631306
∆sit4	COQ11	-0.637618
∆sky1	COQ11	0.425117
∆cla4	COQ2	0.708935
∆bud32	COQ21	0.957982
∆cmp2	COQ21	-0.567528
∆ppz1	COQ21	-1.00915
∆sky1	COQ21	0.585777
∆ste11	COQ21	0.676217
∆cla4	COQ3	0.406963
∆bud32	COQ4	0.607979
∆cla4	COQ4	0.450276
∆cmp2	COQ4	-0.383785
∆sky1	COQ4	0.718269
∆ste11	COQ4	0.603977
∆bud32	COQ5	0.536679
∆ppz1	COQ5	-0.533689
∆cla4	COQ6	0.561217
∆ppz1	COQ6	-0.544628
∆ptc7	COQ6	-0.452688
∆sky1	COQ6	0.479311
∆ste11	COQ6	0.585081
∆bud32	COQ9	0.501557
∆cla4	COQ9	0.659311
∆cmp2	COQ9	-0.57122
∆ppz1	COQ9	-1.06003
∆ptc7	COQ9	-1.55362
∆siw14	COQ9	-0.62077
∆sky1	COQ9	0.579054
∆yvh1	COQ9	0.553629
∆bud32	COR1	0.529602
∆cka2	COR1	0.547411
∆cla4	COR1	0.963736
∆ppz1	COR1	-0.713124
∆sit4	COR1	1.53311
∆ypl150w	COR1	-0.509187
∆yvh1	COR1	0.674386
∆rim15	COS6	-0.516273
∆bck1	COT1	0.585837
∆bud32	COT1	-0.554642
∆ctk1	COT1	-0.768715
∆ppz1	COT1	0.60927
∆ste11	COT1	0.622763
∆bud32	COX1	0.584844
∆cka2	COX1	0.887807
∆cla4	COX1	1.8402
∆ppz1	COX1	-3.59692
∆sit4	COX1	1.30457
∆ste11	COX1	-0.867935
∆cka2	COX10	4.43914
∆mck1	COX10	3.68108
∆ptc5	COX10	3.43441
∆tel1	COX10	3.66737
∆yck2	COX10	3.19038
∆bud32	COX11	0.698098
∆cla4	COX11	0.577697
∆sch9	COX11	-0.403156
∆bud32	COX12	1.90923
∆cka2	COX12	0.707534
∆cla4	COX12	1.37224
∆sit4	COX12	0.854276
∆bud32	COX13	0.917285
∆cka2	COX13	0.767677
∆cla4	COX13	1.39799
∆ppz1	COX13	-1.12172
∆sit4	COX13	1.35732
∆tpk3	COX13	0.575785
∆ypk1	COX13	0.573409
∆yvh1	COX13	1.43501
∆bud32	COX14	0.445162
∆cla4	COX14	1.06775
∆ppz1	COX14	-0.56826
∆sit4	COX14	0.498061
∆ppz1	COX15	-0.778278
∆sky1	COX15	0.424859
∆yvh1	COX15	-0.482423
∆bud32	COX17	1.70675
∆rim15	COX17	1.06716
∆cka2	COX2	0.758196
∆cla4	COX2	1.75443
∆ppz1	COX2	-1.66214
∆sit4	COX2	1.20456
∆ste11	COX2	-0.598941
∆tpk3	COX2	0.594259
∆ypk1	COX2	0.601924
∆yvh1	COX2	1.13874
∆bud32	COX20	0.403082
∆cla4	COX20	0.584085
∆ypl150w	COX20	-0.502797
∆yvh1	COX20	0.579498
∆bub1	COX23	0.706932
∆cla4	COX23	1.16333
∆dbf2	COX23	0.562576
∆ksp1	COX23	0.432139
∆sch9	COX23	-0.474216
∆bud32	COX4	1.02025
∆cka2	COX4	0.849103
∆cla4	COX4	1.36923
∆ppz1	COX4	-1.61525
∆sit4	COX4	1.47645
∆ypk1	COX4	0.721872
∆bud32	COX5A	0.999629
∆cka2	COX5A	0.751218
∆cla4	COX5A	1.59275
∆cmp2	COX5A	-0.55777
∆ppz1	COX5A	-1.45392
∆sit4	COX5A	1.4385
∆ste11	COX5A	-0.692678
∆ypk1	COX5A	0.494815
∆yvh1	COX5A	1.22222
∆bub1	COX5B	0.654002
∆cka2	COX5B	0.687506
∆sch9	COX5B	-0.975445
∆sit4	COX5B	-0.694652
∆sky1	COX5B	0.739839
∆ste11	COX5B	0.716611
∆ypl150w	COX5B	-0.930938
∆yvh1	COX5B	0.81632
∆bud32	COX6	2.11202
∆dbf2	COX6	0.696092
∆ppz1	COX6	-0.691733
∆rim15	COX6	1.07299
∆yvh1	COX6	0.848183
∆mck1	CPA1	1.09646
∆sch9	CPA1	0.614111
∆siw14	CPA1	0.765325
∆bud32	CPA2	1.04588
∆ctk1	CPA2	0.94342
∆isr1	CPA2	0.599045
∆ppz1	CPA2	-0.547539
∆sit4	CPA2	1.05154
∆yvh1	CPA2	1.57208
∆bud32	CPR1	0.778163
∆cla4	CPR1	-0.494635
∆bub1	CPR2	0.813502
∆bud32	CPR2	0.434339
∆cka2	CPR2	0.414722
∆dbf2	CPR2	0.58089
∆ypl150w	CPR2	-0.461553
∆bud32	CPR3	0.700568
∆bub1	CPR4	0.834209
∆dbf2	CPR4	-0.402471
∆yvh1	CPR4	-1.54115
∆bud32	CPR5	0.60048
∆yvh1	CPR5	0.49046
∆mck1	CPR6	0.641873
∆sit4	CPR6	-0.684352
∆bud32	CPR7	-0.409643
∆bud32	CPR8	-0.547262
∆cla4	CPR8	0.738622
∆mkk2	CPT1	0.393548
∆ptp3	CPT1	0.418343
∆sch9	CPT1	-0.467442
∆ych1	CPT1	-0.3853
∆ypl150w	CPT1	-0.399026
∆bub1	CRG1	1.63788
∆cla4	CRG1	0.922617
∆dbf2	CRG1	1.04805
∆ptc1	CRG1	2.60091
∆sit4	CRG1	1.01467
∆ypk1	CRG1	1.14205
∆dbf2	CRH1	0.411875
∆ptc1	CRH1	1.15487
∆ypk1	CRH1	1.19842
∆bud32	CRM1	-0.69838
∆ctk1	CRM1	0.512772
∆yvh1	CRM1	-0.481229
∆bud32	CRN1	0.780518
∆bub1	CRP1	1.05302
∆bud32	CRP1	-0.508678
∆dbf2	CRP1	1.2306
∆sks1	CRT10	1.95434
∆ctk1	CRZ1	-0.385203
∆bud32	CSE1	-0.807059
∆bud32	CSE2	0.526215
∆kns1	CSE2	-0.411635
∆yvh1	CSE2	0.580282
∆ptk2	CSE4	-0.492225
∆bub1	CSG2	0.855879
∆yvh1	CSG2	-0.625713
∆bud32	CSI2	-0.438132
∆cla4	CSI2	0.537909
∆ptc1	CSI2	0.546914
∆sky1	CSI2	-0.492967
∆ypk1	CSI2	0.419217
∆sch9	CSL4	0.503236
∆yvh1	CSL4	0.753581
∆bub1	CSM1	1.15402
∆bud32	CSM1	0.907795
∆ctk1	CSM1	-0.694685
∆mck1	CSM1	0.469857
∆yvh1	CSM1	0.479733
∆bud32	CSN9	0.419549
∆yvh1	CSN9	0.656943
∆bud32	CSR1	-0.394898
∆ctk1	CSS1	2.36028
∆ste11	CSS1	2.54077
∆tor1	CSS1	-1.71941
∆bub1	CST26	0.394025
∆bud32	CST26	-1.19981
∆ste11	CST6	0.400737
∆dbf2	CTF19	1.31908
∆bud32	CTF4	0.874026
∆bub1	CTF8	0.698685
∆mck1	CTF8	0.504848
∆yvh1	CTF8	0.557614
∆bud32	CTI6	0.704609
∆ctk1	CTK1	-2.3452
∆yvh1	CTK1	0.391876
∆ste11	CTK2	-0.445579
∆yvh1	CTK3	0.61038
∆bub1	CTM1	0.933895
∆bub1	CTO1	0.770091
∆ctk1	CTO1	-1.59569
∆yvh1	CTO1	0.606226
∆ctk1	CTP1	0.398745
∆mck1	CTP1	0.793575
∆sch9	CTR1	-0.55423
∆siw14	CTR1	-0.395493
∆sky1	CTR1	-0.450648
∆ste11	CTR1	-0.533887
∆yvh1	CTR1	-0.683657
∆bub1	CTR86	1.17823
∆bud32	CTR86	-0.641696
∆bud32	CTR9	-0.464562
∆sit4	CTR9	0.383508
∆bud32	CTS1	0.472889
∆ctk1	CTS1	0.553701
∆dbf2	CTS1	-0.664439
∆isr1	CTS1	0.569375
∆pph21	CTS1	0.455924
∆prr1	CTS1	0.743002
∆ptc1	CTS1	1.0467
∆sit4	CTS1	1.10294
∆ste11	CTS1	-0.539725
∆ctk1	CTS2	0.512274
∆cka2	CTT1	2.452
∆hog1	CTT1	-2.32084
∆ssk2	CTT1	-1.92048
∆yvh1	CTT1	2.69755
∆yvh1	CUB1	-0.435783
∆yvh1	CUE2	0.636653
∆bud32	CUE3	-0.418563
∆bud32	CUE4	0.677084
∆sit4	CUE4	0.458892
∆yvh1	CUE4	0.399233
∆bud32	CUE5	0.905146
∆yvh1	CUE5	0.399477
∆bud32	CUL3	-0.516525
∆ste11	CUL3	-0.408263
∆bud32	CUP9	1.28846
∆mck1	CUP9	0.989761
∆oca1	CUP9	0.46971
∆sit4	CUS1	-0.626875
∆ctk1	CUS2	-0.388083
∆yvh1	CUS2	0.631901
∆mck1	CUZ1	0.403492
∆bud32	CWC15	0.871572
∆mck1	CWC15	0.704612
∆yvh1	CWC15	0.391241
∆swe1	CWC2	0.39226
∆yvh1	CWC2	0.448108
∆ste11	CWC21	-0.769745
∆yvh1	CWC21	0.869454
∆ctk1	CWC24	-0.702134
∆ctk1	CWC25	-0.57886
∆bud32	CWC27	1.77094
∆mck1	CWH41	-0.493691
∆bub1	CWH43	0.885092
∆bck1	CWP1	-1.16574
∆cka2	CWP1	1.1981
∆cla4	CWP1	1.17059
∆hog1	CWP1	-1.68335
∆ptc1	CWP1	2.38013
∆sit4	CWP1	1.76783
∆skm1	CWP1	-1.33139
∆ssk2	CWP1	-1.45132
∆ypk1	CWP1	1.48235
∆dbf20	CYB5	0.505992
∆ypl150w	CYB5	0.39866
∆yvh1	CYB5	-0.501447
∆bub1	CYC1	-0.578612
∆cla4	CYC1	0.496766
∆ctk1	CYC1	-0.547416
∆mck1	CYC1	-0.743
∆sit4	CYC1	1.45459
∆yvh1	CYC2	-0.575434
∆bud32	CYC3	0.686128
∆cmp2	CYC7	-0.736259
∆sky1	CYC7	0.764425
∆yvh1	CYC7	1.17824
∆yvh1	CYC8	0.458112
∆bud32	CYK3	-0.589296
∆dbf2	CYK3	0.433413
∆sit4	CYK3	-0.412656
∆cla4	CYM1	0.40994
∆mck1	CYR1	-0.460485
∆sit4	CYR1	-0.492901
∆ste11	CYS3	0.553169
∆yvh1	CYS3	-0.461279
∆bud32	CYS4	-1.07641
∆sit4	CYS4	-0.464924
∆cka2	CYT1	0.797976
∆cla4	CYT1	1.23578
∆ppz1	CYT1	-1.14332
∆sit4	CYT1	0.948753
∆ypl150w	CYT1	-0.77626
∆cla4	CYT2	0.845148
∆ctk1	CYT2	0.689246
∆sky1	CYT2	-0.394673
∆bud32	DAD2	0.816302
∆hrk1	DAD2	-0.531593
∆rim15	DAD2	0.576357
∆sky1	DAD2	0.463435
∆cmp2	DAD3	0.890054
∆cka2	DAK1	0.400703
∆cla4	DAK1	-0.393812
∆hog1	DAK1	-0.381086
∆ste11	DAK1	0.494959
∆ypl150w	DAK1	-0.386632
∆ptc1	DAP1	0.869285
∆ste11	DAP1	-0.478829
∆bub1	DAP2	1.0479
∆ctk1	DAP2	0.677568
∆dbf2	DAP2	0.818382
∆yvh1	DAP2	0.600359
∆bud32	DAS1	-0.535036
∆yvh1	DAS1	-0.651356
∆ctk1	DAS2	-0.551527
∆yvh1	DAS2	0.892969
∆bud32	DAT1	-0.445335
∆ptk2	DAT1	-0.493948
∆sky1	DAT1	-0.430324
∆ste11	DAT1	-0.72005
∆dbf2	DBF2	-3.37484
∆sit4	DBF2	-0.604975
∆dbf20	DBF20	-1.74467
∆bud32	DBF4	0.799622
∆bub1	DBP1	0.560254
∆bud32	DBP1	1.0019
∆cla4	DBP10	0.402004
∆bud32	DBP2	-0.50565
∆ste11	DBP2	-0.389992
∆yvh1	DBP2	0.511959
∆cla4	DBP3	0.47693
∆bud32	DBP6	-0.811086
∆bud32	DBP7	-0.688633
∆cla4	DBP7	0.405769
∆ste11	DBP7	-0.382325
∆bub1	DBP8	0.640172
∆bud32	DBP8	-0.57888
∆dbf2	DBP8	0.875372
∆ste11	DBP8	-0.423186
∆bud32	DBP9	-0.569419
∆bub1	DCC1	1.21147
∆bud32	DCC1	0.404523
∆mck1	DCC1	0.705027
∆yvh1	DCC1	0.616953
∆bub1	DCD1	0.678939
∆dbf2	DCD1	0.790736
∆bud32	DCG1	0.489183
∆ctk1	DCG1	1.05688
∆ppz1	DCG1	0.570778
∆sit4	DCP1	0.416644
∆yvh1	DCP1	0.757552
∆yvh1	DCP2	0.450987
∆ste11	DCR2	-0.576983
∆cka2	DCS1	0.460215
∆hog1	DCS1	-0.484875
∆ste11	DCS1	0.439296
∆ypl150w	DCS1	-0.541004
∆bub1	DCS2	0.923719
∆cka2	DCS2	1.06211
∆ctk1	DCS2	1.04932
∆hog1	DCS2	-1.09213
∆rim15	DCS2	-1.03164
∆ypl150w	DCS2	-1.3084
∆yvh1	DCS2	0.901103
∆mrk1	DDC1	0.841039
∆ste11	DDC1	-0.945588
∆yvh1	DDI1	0.573716
∆bud32	DDL1	0.686817
∆ctk1	DDP1	-0.472126
∆bud32	DDR48	0.996333
∆cla4	DDR48	-0.924556
∆sky1	DDR48	1.3168
∆tpk2	DDR48	-1.23205
∆bub1	DED81	0.415113
∆dbf2	DED81	0.681625
∆yvh1	DED81	-0.393529
∆cla4	DEF1	0.399003
∆sit4	DEF1	-0.401932
∆yvh1	DEF1	-0.39829
∆cla4	DEG1	0.580753
∆isr1	DEG1	-0.398186
∆bud32	DEP1	0.538548
∆yvh1	DEP1	0.602628
∆yvh1	DET1	0.677168
∆bud32	DFG10	-0.758601
∆ppz1	DFG5	0.47366
∆ptc1	DFG5	0.764843
∆bub1	DFM1	0.416878
∆ctk1	DFR1	-1.30533
∆sit4	DFR1	-0.686159
∆bud32	DGA1	0.457839
∆bud32	DGK1	-0.389672
∆ctk1	DGK1	-0.582344
∆yvh1	DGR2	-0.569431
∆cla4	DHH1	-0.53088
∆bud32	DHR2	-0.693898
∆sit4	DHR2	0.423979
∆bud32	DIA1	0.841439
∆sky1	DIA1	-0.721998
∆ypk1	DIA1	1.43597
∆bub1	DIA4	0.499948
∆cla4	DIA4	0.61106
∆ctk1	DIA4	-0.535815
∆dbf2	DIA4	0.526468
∆bub1	DIC1	-0.688713
∆cka2	DIC1	-1.01228
∆cla4	DIC1	-0.684832
∆mck1	DIC1	1.09017
∆ptc1	DIC1	-0.491023
∆sit4	DIC1	-1.14655
∆ypk1	DIC1	-0.738989
∆bud32	DID2	0.643913
∆mck1	DID4	0.483917
∆yvh1	DID4	0.57675
∆sch9	DIF1	0.500507
∆ste11	DIF1	-0.541446
∆ste11	DIG1	-0.535155
∆yvh1	DIG1	0.507723
∆bud32	DIM1	0.533558
∆bud32	DIP2	-0.638387
∆sit4	DIP2	0.532474
∆bud32	DIP5	-1.3494
∆sit4	DIP5	-0.934989
∆ste11	DIP5	-0.510829
∆ypk1	DIP5	-0.598375
∆yvh1	DIP5	-2.07731
∆bud32	DIS3	-0.430522
∆bud32	DJP1	0.473332
∆bub1	DLD1	0.398169
∆sky1	DLD1	0.464246
∆ste11	DLD1	0.916644
∆bud32	DLD2	0.6208
∆cla4	DLD2	0.492394
∆ppz1	DLD2	-0.426894
∆ptc7	DLD2	-0.454021
∆yvh1	DLD2	0.474504
∆bud32	DLD3	-0.398117
∆cka2	DLD3	-1.01079
∆cla4	DLD3	-0.425933
∆isr1	DLD3	0.44358
∆sit4	DLD3	-1.43941
∆sky1	DLD3	0.430548
∆ste11	DLD3	0.490906
∆ypl150w	DLD3	0.512256
∆yvh1	DLD3	-1.15381
∆bud32	DLS1	1.26751
∆ctk1	DLS1	-0.887148
∆yvh1	DLS1	0.837704
∆bub1	DMA1	0.711822
∆dbf2	DMA1	0.774414
∆yvh1	DMA1	0.58787
∆bud32	DMA2	0.400468
∆yvh1	DMA2	0.736734
∆ctk1	DML1	-0.624906
∆yvh1	DML1	0.974203
∆ctk1	DNF1	-0.400634
∆bud32	DNF2	-0.595724
∆yvh1	DNF2	-0.476362
∆bub1	DOG1	1.16715
∆ctk1	DOG1	-1.05575
∆dbf2	DOG1	0.889636
∆ste11	DOG1	0.621494
∆bub1	DOG2	1.04287
∆bud32	DOG2	0.74437
∆dbf2	DOG2	1.44881
∆ptc1	DOG2	0.416953
∆ste11	DOG2	0.552653
∆ypk1	DOG2	0.446252
∆isr1	DOM34	-0.413273
∆bud32	DOP1	-0.697766
∆yvh1	DOP1	-0.465375
∆yvh1	DOS2	0.463347
∆ppz1	DOT5	0.382376
∆bub1	DOT6	-0.529427
∆cka2	DOT6	0.539674
∆cla4	DOT6	0.388966
∆ctk1	DOT6	-0.630143
∆dbf20	DOT6	-0.437292
∆sch9	DOT6	-0.454204
∆sit4	DOT6	-1.08847
∆yvh1	DOT6	-0.678516
∆bud32	DPB2	0.942999
∆bud32	DPB3	0.48624
∆ctk1	DPB3	-0.397184
∆pps1	DPB3	0.4781
∆yvh1	DPB3	0.503102
∆bud32	DPB4	0.673665
∆ctk1	DPB4	-0.926465
∆yvh1	DPB4	0.807151
∆bud32	DPC13	0.493635
∆ctk1	DPC13	-0.628015
∆yvh1	DPC13	0.760549
∆bud32	DPC25	1.44311
∆cka2	DPC25	0.415912
∆cla4	DPC25	0.782035
∆ctk1	DPC25	-0.525789
∆ppz1	DPC25	-0.816318
∆ptc7	DPC25	-0.819694
∆ste11	DPC25	-0.39976
∆yvh1	DPC25	0.519753
∆bud32	DPC29	0.445808
∆cla4	DPC29	1.14279
∆sit4	DPC29	0.600603
∆bud32	DPH1	-0.408006
∆ste11	DPH1	-0.400489
∆bud32	DPH2	-0.5268
∆ctk1	DPH5	-0.902597
∆ctk1	DPH6	-0.543534
∆cla4	DPI29	0.678075
∆sch9	DPI29	-0.390618
∆bud32	DPI8	0.615288
∆ptk2	DPI8	0.454534
∆sky1	DPI8	0.484505
∆ste11	DPI8	0.486597
∆bud32	DPM1	0.557661
∆ctk1	DPM1	-0.73826
∆yvh1	DPM1	-0.413501
∆ctk1	DPS1	-0.487392
∆mck1	DRE2	0.85091
∆sky1	DRE2	-0.521033
∆bud32	DRN1	-0.430564
∆bud32	DRS1	-0.637539
∆bub1	DRS2	0.558542
∆bud32	DSD1	-0.500252
∆ctk1	DSD1	-0.524588
∆sit4	DSD1	-0.676278
∆hsl1	DSE1	-0.542305
∆ste11	DSE1	-0.919872
∆ste11	DSE3	-0.911612
∆yvh1	DSE3	-0.739681
∆bud32	DSE4	0.502834
∆ppz1	DSE4	0.543206
∆ptc1	DSE4	0.470371
∆ssk2	DSE4	-0.434403
∆ste7	DSE4	0.495467
∆yvh1	DSE4	-0.397435
∆bud32	DSK2	0.749666
∆mck1	DSK2	-0.43643
∆bud32	DSL1	-0.807965
∆ctk1	DSL1	-0.711697
∆cla4	DSS1	0.53376
∆bud32	DSS4	0.840817
∆yvh1	DSS4	0.824458
∆bud32	DST1	0.487533
∆yvh1	DST1	0.655446
∆bud32	DTD1	0.737604
∆ctk1	DTD1	-0.74792
∆yvh1	DTD1	0.589071
∆bud32	DUF1	-0.531065
∆mck1	DUG1	-0.570831
∆sit4	DUG1	0.409729
∆ste11	DUG1	0.456982
∆yvh1	DUG1	0.384921
∆bub1	DUG2	0.381584
∆bud32	DUG3	-0.656895
∆sit4	DUG3	-0.423854
∆dun1	DUN1	-2.52808
∆cka2	DUR1,2	-0.733186
∆ctk1	DUR1,2	0.642141
∆npr1	DUR1,2	0.577988
∆ptc1	DUR1,2	0.611999
∆ptk2	DUR1,2	0.84702
∆skm1	DUR1,2	0.523655
∆sky1	DUR1,2	1.92519
∆yvh1	DUR1,2	-1.4926
∆ctk1	DUS3	-0.53023
∆yvh1	DUS3	0.409282
∆bud32	DUS4	-0.609217
∆bub1	DUT1	0.440038
∆bud32	DUT1	0.545423
∆mck1	DUT1	0.42077
∆yvh1	DUT1	0.561609
∆ctk1	DXO1	-0.474973
∆cka2	DYN1	-0.46348
∆ppz1	DYN1	0.409832
∆ctk1	DYN2	-0.4558
∆bud32	DYN3	-1.31401
∆bub1	DYS1	0.779122
∆dbf2	DYS1	1.01626
∆yvh1	DYS1	-0.449853
∆kin1	EAF1	0.448608
∆mkk2	EAF1	0.392028
∆pkh2	EAF1	0.400163
∆ygk3	EAF1	0.647302
∆mck1	EAF5	0.467799
∆yvh1	EAF5	0.513795
∆cla4	EAP1	0.413439
∆sch9	EAP1	0.382725
∆bud32	EAR1	-0.700526
∆sit4	EAR1	0.384417
∆ypl150w	EAR1	-0.415506
∆cla4	EBP2	0.610378
∆bud32	EBS1	-0.660934
∆bud32	ECI1	-0.684416
∆ctk1	ECI1	-0.567262
∆sky1	ECI1	0.396779
∆cla4	ECM1	0.676997
∆ctk1	ECM1	-0.485572
∆sit4	ECM1	-0.533634
∆ste11	ECM1	-0.53429
∆ypk1	ECM1	-0.396639
∆bub1	ECM14	0.676715
∆dbf2	ECM14	0.769858
∆yvh1	ECM14	0.511996
∆cla4	ECM19	1.03887
∆isr1	ECM19	-0.457208
∆kns1	ECM19	-0.42018
∆sch9	ECM19	-0.440453
∆bub1	ECM21	0.395269
∆bub1	ECM22	0.706777
∆bub1	ECM29	1.24278
∆bud32	ECM29	-0.778521
∆ctk1	ECM29	0.750369
∆dbf2	ECM29	0.944147
∆ypl150w	ECM29	-0.41079
∆yvh1	ECM29	-0.428734
∆bud32	ECM32	-0.382494
∆ctk1	ECM32	-0.473743
∆ste11	ECM33	-0.410953
∆rim15	ECM38	-0.666341
∆yvh1	ECM38	2.54763
∆bud32	ECM4	0.901643
∆ptc1	ECM4	0.675512
∆rim15	ECM4	-0.678222
∆sit4	ECM4	0.664314
∆ste11	ECM4	0.787248
∆ptc2	ECM5	1.02856
∆ste11	ECM5	-1.00929
∆yvh1	ECM5	-1.10658
∆ctk1	ECM9	-0.888386
∆ste11	ECO1	-0.757018
∆yvh1	ECT1	0.638696
∆ctk1	EDC1	-0.527948
∆ste11	EDC1	-0.562809
∆sit4	EDC3	-0.451913
∆yvh1	EDC3	0.700702
∆ctk1	EDE1	0.39699
∆ctk1	EFG1	-0.411163
∆bub1	EFM1	0.600712
∆dbf2	EFM1	1.01938
∆sit4	EFM4	0.477973
∆sky1	EFM4	-0.409869
∆yvh1	EFM4	0.632717
∆bud32	EFM5	0.46587
∆yvh1	EFM5	1.02834
∆bub1	EGD1	-0.451922
∆bud32	EGD1	0.900089
∆yvh1	EGD1	-0.714527
∆bud32	EGD2	0.698286
∆dbf2	EGD2	0.623443
∆ste11	EGH1	0.620727
∆bub1	EGO2	0.925037
∆bud32	EGO2	0.986051
∆cmp2	EGO4	-1.10424
∆ppz1	EGO4	-1.28104
∆sky1	EGO4	1.3112
∆ssk2	EGO4	-1.0486
∆yvh1	EGO4	1.26948
∆cla4	EGT2	0.654846
∆mck1	EGT2	0.452101
∆sit4	EGT2	0.448066
∆sky1	EGT2	-0.496991
∆ste11	EGT2	-0.85028
∆yvh1	EGT2	-0.518528
∆bud32	EHD3	-0.482516
∆bub1	EHT1	-0.431175
∆dbf2	EHT1	-0.460812
∆sit4	EHT1	0.616692
∆yvh1	EHT1	0.384529
∆bud32	EIS1	0.626661
∆tpk3	EIS1	0.600384
∆ypl150w	EIS1	-0.50461
∆bud32	EKI1	-0.96512
∆bud32	ELC1	1.20859
∆pkp1	ELC1	1.39494
∆rim15	ELC1	0.46072
∆isr1	ELF1	-0.407943
∆ste11	ELF1	-0.702156
∆yvh1	ELF1	0.405911
∆bud32	ELG1	-0.431202
∆yck2	ELM1	0.995742
∆ypl150w	ELO1	-0.459318
∆yvh1	ELO1	0.437725
∆bub1	ELO2	0.635986
∆sky1	ELO2	0.431655
∆yvh1	ELO2	-0.691611
∆yvh1	ELO3	-0.59897
∆bud32	ELP2	-0.871461
∆bud32	ELP4	0.475081
∆ctk1	ELP4	-0.774319
∆yvh1	ELP4	0.591378
∆ctk1	ELP6	-0.636817
∆mck1	ELP6	0.437169
∆yvh1	ELP6	0.598287
∆bub1	EMC1	0.991169
∆bud32	EMC1	-0.512624
[truncated: 7,196 more rows]

## Sheet: GO Uniprot bp
Gene Symbol (∆gene)	Term	# Targets	# Match Targets	# Total	# Total Match	Adjusted p-value	Up/Down
∆dbf2	one-carbon metabolic process [GO:0006730]	35	2	3492	12	0.00101862	down
∆dbf2	regulation of formin-nucleated actin cable assembly [GO:0090337]	185	2	3492	5	0.00504564	up
∆dbf2	maintenance of cell polarity [GO:0030011]	185	2	3492	5	0.00504564	up
∆dbf2	sterol transport [GO:0015918]	185	2	3492	6	0.00866296	up
∆dbf2	mitochondrial transport [GO:0006839]	35	2	3492	24	0.00584112	down
∆dbf2	2-micrometer plasmid partitioning [GO:0030543]	35	2	3492	6	0.000137109	down
∆dbf2	methionine biosynthetic process [GO:0009086]	35	3	3492	18	0.000168402	down
∆dbf2	protein import into mitochondrial inner membrane [GO:0045039]	35	2	3492	9	0.000468197	down
∆dbf2	regulation of meiotic DNA double-strand break formation [GO:1903341]	185	2	3492	3	0.000827732	up
∆dbf2	lipid homeostasis [GO:0055088]	185	2	3492	3	0.000827732	up
∆dbf2	iron ion transmembrane transport [GO:0034755]	35	2	3492	5	7.29669e-05	down
∆dbf2	peptidyl-lysine dimethylation [GO:0018027]	185	2	3492	5	0.00504564	up
∆dbf2	regulation of cell shape [GO:0008360]	185	4	3492	13	0.00171125	up
∆dbf2	translational frameshifting [GO:0006452]	185	2	3492	5	0.00504564	up
∆dbf2	arginine biosynthetic process [GO:0006526]	35	4	3492	10	2.16269e-07	down
∆dbf2	ornithine biosynthetic process [GO:0006592]	35	3	3492	4	1.01609e-07	down
∆dbf2	regulation of pseudohyphal growth [GO:2000220]	185	2	3492	4	0.00250305	up
∆dbf2	arsenate ion transmembrane transport [GO:1901684]	35	2	3492	2	0	down
∆dbf2	iron assimilation by reduction and transport [GO:0033215]	35	2	3492	3	9.12892e-06	down
∆dbf2	age-dependent response to oxidative stress involved in chronological cell aging [GO:0001324]	185	2	3492	5	0.00504564	up
∆dbf2	regulation of cell size [GO:0008361]	185	3	3492	7	0.00121588	up
∆dbf2	'de novo' cotranslational protein folding [GO:0051083]	185	3	3492	6	0.000620761	up
∆dbf2	meiosis I [GO:0007127]	185	2	3492	2	0	up
∆dbf2	regulation of transcription from RNA polymerase II promoter in response to oxidative stress [GO:0043619]	185	2	3492	4	0.00250305	up
∆dbf2	branched-chain amino acid catabolic process [GO:0009083]	185	2	3492	6	0.00866296	up
∆dbf2	polysaccharide catabolic process [GO:0000272]	35	2	3492	5	7.29669e-05	down
∆bud32	5S class rRNA transcription by RNA polymerase III [GO:0042791]	772	3	3492	4	0.00803834	up
∆bud32	regulation of transcription by RNA polymerase III [GO:0006359]	772	4	3492	6	0.00855768	up
∆bud32	regulation of SNARE complex assembly [GO:0035542]	874	4	3492	5	0.00392214	down
∆bud32	regulation of translational termination [GO:0006449]	874	4	3492	5	0.00392214	down
∆bud32	cytoplasmic translation [GO:0002181]	874	42	3492	88	8.66684e-06	down
∆bud32	negative regulation of cell aging [GO:0090344]	772	2	3492	2	0	up
∆bud32	proteasome-mediated ubiquitin-dependent protein catabolic process [GO:0043161]	772	19	3492	39	0.000359247	up
∆bud32	protein folding [GO:0006457]	772	23	3492	56	0.00177808	up
∆bud32	protein import into nucleus, translocation [GO:0000060]	874	4	3492	5	0.00392214	down
∆bud32	protein refolding [GO:0042026]	772	11	3492	15	2.71439e-05	up
∆bud32	protein transport [GO:0015031]	874	50	3492	119	9.07123e-05	down
∆bud32	cellular response to oxidative stress [GO:0034599]	772	26	3492	72	0.00690708	up
∆bud32	nucleotide-excision repair, DNA incision, 5'-to lesion [GO:0006296]	772	2	3492	2	0	up
∆bud32	regulation of (1->6)-beta-D-glucan biosynthetic process [GO:0060917]	874	2	3492	2	0	down
∆bud32	maturation of LSU-rRNA from tricistronic rRNA transcript (SSU-rRNA, 5.8S rRNA, LSU-rRNA) [GO:0000463]	874	19	3492	34	0.00018852	down
∆bud32	ribosomal large subunit biogenesis [GO:0042273]	874	25	3492	48	0.000101025	down
∆bud32	double-strand break repair via single-strand annealing, removal of nonhomologous ends [GO:0000736]	772	2	3492	2	0	up
∆bud32	mating type switching [GO:0007533]	874	4	3492	5	0.00392214	down
∆bud32	Golgi to plasma membrane transport [GO:0006893]	874	11	3492	15	9.34777e-05	down
∆bud32	rRNA processing [GO:0006364]	874	35	3492	84	0.00117095	down
∆bud32	maturation of SSU-rRNA from tricistronic rRNA transcript (SSU-rRNA, 5.8S rRNA, LSU-rRNA) [GO:0000462]	874	29	3492	49	7.87705e-07	down
∆bud32	regulation of translational initiation [GO:0006446]	874	7	3492	11	0.00451633	down
∆bud32	cellular bud site selection [GO:0000282]	874	8	3492	10	0.000202465	down
∆bud32	regulation of Rho protein signal transduction [GO:0035023]	874	2	3492	2	0	down
∆bud32	glycine catabolic process [GO:0006546]	772	3	3492	3	0	up
∆bud32	glycine decarboxylation via glycine cleavage system [GO:0019464]	772	2	3492	2	0	up
∆bud32	acetyl-CoA biosynthetic process [GO:0006085]	874	2	3492	2	0	down
∆bud32	ubiquitin-dependent ERAD pathway [GO:0030433]	772	19	3492	43	0.00152777	up
∆bud32	ribosomal large subunit export from nucleus [GO:0000055]	874	11	3492	22	0.00927448	down
∆bud32	protein export from nucleus [GO:0006611]	874	7	3492	9	0.000620831	down
∆bud32	cellular response to hydrogen peroxide [GO:0070301]	874	4	3492	5	0.00392214	down
∆bud32	endonucleolytic cleavage in 5'-ETS of tricistronic rRNA transcript (SSU-rRNA, 5.8S rRNA, LSU-rRNA) [GO:0000480]	874	15	3492	27	0.000865593	down
∆bud32	endonucleolytic cleavage in ITS1 to separate SSU-rRNA from 5.8S rRNA and LSU-rRNA from tricistronic rRNA transcript (SSU-rRNA, 5.8S rRNA, LSU-rRNA) [GO:0000447]	874	17	3492	37	0.00556752	down
∆bud32	endonucleolytic cleavage to generate mature 5'-end of SSU-rRNA from (SSU-rRNA, 5.8S rRNA, LSU-rRNA) [GO:0000472]	874	15	3492	29	0.0021488	down
∆bud32	rRNA methylation [GO:0031167]	874	23	3492	46	0.000403718	down
∆bud32	negative regulation of Arp2/3 complex-mediated actin nucleation [GO:0034316]	772	4	3492	6	0.00855768	up
∆bud32	positive regulation of protein export from nucleus [GO:0046827]	874	2	3492	2	0	down
∆bud32	vacuolar transport [GO:0007034]	874	9	3492	14	0.00161194	down
∆bud32	mRNA cleavage [GO:0006379]	772	3	3492	3	0	up
∆bud32	chaperone-mediated protein complex assembly [GO:0051131]	772	6	3492	9	0.00261881	up
∆bud32	tRNA methylation [GO:0030488]	874	9	3492	17	0.00990463	down
∆bud32	aerobic respiration [GO:0009060]	772	21	3492	32	2.25557e-07	up
∆bud32	'de novo' CTP biosynthetic process [GO:0044210]	874	2	3492	2	0	down
∆bud32	glutamine metabolic process [GO:0006541]	874	8	3492	14	0.00730448	down
∆bud32	pyrimidine nucleobase biosynthetic process [GO:0019856]	874	2	3492	2	0	down
∆bud32	proteasomal ubiquitin-independent protein catabolic process [GO:0010499]	772	7	3492	13	0.0082079	up
∆bud32	regulation of ARF protein signal transduction [GO:0032012]	874	3	3492	3	0	down
∆bud32	fungal-type cell wall chitin biosynthetic process [GO:0034221]	874	7	3492	10	0.00189984	down
∆bud32	ubiquitin-dependent protein catabolic process [GO:0006511]	772	21	3492	52	0.00344024	up
∆bud32	nucleotide biosynthetic process [GO:0009165]	874	4	3492	5	0.00392214	down
∆bud32	protein import into nucleus [GO:0006606]	874	22	3492	41	0.000145414	down
∆bud32	oligosaccharide-lipid intermediate biosynthetic process [GO:0006490]	874	4	3492	4	0	down
∆bud32	RNA polymerase II transcriptional preinitiation complex assembly [GO:0051123]	772	13	3492	27	0.00282241	up
∆bud32	ATP synthesis coupled proton transport [GO:0015986]	772	12	3492	17	2.47938e-05	up
∆bud32	retrograde transport, endosome to Golgi [GO:0042147]	874	11	3492	20	0.0037456	down
∆bud32	ribosomal protein import into nucleus [GO:0006610]	874	3	3492	3	0	down
∆bud32	respiratory chain complex IV assembly [GO:0008535]	772	3	3492	3	0	up
∆bud32	mRNA export from nucleus [GO:0006406]	874	13	3492	24	0.00226711	down
∆bud32	'de novo' protein folding [GO:0006458]	772	5	3492	7	0.00283984	up
∆bud32	transcriptional start site selection at RNA polymerase II promoter [GO:0001174]	772	5	3492	6	0.000669081	up
∆bud32	tryptophan transport [GO:0015827]	874	2	3492	2	0	down
∆bud32	endoplasmic reticulum membrane organization [GO:0090158]	874	4	3492	5	0.00392214	down
∆bud32	regulation of phosphatidylinositol dephosphorylation [GO:0060304]	874	5	3492	6	0.00125054	down
∆bud32	vesicle tethering involved in exocytosis [GO:0090522]	874	4	3492	4	0	down
∆bud32	phosphate ion transport [GO:0006817]	874	6	3492	9	0.0049977	down
∆bud32	positive regulation of mitochondrial translation [GO:0070131]	772	5	3492	8	0.00730269	up
∆bud32	phytochelatin biosynthetic process [GO:0046938]	772	2	3492	2	0	up
∆bud32	zymogen activation [GO:0031638]	772	2	3492	2	0	up
∆bud32	RNA secondary structure unwinding [GO:0010501]	874	13	3492	23	0.00138935	down
∆bud32	ethanol biosynthetic process involved in glucose fermentation to ethanol [GO:0043458]	874	2	3492	2	0	down
∆bud32	positive regulation of mitotic spindle pole body separation [GO:0010696]	772	2	3492	2	0	up
∆bud32	carbon utilization [GO:0015976]	772	3	3492	3	0	up
∆bud32	pyrimidine deoxyribonucleoside triphosphate catabolic process [GO:0009213]	772	2	3492	2	0	up
∆bud32	proteasome regulatory particle assembly [GO:0070682]	772	6	3492	10	0.00581049	up
∆bud32	error-prone translesion synthesis [GO:0042276]	772	4	3492	5	0.00233615	up
∆bud32	heterochromatin organization involved in chromatin silencing [GO:0070868]	772	3	3492	4	0.00803834	up
∆bud32	replicative senescence [GO:0090399]	772	2	3492	2	0	up
∆bud32	regulation of intracellular pH [GO:0051453]	874	2	3492	2	0	down
∆bud32	retrograde vesicle-mediated transport, Golgi to ER [GO:0006890]	874	14	3492	23	0.000338377	down
∆bud32	branched-chain amino acid biosynthetic process [GO:0009082]	772	5	3492	6	0.000669081	up
∆bud32	isoleucine biosynthetic process [GO:0009097]	772	6	3492	9	0.00261881	up
∆bud32	valine biosynthetic process [GO:0009099]	772	5	3492	7	0.00283984	up
∆bud32	protein glutathionylation [GO:0010731]	772	3	3492	3	0	up
∆bud32	ribosomal small subunit biogenesis [GO:0042274]	874	13	3492	24	0.00226711	down
∆bud32	cellular cation homeostasis [GO:0030003]	874	6	3492	9	0.0049977	down
∆bud32	G1/S transition of mitotic cell cycle [GO:0000082]	772	8	3492	16	0.00988161	up
∆bud32	exonucleolytic trimming to generate mature 3'-end of 5.8S rRNA from tricistronic rRNA transcript (SSU-rRNA, 5.8S rRNA, LSU-rRNA) [GO:0000467]	874	8	3492	14	0.00730448	down
∆bud32	nuclear-transcribed mRNA catabolic process, 3'-5' exonucleolytic nonsense-mediated decay [GO:0070478]	874	9	3492	15	0.00333266	down
∆bud32	rRNA metabolic process [GO:0016072]	874	3	3492	3	0	down
∆bud32	polyphosphate metabolic process [GO:0006797]	874	9	3492	10	9.15886e-06	down
∆bud32	ribosomal large subunit assembly [GO:0000027]	874	16	3492	32	0.00254583	down
∆bud32	stress-activated MAPK cascade [GO:0051403]	874	2	3492	2	0	down
∆bud32	positive regulation of RNA polymerase II transcriptional preinitiation complex assembly [GO:0045899]	772	6	3492	8	0.000904012	up
∆bud32	intra-Golgi vesicle-mediated transport [GO:0006891]	874	15	3492	20	3.69306e-06	down
∆bud32	mitochondrial electron transport, cytochrome c to oxygen [GO:0006123]	772	6	3492	10	0.00581049	up
∆bud32	response to drug [GO:0042493]	874	7	3492	12	0.00910756	down
∆bud32	transcription initiation from RNA polymerase II promoter [GO:0006367]	772	6	3492	8	0.000904012	up
∆bud32	phosphatidylcholine biosynthetic process [GO:0006656]	874	8	3492	9	3.30545e-05	down
∆bud32	mitochondrial respiratory chain complex IV assembly [GO:0033617]	772	13	3492	18	7.52435e-06	up
∆bud32	polyphosphate biosynthetic process [GO:0006799]	874	5	3492	5	0	down
∆bud32	ribophagy [GO:0034517]	874	4	3492	5	0.00392214	down
∆bud32	response to unfolded protein [GO:0006986]	772	5	3492	8	0.00730269	up
∆bud32	regulation of ER to Golgi vesicle-mediated transport [GO:0060628]	874	2	3492	2	0	down
∆bud32	regulation of response to osmotic stress [GO:0047484]	874	2	3492	2	0	down
∆bud32	mitochondrial proton-transporting ATP synthase complex assembly [GO:0033615]	772	6	3492	10	0.00581049	up
∆bud32	retrograde transport, vesicle recycling within Golgi [GO:0000301]	874	5	3492	5	0	down
∆bud32	negative regulation of autophagy [GO:0010507]	874	4	3492	5	0.00392214	down
∆bud32	negative regulation of small GTPase mediated signal transduction [GO:0051058]	874	2	3492	2	0	down
∆bud32	regulation of MAPK export from nucleus [GO:0071701]	874	2	3492	2	0	down
∆bud32	cobalt ion transport [GO:0006824]	874	2	3492	2	0	down
∆bud32	vacuolar proton-transporting V-type ATPase complex assembly [GO:0070072]	874	5	3492	7	0.00500615	down
∆bud32	L-kynurenine catabolic process [GO:0097053]	874	3	3492	3	0	down
∆bud32	regulation of sphingolipid biosynthetic process [GO:0090153]	874	2	3492	2	0	down
∆bud32	spindle organization [GO:0007051]	772	2	3492	2	0	up
∆bud32	positive regulation of mitochondrial fission [GO:0090141]	772	2	3492	2	0	up
∆bud32	copper ion export [GO:0060003]	874	2	3492	2	0	down
∆bud32	2-oxoglutarate metabolic process [GO:0006103]	772	4	3492	6	0.00855768	up
∆bud32	actin polymerization or depolymerization [GO:0008154]	772	2	3492	2	0	up
∆bud32	promoter clearance from RNA polymerase II promoter [GO:0001111]	772	3	3492	3	0	up
∆bud32	formin-nucleated actin cable assembly [GO:0070649]	874	2	3492	2	0	down
∆bud32	intralumenal vesicle formation [GO:0070676]	772	4	3492	6	0.00855768	up
∆bud32	ATP hydrolysis coupled cation transmembrane transport [GO:0099132]	772	6	3492	8	0.000904012	up
∆bud32	spindle pole body duplication [GO:0030474]	772	5	3492	7	0.00283984	up
∆bud32	maintenance of chromatin silencing at telomere [GO:0035392]	874	3	3492	3	0	down
∆bud32	fructose 6-phosphate metabolic process [GO:0006002]	874	3	3492	3	0	down
∆bud32	positive regulation of telomere maintenance via telomerase [GO:0032212]	772	2	3492	2	0	up
∆bud32	regulation of snRNA pseudouridine synthesis [GO:1905356]	874	2	3492	2	0	down
∆bud32	tRNA re-export from nucleus [GO:0071528]	874	2	3492	2	0	down
∆bud32	protein localization to vacuole [GO:0072665]	772	2	3492	2	0	up
∆bud32	negative regulation of septation initiation signaling [GO:0031030]	772	2	3492	2	0	up
∆bud32	nucleolus organization [GO:0007000]	772	2	3492	2	0	up
∆bud32	glycerophospholipid biosynthetic process [GO:0046474]	874	2	3492	2	0	down
∆bud32	triglyceride mobilization [GO:0006642]	874	2	3492	2	0	down
∆bud32	plasma membrane organization [GO:0007009]	772	2	3492	2	0	up
∆bud32	inositol phosphate-mediated signaling [GO:0048016]	874	3	3492	3	0	down
∆bud32	negative regulation of protein dephosphorylation [GO:0035308]	772	3	3492	4	0.00803834	up
∆bud32	cellular response to histidine [GO:0071232]	874	2	3492	2	0	down
∆bud32	positive regulation of translational initiation in response to starvation [GO:0071264]	874	3	3492	3	0	down
∆bud32	vesicle tethering [GO:0099022]	874	4	3492	4	0	down
∆bud32	formaldehyde catabolic process [GO:0046294]	772	2	3492	2	0	up
∆bud32	drug export [GO:0046618]	874	3	3492	3	0	down
∆bud32	sodium ion transport [GO:0006814]	874	2	3492	2	0	down
∆bud32	protein palmitoylation [GO:0018345]	874	2	3492	2	0	down
∆bud32	actin filament-based process [GO:0030029]	874	2	3492	2	0	down
∆bud32	regulation of sequestering of zinc ion [GO:0061088]	874	2	3492	2	0	down
∆bud32	response to zinc ion [GO:0010043]	874	2	3492	2	0	down
∆bud32	cellular response to benomyl [GO:0072755]	874	2	3492	2	0	down
∆bud32	cellular stress response to acidic pH [GO:1990451]	874	2	3492	2	0	down
∆bud32	negative regulation of TORC1 signaling [GO:1904262]	874	2	3492	2	0	down
∆bud32	lipid storage [GO:0019915]	772	3	3492	4	0.00803834	up
∆bud32	regulation of protein export from nucleus [GO:0046825]	874	2	3492	2	0	down
∆bud32	IMP salvage [GO:0032264]	874	2	3492	2	0	down
∆bud32	myo-inositol transport [GO:0015798]	874	2	3492	2	0	down
∆bud32	agglutination involved in conjugation with cellular fusion [GO:0000752]	874	2	3492	2	0	down
∆bud32	maintenance of transcriptional fidelity during DNA-templated transcription elongation from RNA polymerase II promoter [GO:0001193]	772	2	3492	2	0	up
∆bud32	wybutosine biosynthetic process [GO:0031591]	874	2	3492	2	0	down
∆bud32	protein glycosylation in endoplasmic reticulum [GO:0033577]	874	2	3492	2	0	down
∆bud32	zinc ion import across plasma membrane [GO:0071578]	874	2	3492	2	0	down
∆bud32	cysteine biosynthetic process from serine [GO:0006535]	874	2	3492	2	0	down
∆bud32	sequestering of actin monomers [GO:0042989]	772	2	3492	2	0	up
∆bud32	acetate ester metabolic process involved in fermentation [GO:1901089]	874	2	3492	2	0	down
∆bud32	response to toxic substance [GO:0009636]	874	4	3492	5	0.00392214	down
∆bud32	chaperone-mediated protein transport [GO:0072321]	772	2	3492	2	0	up
∆bud32	succinyl-CoA metabolic process [GO:0006104]	772	2	3492	2	0	up
∆bud32	tRNA import into nucleus [GO:0035719]	772	3	3492	3	0	up
∆bud32	coenzyme A metabolic process [GO:0015936]	874	2	3492	2	0	down
∆bud32	lipid transport [GO:0006869]	874	4	3492	5	0.00392214	down
∆bud32	5-amino-1-ribofuranosylimidazole-4-carboxamide transmembrane transport [GO:1903088]	874	2	3492	2	0	down
∆bud32	thiamine transport [GO:0015888]	874	2	3492	2	0	down
∆bud32	histone peptidyl-prolyl isomerization [GO:0000412]	874	2	3492	2	0	down
∆bud32	endoplasmic reticulum-plasma membrane tethering [GO:0061817]	874	3	3492	3	0	down
∆bud32	long-chain fatty-acyl-CoA metabolic process [GO:0035336]	874	2	3492	2	0	down
∆bud32	sphingoid long-chain base transport [GO:1905329]	874	2	3492	2	0	down
∆bud32	protein-containing complex assembly [GO:0065003]	772	2	3492	2	0	up
∆bud32	cellular triglyceride homeostasis [GO:0035356]	772	2	3492	2	0	up
∆cla4	mitochondrion organization [GO:0007005]	398	12	3492	27	1.91359e-05	up
∆cla4	negative regulation of chromatin silencing at silent mating-type cassette [GO:0061186]	123	2	3492	9	0.00991129	down
∆cla4	negative regulation of chromatin silencing at telomere [GO:0031939]	123	3	3492	14	0.00430532	down
∆cla4	protein lipoylation [GO:0009249]	398	3	3492	6	0.00714553	up
∆cla4	glycolytic process [GO:0006096]	123	7	3492	19	1.13008e-06	down
∆cla4	vacuolar transport [GO:0007034]	123	4	3492	14	0.000483621	down
∆cla4	mitochondrial respiratory chain complex assembly [GO:0033108]	398	3	3492	5	0.00324332	up
∆cla4	protein quality control for misfolded or incompletely synthesized proteins [GO:0006515]	398	4	3492	6	0.000609023	up
∆cla4	translation [GO:0006412]	398	16	3492	46	4.33193e-05	up
∆cla4	aerobic respiration [GO:0009060]	398	23	3492	32	7.35354e-16	up
∆cla4	anaerobic respiration [GO:0009061]	398	2	3492	3	0.00539069	up
∆cla4	mitochondrial transport [GO:0006839]	398	11	3492	24	2.80819e-05	up
∆cla4	mitochondrial translation [GO:0032543]	398	86	3492	95	7.82605e-75	up
∆cla4	mitochondrial electron transport, ubiquinol to cytochrome c [GO:0006122]	398	11	3492	12	5.45067e-11	up
∆cla4	protein processing [GO:0016485]	398	6	3492	11	0.000338485	up
∆cla4	mitochondrial translational initiation [GO:0070124]	398	6	3492	7	2.49157e-06	up
∆cla4	ATP synthesis coupled proton transport [GO:0015986]	398	15	3492	17	1.27173e-13	up
∆cla4	ubiquinone biosynthetic process [GO:0006744]	398	7	3492	11	2.92178e-05	up
∆cla4	respiratory chain complex IV assembly [GO:0008535]	398	2	3492	3	0.00539069	up
∆cla4	lysosomal microautophagy [GO:0016237]	123	3	3492	8	0.000559123	down
∆cla4	protein import into mitochondrial inner membrane [GO:0045039]	398	8	3492	9	3.7338e-08	up
∆cla4	lysine biosynthetic process via aminoadipic acid [GO:0019878]	123	2	3492	9	0.00991129	down
∆cla4	mitochondrial respiratory chain complex III assembly [GO:0034551]	398	7	3492	7	0	up
∆cla4	positive regulation of mitochondrial translation [GO:0070131]	398	6	3492	8	1.62995e-05	up
∆cla4	ATP hydrolysis coupled proton transport [GO:0015991]	123	3	3492	10	0.00133304	down
∆cla4	vacuolar acidification [GO:0007035]	123	5	3492	22	0.000491131	down
∆cla4	amino acid catabolic process to alcohol via Ehrlich pathway [GO:0000947]	123	3	3492	6	0.000155741	down
∆cla4	ethanol biosynthetic process involved in glucose fermentation to ethanol [GO:0043458]	123	2	3492	2	0	down
∆cla4	NADH oxidation [GO:0006116]	123	3	3492	9	0.000897945	down
∆cla4	mitochondrial genome maintenance [GO:0000002]	398	16	3492	31	4.84488e-08	up
∆cla4	pantothenate biosynthetic process [GO:0015940]	123	2	3492	9	0.00991129	down
∆cla4	mitochondrial fusion [GO:0008053]	398	2	3492	3	0.00539069	up
∆cla4	inner mitochondrial membrane organization [GO:0007007]	398	3	3492	4	0.000914221	up
∆cla4	protein insertion into mitochondrial membrane from inner side [GO:0032979]	398	4	3492	4	0	up
∆cla4	regulation of mitochondrial membrane potential [GO:0051881]	398	2	3492	2	0	up
∆cla4	gluconeogenesis [GO:0006094]	123	6	3492	13	9.1029e-07	down
∆cla4	cristae formation [GO:0042407]	398	9	3492	9	0	up
∆cla4	cellular respiration [GO:0045333]	398	4	3492	6	0.000609023	up
∆cla4	nucleoside catabolic process [GO:0009164]	123	2	3492	3	0.000283155	down
∆cla4	tricarboxylic acid cycle [GO:0006099]	398	8	3492	22	0.00178986	up
∆cla4	polyphosphate metabolic process [GO:0006797]	123	3	3492	10	0.00133304	down
∆cla4	ergosterol metabolic process [GO:0008204]	123	2	3492	3	0.000283155	down
∆cla4	mitochondrial electron transport, cytochrome c to oxygen [GO:0006123]	398	7	3492	10	9.61288e-06	up
∆cla4	respiratory electron transport chain [GO:0022904]	398	3	3492	4	0.000914221	up
∆cla4	ergosterol biosynthetic process [GO:0006696]	123	5	3492	24	0.000770201	down
∆cla4	mitochondrial respiratory chain complex IV assembly [GO:0033617]	398	16	3492	18	1.48801e-14	up
∆cla4	positive regulation of protein oligomerization [GO:0032461]	398	2	3492	3	0.00539069	up
∆cla4	glycerol biosynthetic process [GO:0006114]	123	2	3492	2	0	down
∆cla4	deoxyribonucleotide biosynthetic process [GO:0009263]	123	2	3492	5	0.00187679	down
∆cla4	polyphosphate biosynthetic process [GO:0006799]	123	3	3492	5	5.85956e-05	down
∆cla4	protein stabilization [GO:0050821]	398	4	3492	10	0.00948481	up
∆cla4	regulation of actin cytoskeleton organization [GO:0032956]	123	2	3492	6	0.00335447	down
∆cla4	biosynthetic process [GO:0009058]	123	2	3492	4	0.000914221	down
∆cla4	mitochondrial proton-transporting ATP synthase complex assembly [GO:0033615]	398	8	3492	10	3.11453e-07	up
∆cla4	glycerol catabolic process [GO:0019563]	123	2	3492	4	0.000914221	down
∆cla4	Group I intron splicing [GO:0000372]	398	6	3492	7	2.49157e-06	up
∆cla4	mitochondrial mRNA processing [GO:0090615]	398	2	3492	3	0.00539069	up
∆cla4	reactive oxygen species metabolic process [GO:0072593]	123	2	3492	3	0.000283155	down
∆cla4	protein processing involved in protein targeting to mitochondrion [GO:0006627]	398	3	3492	3	0	up
∆cla4	phosphatidylinositol phosphorylation [GO:0046854]	123	2	3492	6	0.00335447	down
∆cla4	intracellular copper ion transport [GO:0015680]	123	2	3492	4	0.000914221	down
∆cla4	mitochondrial RNA processing [GO:0000963]	398	2	3492	3	0.00539069	up
∆cla4	ATP hydrolysis coupled cation transmembrane transport [GO:0099132]	398	8	3492	8	0	up
∆cla4	protein import into mitochondrial intermembrane space [GO:0045041]	398	4	3492	7	0.00156348	up
∆cla4	mitochondrial electron transport, succinate to ubiquinone [GO:0006121]	398	4	3492	5	0.00014171	up
∆cla4	negative regulation of transcription from RNA polymerase II promoter involved in meiotic cell cycle [GO:0010674]	123	2	3492	3	0.000283155	down
∆cla4	inositol phosphate-mediated signaling [GO:0048016]	123	3	3492	3	0	down
∆cla4	N-terminal peptidyl-methionine acetylation [GO:0017196]	123	2	3492	4	0.000914221	down
∆cla4	cellular protein metabolic process [GO:0044267]	123	2	3492	2	0	down
∆cla4	protein complex oligomerization [GO:0051259]	398	5	3492	8	0.000318941	up
∆cla4	tryptophan catabolic process to kynurenine [GO:0019441]	123	2	3492	2	0	down
∆cla4	mitochondrial ATP synthesis coupled proton transport [GO:0042776]	398	2	3492	2	0	up
∆cla4	mitochondrial respiratory chain supercomplex assembly [GO:0097250]	398	2	3492	3	0.00539069	up
∆cla4	response to toxic substance [GO:0009636]	123	2	3492	5	0.00187679	down
∆cla4	oxidative phosphorylation [GO:0006119]	398	2	3492	2	0	up
∆cla4	mitochondrial translational elongation [GO:0070125]	398	2	3492	2	0	up
∆cla4	RNA processing [GO:0006396]	398	3	3492	4	0.000914221	up
∆cla4	negative regulation of mitochondrial translation [GO:0070130]	398	2	3492	2	0	up
∆cla4	mitochondrial RNA catabolic process [GO:0000957]	398	2	3492	2	0	up
∆ppz1	cysteine biosynthetic process [GO:0019344]	163	4	3492	6	1.17335e-05	down
∆ppz1	cellular response to oxidative stress [GO:0034599]	67	5	3492	72	0.00782714	up
∆ppz1	fungal-type cell wall biogenesis [GO:0009272]	67	2	3492	10	0.00317003	up
∆ppz1	phosphate-containing compound metabolic process [GO:0006796]	163	2	3492	5	0.00380761	down
∆ppz1	intracellular signal transduction [GO:0035556]	67	3	3492	30	0.00792383	up
∆ppz1	protein quality control for misfolded or incompletely synthesized proteins [GO:0006515]	163	2	3492	6	0.00632623	down
∆ppz1	aerobic respiration [GO:0009060]	163	10	3492	32	1.00056e-06	down
∆ppz1	mitochondrial transport [GO:0006839]	163	10	3492	24	3.03542e-08	down
∆ppz1	mitochondrial translation [GO:0032543]	163	17	3492	95	2.24989e-06	down
∆ppz1	mitochondrial electron transport, ubiquinol to cytochrome c [GO:0006122]	163	6	3492	12	2.86539e-06	down
∆ppz1	protein processing [GO:0016485]	67	2	3492	11	0.00395411	up
∆ppz1	mitochondrial translational initiation [GO:0070124]	163	2	3492	7	0.00990463	down
∆ppz1	ATP synthesis coupled proton transport [GO:0015986]	163	7	3492	17	3.32278e-06	down
∆ppz1	ubiquinone biosynthetic process [GO:0006744]	163	4	3492	11	0.000479868	down
∆ppz1	negative regulation of ATPase activity [GO:0032780]	163	3	3492	4	3.98007e-05	down
∆ppz1	methionine biosynthetic process [GO:0009086]	163	6	3492	18	7.04811e-05	down
∆ppz1	tetrahydrofolate interconversion [GO:0035999]	163	2	3492	6	0.00632623	down
∆ppz1	mitochondrial respiratory chain complex III assembly [GO:0034551]	163	2	3492	7	0.00990463	down
∆ppz1	regulation of cell cycle [GO:0051726]	67	2	3492	14	0.00728173	up
∆ppz1	RNA modification [GO:0009451]	163	2	3492	4	0.00181826	down
∆ppz1	peptidyl-threonine phosphorylation [GO:0018107]	67	2	3492	13	0.0059641	up
∆ppz1	mitochondrial genome maintenance [GO:0000002]	163	7	3492	31	0.000382208	down
∆ppz1	regulation of mitochondrial membrane potential [GO:0051881]	163	2	3492	2	0	down
∆ppz1	iron ion homeostasis [GO:0055072]	67	2	3492	7	0.00115914	up
∆ppz1	iron ion homeostasis [GO:0055072]	163	3	3492	7	0.000814093	down
∆ppz1	iron ion transmembrane transport [GO:0034755]	67	4	3492	5	2.81383e-08	up
∆ppz1	sulfate assimilation [GO:0000103]	163	2	3492	6	0.00632623	down
∆ppz1	cristae formation [GO:0042407]	163	4	3492	9	0.0001636	down
∆ppz1	cellular respiration [GO:0045333]	163	4	3492	6	1.17335e-05	down
∆ppz1	cellular iron ion homeostasis [GO:0006879]	67	4	3492	23	0.00036981	up
∆ppz1	iron assimilation by chelation and transport [GO:0033214]	67	2	3492	3	5.56429e-05	up
∆ppz1	tricarboxylic acid cycle [GO:0006099]	163	7	3492	22	3.08855e-05	down
∆ppz1	cellular cation homeostasis [GO:0030003]	67	3	3492	9	0.00011187	up
∆ppz1	cellular response to osmotic stress [GO:0071470]	67	2	3492	8	0.00169328	up
∆ppz1	RNA splicing [GO:0008380]	163	3	3492	10	0.00329278	down
∆ppz1	'de novo' pyrimidine nucleobase biosynthetic process [GO:0006207]	163	3	3492	7	0.000814093	down
∆ppz1	'de novo' UMP biosynthetic process [GO:0044205]	163	2	3492	4	0.00181826	down
∆ppz1	mitochondrial electron transport, cytochrome c to oxygen [GO:0006123]	163	7	3492	10	1.00637e-08	down
∆ppz1	response to drug [GO:0042493]	67	4	3492	12	1.52269e-05	up
∆ppz1	ion transport [GO:0006811]	67	2	3492	11	0.00395411	up
∆ppz1	respiratory electron transport chain [GO:0022904]	163	3	3492	4	3.98007e-05	down
∆ppz1	heme biosynthetic process [GO:0006783]	163	3	3492	9	0.00216004	down
∆ppz1	response to salt stress [GO:0009651]	67	2	3492	12	0.00493314	up
∆ppz1	mitochondrial respiratory chain complex IV assembly [GO:0033617]	163	4	3492	18	0.00421594	down
∆ppz1	arginine biosynthetic process [GO:0006526]	163	5	3492	10	1.61288e-05	down
∆ppz1	ornithine biosynthetic process [GO:0006592]	163	2	3492	4	0.00181826	down
∆ppz1	heme a biosynthetic process [GO:0006784]	163	2	3492	3	0.000597431	down
∆ppz1	arsenate ion transmembrane transport [GO:1901684]	67	2	3492	2	0	up
∆ppz1	iron assimilation by reduction and transport [GO:0033215]	67	2	3492	3	5.56429e-05	up
∆ppz1	mitochondrial proton-transporting ATP synthase complex assembly [GO:0033615]	163	4	3492	10	0.000287812	down
∆ppz1	cellular zinc ion homeostasis [GO:0006882]	67	2	3492	7	0.00115914	up
∆ppz1	zinc ion transport [GO:0006829]	67	3	3492	3	0	up
∆ppz1	2-oxoglutarate metabolic process [GO:0006103]	163	2	3492	6	0.00632623	down
∆ppz1	hydrogen sulfide biosynthetic process [GO:0070814]	163	3	3492	5	0.000160588	down
∆ppz1	ATP hydrolysis coupled cation transmembrane transport [GO:0099132]	163	7	3492	8	2.49053e-10	down
∆ppz1	protein localization to endoplasmic reticulum exit site [GO:0070973]	67	2	3492	3	5.56429e-05	up
∆ppz1	protein import into mitochondrial intermembrane space [GO:0045041]	163	2	3492	7	0.00990463	down
∆ppz1	mitochondrial electron transport, succinate to ubiquinone [GO:0006121]	163	3	3492	5	0.000160588	down
∆ppz1	iron import into the mitochondrion [GO:0048250]	163	2	3492	3	0.000597431	down
∆ppz1	drug export [GO:0046618]	67	2	3492	3	5.56429e-05	up
∆ppz1	hyperosmotic response [GO:0006972]	67	2	3492	5	0.00041633	up
∆ppz1	protein complex oligomerization [GO:0051259]	163	5	3492	8	2.54941e-06	down
∆ppz1	ubiquinone-6 biosynthetic process [GO:1901006]	163	2	3492	2	0	down
∆ppz1	mitochondrial ATP synthesis coupled proton transport [GO:0042776]	163	2	3492	2	0	down
∆ppz1	urea cycle [GO:0000050]	163	3	3492	6	0.000405937	down
∆ppz1	oligopeptide export from mitochondrion [GO:0090374]	163	2	3492	2	0	down
∆ptc7	mitochondrial transport [GO:0006839]	19	3	3492	24	5.19054e-05	down
∆ptc7	ubiquinone biosynthetic process [GO:0006744]	19	2	3492	11	0.000160588	down
∆ptc7	iron ion homeostasis [GO:0055072]	19	2	3492	7	4.0751e-05	down
∆ptc7	iron import into the mitochondrion [GO:0048250]	19	2	3492	3	1.48364e-06	down
∆sky1	cytoplasmic translation [GO:0002181]	92	18	3492	88	4.11796e-12	down
∆sky1	cysteine biosynthetic process [GO:0019344]	146	5	3492	6	5.93682e-08	up
∆sky1	cellular response to oxidative stress [GO:0034599]	146	8	3492	72	0.00901721	up
∆sky1	replication fork protection [GO:0048478]	92	2	3492	4	0.000439644	down
∆sky1	transmembrane transport [GO:0055085]	146	5	3492	35	0.00942013	up
∆sky1	ribosomal large subunit biogenesis [GO:0042273]	92	9	3492	48	2.91814e-06	down
∆sky1	pyruvate metabolic process [GO:0006090]	146	3	3492	12	0.00430532	up
∆sky1	one-carbon metabolic process [GO:0006730]	146	4	3492	12	0.000468474	up
∆sky1	glutamate biosynthetic process [GO:0006537]	146	3	3492	10	0.00226711	up
∆sky1	propionate metabolic process, methylcitrate cycle [GO:0019679]	146	2	3492	2	0	up
∆sky1	vacuolar transport [GO:0007034]	146	3	3492	14	0.007284	up
∆sky1	translation [GO:0006412]	92	7	3492	46	0.00014706	down
∆sky1	mitochondrial transport [GO:0006839]	146	4	3492	24	0.00884983	up
∆sky1	cell redox homeostasis [GO:0045454]	146	5	3492	29	0.0040435	up
∆sky1	ubiquinone biosynthetic process [GO:0006744]	146	4	3492	11	0.000297231	up
∆sky1	lysosomal microautophagy [GO:0016237]	146	3	3492	8	0.00096784	up
∆sky1	methionine biosynthetic process [GO:0009086]	146	8	3492	18	1.28784e-07	up
∆sky1	cellular response to phosphate starvation [GO:0016036]	146	2	3492	4	0.00139508	up
∆sky1	trehalose biosynthetic process [GO:0005992]	146	2	3492	7	0.00757689	up
∆sky1	cellular manganese ion homeostasis [GO:0030026]	92	2	3492	9	0.00497705	down
∆sky1	gluconeogenesis [GO:0006094]	146	3	3492	13	0.00567471	up
∆sky1	sulfate assimilation [GO:0000103]	146	3	3492	6	0.000276626	up
∆sky1	serine family amino acid biosynthetic process [GO:0009070]	146	2	3492	4	0.00139508	up
∆sky1	phosphate ion transmembrane transport [GO:0035435]	146	2	3492	4	0.00139508	up
∆sky1	glyoxylate cycle [GO:0006097]	146	2	3492	4	0.00139508	up
∆sky1	leucine biosynthetic process [GO:0009098]	92	2	3492	6	0.00160812	down
∆sky1	citrate metabolic process [GO:0006101]	146	2	3492	2	0	up
∆sky1	tricarboxylic acid cycle [GO:0006099]	146	5	3492	22	0.00108949	up
∆sky1	cellular cation homeostasis [GO:0030003]	92	3	3492	9	0.00033551	down
∆sky1	polyphosphate metabolic process [GO:0006797]	146	3	3492	10	0.00226711	up
∆sky1	glycogen biosynthetic process [GO:0005978]	146	3	3492	8	0.00096784	up
∆sky1	'de novo' pyrimidine nucleobase biosynthetic process [GO:0006207]	146	2	3492	7	0.00757689	up
∆sky1	'de novo' UMP biosynthetic process [GO:0044205]	146	2	3492	4	0.00139508	up
∆sky1	maturation of LSU-rRNA [GO:0000470]	92	2	3492	10	0.00652361	down
∆sky1	response to drug [GO:0042493]	92	3	3492	12	0.00101543	down
∆sky1	methionine metabolic process [GO:0006555]	146	2	3492	5	0.00292085	up
∆sky1	polyphosphate biosynthetic process [GO:0006799]	146	3	3492	5	0.000109629	up
∆sky1	L-serine biosynthetic process [GO:0006564]	146	2	3492	4	0.00139508	up
∆sky1	rRNA export from nucleus [GO:0006407]	92	2	3492	11	0.008406	down
∆sky1	nucleotide metabolic process [GO:0009117]	146	2	3492	6	0.00490925	up
∆sky1	UDP-glucose metabolic process [GO:0006011]	146	2	3492	3	0.000452759	up
∆sky1	arabinose catabolic process [GO:0019568]	146	2	3492	4	0.00139508	up
∆sky1	D-xylose catabolic process [GO:0042843]	146	2	3492	4	0.00139508	up
∆sky1	sulfur compound metabolic process [GO:0006790]	92	2	3492	5	0.000930251	down
∆sky1	hydrogen sulfide biosynthetic process [GO:0070814]	146	4	3492	5	1.30098e-06	up
∆sky1	sulfate assimilation, phosphoadenylyl sulfate reduction by phosphoadenylyl-sulfate reductase (thioredoxin) [GO:0019379]	146	2	3492	2	0	up
∆sky1	sulfur amino acid metabolic process [GO:0000096]	146	3	3492	4	2.70307e-05	up
∆sky1	assembly of large subunit precursor of preribosome [GO:1902626]	92	3	3492	9	0.00033551	down
∆sky1	inositol phosphate-mediated signaling [GO:0048016]	146	3	3492	3	0	up
∆sky1	ethanol metabolic process [GO:0006067]	146	2	3492	5	0.00292085	up
∆sky1	drug export [GO:0046618]	92	2	3492	3	0.000134501	down
∆sky1	ubiquinone-6 biosynthetic process [GO:1901006]	146	2	3492	2	0	up
∆sky1	acetate ester metabolic process involved in fermentation [GO:1901089]	92	2	3492	2	0	down
∆sky1	response to toxic substance [GO:0009636]	92	2	3492	5	0.000930251	down
∆sky1	urea cycle [GO:0000050]	146	2	3492	6	0.00490925	up
∆sky1	tRNA import into nucleus [GO:0035719]	92	2	3492	3	0.000134501	down
∆ste11	cytoplasmic translation [GO:0002181]	328	24	3492	88	2.20556e-06	down
∆ste11	protein folding [GO:0006457]	258	12	3492	56	0.000859982	up
∆ste11	protein refolding [GO:0042026]	258	6	3492	15	0.000283155	up
∆ste11	stress granule disassembly [GO:0035617]	258	2	3492	2	0	up
∆ste11	nuclear envelope organization [GO:0006998]	328	2	3492	3	0.00345899	down
∆ste11	'de novo' L-methionine biosynthetic process [GO:0071266]	258	2	3492	2	0	up
∆ste11	cysteine biosynthetic process [GO:0019344]	258	6	3492	6	0	up
∆ste11	cysteine biosynthetic process via cystathionine [GO:0019343]	258	2	3492	3	0.00185218	up
∆ste11	cellular response to oxidative stress [GO:0034599]	258	18	3492	72	5.57731e-06	up
∆ste11	transmembrane transport [GO:0055085]	328	9	3492	35	0.00397571	down
∆ste11	maturation of 5.8S rRNA from tricistronic rRNA transcript (SSU-rRNA, 5.8S rRNA, LSU-rRNA) [GO:0000466]	328	5	3492	15	0.00572922	down
∆ste11	maturation of LSU-rRNA from tricistronic rRNA transcript (SSU-rRNA, 5.8S rRNA, LSU-rRNA) [GO:0000463]	328	9	3492	34	0.00333823	down
∆ste11	ribosomal large subunit biogenesis [GO:0042273]	328	12	3492	48	0.00155586	down
∆ste11	rRNA processing [GO:0006364]	328	18	3492	84	0.00106196	down
∆ste11	glycolytic process [GO:0006096]	328	7	3492	19	0.000914392	down
∆ste11	endonucleolytic cleavage in 5'-ETS of tricistronic rRNA transcript (SSU-rRNA, 5.8S rRNA, LSU-rRNA) [GO:0000480]	328	7	3492	27	0.008406	down
∆ste11	endonucleolytic cleavage in ITS1 to separate SSU-rRNA from 5.8S rRNA and LSU-rRNA from tricistronic rRNA transcript (SSU-rRNA, 5.8S rRNA, LSU-rRNA) [GO:0000447]	328	9	3492	37	0.00582719	down
∆ste11	endonucleolytic cleavage to generate mature 5'-end of SSU-rRNA from (SSU-rRNA, 5.8S rRNA, LSU-rRNA) [GO:0000472]	328	9	3492	29	0.000983846	down
∆ste11	nucleolar large rRNA transcription by RNA polymerase I [GO:0042790]	328	4	3492	11	0.00706044	down
∆ste11	pheromone-dependent signal transduction involved in conjugation with cellular fusion [GO:0000750]	328	8	3492	20	0.000229485	down
∆ste11	translation [GO:0006412]	328	11	3492	46	0.00336397	down
∆ste11	DNA damage checkpoint [GO:0000077]	258	3	3492	9	0.00901721	up
∆ste11	cell redox homeostasis [GO:0045454]	258	9	3492	29	0.000167206	up
∆ste11	regulation of macroautophagy [GO:0016241]	258	2	3492	3	0.00185218	up
∆ste11	'de novo' NAD biosynthetic process from tryptophan [GO:0034354]	258	3	3492	4	0.000202465	up
∆ste11	gamma-aminobutyric acid catabolic process [GO:0009450]	258	2	3492	2	0	up
∆ste11	pyridoxine biosynthetic process [GO:0008615]	258	2	3492	3	0.00185218	up
∆ste11	chaperone-mediated protein folding [GO:0061077]	258	2	3492	4	0.00549214	up
∆ste11	negative regulation of ATPase activity [GO:0032780]	328	2	3492	4	0.00990463	down
∆ste11	methionine biosynthetic process [GO:0009086]	258	9	3492	18	1.15291e-06	up
∆ste11	intra-S DNA damage checkpoint [GO:0031573]	328	3	3492	7	0.00730448	down
∆ste11	lysine biosynthetic process via aminoadipic acid [GO:0019878]	258	4	3492	9	0.0010975	up
∆ste11	amino acid catabolic process to alcohol via Ehrlich pathway [GO:0000947]	258	4	3492	6	9.35878e-05	up
∆ste11	NADH oxidation [GO:0006116]	258	4	3492	9	0.0010975	up
∆ste11	filamentous growth [GO:0030447]	258	3	3492	9	0.00901721	up
∆ste11	pantothenate biosynthetic process [GO:0015940]	258	3	3492	9	0.00901721	up
∆ste11	gluconeogenesis [GO:0006094]	328	7	3492	13	4.0751e-05	down
∆ste11	sulfate assimilation [GO:0000103]	258	3	3492	6	0.00182596	up
∆ste11	cellular response to glucose starvation [GO:0042149]	258	3	3492	7	0.00353623	up
∆ste11	regulation of mitotic metaphase/anaphase transition [GO:0030071]	258	2	3492	3	0.00185218	up
∆ste11	acetyl-CoA biosynthetic process from pyruvate [GO:0006086]	258	3	3492	4	0.000202465	up
∆ste11	serine family amino acid biosynthetic process [GO:0009070]	258	2	3492	4	0.00549214	up
∆ste11	basic amino acid transport [GO:0015802]	328	2	3492	3	0.00345899	down
∆ste11	protein glutathionylation [GO:0010731]	258	2	3492	3	0.00185218	up
∆ste11	cellular glucose homeostasis [GO:0001678]	258	2	3492	4	0.00549214	up
∆ste11	negative regulation of transcription from RNA polymerase II promoter by pheromones [GO:0046020]	328	2	3492	3	0.00345899	down
∆ste11	threonine catabolic process [GO:0006567]	328	2	3492	3	0.00345899	down
∆ste11	tricarboxylic acid cycle [GO:0006099]	258	6	3492	22	0.00310927	up
∆ste11	interspecies interaction between organisms [GO:0044419]	328	2	3492	3	0.00345899	down
∆ste11	ribosomal large subunit assembly [GO:0000027]	328	14	3492	32	4.2498e-07	down
∆ste11	glycerol ether metabolic process [GO:0006662]	258	2	3492	3	0.00185218	up
∆ste11	positive regulation of Arp2/3 complex-mediated actin nucleation [GO:2000601]	258	2	3492	4	0.00549214	up
∆ste11	cellular aldehyde metabolic process [GO:0006081]	258	2	3492	3	0.00185218	up
∆ste11	glycogen biosynthetic process [GO:0005978]	258	3	3492	8	0.00581531	up
∆ste11	'de novo' UMP biosynthetic process [GO:0044205]	328	2	3492	4	0.00990463	down
∆ste11	maturation of LSU-rRNA [GO:0000470]	328	4	3492	10	0.00460239	down
∆ste11	L-methionine salvage from methylthioadenosine [GO:0019509]	258	4	3492	9	0.0010975	up
∆ste11	protein stabilization [GO:0050821]	258	4	3492	10	0.0018424	up
∆ste11	L-serine biosynthetic process [GO:0006564]	258	3	3492	4	0.000202465	up
∆ste11	arsenate ion transmembrane transport [GO:1901684]	328	2	3492	2	0	down
∆ste11	iron assimilation by reduction and transport [GO:0033215]	328	2	3492	3	0.00345899	down
∆ste11	glycerol catabolic process [GO:0019563]	258	2	3492	4	0.00549214	up
∆ste11	manganese ion transport [GO:0006828]	328	3	3492	6	0.00395411	down
∆ste11	arabinose catabolic process [GO:0019568]	258	3	3492	4	0.000202465	up
∆ste11	D-xylose catabolic process [GO:0042843]	258	3	3492	4	0.000202465	up
∆ste11	L-kynurenine catabolic process [GO:0097053]	258	2	3492	3	0.00185218	up
∆ste11	mRNA 3'-splice site recognition [GO:0000389]	328	2	3492	4	0.00990463	down
∆ste11	copper ion import [GO:0015677]	328	2	3492	4	0.00990463	down
∆ste11	lysine biosynthetic process [GO:0009085]	258	2	3492	2	0	up
∆ste11	polysaccharide catabolic process [GO:0000272]	328	3	3492	5	0.00169602	down
∆ste11	actin polymerization or depolymerization [GO:0008154]	258	2	3492	2	0	up
∆ste11	generation of precursor metabolites and energy [GO:0006091]	258	2	3492	2	0	up
∆ste11	hydrogen sulfide biosynthetic process [GO:0070814]	258	4	3492	5	2.00072e-05	up
∆ste11	sulfate assimilation, phosphoadenylyl sulfate reduction by phosphoadenylyl-sulfate reductase (thioredoxin) [GO:0019379]	258	2	3492	2	0	up
∆ste11	sulfur amino acid metabolic process [GO:0000096]	258	4	3492	4	0	up
∆ste11	nicotinamide nucleotide metabolic process [GO:0046496]	258	2	3492	3	0.00185218	up
∆ste11	long-chain fatty acid biosynthetic process [GO:0042759]	328	3	3492	3	0	down
∆ste11	iron ion transport [GO:0006826]	328	2	3492	4	0.00990463	down
∆ste11	division septum assembly [GO:0000917]	328	2	3492	2	0	down
∆ste11	assembly of large subunit precursor of preribosome [GO:1902626]	328	4	3492	9	0.00283774	down
∆ste11	negative regulation of transcription from RNA polymerase II promoter involved in meiotic cell cycle [GO:0010674]	258	2	3492	3	0.00185218	up
∆ste11	aromatic amino acid family catabolic process to alcohol via Ehrlich pathway [GO:0000949]	328	2	3492	4	0.00990463	down
∆ste11	ethanol metabolic process [GO:0006067]	258	3	3492	5	0.000780838	up
∆ste11	L-phenylalanine catabolic process [GO:0006559]	328	2	3492	4	0.00990463	down
∆ste11	cleavage involved in rRNA processing [GO:0000469]	328	3	3492	3	0	down
∆ste11	rRNA pseudouridine synthesis [GO:0031118]	328	2	3492	2	0	down
∆ste11	drug export [GO:0046618]	328	2	3492	3	0.00345899	down
∆ste11	protein unfolding [GO:0043335]	258	2	3492	3	0.00185218	up
∆ste11	myo-inositol transport [GO:0015798]	328	2	3492	2	0	down
∆ste11	fermentation [GO:0006113]	258	2	3492	2	0	up
∆ste11	spermine transport [GO:0000296]	328	2	3492	3	0.00345899	down
∆ste11	acetate ester metabolic process involved in fermentation [GO:1901089]	328	2	3492	2	0	down
∆ste11	response to toxic substance [GO:0009636]	328	3	3492	5	0.00169602	down
∆ste11	succinyl-CoA metabolic process [GO:0006104]	258	2	3492	2	0	up
∆ste11	chaperone cofactor-dependent protein refolding [GO:0051085]	258	2	3492	2	0	up
∆ste11	fungal-type cell wall (1->3)-beta-D-glucan biosynthetic process [GO:0071970]	328	2	3492	3	0.00345899	down
∆ste11	regulation of ribonucleoside-diphosphate reductase activity [GO:1905117]	328	2	3492	2	0	down
∆ste11	NADPH regeneration [GO:0006740]	258	2	3492	4	0.00549214	up
∆yvh1	translational elongation [GO:0006414]	612	6	3492	8	0.000228556	down
∆yvh1	cytoplasmic translation [GO:0002181]	612	62	3492	88	1.62813e-28	down
∆yvh1	proteasome-mediated ubiquitin-dependent protein catabolic process [GO:0043161]	847	19	3492	39	0.00115735	up
∆yvh1	regulation of transcription, DNA-templated [GO:0006355]	847	32	3492	74	0.000530019	up
∆yvh1	transcription, DNA-templated [GO:0006351]	847	63	3492	160	3.98551e-05	up
∆yvh1	cysteine biosynthetic process [GO:0019344]	612	6	3492	6	0	down
∆yvh1	negative regulation of chromatin silencing at rDNA [GO:0061188]	847	5	3492	7	0.00430532	up
∆yvh1	negative regulation of chromatin silencing at silent mating-type cassette [GO:0061186]	847	6	3492	9	0.00421594	up
∆yvh1	negative regulation of chromatin silencing at telomere [GO:0031939]	847	9	3492	14	0.00129993	up
∆yvh1	negative regulation of inositol biosynthetic process by negative regulation of transcription from RNA polymerase II promoter [GO:1900471]	847	2	3492	2	0	up
∆yvh1	negative regulation of transcription by RNA polymerase II [GO:0000122]	847	34	3492	71	3.00447e-05	up
∆yvh1	positive regulation of phosphatidylcholine biosynthetic process by positive regulation of transcription from RNA polymerase II promoter [GO:1900472]	847	2	3492	2	0	up
∆yvh1	positive regulation of phosphatidylserine biosynthetic process by positive regulation of transcription from RNA polymerase II promoter [GO:1900525]	847	2	3492	2	0	up
∆yvh1	positive regulation of transcription by RNA polymerase II [GO:0045944]	847	60	3492	119	1.12161e-09	up
∆yvh1	base-excision repair, AP site formation [GO:0006285]	612	2	3492	2	0	down
∆yvh1	mitotic spindle assembly checkpoint [GO:0007094]	847	9	3492	15	0.00261948	up
∆yvh1	ATP-dependent chromatin remodeling [GO:0043044]	847	11	3492	15	6.79841e-05	up
∆yvh1	chromatin silencing at telomere [GO:0006348]	847	16	3492	34	0.00390545	up
∆yvh1	nucleosome mobilization [GO:0042766]	847	6	3492	9	0.00421594	up
∆yvh1	tRNA wobble uridine modification [GO:0002098]	847	11	3492	21	0.00465671	up
∆yvh1	transcription elongation from RNA polymerase II promoter [GO:0006368]	847	20	3492	36	9.25565e-05	up
∆yvh1	transmembrane transport [GO:0055085]	612	20	3492	35	2.25238e-07	down
∆yvh1	ER-associated misfolded protein catabolic process [GO:0071712]	612	6	3492	11	0.0035107	down
∆yvh1	fungal-type cell wall organization [GO:0031505]	612	22	3492	73	0.00797171	down
∆yvh1	protein O-linked glycosylation [GO:0006493]	612	11	3492	12	9.80608e-09	down
∆yvh1	protein O-linked mannosylation [GO:0035269]	612	6	3492	9	0.000739516	down
∆yvh1	microtubule-based movement [GO:0007018]	612	4	3492	6	0.00349101	down
∆yvh1	ribosome assembly [GO:0042255]	612	3	3492	4	0.00380782	down
∆yvh1	glycolytic process [GO:0006096]	612	12	3492	19	1.22368e-05	down
∆yvh1	mRNA polyadenylation [GO:0006378]	847	13	3492	16	1.74229e-06	up
∆yvh1	pre-mRNA cleavage required for polyadenylation [GO:0098789]	847	12	3492	14	1.12067e-06	up
∆yvh1	termination of RNA polymerase II transcription, exosome-dependent [GO:0030847]	847	6	3492	9	0.00421594	up
∆yvh1	termination of RNA polymerase II transcription, poly(A)-coupled [GO:0030846]	847	6	3492	8	0.00150822	up
∆yvh1	glycine decarboxylation via glycine cleavage system [GO:0019464]	847	2	3492	2	0	up
∆yvh1	protein maturation by iron-sulfur cluster transfer [GO:0097428]	847	6	3492	10	0.00942013	up
∆yvh1	microtubule nucleation [GO:0007020]	847	9	3492	15	0.00261948	up
∆yvh1	FAD transport [GO:0015883]	612	3	3492	3	0	down
∆yvh1	sphingolipid biosynthetic process [GO:0030148]	612	10	3492	15	2.79184e-05	down
∆yvh1	poly(A)+ mRNA export from nucleus [GO:0016973]	847	13	3492	25	0.00276582	up
∆yvh1	histone H3-K4 methylation [GO:0051568]	847	6	3492	9	0.00421594	up
∆yvh1	telomere maintenance [GO:0000723]	847	14	3492	27	0.00205456	up
∆yvh1	negative regulation of actin filament polymerization [GO:0030837]	847	3	3492	3	0	up
∆yvh1	'de novo' IMP biosynthetic process [GO:0006189]	612	5	3492	8	0.00254583	down
∆yvh1	purine nucleotide biosynthetic process [GO:0006164]	612	6	3492	10	0.00171826	down
∆yvh1	nucleosome disassembly [GO:0006337]	847	9	3492	13	0.000560385	up
∆yvh1	CDP-diacylglycerol biosynthetic process [GO:0016024]	612	3	3492	4	0.00380782	down
∆yvh1	carbohydrate transport [GO:0008643]	612	2	3492	2	0	down
∆yvh1	transcription by RNA polymerase II [GO:0006366]	847	21	3492	36	2.28435e-05	up
∆yvh1	mRNA splicing, via spliceosome [GO:0000398]	847	28	3492	57	8.49938e-05	up
∆yvh1	translation [GO:0006412]	612	23	3492	46	8.59122e-07	down
∆yvh1	heme transport [GO:0015886]	612	3	3492	3	0	down
∆yvh1	telomere capping [GO:0016233]	847	2	3492	2	0	up
∆yvh1	proteasomal ubiquitin-independent protein catabolic process [GO:0010499]	847	10	3492	13	6.30607e-05	up
∆yvh1	protein glycosylation [GO:0006486]	612	8	3492	14	0.000739516	down
∆yvh1	RNA polymerase II transcriptional preinitiation complex assembly [GO:0051123]	847	17	3492	27	3.07991e-05	up
∆yvh1	spliceosomal snRNP assembly [GO:0000387]	847	6	3492	10	0.00942013	up
∆yvh1	amino acid transport [GO:0006865]	612	11	3492	14	5.61909e-07	down
∆yvh1	ubiquitin-dependent protein catabolic process via the multivesicular body sorting pathway [GO:0043162]	847	7	3492	12	0.0075802	up
∆yvh1	endoplasmic reticulum membrane organization [GO:0090158]	612	4	3492	5	0.000904012	down
∆yvh1	regulation of phosphatidylinositol dephosphorylation [GO:0060304]	612	4	3492	6	0.00349101	down
∆yvh1	positive regulation of invasive growth in response to glucose limitation [GO:2000219]	847	5	3492	6	0.00106287	up
∆yvh1	phosphate ion transport [GO:0006817]	612	5	3492	9	0.00539069	down
∆yvh1	protein N-linked glycosylation [GO:0006487]	612	18	3492	25	2.65775e-09	down
∆yvh1	phytochelatin biosynthetic process [GO:0046938]	847	2	3492	2	0	up
∆yvh1	zymogen activation [GO:0031638]	847	2	3492	2	0	up
∆yvh1	ethanol biosynthetic process involved in glucose fermentation to ethanol [GO:0043458]	612	2	3492	2	0	down
∆yvh1	fatty acid elongation [GO:0030497]	612	3	3492	3	0	down
∆yvh1	7-methylguanosine mRNA capping [GO:0006370]	847	5	3492	7	0.00430532	up
∆yvh1	phosphorylation of RNA polymerase II C-terminal domain [GO:0070816]	847	8	3492	11	0.000573293	up
∆yvh1	nonfunctional rRNA decay [GO:0070651]	847	10	3492	18	0.00375921	up
∆yvh1	posttranslational protein targeting to membrane, translocation [GO:0031204]	612	4	3492	6	0.00349101	down
∆yvh1	gluconeogenesis [GO:0006094]	612	8	3492	13	0.000349831	down
∆yvh1	cell wall mannoprotein biosynthetic process [GO:0000032]	612	10	3492	12	5.12082e-07	down
∆yvh1	N-glycan processing [GO:0006491]	612	5	3492	9	0.00539069	down
∆yvh1	DNA-dependent DNA replication [GO:0006261]	847	7	3492	12	0.0075802	up
∆yvh1	carbon utilization [GO:0015976]	847	3	3492	3	0	up
∆yvh1	aromatic amino acid family biosynthetic process [GO:0009073]	847	2	3492	2	0	up
∆yvh1	chorismate biosynthetic process [GO:0009423]	847	2	3492	2	0	up
∆yvh1	3-keto-sphinganine metabolic process [GO:0006666]	612	2	3492	2	0	down
∆yvh1	replicative senescence [GO:0090399]	847	2	3492	2	0	up
∆yvh1	SRP-dependent cotranslational protein targeting to membrane [GO:0006614]	612	4	3492	5	0.000904012	down
∆yvh1	sucrose catabolic process [GO:0005987]	847	4	3492	5	0.00348356	up
∆yvh1	regulation of intracellular pH [GO:0051453]	612	2	3492	2	0	down
∆yvh1	glucose import [GO:0046323]	612	6	3492	11	0.0035107	down
∆yvh1	ATP export [GO:1904669]	847	8	3492	13	0.00325541	up
∆yvh1	isoleucine biosynthetic process [GO:0009097]	847	6	3492	9	0.00421594	up
∆yvh1	nuclear mRNA surveillance [GO:0071028]	847	10	3492	13	6.30607e-05	up
∆yvh1	iron-sulfur cluster assembly [GO:0016226]	847	11	3492	22	0.00727585	up
∆yvh1	asparaginyl-tRNA aminoacylation [GO:0006421]	612	2	3492	2	0	down
∆yvh1	exonucleolytic nuclear-transcribed mRNA catabolic process involved in deadenylation-dependent decay [GO:0043928]	847	4	3492	4	0	up
∆yvh1	exonucleolytic trimming to generate mature 3'-end of 5.8S rRNA from tricistronic rRNA transcript (SSU-rRNA, 5.8S rRNA, LSU-rRNA) [GO:0000467]	847	10	3492	14	0.000197922	up
∆yvh1	ncRNA 3'-end processing [GO:0043628]	847	4	3492	5	0.00348356	up
∆yvh1	nuclear polyadenylation-dependent mRNA catabolic process [GO:0071042]	847	10	3492	13	6.30607e-05	up
∆yvh1	nuclear polyadenylation-dependent rRNA catabolic process [GO:0071035]	847	9	3492	16	0.00471673	up
∆yvh1	nuclear polyadenylation-dependent tRNA catabolic process [GO:0071038]	847	9	3492	14	0.00129993	up
∆yvh1	nuclear-transcribed mRNA catabolic process, 3'-5' exonucleolytic nonsense-mediated decay [GO:0070478]	847	9	3492	15	0.00261948	up
∆yvh1	nuclear-transcribed mRNA catabolic process, exonucleolytic, 3'-5' [GO:0034427]	847	9	3492	12	0.000193201	up
∆yvh1	nuclear-transcribed mRNA catabolic process, non-stop decay [GO:0070481]	847	10	3492	17	0.00206497	up
∆yvh1	polyadenylation-dependent snoRNA 3'-end processing [GO:0071051]	847	9	3492	13	0.000560385	up
∆yvh1	U1 snRNA 3'-end processing [GO:0034473]	847	5	3492	6	0.00106287	up
∆yvh1	U4 snRNA 3'-end processing [GO:0034475]	847	9	3492	13	0.000560385	up
∆yvh1	U5 snRNA 3'-end processing [GO:0034476]	847	6	3492	9	0.00421594	up
∆yvh1	polyphosphate metabolic process [GO:0006797]	612	6	3492	10	0.00171826	down
∆yvh1	cell adhesion [GO:0007155]	847	2	3492	2	0	up
∆yvh1	tubulin complex assembly [GO:0007021]	847	6	3492	9	0.00421594	up
∆yvh1	deadenylation-independent decapping of nuclear-transcribed mRNA [GO:0031087]	847	5	3492	6	0.00106287	up
∆yvh1	'de novo' pyrimidine nucleobase biosynthetic process [GO:0006207]	612	4	3492	7	0.008406	down
∆yvh1	'de novo' UMP biosynthetic process [GO:0044205]	612	3	3492	4	0.00380782	down
∆yvh1	proton transmembrane transport [GO:1902600]	612	5	3492	8	0.00254583	down
∆yvh1	L-methionine salvage from methylthioadenosine [GO:0019509]	847	6	3492	9	0.00421594	up
∆yvh1	mitochondrial electron transport, cytochrome c to oxygen [GO:0006123]	847	6	3492	10	0.00942013	up
∆yvh1	nucleotide catabolic process [GO:0009166]	847	2	3492	2	0	up
∆yvh1	nitrate assimilation [GO:0042128]	847	2	3492	2	0	up
∆yvh1	ergosterol biosynthetic process [GO:0006696]	612	12	3492	24	0.000322107	down
∆yvh1	homoserine biosynthetic process [GO:0009090]	847	2	3492	2	0	up
∆yvh1	lysine biosynthetic process via diaminopimelate [GO:0009089]	847	2	3492	2	0	up
∆yvh1	ribonucleoprotein complex assembly [GO:0022618]	612	2	3492	2	0	down
∆yvh1	tryptophan biosynthetic process [GO:0000162]	847	4	3492	5	0.00348356	up
∆yvh1	rRNA export from nucleus [GO:0006407]	612	7	3492	11	0.000528116	down
∆yvh1	manganese ion transport [GO:0006828]	612	4	3492	6	0.00349101	down
∆yvh1	regulation of translational fidelity [GO:0006450]	612	4	3492	7	0.008406	down
∆yvh1	negative regulation of DNA binding transcription factor activity [GO:0043433]	847	3	3492	3	0	up
∆yvh1	cargo loading into COPII-coated vesicle [GO:0090110]	612	2	3492	2	0	down
∆yvh1	phosphorylated carbohydrate dephosphorylation [GO:0046838]	847	2	3492	2	0	up
∆yvh1	meiosis I [GO:0007127]	612	2	3492	2	0	down
∆yvh1	copper ion import [GO:0015677]	612	4	3492	4	0	down
∆yvh1	cellular zinc ion homeostasis [GO:0006882]	612	4	3492	7	0.008406	down
∆yvh1	ncRNA export from nucleus [GO:0097064]	847	2	3492	2	0	up
∆yvh1	negative regulation of protein import into nucleus during spindle assembly checkpoint [GO:1901925]	847	2	3492	2	0	up
∆yvh1	hydrogen sulfide biosynthetic process [GO:0070814]	612	4	3492	5	0.000904012	down
∆yvh1	sulfate assimilation, phosphoadenylyl sulfate reduction by phosphoadenylyl-sulfate reductase (thioredoxin) [GO:0019379]	612	2	3492	2	0	down
∆yvh1	sulfur amino acid metabolic process [GO:0000096]	612	3	3492	4	0.00380782	down
∆yvh1	intralumenal vesicle formation [GO:0070676]	847	5	3492	6	0.00106287	up
∆yvh1	pyrimidine nucleotide biosynthetic process [GO:0006221]	612	2	3492	2	0	down
∆yvh1	fructose 6-phosphate metabolic process [GO:0006002]	612	3	3492	3	0	down
∆yvh1	iron ion transport [GO:0006826]	612	3	3492	4	0.00380782	down
∆yvh1	tRNA threonylcarbamoyladenosine metabolic process [GO:0070525]	847	3	3492	3	0	up
∆yvh1	positive regulation of histone H3-K9 acetylation [GO:2000617]	847	2	3492	2	0	up
∆yvh1	maturation of 5.8S rRNA [GO:0000460]	847	2	3492	2	0	up
∆yvh1	hydrogen peroxide catabolic process [GO:0042744]	847	2	3492	2	0	up
∆yvh1	response to reactive oxygen species [GO:0000302]	847	2	3492	2	0	up
∆yvh1	glycerophospholipid biosynthetic process [GO:0046474]	612	2	3492	2	0	down
∆yvh1	vesicle transport along actin filament [GO:0030050]	612	2	3492	2	0	down
∆yvh1	positive regulation of Atg1/ULK1 kinase complex assembly [GO:1905866]	847	2	3492	2	0	up
∆yvh1	cellular aromatic compound metabolic process [GO:0006725]	847	2	3492	2	0	up
∆yvh1	cellular ketone metabolic process [GO:0042180]	847	2	3492	2	0	up
∆yvh1	histone H3 acetylation [GO:0043966]	847	2	3492	2	0	up
∆yvh1	positive regulation of mating type switching [GO:0031496]	847	2	3492	2	0	up
∆yvh1	rescue of stalled ribosome [GO:0072344]	612	2	3492	2	0	down
∆yvh1	regulation of protein export from nucleus [GO:0046825]	612	2	3492	2	0	down
∆yvh1	IMP salvage [GO:0032264]	612	2	3492	2	0	down
∆yvh1	(1->3)-beta-D-glucan biosynthetic process [GO:0006075]	612	2	3492	2	0	down
∆yvh1	S-adenosylhomocysteine metabolic process [GO:0046498]	847	2	3492	2	0	up
∆yvh1	myo-inositol transport [GO:0015798]	612	2	3492	2	0	down
∆yvh1	maintenance of transcriptional fidelity during DNA-templated transcription elongation from RNA polymerase II promoter [GO:0001193]	847	2	3492	2	0	up
∆yvh1	response to DNA damage checkpoint signaling [GO:0072423]	847	3	3492	3	0	up
∆yvh1	negative regulation of transcription from RNA polymerase II promoter in response to iron [GO:0034396]	847	2	3492	2	0	up
∆yvh1	sequestering of actin monomers [GO:0042989]	847	2	3492	2	0	up
∆yvh1	valyl-tRNA aminoacylation [GO:0006438]	612	2	3492	2	0	down
∆yvh1	asparagine biosynthetic process [GO:0006529]	847	2	3492	2	0	up
∆yvh1	cellular response to misfolded protein [GO:0071218]	612	3	3492	3	0	down
∆yvh1	cellular alcohol catabolic process [GO:0044109]	847	2	3492	2	0	up
∆yvh1	guanosine catabolic process [GO:0046115]	847	2	3492	2	0	up
∆yvh1	inosine catabolic process [GO:0006148]	847	2	3492	2	0	up
∆yvh1	positive regulation of cytoplasmic translation [GO:2000767]	847	2	3492	2	0	up
∆yvh1	'de novo' AMP biosynthetic process [GO:0044208]	612	2	3492	2	0	down
∆yvh1	leucyl-tRNA aminoacylation [GO:0006429]	612	2	3492	2	0	down
∆yvh1	histone H4 deacetylation [GO:0070933]	847	2	3492	2	0	up
∆yvh1	glycerophospholipid catabolic process [GO:0046475]	612	2	3492	2	0	down
∆isr1	tRNA processing [GO:0008033]	31	2	3492	27	0.00581131	down
∆isr1	regulation of cyclin-dependent protein serine/threonine kinase activity [GO:0000079]	31	2	3492	9	0.00033551	down
∆isr1	mRNA polyadenylation [GO:0006378]	31	2	3492	16	0.00158058	down
∆isr1	pre-mRNA cleavage required for polyadenylation [GO:0098789]	31	2	3492	14	0.00112733	down
∆isr1	mitochondrial transport [GO:0006839]	31	3	3492	24	0.000314581	down
∆isr1	endoplasmic reticulum unfolded protein response [GO:0030968]	31	2	3492	14	0.00112733	down
∆isr1	mRNA processing [GO:0006397]	31	2	3492	32	0.00878364	down
∆isr1	ribosome disassembly [GO:0032790]	31	2	3492	4	2.33785e-05	down
∆isr1	tRNA pseudouridine synthesis [GO:0031119]	31	2	3492	5	5.21232e-05	down
∆sch9	translational elongation [GO:0006414]	78	2	3492	8	0.0024733	up
∆sch9	protein refolding [GO:0042026]	113	4	3492	15	0.000471819	down
∆sch9	protein targeting to mitochondrion [GO:0006626]	113	2	3492	8	0.00589448	down
∆sch9	SRP-dependent cotranslational protein targeting to membrane, translocation [GO:0006616]	113	3	3492	12	0.00192121	down
∆sch9	stress granule disassembly [GO:0035617]	113	2	3492	2	0	down
∆sch9	cellular response to oxidative stress [GO:0034599]	113	11	3492	72	2.06118e-05	down
∆sch9	transmembrane transport [GO:0055085]	113	5	3492	35	0.00324332	down
∆sch9	glycolytic process [GO:0006096]	113	4	3492	19	0.00133906	down
∆sch9	pyruvate metabolic process [GO:0006090]	113	3	3492	12	0.00192121	down
∆sch9	glycine catabolic process [GO:0006546]	78	2	3492	3	8.49938e-05	up
∆sch9	glycine decarboxylation via glycine cleavage system [GO:0019464]	78	2	3492	2	0	up
∆sch9	one-carbon metabolic process [GO:0006730]	78	3	3492	12	0.000596815	up
∆sch9	oxidation-reduction process [GO:0055114]	78	2	3492	10	0.00441706	up
∆sch9	protein maturation by iron-sulfur cluster transfer [GO:0097428]	78	2	3492	10	0.00441706	up
∆sch9	cellular response to heat [GO:0034605]	113	5	3492	21	0.000248236	down
∆sch9	CDP-diacylglycerol biosynthetic process [GO:0016024]	113	2	3492	4	0.000739516	down
∆sch9	pheromone-dependent signal transduction involved in conjugation with cellular fusion [GO:0000750]	78	3	3492	20	0.00353006	up
∆sch9	regulation of gene expression [GO:0010468]	78	2	3492	4	0.000282098	up
∆sch9	gamma-aminobutyric acid catabolic process [GO:0009450]	113	2	3492	2	0	down
∆sch9	cellular response to desiccation [GO:0071465]	113	2	3492	4	0.000739516	down
∆sch9	trehalose biosynthetic process [GO:0005992]	113	5	3492	7	8.28443e-08	down
∆sch9	trehalose metabolism in response to stress [GO:0070413]	113	4	3492	4	0	down
∆sch9	cellular manganese ion homeostasis [GO:0030026]	113	2	3492	9	0.00812121	down
∆sch9	glucose import [GO:0046323]	113	4	3492	11	9.99751e-05	down
∆sch9	cellular glucose homeostasis [GO:0001678]	113	3	3492	4	1.01905e-05	down
∆sch9	glucose metabolic process [GO:0006006]	113	3	3492	10	0.00100497	down
∆sch9	mannose metabolic process [GO:0006013]	113	2	3492	5	0.00153908	down
∆sch9	cellular cation homeostasis [GO:0030003]	113	2	3492	9	0.00812121	down
∆sch9	cellular response to osmotic stress [GO:0071470]	113	2	3492	8	0.00589448	down
∆sch9	dephosphorylation [GO:0016311]	113	2	3492	9	0.00812121	down
∆sch9	pentose-phosphate shunt, oxidative branch [GO:0009051]	113	2	3492	7	0.00411293	down
∆sch9	glycogen biosynthetic process [GO:0005978]	113	5	3492	8	3.10131e-07	down
∆sch9	'de novo' pyrimidine nucleobase biosynthetic process [GO:0006207]	78	2	3492	7	0.00168947	up
∆sch9	arginine biosynthetic process [GO:0006526]	78	5	3492	10	2.35067e-07	up
∆sch9	ornithine biosynthetic process [GO:0006592]	78	3	3492	4	2.42666e-06	up
∆sch9	deoxyribonucleotide biosynthetic process [GO:0009263]	78	2	3492	5	0.000613289	up
∆sch9	protein stabilization [GO:0050821]	113	3	3492	10	0.00100497	down
∆sch9	glycerol metabolic process [GO:0006071]	113	2	3492	5	0.00153908	down
∆sch9	arginine biosynthetic process via ornithine [GO:0042450]	78	2	3492	2	0	up
∆sch9	intracellular sterol transport [GO:0032366]	113	2	3492	8	0.00589448	down
∆sch9	arabinose catabolic process [GO:0019568]	113	2	3492	4	0.000739516	down
∆sch9	D-xylose catabolic process [GO:0042843]	113	2	3492	4	0.000739516	down
∆sch9	galactose catabolic process [GO:0019388]	113	2	3492	3	0.00022651	down
∆sch9	positive regulation of protein kinase activity [GO:0045860]	78	2	3492	5	0.000613289	up
∆sch9	copper ion import [GO:0015677]	113	2	3492	4	0.000739516	down
∆sch9	endoplasmic reticulum tubular network organization [GO:0071786]	113	2	3492	6	0.00269893	down
∆sch9	glycogen catabolic process [GO:0005980]	113	2	3492	2	0	down
∆sch9	positive regulation of transcription from RNA polymerase II promoter in response to ethanol [GO:0061410]	113	2	3492	4	0.000739516	down
∆sch9	nicotinamide nucleotide metabolic process [GO:0046496]	113	2	3492	3	0.00022651	down
∆sch9	maintenance of protein location in nucleus [GO:0051457]	78	2	3492	3	8.49938e-05	up
∆sch9	iron ion transport [GO:0006826]	113	2	3492	4	0.000739516	down
∆sch9	glycerophospholipid biosynthetic process [GO:0046474]	113	2	3492	2	0	down
∆sch9	protein unfolding [GO:0043335]	113	2	3492	3	0.00022651	down
∆sch9	cinnamic acid catabolic process [GO:0046281]	78	2	3492	2	0	up
∆sch9	cofactor biosynthetic process [GO:0051188]	78	2	3492	2	0	up
∆sch9	urea cycle [GO:0000050]	78	2	3492	6	0.00107996	up
∆rim15	translational elongation [GO:0006414]	28	4	3492	8	1.58979e-08	up
∆rim15	cytoplasmic translation [GO:0002181]	28	4	3492	88	0.00250581	up
∆rim15	protein refolding [GO:0042026]	31	2	3492	15	0.00136635	down
∆rim15	cellular response to oxidative stress [GO:0034599]	28	3	3492	72	0.00795027	up
∆rim15	positive regulation of transcription elongation from RNA polymerase II promoter [GO:0032968]	28	3	3492	31	0.000546793	up
∆rim15	vesicle-mediated transport [GO:0016192]	28	2	3492	37	0.00976324	up
∆rim15	intracellular mRNA localization [GO:0008298]	28	2	3492	13	0.00072674	up
∆rim15	exocytosis [GO:0006887]	28	2	3492	30	0.0058471	up
∆rim15	tRNA processing [GO:0008033]	28	2	3492	27	0.00455702	up
∆rim15	mitochondrion inheritance [GO:0000001]	28	2	3492	15	0.00104827	up
∆rim15	piecemeal microautophagy of the nucleus [GO:0034727]	31	2	3492	24	0.00435528	down
∆rim15	cellular response to heat [GO:0034605]	31	3	3492	21	0.000193601	down
∆rim15	actin filament organization [GO:0007015]	28	2	3492	23	0.00316764	up
∆rim15	autophagy [GO:0006914]	31	2	3492	19	0.00248555	down
∆rim15	protein localization by the Cvt pathway [GO:0032258]	31	2	3492	28	0.00629778	down
∆rim15	budding cell apical bud growth [GO:0007118]	28	2	3492	17	0.00145281	up
∆rim15	establishment of cell polarity [GO:0030010]	28	2	3492	21	0.00248555	up
∆rim15	vacuole inheritance [GO:0000011]	28	2	3492	14	0.000887622	up
∆rim15	protein catabolic process in the vacuole [GO:0007039]	31	2	3492	10	0.000459574	down
∆rim15	cellular carbohydrate metabolic process [GO:0044262]	31	2	3492	5	5.21232e-05	down
∆rim15	trehalose biosynthetic process [GO:0005992]	31	2	3492	7	0.000160588	down
∆rim15	cellular response to glucose starvation [GO:0042149]	31	2	3492	7	0.000160588	down
∆rim15	iron-sulfur cluster assembly [GO:0016226]	28	3	3492	22	0.000160588	up
∆rim15	response to osmotic stress [GO:0006970]	28	2	3492	20	0.00216193	up
∆rim15	tubulin complex assembly [GO:0007021]	28	2	3492	9	0.000252805	up
∆rim15	cellular response to starvation [GO:0009267]	31	2	3492	9	0.00033551	down
∆rim15	actin filament bundle assembly [GO:0051017]	28	2	3492	12	0.000582576	up
∆rim15	positive regulation of protein kinase activity [GO:0045860]	28	3	3492	5	1.95123e-07	up
∆rim15	endoplasmic reticulum tubular network organization [GO:0071786]	31	2	3492	6	9.70269e-05	down
∆rim15	actin polymerization or depolymerization [GO:0008154]	28	2	3492	2	0	up
∆rim15	budding cell isotropic bud growth [GO:0007119]	28	2	3492	5	3.98007e-05	up
∆rim15	mitotic actomyosin contractile ring assembly [GO:1903475]	28	2	3492	5	3.98007e-05	up
∆rim15	glutathione metabolic process [GO:0006749]	31	2	3492	10	0.000459574	down
∆ctk1	protein folding [GO:0006457]	240	11	3492	56	0.0015222	up
∆ctk1	protein refolding [GO:0042026]	240	7	3492	15	1.7726e-05	up
∆ctk1	protein targeting to mitochondrion [GO:0006626]	240	3	3492	8	0.00464466	up
∆ctk1	stress granule disassembly [GO:0035617]	240	2	3492	2	0	up
∆ctk1	ER to Golgi vesicle-mediated transport [GO:0006888]	626	18	3492	51	0.00333966	down
∆ctk1	cysteine biosynthetic process [GO:0019344]	240	4	3492	6	6.77343e-05	up
∆ctk1	cellular response to oxidative stress [GO:0034599]	240	14	3492	72	0.000484332	up
∆ctk1	nicotinamide riboside transport [GO:0034258]	626	2	3492	2	0	down
∆ctk1	nucleobase transport [GO:0015851]	626	3	3492	4	0.0040253	down
∆ctk1	ribosomal large subunit biogenesis [GO:0042273]	626	18	3492	48	0.00154987	down
∆ctk1	intronic box C/D snoRNA processing [GO:0034965]	626	6	3492	9	0.00083665	down
∆ctk1	nuclear-transcribed mRNA catabolic process, endonucleolytic cleavage-dependent decay [GO:0000294]	626	6	3492	9	0.00083665	down
∆ctk1	rRNA processing [GO:0006364]	626	28	3492	84	0.000932375	down
∆ctk1	tRNA processing [GO:0008033]	626	11	3492	27	0.00471673	down
∆ctk1	tRNA-type intron splice site recognition and cleavage [GO:0000379]	626	2	3492	2	0	down
∆ctk1	cellular response to heat [GO:0034605]	240	8	3492	21	3.68279e-05	up
∆ctk1	chaperone-mediated protein complex assembly [GO:0051131]	240	4	3492	9	0.000832112	up
∆ctk1	response to heat [GO:0009408]	240	5	3492	17	0.00281657	up
∆ctk1	tRNA methylation [GO:0030488]	626	10	3492	17	0.000175336	down
∆ctk1	apoptotic DNA fragmentation [GO:0006309]	626	2	3492	2	0	down
∆ctk1	cellular response to nitrogen starvation [GO:0006995]	240	2	3492	4	0.0046329	up
∆ctk1	regulation of macroautophagy [GO:0016241]	240	2	3492	3	0.00154987	up
∆ctk1	'de novo' NAD biosynthetic process from tryptophan [GO:0034354]	626	4	3492	4	0	down
∆ctk1	NAD metabolic process [GO:0019674]	626	3	3492	3	0	down
∆ctk1	'de novo' protein folding [GO:0006458]	240	4	3492	7	0.000194401	up
∆ctk1	chaperone-mediated protein folding [GO:0061077]	240	2	3492	4	0.0046329	up
∆ctk1	translation reinitiation [GO:0002188]	626	3	3492	3	0	down
∆ctk1	cytoplasm protein quality control by the ubiquitin-proteasome system [GO:0071629]	240	5	3492	9	5.74738e-05	up
∆ctk1	protein maturation [GO:0051604]	240	2	3492	5	0.00945152	up
∆ctk1	cellular response to desiccation [GO:0071465]	240	3	3492	4	0.000160588	up
∆ctk1	trehalose biosynthetic process [GO:0005992]	240	5	3492	7	6.60808e-06	up
∆ctk1	trehalose metabolism in response to stress [GO:0070413]	240	3	3492	4	0.000160588	up
∆ctk1	mitochondria-associated ubiquitin-dependent protein catabolic process [GO:0072671]	240	2	3492	5	0.00945152	up
∆ctk1	mitotic spindle disassembly [GO:0051228]	240	2	3492	3	0.00154987	up
∆ctk1	negative regulation of telomerase activity [GO:0051974]	240	3	3492	5	0.000610951	up
∆ctk1	positive regulation of protein localization to nucleus [GO:1900182]	240	3	3492	5	0.000610951	up
∆ctk1	retrograde protein transport, ER to cytosol [GO:0030970]	240	3	3492	7	0.00282241	up
∆ctk1	ribosome-associated ubiquitin-dependent protein catabolic process [GO:1990116]	240	3	3492	6	0.00145572	up
∆ctk1	arginine metabolic process [GO:0006525]	240	2	3492	3	0.00154987	up
∆ctk1	sulfate assimilation [GO:0000103]	240	3	3492	6	0.00145572	up
∆ctk1	deoxyribonucleoside monophosphate catabolic process [GO:0009159]	626	2	3492	2	0	down
∆ctk1	RNA phosphodiester bond hydrolysis, endonucleolytic [GO:0090502]	626	5	3492	7	0.0010293	down
∆ctk1	proteasome regulatory particle assembly [GO:0070682]	240	4	3492	10	0.00139508	up
∆ctk1	replicative senescence [GO:0090399]	626	2	3492	2	0	down
∆ctk1	regulation of cell shape [GO:0008360]	240	4	3492	13	0.00459415	up
∆ctk1	cellular glucose homeostasis [GO:0001678]	240	2	3492	4	0.0046329	up
∆ctk1	glucose metabolic process [GO:0006006]	240	4	3492	10	0.00139508	up
∆ctk1	mannose metabolic process [GO:0006013]	240	2	3492	5	0.00945152	up
∆ctk1	protein folding in endoplasmic reticulum [GO:0034975]	240	4	3492	10	0.00139508	up
∆ctk1	ribosomal small subunit biogenesis [GO:0042274]	626	12	3492	24	0.000400826	down
∆ctk1	rRNA (guanine-N7)-methylation [GO:0070476]	626	2	3492	2	0	down
∆ctk1	ribosomal large subunit assembly [GO:0000027]	626	12	3492	32	0.0073348	down
∆ctk1	attachment of spindle microtubules to kinetochore involved in homologous chromosome segregation [GO:0051455]	626	2	3492	2	0	down
∆ctk1	glycogen biosynthetic process [GO:0005978]	240	5	3492	8	2.29743e-05	up
∆ctk1	NADP biosynthetic process [GO:0006741]	626	2	3492	2	0	down
∆ctk1	cellular response to starvation [GO:0009267]	240	4	3492	9	0.000832112	up
∆ctk1	fatty acid beta-oxidation [GO:0006635]	626	4	3492	7	0.00918159	down
∆ctk1	adenylate cyclase-activating G-protein coupled receptor signaling pathway [GO:0007189]	626	2	3492	2	0	down
∆ctk1	ribonucleoprotein complex assembly [GO:0022618]	626	2	3492	2	0	down
∆ctk1	deoxyribonucleotide biosynthetic process [GO:0009263]	240	2	3492	5	0.00945152	up
∆ctk1	protein stabilization [GO:0050821]	240	4	3492	10	0.00139508	up
∆ctk1	positive regulation of starch catabolic process by positive regulation of transcription from RNA polymerase II promoter [GO:0035957]	626	2	3492	2	0	down
∆ctk1	RNA polymerase III transcriptional preinitiation complex assembly [GO:0070898]	626	3	3492	4	0.0040253	down
∆ctk1	UDP-glucose metabolic process [GO:0006011]	240	2	3492	3	0.00154987	up
∆ctk1	glycerol metabolic process [GO:0006071]	240	2	3492	5	0.00945152	up
∆ctk1	NAD biosynthetic process [GO:0009435]	626	5	3492	5	0	down
∆ctk1	arabinose catabolic process [GO:0019568]	240	2	3492	4	0.0046329	up
∆ctk1	D-xylose catabolic process [GO:0042843]	240	2	3492	4	0.0046329	up
∆ctk1	galactose catabolic process [GO:0019388]	240	2	3492	3	0.00154987	up
∆ctk1	polyphosphate catabolic process [GO:0006798]	626	3	3492	4	0.0040253	down
∆ctk1	regulation of proteolysis [GO:0030162]	240	2	3492	3	0.00154987	up
∆ctk1	positive regulation of transcription from RNA polymerase II promoter in response to glucose starvation [GO:0061406]	240	2	3492	5	0.00945152	up
∆ctk1	rRNA base methylation [GO:0070475]	626	3	3492	4	0.0040253	down
∆ctk1	fructose metabolic process [GO:0006000]	240	2	3492	5	0.00945152	up
∆ctk1	polysaccharide catabolic process [GO:0000272]	240	3	3492	5	0.000610951	up
∆ctk1	nitrogen compound metabolic process [GO:0006807]	240	2	3492	3	0.00154987	up
∆ctk1	nuclear protein quality control by the ubiquitin-proteasome system [GO:0071630]	240	2	3492	3	0.00154987	up
∆ctk1	hydrogen sulfide biosynthetic process [GO:0070814]	240	3	3492	5	0.000610951	up
∆ctk1	sulfur amino acid metabolic process [GO:0000096]	240	2	3492	4	0.0046329	up
∆ctk1	protein import into mitochondrial intermembrane space [GO:0045041]	240	4	3492	7	0.000194401	up
∆ctk1	DNA replication, removal of RNA primer [GO:0043137]	626	4	3492	7	0.00918159	down
∆ctk1	positive regulation of telomere maintenance via telomerase [GO:0032212]	240	2	3492	2	0	up
∆ctk1	positive regulation of G1 to G0 transition [GO:1903452]	240	2	3492	3	0.00154987	up
∆ctk1	positive regulation of mitotic cell cycle phase transition [GO:1901992]	240	2	3492	3	0.00154987	up
∆ctk1	negative regulation of protein dephosphorylation [GO:0035308]	240	2	3492	4	0.0046329	up
∆ctk1	furaldehyde metabolic process [GO:0033859]	240	2	3492	2	0	up
∆ctk1	regulation of phospholipid biosynthetic process [GO:0071071]	240	2	3492	2	0	up
∆ctk1	IRES-dependent translational initiation of linear mRNA [GO:0002192]	626	2	3492	2	0	down
∆ctk1	protein unfolding [GO:0043335]	240	3	3492	3	0	up
∆ctk1	chitin catabolic process [GO:0006032]	240	2	3492	2	0	up
∆ctk1	catabolic process [GO:0009056]	626	2	3492	2	0	down
∆ctk1	tryptophan catabolic process to kynurenine [GO:0019441]	626	2	3492	2	0	down
∆ctk1	vesicle fusion with endoplasmic reticulum [GO:0048279]	626	3	3492	4	0.0040253	down
∆ctk1	cinnamic acid catabolic process [GO:0046281]	240	2	3492	2	0	up
∆ctk1	response to furfural [GO:1901426]	626	2	3492	2	0	down
∆ctk1	response to DNA damage checkpoint signaling [GO:0072423]	240	2	3492	3	0.00154987	up
∆ctk1	'de novo' NAD biosynthetic process from aspartate [GO:0034628]	626	2	3492	2	0	down
∆ctk1	response to toxic substance [GO:0009636]	626	4	3492	5	0.000980744	down
∆ctk1	succinyl-CoA metabolic process [GO:0006104]	240	2	3492	2	0	up
∆ctk1	pentose-phosphate shunt, non-oxidative branch [GO:0009052]	626	2	3492	2	0	down
∆ctk1	fatty acid oxidation [GO:0019395]	626	2	3492	2	0	down
∆ctk1	chaperone cofactor-dependent protein refolding [GO:0051085]	240	2	3492	2	0	up
∆ctk1	NADPH regeneration [GO:0006740]	240	2	3492	4	0.0046329	up
∆sit4	translational elongation [GO:0006414]	388	5	3492	8	0.000279621	down
∆sit4	cytoplasmic translation [GO:0002181]	388	40	3492	88	2.36879e-16	down
∆sit4	ribosomal large subunit biogenesis [GO:0042273]	388	12	3492	48	0.0058471	down
∆sit4	rRNA processing [GO:0006364]	388	20	3492	84	0.00116738	down
∆sit4	tRNA processing [GO:0008033]	388	8	3492	27	0.00624093	down
∆sit4	glycolytic process [GO:0006096]	350	6	3492	19	0.00591475	up
∆sit4	one-carbon metabolic process [GO:0006730]	388	6	3492	12	0.000575724	down
∆sit4	alcohol metabolic process [GO:0006066]	350	2	3492	2	0	up
∆sit4	nucleocytoplasmic transport [GO:0006913]	350	4	3492	11	0.00901721	up
∆sit4	'de novo' IMP biosynthetic process [GO:0006189]	388	7	3492	8	2.5435e-07	down
∆sit4	purine nucleotide biosynthetic process [GO:0006164]	388	7	3492	10	8.00429e-06	down
∆sit4	phosphate-containing compound metabolic process [GO:0006796]	388	3	3492	5	0.00296859	down
∆sit4	chromatin silencing [GO:0006342]	350	3	3492	7	0.00901083	up
∆sit4	intracellular signal transduction [GO:0035556]	388	12	3492	30	5.45764e-05	down
∆sit4	vacuolar transport [GO:0007034]	388	5	3492	14	0.00839651	down
∆sit4	translation [GO:0006412]	388	15	3492	46	0.000128869	down
∆sit4	ADP transport [GO:0015866]	350	2	3492	3	0.00395411	up
∆sit4	aerobic respiration [GO:0009060]	350	11	3492	32	0.000208204	up
∆sit4	anaerobic respiration [GO:0009061]	350	2	3492	3	0.00395411	up
∆sit4	mitochondrial translation [GO:0032543]	350	23	3492	95	9.31272e-05	up
∆sit4	mitochondrial electron transport, ubiquinol to cytochrome c [GO:0006122]	350	7	3492	12	2.94578e-05	up
∆sit4	cellular protein-containing complex localization [GO:0034629]	350	3	3492	6	0.00477216	up
∆sit4	regulation of macroautophagy [GO:0016241]	350	2	3492	3	0.00395411	up
∆sit4	RNA export from nucleus [GO:0006405]	350	2	3492	3	0.00395411	up
∆sit4	budding cell apical bud growth [GO:0007118]	388	6	3492	17	0.00527833	down
∆sit4	ATP synthesis coupled proton transport [GO:0015986]	350	13	3492	17	5.47418e-11	up
∆sit4	peptidyl-serine phosphorylation [GO:0018105]	388	9	3492	25	0.000965427	down
∆sit4	positive regulation of cytoplasmic mRNA processing body assembly [GO:0010606]	388	2	3492	3	0.00506052	down
∆sit4	respiratory chain complex IV assembly [GO:0008535]	350	2	3492	3	0.00395411	up
∆sit4	lysosomal microautophagy [GO:0016237]	388	5	3492	8	0.000279621	down
∆sit4	meiotic mismatch repair [GO:0000710]	350	3	3492	7	0.00901083	up
∆sit4	lysine biosynthetic process via aminoadipic acid [GO:0019878]	350	4	3492	9	0.00364559	up
∆sit4	mitochondrial respiratory chain complex III assembly [GO:0034551]	350	3	3492	7	0.00901083	up
∆sit4	cellular protein catabolic process [GO:0044257]	388	3	3492	6	0.00658427	down
∆sit4	amino acid catabolic process to alcohol via Ehrlich pathway [GO:0000947]	350	4	3492	6	0.00034984	up
∆sit4	ethanol biosynthetic process involved in glucose fermentation to ethanol [GO:0043458]	350	2	3492	2	0	up
∆sit4	NADH oxidation [GO:0006116]	350	7	3492	9	8.68448e-07	up
∆sit4	cellular lipid metabolic process [GO:0044255]	350	4	3492	8	0.0019449	up
∆sit4	gluconeogenesis [GO:0006094]	350	5	3492	13	0.00372502	up
∆sit4	regulation of mitotic metaphase/anaphase transition [GO:0030071]	388	2	3492	3	0.00506052	down
∆sit4	carbon utilization [GO:0015976]	350	2	3492	3	0.00395411	up
∆sit4	deoxyribonucleoside monophosphate catabolic process [GO:0009159]	388	2	3492	2	0	down
∆sit4	cristae formation [GO:0042407]	350	4	3492	9	0.00364559	up
∆sit4	cellular respiration [GO:0045333]	350	3	3492	6	0.00477216	up
∆sit4	positive regulation of transcription elongation from RNA polymerase I promoter [GO:2001209]	350	4	3492	6	0.00034984	up
∆sit4	snoRNA transcription by RNA polymerase II [GO:0001015]	350	2	3492	2	0	up
∆sit4	sulfate transport [GO:0008272]	388	2	3492	2	0	down
∆sit4	morphogenesis checkpoint [GO:0044879]	388	2	3492	3	0.00506052	down
∆sit4	maintenance of DNA repeat elements [GO:0043570]	350	3	3492	5	0.0020653	up
∆sit4	tricarboxylic acid cycle [GO:0006099]	350	9	3492	22	0.000145464	up
∆sit4	polyphosphate metabolic process [GO:0006797]	388	6	3492	10	0.000134501	down
∆sit4	sterol metabolic process [GO:0016125]	388	4	3492	7	0.00143367	down
∆sit4	ribosomal large subunit assembly [GO:0000027]	388	11	3492	32	0.000522893	down
∆sit4	formation of translation preinitiation complex [GO:0001731]	388	4	3492	9	0.00526836	down
∆sit4	replication fork arrest [GO:0043111]	350	3	3492	4	0.00059634	up
∆sit4	carbohydrate metabolic process [GO:0005975]	350	6	3492	18	0.00440811	up
∆sit4	tubulin complex assembly [GO:0007021]	388	6	3492	9	4.94162e-05	down
∆sit4	'de novo' pyrimidine nucleobase biosynthetic process [GO:0006207]	388	4	3492	7	0.00143367	down
∆sit4	'de novo' UMP biosynthetic process [GO:0044205]	388	4	3492	4	0	down
∆sit4	maturation of LSU-rRNA [GO:0000470]	388	4	3492	10	0.0086386	down
∆sit4	mitochondrial electron transport, cytochrome c to oxygen [GO:0006123]	350	6	3492	10	7.09124e-05	up
∆sit4	mitochondrial respiratory chain complex IV assembly [GO:0033617]	350	8	3492	18	0.00014796	up
∆sit4	polyphosphate biosynthetic process [GO:0006799]	388	5	3492	5	0	down
∆sit4	acetate biosynthetic process [GO:0019413]	350	2	3492	3	0.00395411	up
∆sit4	mitochondrial proton-transporting ATP synthase complex assembly [GO:0033615]	350	4	3492	10	0.00584112	up
∆sit4	recombinational repair [GO:0000725]	350	3	3492	4	0.00059634	up
∆sit4	adenylate cyclase-modulating G-protein coupled receptor signaling pathway [GO:0007188]	388	2	3492	2	0	down
∆sit4	age-dependent response to reactive oxygen species involved in chronological cell aging [GO:0001320]	350	2	3492	2	0	up
∆sit4	reactive oxygen species metabolic process [GO:0072593]	350	2	3492	3	0.00395411	up
∆sit4	response to glucose [GO:0009749]	388	2	3492	2	0	down
∆sit4	2-oxoglutarate metabolic process [GO:0006103]	350	4	3492	6	0.00034984	up
∆sit4	positive regulation of transcription involved in G2/M transition of mitotic cell cycle [GO:0090282]	388	2	3492	3	0.00506052	down
∆sit4	actin polymerization or depolymerization [GO:0008154]	388	2	3492	2	0	down
∆sit4	budding cell isotropic bud growth [GO:0007119]	388	3	3492	5	0.00296859	down
∆sit4	promoter clearance from RNA polymerase II promoter [GO:0001111]	388	2	3492	3	0.00506052	down
∆sit4	interstrand cross-link repair [GO:0036297]	350	4	3492	5	7.86104e-05	up
∆sit4	ATP hydrolysis coupled cation transmembrane transport [GO:0099132]	350	7	3492	8	1.13403e-07	up
∆sit4	intracellular sequestering of iron ion [GO:0006880]	350	2	3492	3	0.00395411	up
∆sit4	maintenance of chromatin silencing at telomere [GO:0035392]	350	2	3492	3	0.00395411	up
∆sit4	oxaloacetate transport [GO:0015729]	388	2	3492	2	0	down
∆sit4	glycerophospholipid metabolic process [GO:0006650]	350	2	3492	3	0.00395411	up
∆sit4	polyamine transport [GO:0015846]	388	2	3492	2	0	down
∆sit4	inositol phosphate-mediated signaling [GO:0048016]	388	3	3492	3	0	down
∆sit4	meiotic chromosome condensation [GO:0010032]	350	2	3492	3	0.00395411	up
∆sit4	meiotic chromosome separation [GO:0051307]	350	2	3492	3	0.00395411	up
∆sit4	negative regulation of meiotic DNA double-strand break formation [GO:1903342]	350	2	3492	3	0.00395411	up
∆sit4	negative regulation of transcription by RNA polymerase I [GO:0016479]	350	3	3492	6	0.00477216	up
∆sit4	ethanol metabolic process [GO:0006067]	350	3	3492	5	0.0020653	up
∆sit4	histone displacement [GO:0001207]	350	2	3492	2	0	up
∆sit4	IRES-dependent translational initiation of linear mRNA [GO:0002192]	388	2	3492	2	0	down
∆sit4	negative regulation of reciprocal meiotic recombination [GO:0045128]	350	2	3492	3	0.00395411	up
∆sit4	protein complex oligomerization [GO:0051259]	350	5	3492	8	0.000165651	up
∆sit4	mitochondrial ATP synthesis coupled proton transport [GO:0042776]	350	2	3492	2	0	up
∆sit4	negative regulation of transcription involved in meiotic cell cycle [GO:0051038]	350	2	3492	3	0.00395411	up
∆sit4	spermine transport [GO:0000296]	350	2	3492	3	0.00395411	up
∆sit4	oxidative phosphorylation [GO:0006119]	350	2	3492	2	0	up
∆sit4	fatty acid oxidation [GO:0019395]	350	2	3492	2	0	up
∆sit4	positive regulation of cytoplasmic translation [GO:2000767]	350	2	3492	2	0	up
∆sit4	histone peptidyl-prolyl isomerization [GO:0000412]	388	2	3492	2	0	down
∆sit4	regulation of transcription involved in G2/M transition of mitotic cell cycle [GO:0000117]	350	2	3492	2	0	up
∆cka2	vacuole fusion, non-autophagic [GO:0042144]	84	4	3492	22	0.000776552	down
∆cka2	cysteine biosynthetic process [GO:0019344]	84	4	3492	6	4.81362e-07	down
∆cka2	cellular response to oxidative stress [GO:0034599]	151	11	3492	72	0.000296548	up
∆cka2	transmembrane transport [GO:0055085]	84	6	3492	35	0.0001092	down
∆cka2	one-carbon metabolic process [GO:0006730]	84	3	3492	12	0.000760193	down
∆cka2	glutamate biosynthetic process [GO:0006537]	84	2	3492	10	0.00527823	down
∆cka2	phosphate-containing compound metabolic process [GO:0006796]	84	3	3492	5	1.46879e-05	down
∆cka2	vacuolar transport [GO:0007034]	84	4	3492	14	9.42066e-05	down
∆cka2	aerobic respiration [GO:0009060]	151	12	3492	32	2.43428e-09	up
∆cka2	mitochondrial transport [GO:0006839]	84	3	3492	24	0.00781446	down
∆cka2	mitochondrial electron transport, ubiquinol to cytochrome c [GO:0006122]	151	7	3492	12	5.3742e-08	up
∆cka2	protein processing [GO:0016485]	151	3	3492	11	0.00362188	up
∆cka2	ATP synthesis coupled proton transport [GO:0015986]	151	13	3492	17	3.6548e-16	up
∆cka2	cellular calcium ion homeostasis [GO:0006874]	151	3	3492	10	0.00254583	up
∆cka2	amino acid transport [GO:0006865]	84	3	3492	14	0.00132777	down
∆cka2	lysosomal microautophagy [GO:0016237]	84	4	3492	8	3.87097e-06	down
∆cka2	histidine biosynthetic process [GO:0000105]	84	3	3492	9	0.000243159	down
∆cka2	methionine biosynthetic process [GO:0009086]	84	6	3492	18	1.02981e-06	down
∆cka2	cellular response to phosphate starvation [GO:0016036]	84	2	3492	4	0.000342327	down
∆cka2	pentose-phosphate shunt [GO:0006098]	151	2	3492	6	0.00530818	up
∆cka2	mitochondrial respiratory chain complex III assembly [GO:0034551]	151	2	3492	7	0.00822159	up
∆cka2	cellular carbohydrate metabolic process [GO:0044262]	151	2	3492	5	0.00319161	up
∆cka2	cellular response to desiccation [GO:0071465]	151	3	3492	4	3.00447e-05	up
∆cka2	trehalose biosynthetic process [GO:0005992]	151	5	3492	7	4.61367e-07	up
∆cka2	trehalose metabolism in response to stress [GO:0070413]	151	3	3492	4	3.00447e-05	up
∆cka2	phytochelatin biosynthetic process [GO:0046938]	151	2	3492	2	0	up
∆cka2	proteolysis involved in cellular protein catabolic process [GO:0051603]	151	3	3492	6	0.000310958	up
∆cka2	zymogen activation [GO:0031638]	151	2	3492	2	0	up
∆cka2	NADH oxidation [GO:0006116]	151	3	3492	9	0.00170347	up
∆cka2	iron ion transmembrane transport [GO:0034755]	84	2	3492	5	0.000741346	down
∆cka2	sulfate assimilation [GO:0000103]	84	3	3492	6	3.94529e-05	down
∆cka2	calcium ion transport [GO:0006816]	151	2	3492	7	0.00822159	up
∆cka2	cellular respiration [GO:0045333]	151	5	3492	6	7.19891e-08	up
∆cka2	sulfate transport [GO:0008272]	84	2	3492	2	0	down
∆cka2	phosphate ion transmembrane transport [GO:0035435]	151	2	3492	4	0.00150822	up
∆cka2	glucose import [GO:0046323]	151	5	3492	11	2.13912e-05	up
∆cka2	branched-chain amino acid biosynthetic process [GO:0009082]	84	3	3492	6	3.94529e-05	down
∆cka2	isoleucine biosynthetic process [GO:0009097]	84	3	3492	9	0.000243159	down
∆cka2	valine biosynthetic process [GO:0009099]	84	3	3492	7	8.22362e-05	down
∆cka2	leucine biosynthetic process [GO:0009098]	84	4	3492	6	4.81362e-07	down
∆cka2	cellular glucose homeostasis [GO:0001678]	151	3	3492	4	3.00447e-05	up
∆cka2	glucose metabolic process [GO:0006006]	151	3	3492	10	0.00254583	up
∆cka2	mannose metabolic process [GO:0006013]	151	2	3492	5	0.00319161	up
∆cka2	tricarboxylic acid cycle [GO:0006099]	151	6	3492	22	0.000174138	up
∆cka2	polyphosphate metabolic process [GO:0006797]	84	4	3492	10	1.55994e-05	down
∆cka2	carbohydrate metabolic process [GO:0005975]	151	6	3492	18	4.48275e-05	up
∆cka2	glycogen biosynthetic process [GO:0005978]	151	5	3492	8	1.66722e-06	up
∆cka2	L-methionine salvage from methylthioadenosine [GO:0019509]	84	2	3492	9	0.00400823	down
∆cka2	mitochondrial electron transport, cytochrome c to oxygen [GO:0006123]	151	6	3492	10	3.092e-07	up
∆cka2	cellular response to starvation [GO:0009267]	151	3	3492	9	0.00170347	up
∆cka2	ion transport [GO:0006811]	84	3	3492	11	0.000550427	down
∆cka2	hexose transmembrane transport [GO:0008645]	151	2	3492	4	0.00150822	up
∆cka2	replicative cell aging [GO:0001302]	151	6	3492	29	0.000935845	up
∆cka2	methionine metabolic process [GO:0006555]	84	2	3492	5	0.000741346	down
∆cka2	arginine biosynthetic process [GO:0006526]	151	4	3492	10	0.000207515	up
∆cka2	ornithine biosynthetic process [GO:0006592]	151	2	3492	4	0.00150822	up
∆cka2	polyphosphate biosynthetic process [GO:0006799]	84	4	3492	5	8.60962e-08	down
∆cka2	homocysteine metabolic process [GO:0050667]	84	2	3492	2	0	down
∆cka2	arsenate ion transmembrane transport [GO:1901684]	84	2	3492	2	0	down
∆cka2	iron assimilation by reduction and transport [GO:0033215]	84	2	3492	3	0.000104207	down
∆cka2	UDP-glucose metabolic process [GO:0006011]	151	2	3492	3	0.000491131	up
∆cka2	glycerol catabolic process [GO:0019563]	151	2	3492	4	0.00150822	up
∆cka2	glycerol metabolic process [GO:0006071]	151	2	3492	5	0.00319161	up
∆cka2	age-dependent response to oxidative stress involved in chronological cell aging [GO:0001324]	151	2	3492	5	0.00319161	up
∆cka2	inositol metabolic process [GO:0006020]	84	2	3492	5	0.000741346	down
∆cka2	arabinose catabolic process [GO:0019568]	151	2	3492	4	0.00150822	up
∆cka2	D-xylose catabolic process [GO:0042843]	151	2	3492	4	0.00150822	up
∆cka2	galactose catabolic process [GO:0019388]	151	2	3492	3	0.000491131	up
∆cka2	endoplasmic reticulum tubular network organization [GO:0071786]	151	2	3492	6	0.00530818	up
∆cka2	branched-chain amino acid catabolic process [GO:0009083]	84	2	3492	6	0.00130546	down
∆cka2	cellular zinc ion homeostasis [GO:0006882]	151	2	3492	7	0.00822159	up
∆cka2	glycogen catabolic process [GO:0005980]	151	2	3492	2	0	up
∆cka2	hydrogen sulfide biosynthetic process [GO:0070814]	84	3	3492	5	1.46879e-05	down
∆cka2	sulfur amino acid metabolic process [GO:0000096]	84	2	3492	4	0.000342327	down
∆cka2	ATP hydrolysis coupled cation transmembrane transport [GO:0099132]	151	7	3492	8	1.33558e-10	up
∆cka2	positive regulation of transcription from RNA polymerase II promoter in response to ethanol [GO:0061410]	151	2	3492	4	0.00150822	up
∆cka2	oxaloacetate transport [GO:0015729]	84	2	3492	2	0	down
∆cka2	mitochondrial electron transport, succinate to ubiquinone [GO:0006121]	151	3	3492	5	0.000124654	up
∆cka2	nicotinamide nucleotide metabolic process [GO:0046496]	151	2	3492	3	0.000491131	up
∆cka2	plasma membrane organization [GO:0007009]	151	2	3492	2	0	up
∆cka2	inositol phosphate-mediated signaling [GO:0048016]	84	3	3492	3	0	down
∆cka2	response to oxidative stress [GO:0006979]	151	2	3492	6	0.00530818	up
∆cka2	regulation of cell aging [GO:0090342]	151	2	3492	4	0.00150822	up
∆cka2	protein complex oligomerization [GO:0051259]	151	5	3492	8	1.66722e-06	up
∆cka2	mitochondrial ATP synthesis coupled proton transport [GO:0042776]	151	2	3492	2	0	up
∆cka2	urea cycle [GO:0000050]	151	2	3492	6	0.00530818	up
∆cka2	response to nutrient [GO:0007584]	151	2	3492	4	0.00150822	up
∆cka2	oxidative phosphorylation [GO:0006119]	151	2	3492	2	0	up
∆hog1	cellular response to oxidative stress [GO:0034599]	72	10	3492	72	1.58011e-06	down
∆hog1	transmembrane transport [GO:0055085]	13	2	3492	35	0.00126835	up
∆hog1	fungal-type cell wall organization [GO:0031505]	72	7	3492	73	0.000604979	down
∆hog1	glycolytic process [GO:0006096]	72	3	3492	19	0.00228178	down
∆hog1	fungal-type cell wall biogenesis [GO:0009272]	72	2	3492	10	0.00373808	down
∆hog1	cellular response to heat [GO:0034605]	72	4	3492	21	0.000334595	down
∆hog1	heme transport [GO:0015886]	13	2	3492	3	4.63159e-07	up
∆hog1	mitochondrial transport [GO:0006839]	13	3	3492	24	1.15135e-05	up
∆hog1	cellular calcium ion homeostasis [GO:0006874]	72	2	3492	10	0.00373808	down
∆hog1	pentose-phosphate shunt [GO:0006098]	72	2	3492	6	0.000897628	down
∆hog1	cellular carbohydrate metabolic process [GO:0044262]	72	3	3492	5	8.14788e-06	down
∆hog1	cellular response to desiccation [GO:0071465]	72	2	3492	4	0.00022651	down
∆hog1	trehalose biosynthetic process [GO:0005992]	72	4	3492	7	7.42865e-07	down
∆hog1	trehalose metabolism in response to stress [GO:0070413]	72	3	3492	4	1.77364e-06	down
∆hog1	mitochondrial genome maintenance [GO:0000002]	13	2	3492	31	0.000930788	up
∆hog1	response to endoplasmic reticulum stress [GO:0034976]	72	2	3492	12	0.00584112	down
∆hog1	calcium ion transport [GO:0006816]	72	2	3492	7	0.00139508	down
∆hog1	glucose import [GO:0046323]	72	4	3492	11	1.31243e-05	down
∆hog1	cellular glucose homeostasis [GO:0001678]	72	3	3492	4	1.77364e-06	down
∆hog1	glucose metabolic process [GO:0006006]	72	3	3492	10	0.000219769	down
∆hog1	mannose metabolic process [GO:0006013]	72	3	3492	5	8.14788e-06	down
∆hog1	response to osmotic stress [GO:0006970]	72	3	3492	20	0.00275131	down
∆hog1	cellular response to osmotic stress [GO:0071470]	72	3	3492	8	8.64797e-05	down
∆hog1	deadenylation-dependent decapping of nuclear-transcribed mRNA [GO:0000290]	72	2	3492	13	0.00715414	down
∆hog1	carbohydrate metabolic process [GO:0005975]	72	3	3492	18	0.00189183	down
∆hog1	pentose-phosphate shunt, oxidative branch [GO:0009051]	72	2	3492	7	0.00139508	down
∆hog1	cellular response to starvation [GO:0009267]	72	2	3492	9	0.00282241	down
∆hog1	glucose transmembrane transport [GO:1904659]	72	2	3492	5	0.000504476	down
∆hog1	arabinose catabolic process [GO:0019568]	72	2	3492	4	0.00022651	down
∆hog1	D-xylose catabolic process [GO:0042843]	72	2	3492	4	0.00022651	down
∆hog1	galactose catabolic process [GO:0019388]	72	2	3492	3	6.79841e-05	down
∆hog1	response to oxidative stress [GO:0006979]	72	3	3492	6	2.25587e-05	down
∆hog1	regulation of cell aging [GO:0090342]	72	2	3492	4	0.00022651	down
∆hog1	response to nutrient [GO:0007584]	72	2	3492	4	0.00022651	down
∆pbs2	fungal-type cell wall organization [GO:0031505]	11	3	3492	73	0.000338377	down
∆pbs2	pentose-phosphate shunt [GO:0006098]	11	2	3492	6	4.72588e-06	down
∆pbs2	carbohydrate metabolic process [GO:0005975]	11	2	3492	18	0.00013986	down
∆ssk2	cellular response to oxidative stress [GO:0034599]	27	3	3492	72	0.00706044	down
∆ssk2	fungal-type cell wall organization [GO:0031505]	27	3	3492	73	0.00734664	down
∆ssk2	chronological cell aging [GO:0001300]	27	2	3492	20	0.00195951	down
∆ssk2	glucose import [GO:0046323]	27	2	3492	11	0.000414294	down
∆ssk2	carbohydrate metabolic process [GO:0005975]	27	3	3492	18	6.55051e-05	down
∆ssk2	glucose transmembrane transport [GO:1904659]	27	2	3492	5	3.6049e-05	down
∆ypl150w	cellular response to oxidative stress [GO:0034599]	167	10	3492	72	0.00228627	down
∆ypl150w	traversing start control point of mitotic cell cycle [GO:0007089]	167	3	3492	8	0.00150723	down
∆ypl150w	transmembrane transport [GO:0055085]	28	2	3492	35	0.00852837	up
∆ypl150w	response to heat [GO:0009408]	167	4	3492	17	0.0037435	down
∆ypl150w	aerobic respiration [GO:0009060]	167	9	3492	32	1.20263e-05	down
∆ypl150w	mitochondrial electron transport, ubiquinol to cytochrome c [GO:0006122]	167	5	3492	12	6.47709e-05	down
∆ypl150w	protein processing [GO:0016485]	167	3	3492	11	0.00482126	down
∆ypl150w	ATP synthesis coupled proton transport [GO:0015986]	167	4	3492	17	0.0037435	down
∆ypl150w	respiratory chain complex IV assembly [GO:0008535]	167	2	3492	3	0.000627857	down
∆ypl150w	cellular calcium ion homeostasis [GO:0006874]	167	3	3492	10	0.0035107	down
∆ypl150w	cellular glucan metabolic process [GO:0006073]	167	2	3492	3	0.000627857	down
∆ypl150w	glucan catabolic process [GO:0009251]	167	2	3492	3	0.000627857	down
∆ypl150w	negative regulation of gluconeogenesis [GO:0045721]	167	2	3492	6	0.0067586	down
∆ypl150w	chronological cell aging [GO:0001300]	167	5	3492	20	0.00124928	down
∆ypl150w	lysine biosynthetic process via aminoadipic acid [GO:0019878]	28	2	3492	9	0.000252805	up
∆ypl150w	pentose-phosphate shunt [GO:0006098]	167	2	3492	6	0.0067586	down
∆ypl150w	cellular carbohydrate metabolic process [GO:0044262]	167	3	3492	5	0.000174202	down
∆ypl150w	cellular response to desiccation [GO:0071465]	167	2	3492	4	0.00189984	down
∆ypl150w	trehalose biosynthetic process [GO:0005992]	167	5	3492	7	8.27138e-07	down
∆ypl150w	trehalose metabolism in response to stress [GO:0070413]	167	3	3492	4	4.33413e-05	down
∆ypl150w	NADH oxidation [GO:0006116]	167	4	3492	9	0.000180934	down
∆ypl150w	cellular iron ion homeostasis [GO:0006879]	28	2	3492	23	0.00316764	up
∆ypl150w	glucose import [GO:0046323]	167	3	3492	11	0.00482126	down
∆ypl150w	cellular glucose homeostasis [GO:0001678]	167	3	3492	4	4.33413e-05	down
∆ypl150w	glucose metabolic process [GO:0006006]	167	3	3492	10	0.0035107	down
∆ypl150w	mannose metabolic process [GO:0006013]	167	2	3492	5	0.00395411	down
∆ypl150w	negative regulation of protein kinase activity [GO:0006469]	167	2	3492	5	0.00395411	down
∆ypl150w	peptide metabolic process [GO:0006518]	167	2	3492	4	0.00189984	down
∆ypl150w	negative regulation of cytoplasmic mRNA processing body assembly [GO:0010607]	167	2	3492	4	0.00189984	down
∆ypl150w	carbohydrate metabolic process [GO:0005975]	167	4	3492	18	0.0046329	down
∆ypl150w	glycogen biosynthetic process [GO:0005978]	167	6	3492	8	4.84041e-08	down
∆ypl150w	nucleotide catabolic process [GO:0009166]	167	2	3492	2	0	down
∆ypl150w	Ras protein signal transduction [GO:0007265]	167	3	3492	8	0.00150723	down
∆ypl150w	UDP-glucose metabolic process [GO:0006011]	167	2	3492	3	0.000627857	down
∆ypl150w	glycerol catabolic process [GO:0019563]	167	2	3492	4	0.00189984	down
∆ypl150w	arabinose catabolic process [GO:0019568]	167	2	3492	4	0.00189984	down
∆ypl150w	D-xylose catabolic process [GO:0042843]	167	2	3492	4	0.00189984	down
∆ypl150w	galactose catabolic process [GO:0019388]	167	2	3492	3	0.000627857	down
∆ypl150w	glycogen catabolic process [GO:0005980]	167	2	3492	2	0	down
∆ypl150w	eisosome assembly [GO:0070941]	167	4	3492	8	9.24638e-05	down
∆ypl150w	fructose metabolic process [GO:0006000]	167	2	3492	5	0.00395411	down
∆ypl150w	nicotinamide nucleotide metabolic process [GO:0046496]	167	2	3492	3	0.000627857	down
∆ypl150w	protein kinase A signaling [GO:0010737]	167	2	3492	3	0.000627857	down
∆ypl150w	response to oxidative stress [GO:0006979]	167	2	3492	6	0.0067586	down
∆ypl150w	regulation of cell aging [GO:0090342]	167	2	3492	4	0.00189984	down
∆ypl150w	response to nutrient [GO:0007584]	167	2	3492	4	0.00189984	down
∆bub1	translational elongation [GO:0006414]	171	5	3492	8	3.35571e-06	down
∆bub1	cytoplasmic translation [GO:0002181]	171	49	3492	88	6.4561e-44	down
∆bub1	stress granule disassembly [GO:0035617]	415	2	3492	2	0	up
∆bub1	phospholipid homeostasis [GO:0055091]	415	2	3492	2	0	up
∆bub1	cellular response to oxidative stress [GO:0034599]	415	19	3492	72	0.000930251	up
∆bub1	heterochromatin assembly involved in chromatin silencing [GO:0070869]	415	2	3492	2	0	up
∆bub1	endocytosis [GO:0006897]	415	16	3492	64	0.0037456	up
∆bub1	ribosomal small subunit assembly [GO:0000028]	171	4	3492	14	0.00175534	down
∆bub1	ribosome assembly [GO:0042255]	171	2	3492	4	0.00202358	down
∆bub1	glycolytic process [GO:0006096]	171	4	3492	19	0.00622408	down
∆bub1	regulation of Rho protein signal transduction [GO:0035023]	415	2	3492	2	0	up
∆bub1	one-carbon metabolic process [GO:0006730]	171	3	3492	12	0.00700745	down
∆bub1	regulation of formin-nucleated actin cable assembly [GO:0090337]	415	3	3492	5	0.0036761	up
∆bub1	regulation of vesicle-mediated transport [GO:0060627]	415	2	3492	3	0.00591475	up
∆bub1	'de novo' IMP biosynthetic process [GO:0006189]	171	6	3492	8	5.66494e-08	down
∆bub1	purine nucleotide biosynthetic process [GO:0006164]	171	6	3492	10	7.16604e-07	down
∆bub1	maintenance of cell polarity [GO:0030011]	415	4	3492	5	0.000167206	up
∆bub1	sterol transport [GO:0015918]	415	4	3492	6	0.000728123	up
∆bub1	actin cortical patch assembly [GO:0000147]	415	4	3492	9	0.00677224	up
∆bub1	mitochondrial respiratory chain complex assembly [GO:0033108]	415	3	3492	5	0.0036761	up
∆bub1	translation [GO:0006412]	171	14	3492	46	2.08326e-08	down
∆bub1	glutamine metabolic process [GO:0006541]	171	4	3492	14	0.00175534	down
∆bub1	spliceosomal tri-snRNP complex assembly [GO:0000244]	415	2	3492	3	0.00591475	up
∆bub1	'de novo' NAD biosynthetic process from tryptophan [GO:0034354]	415	3	3492	4	0.00104827	up
∆bub1	carbohydrate phosphorylation [GO:0046835]	415	2	3492	2	0	up
∆bub1	respiratory chain complex IV assembly [GO:0008535]	415	2	3492	3	0.00591475	up
∆bub1	pyridoxine biosynthetic process [GO:0008615]	415	2	3492	3	0.00591475	up
∆bub1	meiotic sister chromatid segregation [GO:0045144]	415	2	3492	2	0	up
∆bub1	histidine biosynthetic process [GO:0000105]	171	4	3492	9	0.000199873	down
∆bub1	purine nucleobase biosynthetic process [GO:0009113]	171	3	3492	7	0.000937636	down
∆bub1	tetrahydrofolate interconversion [GO:0035999]	171	2	3492	6	0.00714553	down
∆bub1	cellular protein modification process [GO:0006464]	415	2	3492	3	0.00591475	up
∆bub1	karyogamy involved in conjugation with cellular fusion [GO:0000742]	415	4	3492	9	0.00677224	up
∆bub1	lysine biosynthetic process via aminoadipic acid [GO:0019878]	171	3	3492	9	0.00254583	down
∆bub1	pentose-phosphate shunt [GO:0006098]	171	2	3492	6	0.00714553	down
∆bub1	translational termination [GO:0006415]	171	4	3492	9	0.000199873	down
∆bub1	fatty acid elongation [GO:0030497]	415	2	3492	3	0.00591475	up
∆bub1	lipid homeostasis [GO:0055088]	415	3	3492	3	0	up
∆bub1	dUMP biosynthetic process [GO:0006226]	415	2	3492	2	0	up
∆bub1	regulation of intracellular pH [GO:0051453]	171	2	3492	2	0	down
∆bub1	branched-chain amino acid biosynthetic process [GO:0009082]	171	3	3492	6	0.0004817	down
∆bub1	isoleucine biosynthetic process [GO:0009097]	171	4	3492	9	0.000199873	down
∆bub1	valine biosynthetic process [GO:0009099]	171	3	3492	7	0.000937636	down
∆bub1	leucine biosynthetic process [GO:0009098]	171	3	3492	6	0.0004817	down
∆bub1	regulation of cell shape [GO:0008360]	415	6	3492	13	0.00143774	up
∆bub1	nuclear migration involved in conjugation with cellular fusion [GO:0000743]	415	2	3492	3	0.00591475	up
∆bub1	osmosensory signaling pathway via Sho1 osmosensor [GO:0007232]	415	3	3492	5	0.0036761	up
∆bub1	mannose metabolic process [GO:0006013]	171	2	3492	5	0.0041874	down
∆bub1	asparaginyl-tRNA aminoacylation [GO:0006421]	415	2	3492	2	0	up
∆bub1	threonine biosynthetic process [GO:0009088]	415	3	3492	5	0.0036761	up
∆bub1	ribosomal large subunit assembly [GO:0000027]	171	9	3492	32	1.47668e-05	down
∆bub1	'de novo' pyrimidine nucleobase biosynthetic process [GO:0006207]	171	3	3492	7	0.000937636	down
∆bub1	'de novo' UMP biosynthetic process [GO:0044205]	171	3	3492	4	4.7346e-05	down
∆bub1	translational frameshifting [GO:0006452]	171	2	3492	5	0.0041874	down
∆bub1	cellular response to starvation [GO:0009267]	415	4	3492	9	0.00677224	up
∆bub1	heme biosynthetic process [GO:0006783]	171	3	3492	9	0.00254583	down
∆bub1	protoporphyrinogen IX biosynthetic process [GO:0006782]	171	2	3492	5	0.0041874	down
∆bub1	rRNA export from nucleus [GO:0006407]	171	7	3492	11	5.0747e-08	down
∆bub1	positive regulation of division septum assembly [GO:0010973]	415	2	3492	3	0.00591475	up
∆bub1	'de novo' cotranslational protein folding [GO:0051083]	171	2	3492	6	0.00714553	down
∆bub1	regulation of translational fidelity [GO:0006450]	171	4	3492	7	4.41395e-05	down
∆bub1	RNA metabolic process [GO:0016070]	415	2	3492	3	0.00591475	up
∆bub1	positive regulation of protein kinase activity [GO:0045860]	171	3	3492	5	0.000189493	down
∆bub1	L-kynurenine catabolic process [GO:0097053]	415	2	3492	3	0.00591475	up
∆bub1	purine nucleobase metabolic process [GO:0006144]	171	2	3492	2	0	down
∆bub1	fructose 6-phosphate metabolic process [GO:0006002]	171	2	3492	3	0.000671067	down
∆bub1	long-chain fatty acid biosynthetic process [GO:0042759]	171	3	3492	3	0	down
∆bub1	endonucleolytic cleavage to generate mature 3'-end of SSU-rRNA from (SSU-rRNA, 5.8S rRNA, LSU-rRNA) [GO:0000461]	171	2	3492	5	0.0041874	down
∆bub1	positive regulation of G1 to G0 transition [GO:1903452]	415	2	3492	3	0.00591475	up
∆bub1	positive regulation of mitotic cell cycle phase transition [GO:1901992]	415	2	3492	3	0.00591475	up
∆bub1	isocitrate metabolic process [GO:0006102]	415	2	3492	3	0.00591475	up
∆bub1	protein unfolding [GO:0043335]	415	2	3492	3	0.00591475	up
∆bub1	negative regulation of nuclear-transcribed mRNA catabolic process, deadenylation-dependent decay [GO:1900152]	415	2	3492	3	0.00591475	up
∆bub1	'de novo' AMP biosynthetic process [GO:0044208]	171	2	3492	2	0	down
∆bub1	positive regulation of protein serine/threonine phosphatase activity [GO:1905184]	415	2	3492	2	0	up
∆dun1	DNA replication [GO:0006260]	9	2	3492	15	4.52719e-05	up
∆dun1	reciprocal meiotic recombination [GO:0007131]	9	2	3492	18	7.57372e-05	up
∆dun1	2-micrometer plasmid partitioning [GO:0030543]	9	2	3492	6	2.47784e-06	up
∆dun1	cellular protein localization [GO:0034613]	9	2	3492	12	2.38485e-05	up
∆dun1	deoxyribonucleotide biosynthetic process [GO:0009263]	9	2	3492	5	1.28867e-06	up
∆ypk1	vacuole fusion, non-autophagic [GO:0042144]	64	4	3492	22	0.000247772	down
∆ypk1	cysteine biosynthetic process [GO:0019344]	99	2	3492	6	0.00189984	up
∆ypk1	ascospore wall assembly [GO:0030476]	99	2	3492	8	0.00430532	up
∆ypk1	fungal-type cell wall organization [GO:0031505]	99	7	3492	73	0.00377147	up
∆ypk1	maturation of 5.8S rRNA from tricistronic rRNA transcript (SSU-rRNA, 5.8S rRNA, LSU-rRNA) [GO:0000466]	64	2	3492	15	0.0077961	down
∆ypk1	ribosomal large subunit biogenesis [GO:0042273]	64	4	3492	48	0.00591126	down
∆ypk1	fungal-type cell wall biogenesis [GO:0009272]	99	2	3492	10	0.00781446	up
∆ypk1	cellular response to heat [GO:0034605]	99	3	3492	21	0.00841504	up
∆ypk1	phosphate-containing compound metabolic process [GO:0006796]	64	2	3492	5	0.000367932	down
∆ypk1	negative regulation of Arp2/3 complex-mediated actin nucleation [GO:0034316]	99	2	3492	6	0.00189984	up
∆ypk1	vacuolar transport [GO:0007034]	64	4	3492	14	2.83849e-05	down
∆ypk1	aerobic respiration [GO:0009060]	99	5	3492	32	0.00115582	up
∆ypk1	protein processing [GO:0016485]	99	3	3492	11	0.000935845	up
∆ypk1	regulation of fungal-type cell wall organization [GO:0060237]	99	3	3492	12	0.00129802	up
∆ypk1	amino acid transport [GO:0006865]	64	3	3492	14	0.000546304	down
∆ypk1	lysosomal microautophagy [GO:0016237]	64	4	3492	8	1.04622e-06	down
∆ypk1	phosphate ion transport [GO:0006817]	64	2	3492	9	0.00206494	down
∆ypk1	cellular carbohydrate metabolic process [GO:0044262]	99	3	3492	5	2.72944e-05	up
∆ypk1	cellular response to desiccation [GO:0071465]	99	2	3492	4	0.000530019	up
∆ypk1	trehalose biosynthetic process [GO:0005992]	99	2	3492	7	0.00308233	up
∆ypk1	trehalose metabolism in response to stress [GO:0070413]	99	2	3492	4	0.000530019	up
∆ypk1	NADH oxidation [GO:0006116]	99	2	3492	9	0.00589448	up
∆ypk1	ascospore-type prospore membrane assembly [GO:0032120]	99	2	3492	5	0.00111011	up
∆ypk1	iron ion transmembrane transport [GO:0034755]	64	3	3492	5	5.15972e-06	down
∆ypk1	cellular respiration [GO:0045333]	99	2	3492	6	0.00189984	up
∆ypk1	sulfate transport [GO:0008272]	64	2	3492	2	0	down
∆ypk1	regulation of cell shape [GO:0008360]	99	3	3492	13	0.00170347	up
∆ypk1	glucose metabolic process [GO:0006006]	99	2	3492	10	0.00781446	up
∆ypk1	iron assimilation by chelation and transport [GO:0033214]	64	2	3492	3	4.94162e-05	down
∆ypk1	tricarboxylic acid cycle [GO:0006099]	99	5	3492	22	0.000166536	up
∆ypk1	nuclear polyadenylation-dependent rRNA catabolic process [GO:0071035]	64	2	3492	16	0.00915625	down
∆ypk1	polyphosphate metabolic process [GO:0006797]	64	5	3492	10	7.19891e-08	down
∆ypk1	carbohydrate metabolic process [GO:0005975]	99	3	3492	18	0.00508551	up
∆ypk1	mitochondrial electron transport, cytochrome c to oxygen [GO:0006123]	99	4	3492	10	3.30501e-05	up
∆ypk1	ion transport [GO:0006811]	64	4	3492	11	7.52435e-06	down
∆ypk1	siderophore transport [GO:0015891]	64	2	3492	3	4.94162e-05	down
∆ypk1	arginine biosynthetic process [GO:0006526]	99	4	3492	10	3.30501e-05	up
∆ypk1	ornithine biosynthetic process [GO:0006592]	99	2	3492	4	0.000530019	up
∆ypk1	polyphosphate biosynthetic process [GO:0006799]	64	4	3492	5	2.22732e-08	down
∆ypk1	arsenate ion transmembrane transport [GO:1901684]	64	2	3492	2	0	down
∆ypk1	iron assimilation by reduction and transport [GO:0033215]	64	2	3492	3	4.94162e-05	down
∆ypk1	nuclear polyadenylation-dependent CUT catabolic process [GO:0071039]	64	2	3492	9	0.00206494	down
∆ypk1	hydrogen sulfide biosynthetic process [GO:0070814]	99	2	3492	5	0.00111011	up
∆ypk1	sulfate assimilation, phosphoadenylyl sulfate reduction by phosphoadenylyl-sulfate reductase (thioredoxin) [GO:0019379]	99	2	3492	2	0	up
∆ypk1	sulfur amino acid metabolic process [GO:0000096]	99	2	3492	4	0.000530019	up
∆ypk1	oxaloacetate transport [GO:0015729]	64	2	3492	2	0	down
∆ypk1	inositol phosphate-mediated signaling [GO:0048016]	64	3	3492	3	0	down
∆ypk1	succinyl-CoA metabolic process [GO:0006104]	99	2	3492	2	0	up
∆ypk1	urea cycle [GO:0000050]	99	2	3492	6	0.00189984	up
∆mck1	negative regulation of cell aging [GO:0090344]	211	2	3492	2	0	up
∆mck1	proteasome-mediated ubiquitin-dependent protein catabolic process [GO:0043161]	211	11	3492	39	1.51933e-05	up
∆mck1	protein folding [GO:0006457]	211	14	3492	56	5.73759e-06	up
∆mck1	protein refolding [GO:0042026]	211	6	3492	15	8.93468e-05	up
∆mck1	protein targeting to mitochondrion [GO:0006626]	211	4	3492	8	0.000250489	up
∆mck1	microtubule-based process [GO:0007017]	211	2	3492	5	0.00690708	up
∆mck1	traversing start control point of mitotic cell cycle [GO:0007089]	90	2	3492	8	0.0035107	down
∆mck1	pyruvate metabolic process [GO:0006090]	90	2	3492	12	0.0099336	down
∆mck1	fungal-type cell wall biogenesis [GO:0009272]	90	2	3492	10	0.00615767	down
∆mck1	telomere maintenance via recombination [GO:0000722]	211	4	3492	17	0.00869423	up
∆mck1	negative regulation of MAPK cascade [GO:0043409]	211	2	3492	4	0.00348356	up
∆mck1	response to heat [GO:0009408]	211	4	3492	17	0.00869423	up
∆mck1	double-strand break repair via break-induced replication [GO:0000727]	211	4	3492	15	0.00518874	up
∆mck1	mRNA splicing, via spliceosome [GO:0000398]	211	10	3492	57	0.00213236	up
∆mck1	riboflavin biosynthetic process [GO:0009231]	211	3	3492	7	0.0018424	up
∆mck1	proteasomal ubiquitin-independent protein catabolic process [GO:0010499]	211	6	3492	13	3.00447e-05	up
∆mck1	protein targeting to membrane [GO:0006612]	211	3	3492	10	0.00706044	up
∆mck1	tRNA splicing, via endonucleolytic cleavage and ligation [GO:0006388]	211	2	3492	5	0.00690708	up
∆mck1	pyridoxal 5'-phosphate salvage [GO:0009443]	211	2	3492	3	0.00113269	up
∆mck1	spliceosomal snRNP assembly [GO:0000387]	211	3	3492	10	0.00706044	up
∆mck1	protein monoubiquitination [GO:0006513]	211	4	3492	12	0.00195337	up
∆mck1	ubiquitin-dependent protein catabolic process via the multivesicular body sorting pathway [GO:0043162]	211	7	3492	12	7.09491e-07	up
∆mck1	methionine biosynthetic process [GO:0009086]	211	5	3492	18	0.00206494	up
∆mck1	late endosome to vacuole transport [GO:0045324]	211	4	3492	15	0.00518874	up
∆mck1	protein maturation [GO:0051604]	211	2	3492	5	0.00690708	up
∆mck1	trehalose biosynthetic process [GO:0005992]	90	4	3492	7	2.17461e-06	down
∆mck1	trehalose metabolism in response to stress [GO:0070413]	90	2	3492	4	0.000413109	down
∆mck1	peroxisome organization [GO:0007031]	90	2	3492	10	0.00615767	down
∆mck1	attachment of spindle microtubules to kinetochore [GO:0008608]	211	3	3492	8	0.00320828	up
∆mck1	sulfate transport [GO:0008272]	211	2	3492	2	0	up
∆mck1	ATP export [GO:1904669]	211	6	3492	13	3.00447e-05	up
∆mck1	branched-chain amino acid biosynthetic process [GO:0009082]	211	3	3492	6	0.000952279	up
∆mck1	isoleucine biosynthetic process [GO:0009097]	211	4	3492	9	0.000491131	up
∆mck1	valine biosynthetic process [GO:0009099]	211	3	3492	7	0.0018424	up
∆mck1	iron-sulfur cluster assembly [GO:0016226]	211	5	3492	22	0.00545932	up
∆mck1	leucine biosynthetic process [GO:0009098]	211	3	3492	6	0.000952279	up
∆mck1	glucose metabolic process [GO:0006006]	90	2	3492	10	0.00615767	down
∆mck1	exonucleolytic nuclear-transcribed mRNA catabolic process involved in deadenylation-dependent decay [GO:0043928]	211	2	3492	4	0.00348356	up
∆mck1	dephosphorylation [GO:0016311]	90	2	3492	9	0.00471267	down
∆mck1	threonine biosynthetic process [GO:0009088]	211	2	3492	5	0.00690708	up
∆mck1	attachment of mitotic spindle microtubules to kinetochore [GO:0051315]	211	2	3492	4	0.00348356	up
∆mck1	tubulin complex assembly [GO:0007021]	211	3	3492	9	0.00483446	up
∆mck1	positive regulation of transcription initiation from RNA polymerase II promoter [GO:0060261]	90	2	3492	5	0.000891386	down
∆mck1	glycogen biosynthetic process [GO:0005978]	90	4	3492	8	5.45158e-06	down
∆mck1	response to salt stress [GO:0009651]	90	2	3492	12	0.0099336	down
∆mck1	homoserine biosynthetic process [GO:0009090]	211	2	3492	2	0	up
∆mck1	lysine biosynthetic process via diaminopimelate [GO:0009089]	211	2	3492	2	0	up
∆mck1	arginine biosynthetic process [GO:0006526]	211	7	3492	10	7.66323e-08	up
∆mck1	ornithine biosynthetic process [GO:0006592]	211	4	3492	4	0	up
∆mck1	UDP-glucose metabolic process [GO:0006011]	90	2	3492	3	0.000126631	down
∆mck1	arginine biosynthetic process via ornithine [GO:0042450]	211	2	3492	2	0	up
∆mck1	galactose catabolic process [GO:0019388]	90	2	3492	3	0.000126631	down
∆mck1	DNA strand renaturation [GO:0000733]	211	3	3492	5	0.000394694	up
∆mck1	intralumenal vesicle formation [GO:0070676]	211	3	3492	6	0.000952279	up
∆mck1	intracellular sequestering of iron ion [GO:0006880]	211	2	3492	3	0.00113269	up
∆mck1	nucleosome assembly [GO:0006334]	90	2	3492	9	0.00471267	down
∆mck1	positive regulation of attachment of spindle microtubules to kinetochore [GO:0051987]	211	2	3492	5	0.00690708	up
∆mck1	oxaloacetate transport [GO:0015729]	211	2	3492	2	0	up
∆mck1	glucose 1-phosphate metabolic process [GO:0019255]	90	2	3492	2	0	down
∆mck1	glucose 6-phosphate metabolic process [GO:0051156]	90	2	3492	2	0	down
∆mck1	calcium-mediated signaling [GO:0019722]	211	2	3492	3	0.00113269	up
∆mck1	DNA amplification [GO:0006277]	211	3	3492	5	0.000394694	up
∆mck1	double-strand break repair via single-strand annealing [GO:0045002]	211	2	3492	2	0	up
∆mck1	negative regulation of chromatin silencing [GO:0031936]	90	2	3492	5	0.000891386	down
∆mck1	proteasome core complex assembly [GO:0080129]	211	2	3492	2	0	up
∆mck1	urea cycle [GO:0000050]	211	3	3492	6	0.000952279	up
∆mck1	tRNA import into nucleus [GO:0035719]	211	3	3492	3	0	up
∆mck1	mitochondrial translational elongation [GO:0070125]	90	2	3492	2	0	down
∆ptc1	transmembrane transport [GO:0055085]	37	4	3492	35	0.000185168	down
∆ptc1	fungal-type cell wall organization [GO:0031505]	99	17	3492	73	6.01875e-12	up
∆ptc1	FAD transport [GO:0015883]	99	2	3492	3	0.000160588	up
∆ptc1	fungal-type cell wall biogenesis [GO:0009272]	99	5	3492	10	9.50413e-07	up
∆ptc1	sphingolipid biosynthetic process [GO:0030148]	99	3	3492	15	0.00283984	up
∆ptc1	pheromone-dependent signal transduction involved in conjugation with cellular fusion [GO:0000750]	37	2	3492	20	0.00426998	down
∆ptc1	mitochondrial transport [GO:0006839]	37	2	3492	24	0.00667101	down
∆ptc1	cell wall organization [GO:0071555]	99	6	3492	26	4.33193e-05	up
∆ptc1	protein processing [GO:0016485]	99	2	3492	11	0.00995725	up
∆ptc1	fungal-type cell wall chitin biosynthetic process [GO:0034221]	99	3	3492	10	0.000653342	up
∆ptc1	cell separation after cytokinesis [GO:0000920]	99	3	3492	13	0.00170347	up
∆ptc1	autophagy of peroxisome [GO:0030242]	99	2	3492	11	0.00995725	up
∆ptc1	regulation of fungal-type cell wall organization [GO:0060237]	99	3	3492	12	0.00129802	up
∆ptc1	copper ion transport [GO:0006825]	99	2	3492	5	0.00111011	up
∆ptc1	cellular glucan metabolic process [GO:0006073]	99	2	3492	3	0.000160588	up
∆ptc1	glucan catabolic process [GO:0009251]	99	2	3492	3	0.000160588	up
∆ptc1	amino acid transport [GO:0006865]	37	2	3492	14	0.00174563	down
∆ptc1	response to acidic pH [GO:0010447]	99	2	3492	3	0.000160588	up
∆ptc1	sulfate transport [GO:0008272]	37	2	3492	2	0	down
∆ptc1	branched-chain amino acid biosynthetic process [GO:0009082]	37	2	3492	6	0.00015977	down
∆ptc1	isoleucine biosynthetic process [GO:0009097]	37	2	3492	9	0.000538082	down
∆ptc1	valine biosynthetic process [GO:0009099]	37	2	3492	7	0.00025129	down
∆ptc1	leucine biosynthetic process [GO:0009098]	37	2	3492	6	0.00015977	down
∆ptc1	glucose metabolic process [GO:0006006]	99	2	3492	10	0.00781446	up
∆ptc1	iron assimilation by chelation and transport [GO:0033214]	99	2	3492	3	0.000160588	up
∆ptc1	UDP-N-acetylglucosamine biosynthetic process [GO:0006048]	99	2	3492	4	0.000530019	up
∆ptc1	ion transport [GO:0006811]	99	2	3492	11	0.00995725	up
∆ptc1	siderophore transport [GO:0015891]	99	2	3492	3	0.000160588	up
∆ptc1	IRE1-mediated unfolded protein response [GO:0036498]	99	2	3492	3	0.000160588	up
∆ptc1	fructose 2,6-bisphosphate metabolic process [GO:0006003]	99	2	3492	3	0.000160588	up
∆ptc1	fructose metabolic process [GO:0006000]	99	2	3492	5	0.00111011	up
∆ptc1	polysaccharide catabolic process [GO:0000272]	99	2	3492	5	0.00111011	up
∆ptc1	protein localization to endoplasmic reticulum exit site [GO:0070973]	99	2	3492	3	0.000160588	up
∆ptc1	oxaloacetate transport [GO:0015729]	37	2	3492	2	0	down
∆cmp2	protein folding [GO:0006457]	18	3	3492	56	0.000862572	down
∆cmp2	SRP-dependent cotranslational protein targeting to membrane, translocation [GO:0006616]	18	2	3492	12	0.000175336	down
∆cmp2	cellular response to heat [GO:0034605]	18	2	3492	21	0.000818317	down
∆cmp2	mitochondrial electron transport, ubiquinol to cytochrome c [GO:0006122]	18	2	3492	12	0.000175336	down
∆cmp2	ATP synthesis coupled proton transport [GO:0015986]	18	2	3492	17	0.000469497	down
∆cmp2	ubiquinone biosynthetic process [GO:0006744]	18	2	3492	11	0.00013986	down
∆cmp2	mitochondrial electron transport, cytochrome c to oxygen [GO:0006123]	18	2	3492	10	0.000104526	down
∆cmp2	ATP hydrolysis coupled cation transmembrane transport [GO:0099132]	18	2	3492	8	5.2681e-05	down
∆skm1	fungal-type cell wall organization [GO:0031505]	12	2	3492	73	0.0059643	down
∆skm1	2-micrometer plasmid partitioning [GO:0030543]	12	2	3492	6	6.23053e-06	down
∆dbf20	DNA replication [GO:0006260]	22	2	3492	15	0.000568903	up
∆dbf20	ATP synthesis coupled proton transport [GO:0015986]	17	3	3492	17	8.73077e-06	down
∆dbf20	chronological cell aging [GO:0001300]	17	2	3492	20	0.000613289	down
∆dbf20	trehalose biosynthetic process [GO:0005992]	17	2	3492	7	2.99462e-05	down
∆dbf20	NADH oxidation [GO:0006116]	17	2	3492	9	6.44901e-05	down
∆dbf20	glycogen biosynthetic process [GO:0005978]	17	3	3492	8	3.09358e-07	down
∆dbf20	deoxyribonucleotide biosynthetic process [GO:0009263]	22	2	3492	5	2.02165e-05	up
∆swe1	glycolytic process [GO:0006096]	13	2	3492	19	0.000253697	down
∆swe1	negative regulation of ATPase activity [GO:0032780]	13	2	3492	4	1.72818e-06	down
∆swe1	establishment or maintenance of actin cytoskeleton polarity [GO:0030950]	13	2	3492	12	7.02279e-05	down
∆bck1	cellular response to oxidative stress [GO:0034599]	7	2	3492	72	0.00139508	down
∆bck1	fungal-type cell wall organization [GO:0031505]	7	3	3492	73	4.94162e-05	down
∆bck1	autophagy of peroxisome [GO:0030242]	7	2	3492	11	8.08334e-06	down
∆bck1	response to acidic pH [GO:0010447]	7	2	3492	3	6.03043e-08	down
∆bck1	iron assimilation by chelation and transport [GO:0033214]	9	2	3492	3	1.41121e-07	up
∆bck1	IRE1-mediated unfolded protein response [GO:0036498]	7	2	3492	3	6.03043e-08	down
∆fus3	protein phosphorylation [GO:0006468]	24	3	3492	63	0.00332974	down
∆fus3	invasive growth in response to glucose limitation [GO:0001403]	24	4	3492	30	1.2138e-05	down
∆fus3	pseudohyphal growth [GO:0007124]	24	2	3492	33	0.00506052	down
∆fus3	meiotic cell cycle [GO:0051321]	24	2	3492	30	0.00402628	down
∆fus3	pheromone-dependent signal transduction involved in conjugation with cellular fusion [GO:0000750]	24	7	3492	20	2.17574e-12	down
∆fus3	karyogamy involved in conjugation with cellular fusion [GO:0000742]	24	2	3492	9	0.000167877	down
∆fus3	negative regulation of transcription from RNA polymerase II promoter by pheromones [GO:0046020]	24	2	3492	3	2.94501e-06	down
∆fus3	positive regulation of transcription from RNA polymerase II promoter by pheromones [GO:0007329]	24	2	3492	6	4.77853e-05	down
∆fus3	response to pheromone [GO:0019236]	24	2	3492	8	0.000120017	down
∆fus3	adaptation of signaling pathway by response to pheromone involved in conjugation with cellular fusion [GO:0000754]	24	2	3492	6	4.77853e-05	down
∆ste7	invasive growth in response to glucose limitation [GO:0001403]	22	5	3492	30	1.90965e-07	down
∆ste7	pseudohyphal growth [GO:0007124]	22	2	3492	33	0.00410737	down
∆ste7	pheromone-dependent signal transduction involved in conjugation with cellular fusion [GO:0000750]	22	9	3492	20	2.16681e-17	down
∆ste7	sexual sporulation resulting in formation of a cellular spore [GO:0043935]	22	2	3492	2	0	down
∆ste7	regulation of cell shape [GO:0008360]	22	2	3492	13	0.000382208	down
∆ste7	adaptation of signaling pathway by response to pheromone involved in conjugation with cellular fusion [GO:0000754]	22	2	3492	6	3.77464e-05	down
∆ste7	mating [GO:0007618]	22	2	3492	2	0	down
∆ptk2	cysteine biosynthetic process [GO:0019344]	41	5	3492	6	2.37941e-11	up
∆ptk2	glutamate biosynthetic process [GO:0006537]	41	2	3492	10	0.000930251	up
∆ptk2	methionine biosynthetic process [GO:0009086]	41	6	3492	18	6.67696e-09	up
∆ptk2	cellular response to phosphate starvation [GO:0016036]	41	2	3492	4	4.99847e-05	up
∆ptk2	sulfate assimilation [GO:0000103]	41	3	3492	6	2.51838e-06	up
∆ptk2	hydrogen sulfide biosynthetic process [GO:0070814]	41	4	3492	5	2.24244e-09	up
∆ptk2	sulfate assimilation, phosphoadenylyl sulfate reduction by phosphoadenylyl-sulfate reductase (thioredoxin) [GO:0019379]	41	2	3492	2	0	up
∆ptk2	sulfur amino acid metabolic process [GO:0000096]	41	2	3492	4	4.99847e-05	up
∆tpk3	aerobic respiration [GO:0009060]	16	2	3492	32	0.00171826	up
∆tpk3	trehalose biosynthetic process [GO:0005992]	16	2	3492	7	2.5207e-05	up
∆tpk3	glycogen biosynthetic process [GO:0005978]	16	2	3492	8	3.82963e-05	up
∆tpk3	mitochondrial electron transport, cytochrome c to oxygen [GO:0006123]	16	2	3492	10	7.43607e-05	up
∆tpk3	eisosome assembly [GO:0070941]	16	3	3492	8	2.38526e-07	up
∆siw14	cysteine biosynthetic process [GO:0019344]	20	5	3492	6	2.08e-13	up
∆siw14	one-carbon metabolic process [GO:0006730]	20	2	3492	12	0.000232883	up
∆siw14	methionine biosynthetic process [GO:0009086]	20	6	3492	18	2.52178e-11	up
∆siw14	sulfate assimilation [GO:0000103]	20	2	3492	6	2.88826e-05	up
∆siw14	arginine biosynthetic process [GO:0006526]	20	2	3492	10	0.00014171	up
∆siw14	hydrogen sulfide biosynthetic process [GO:0070814]	20	4	3492	5	4.74182e-11	up
∆siw14	sulfate assimilation, phosphoadenylyl sulfate reduction by phosphoadenylyl-sulfate reductase (thioredoxin) [GO:0019379]	20	2	3492	2	0	up
∆siw14	sulfur amino acid metabolic process [GO:0000096]	20	3	3492	4	9.9788e-09	up
∆siw14	urea cycle [GO:0000050]	20	2	3492	6	2.88826e-05	up
∆hal5	protein transport [GO:0015031]	6	2	3492	119	0.00309555	up
∆hal5	positive regulation of TORC1 signaling [GO:1904263]	6	2	3492	6	6.38843e-07	up
∆oca1	cysteine biosynthetic process [GO:0019344]	14	5	3492	6	1.62065e-14	up
∆oca1	GMP biosynthetic process [GO:0006177]	14	2	3492	4	2.17459e-06	up
∆oca1	GTP biosynthetic process [GO:0006183]	14	2	3492	4	2.17459e-06	up
∆oca1	methionine biosynthetic process [GO:0009086]	14	5	3492	18	2.82616e-10	up
∆oca1	sulfate assimilation [GO:0000103]	14	2	3492	6	9.99942e-06	up
∆oca1	arginine biosynthetic process [GO:0006526]	14	2	3492	10	5.0688e-05	up
∆oca1	hydrogen sulfide biosynthetic process [GO:0070814]	14	4	3492	5	6.17418e-12	up
∆oca1	sulfate assimilation, phosphoadenylyl sulfate reduction by phosphoadenylyl-sulfate reductase (thioredoxin) [GO:0019379]	14	2	3492	2	0	up
∆oca1	sulfur amino acid metabolic process [GO:0000096]	14	3	3492	4	2.09519e-09	up
∆oca1	urea cycle [GO:0000050]	14	2	3492	6	9.99942e-06	up
∆ksp1	iron ion homeostasis [GO:0055072]	6	2	3492	7	1.08379e-06	down
∆cka1	DNA damage checkpoint [GO:0000077]	10	2	3492	9	1.35678e-05	up
∆cka1	tricarboxylic acid cycle [GO:0006099]	5	2	3492	22	2.02165e-05	down
∆pph3	DNA replication [GO:0006260]	4	2	3492	15	2.65857e-06	up
∆pph3	deoxyribonucleotide biosynthetic process [GO:0009263]	4	2	3492	5	6.87138e-08	up
∆rtk1	one-carbon metabolic process [GO:0006730]	3	3	3492	12	0	up
∆mrk1	cytoplasmic translation [GO:0002181]	6	2	3492	88	0.00145583	up
∆pkh2	pheromone-dependent signal transduction involved in conjugation with cellular fusion [GO:0000750]	3	2	3492	20	1.72818e-06	down
∆ime2	2-micrometer plasmid partitioning [GO:0030543]	3	2	3492	6	3.52715e-08	down
∆env7	cell division [GO:0051301]	3	2	3492	87	0.000114988	down
∆ssk22	chromatin organization [GO:0006325]	2	2	3492	32	0	down
∆pph22	transcription, DNA-templated [GO:0006351]	3	2	3492	160	0.000570563	down
∆pkh1	vesicle-mediated transport [GO:0016192]	2	2	3492	37	0	down
∆pkh1	intracellular mRNA localization [GO:0008298]	2	2	3492	13	0	down
∆pkh1	exocytosis [GO:0006887]	2	2	3492	30	0	down
∆pkh1	mitochondrion inheritance [GO:0000001]	2	2	3492	15	0	down
∆pkh1	actin filament organization [GO:0007015]	2	2	3492	23	0	down
∆pkh1	budding cell apical bud growth [GO:0007118]	2	2	3492	17	0	down
∆pkh1	establishment of cell polarity [GO:0030010]	2	2	3492	21	0	down
∆pkh1	vacuole inheritance [GO:0000011]	2	2	3492	14	0	down
∆pkh1	actin filament bundle assembly [GO:0051017]	2	2	3492	12	0	down
∆pkh1	actin polymerization or depolymerization [GO:0008154]	2	2	3492	2	0	down
∆pkh1	budding cell isotropic bud growth [GO:0007119]	2	2	3492	5	0	down
∆pkh1	mitotic actomyosin contractile ring assembly [GO:1903475]	2	2	3492	5	0	down

## Sheet: GO KEGG
Gene Symbol (∆gene)	Term	# Targets	# Match Targets	# Total	# Total Match	Adjusted p-value	Up/Down
∆dbf2	Cysteine and methionine metabolism - Saccharomyces cerevisiae (budding yeast)	35	3	3492	37	0.00231928	down
∆dbf2	Metabolic pathways - Saccharomyces cerevisiae (budding yeast)	35	12	3492	542	0.0058051	down
∆dbf2	Biosynthesis of antibiotics - Saccharomyces cerevisiae (budding yeast)	35	8	3492	186	0.000463007	down
∆dbf2	Biosynthesis of amino acids - Saccharomyces cerevisiae (budding yeast)	35	9	3492	105	1.01091e-06	down
∆dbf2	Biosynthesis of secondary metabolites - Saccharomyces cerevisiae (budding yeast)	35	10	3492	242	0.000136235	down
∆dbf2	Arginine biosynthesis - Saccharomyces cerevisiae (budding yeast)	35	4	3492	17	7.56431e-06	down
∆dbf2	Phenylalanine, tyrosine and tryptophan biosynthesis - Saccharomyces cerevisiae (budding yeast)	35	2	3492	13	0.00144038	down
∆dbf2	2-Oxocarboxylic acid metabolism - Saccharomyces cerevisiae (budding yeast)	35	4	3492	31	0.000116457	down
∆bud32	Protein processing in endoplasmic reticulum - Saccharomyces cerevisiae (budding yeast)	772	25	3492	70	0.00989326	up
∆bud32	Ribosome biogenesis in eukaryotes - Saccharomyces cerevisiae (budding yeast)	874	28	3492	59	0.00037173	down
∆bud32	Glyoxylate and dicarboxylate metabolism - Saccharomyces cerevisiae (budding yeast)	772	11	3492	22	0.00386629	up
∆bud32	Propanoate metabolism - Saccharomyces cerevisiae (budding yeast)	772	6	3492	10	0.00634803	up
∆bud32	Nucleotide excision repair - Saccharomyces cerevisiae (budding yeast)	772	10	3492	21	0.00834855	up
∆bud32	Glycerophospholipid metabolism - Saccharomyces cerevisiae (budding yeast)	874	14	3492	30	0.00950985	down
∆bud32	Ribosome - Saccharomyces cerevisiae (budding yeast)	874	41	3492	101	0.00102473	down
∆bud32	Proteasome - Saccharomyces cerevisiae (budding yeast)	772	14	3492	28	0.00147501	up
∆bud32	Oxidative phosphorylation - Saccharomyces cerevisiae (budding yeast)	772	26	3492	53	4.50984e-05	up
∆bud32	Pantothenate and CoA biosynthesis - Saccharomyces cerevisiae (budding yeast)	772	7	3492	13	0.00886782	up
∆bud32	Sphingolipid metabolism - Saccharomyces cerevisiae (budding yeast)	874	7	3492	10	0.00218912	down
∆bud32	Valine, leucine and isoleucine biosynthesis - Saccharomyces cerevisiae (budding yeast)	772	7	3492	11	0.00245681	up
∆bud32	C5-Branched dibasic acid metabolism - Saccharomyces cerevisiae (budding yeast)	772	2	3492	2	0	up
∆cla4	Glycine, serine and threonine metabolism - Saccharomyces cerevisiae (budding yeast)	123	4	3492	28	0.0092099	down
∆cla4	Metabolic pathways - Saccharomyces cerevisiae (budding yeast)	123	45	3492	542	4.17283e-08	down
∆cla4	Biosynthesis of antibiotics - Saccharomyces cerevisiae (budding yeast)	123	25	3492	186	1.70201e-08	down
∆cla4	Biosynthesis of amino acids - Saccharomyces cerevisiae (budding yeast)	123	14	3492	105	3.73818e-05	down
∆cla4	Glycolysis / Gluconeogenesis - Saccharomyces cerevisiae (budding yeast)	123	11	3492	44	4.71147e-07	down
∆cla4	Pyruvate metabolism - Saccharomyces cerevisiae (budding yeast)	123	6	3492	34	0.000910266	down
∆cla4	Biosynthesis of secondary metabolites - Saccharomyces cerevisiae (budding yeast)	123	21	3492	242	0.000225604	down
∆cla4	Carbon metabolism - Saccharomyces cerevisiae (budding yeast)	123	15	3492	90	1.29985e-06	down
∆cla4	Glyoxylate and dicarboxylate metabolism - Saccharomyces cerevisiae (budding yeast)	123	5	3492	22	0.00057676	down
∆cla4	Methane metabolism - Saccharomyces cerevisiae (budding yeast)	123	5	3492	18	0.000208135	down
∆cla4	Phagosome - Saccharomyces cerevisiae (budding yeast)	123	5	3492	26	0.00130401	down
∆cla4	Glycerolipid metabolism - Saccharomyces cerevisiae (budding yeast)	123	5	3492	20	0.00034981	down
∆cla4	Aminoacyl-tRNA biosynthesis - Saccharomyces cerevisiae (budding yeast)	398	11	3492	32	0.000744717	up
∆cla4	Ribosome - Saccharomyces cerevisiae (budding yeast)	398	29	3492	101	6.29988e-06	up
∆cla4	Oxidative phosphorylation - Saccharomyces cerevisiae (budding yeast)	398	35	3492	53	1.19274e-20	up
∆cla4	Tryptophan metabolism - Saccharomyces cerevisiae (budding yeast)	123	3	3492	13	0.00368383	down
∆cla4	Tyrosine metabolism - Saccharomyces cerevisiae (budding yeast)	123	3	3492	14	0.00475168	down
∆cla4	Fatty acid degradation - Saccharomyces cerevisiae (budding yeast)	123	4	3492	16	0.00102954	down
∆cla4	Glutathione metabolism - Saccharomyces cerevisiae (budding yeast)	123	5	3492	21	0.000460126	down
∆cla4	Fructose and mannose metabolism - Saccharomyces cerevisiae (budding yeast)	123	3	3492	14	0.00475168	down
∆cla4	Steroid biosynthesis - Saccharomyces cerevisiae (budding yeast)	123	6	3492	17	1.37257e-05	down
∆cla4	Lipoic acid metabolism - Saccharomyces cerevisiae (budding yeast)	398	3	3492	3	0	up
∆ppz1	Selenocompound metabolism - Saccharomyces cerevisiae (budding yeast)	163	3	3492	8	0.00155512	down
∆ppz1	Metabolic pathways - Saccharomyces cerevisiae (budding yeast)	163	56	3492	542	9.94022e-09	down
∆ppz1	Biosynthesis of antibiotics - Saccharomyces cerevisiae (budding yeast)	163	17	3492	186	0.00822929	down
∆ppz1	Biosynthesis of secondary metabolites - Saccharomyces cerevisiae (budding yeast)	163	22	3492	242	0.00320148	down
∆ppz1	Carbon metabolism - Saccharomyces cerevisiae (budding yeast)	163	11	3492	90	0.00368312	down
∆ppz1	Arginine biosynthesis - Saccharomyces cerevisiae (budding yeast)	163	5	3492	17	0.000558508	down
∆ppz1	Alanine, aspartate and glutamate metabolism - Saccharomyces cerevisiae (budding yeast)	163	5	3492	25	0.00361895	down
∆ppz1	Oxidative phosphorylation - Saccharomyces cerevisiae (budding yeast)	163	24	3492	53	2.10692e-18	down
∆ppz1	Citrate cycle (TCA cycle) - Saccharomyces cerevisiae (budding yeast)	163	7	3492	24	8.5588e-05	down
∆ppz1	Sulfur metabolism - Saccharomyces cerevisiae (budding yeast)	163	4	3492	13	0.00121326	down
∆ppz1	ABC transporters - Saccharomyces cerevisiae (budding yeast)	67	2	3492	3	7.91165e-05	up
∆ppz1	Ubiquinone and other terpenoid-quinone biosynthesis - Saccharomyces cerevisiae (budding yeast)	163	3	3492	7	0.000941341	down
∆sky1	Glycine, serine and threonine metabolism - Saccharomyces cerevisiae (budding yeast)	146	6	3492	28	0.000744717	up
∆sky1	Cysteine and methionine metabolism - Saccharomyces cerevisiae (budding yeast)	92	4	3492	37	0.00918315	down
∆sky1	Selenocompound metabolism - Saccharomyces cerevisiae (budding yeast)	146	3	3492	8	0.00112931	up
∆sky1	Metabolic pathways - Saccharomyces cerevisiae (budding yeast)	146	62	3492	542	1.81912e-14	up
∆sky1	Biosynthesis of antibiotics - Saccharomyces cerevisiae (budding yeast)	146	24	3492	186	2.36286e-06	up
∆sky1	Biosynthesis of amino acids - Saccharomyces cerevisiae (budding yeast)	146	17	3492	105	4.02533e-06	up
∆sky1	Glycolysis / Gluconeogenesis - Saccharomyces cerevisiae (budding yeast)	146	8	3492	44	0.000470637	up
∆sky1	Pyruvate metabolism - Saccharomyces cerevisiae (budding yeast)	146	8	3492	34	7.7918e-05	up
∆sky1	Biosynthesis of secondary metabolites - Saccharomyces cerevisiae (budding yeast)	146	32	3492	242	1.43472e-08	up
∆sky1	Carbon metabolism - Saccharomyces cerevisiae (budding yeast)	146	16	3492	90	2.3518e-06	up
∆sky1	Glyoxylate and dicarboxylate metabolism - Saccharomyces cerevisiae (budding yeast)	146	7	3492	22	2.3701e-05	up
∆sky1	Propanoate metabolism - Saccharomyces cerevisiae (budding yeast)	146	3	3492	10	0.00255112	up
∆sky1	Methane metabolism - Saccharomyces cerevisiae (budding yeast)	146	4	3492	18	0.00315797	up
∆sky1	Arginine biosynthesis - Saccharomyces cerevisiae (budding yeast)	146	5	3492	17	0.000328	up
∆sky1	Alanine, aspartate and glutamate metabolism - Saccharomyces cerevisiae (budding yeast)	146	5	3492	25	0.00231928	up
∆sky1	Nitrogen metabolism - Saccharomyces cerevisiae (budding yeast)	146	2	3492	6	0.00536061	up
∆sky1	Thiamine metabolism - Saccharomyces cerevisiae (budding yeast)	146	3	3492	10	0.00255112	up
∆sky1	Ribosome - Saccharomyces cerevisiae (budding yeast)	92	19	3492	101	1.95417e-11	down
∆sky1	Tyrosine metabolism - Saccharomyces cerevisiae (budding yeast)	146	3	3492	14	0.00797028	up
∆sky1	Citrate cycle (TCA cycle) - Saccharomyces cerevisiae (budding yeast)	146	4	3492	24	0.00950202	up
∆sky1	Histidine metabolism - Saccharomyces cerevisiae (budding yeast)	146	3	3492	12	0.00475168	up
∆sky1	Valine, leucine and isoleucine biosynthesis - Saccharomyces cerevisiae (budding yeast)	92	3	3492	11	0.000860096	down
∆sky1	Sulfur metabolism - Saccharomyces cerevisiae (budding yeast)	146	6	3492	13	5.29926e-06	up
∆sky1	Steroid biosynthesis - Saccharomyces cerevisiae (budding yeast)	92	3	3492	17	0.00369084	down
∆sky1	beta-Alanine metabolism - Saccharomyces cerevisiae (budding yeast)	146	3	3492	13	0.00625267	up
∆sky1	ABC transporters - Saccharomyces cerevisiae (budding yeast)	92	2	3492	3	0.000173071	down
∆sky1	Ubiquinone and other terpenoid-quinone biosynthesis - Saccharomyces cerevisiae (budding yeast)	146	2	3492	7	0.0082785	up
∆ste11	Glycine, serine and threonine metabolism - Saccharomyces cerevisiae (budding yeast)	258	7	3492	28	0.00319991	up
∆ste11	Cysteine and methionine metabolism - Saccharomyces cerevisiae (budding yeast)	258	9	3492	37	0.00139537	up
∆ste11	Metabolic pathways - Saccharomyces cerevisiae (budding yeast)	258	84	3492	542	1.44019e-11	up
∆ste11	Biosynthesis of antibiotics - Saccharomyces cerevisiae (budding yeast)	258	41	3492	186	4.71282e-10	up
∆ste11	Biosynthesis of amino acids - Saccharomyces cerevisiae (budding yeast)	258	18	3492	105	0.0011373	up
∆ste11	Glycolysis / Gluconeogenesis - Saccharomyces cerevisiae (budding yeast)	258	14	3492	44	4.87977e-06	up
∆ste11	Pyruvate metabolism - Saccharomyces cerevisiae (budding yeast)	258	9	3492	34	0.000744717	up
∆ste11	Biosynthesis of secondary metabolites - Saccharomyces cerevisiae (budding yeast)	258	48	3492	242	5.0483e-10	up
∆ste11	Carbon metabolism - Saccharomyces cerevisiae (budding yeast)	258	21	3492	90	5.6295e-06	up
∆ste11	MAPK signaling pathway - yeast - Saccharomyces cerevisiae (budding yeast)	328	15	3492	70	0.00276451	down
∆ste11	Propanoate metabolism - Saccharomyces cerevisiae (budding yeast)	258	5	3492	10	0.000226191	up
∆ste11	Methane metabolism - Saccharomyces cerevisiae (budding yeast)	258	5	3492	18	0.00546477	up
∆ste11	Butanoate metabolism - Saccharomyces cerevisiae (budding yeast)	258	4	3492	9	0.00126011	up
∆ste11	Glycerolipid metabolism - Saccharomyces cerevisiae (budding yeast)	258	6	3492	20	0.00198969	up
∆ste11	Ribosome - Saccharomyces cerevisiae (budding yeast)	328	24	3492	101	4.74599e-05	down
∆ste11	Tryptophan metabolism - Saccharomyces cerevisiae (budding yeast)	258	6	3492	13	0.000133874	up
∆ste11	Starch and sucrose metabolism - Saccharomyces cerevisiae (budding yeast)	258	7	3492	28	0.00319991	up
∆ste11	Lysine degradation - Saccharomyces cerevisiae (budding yeast)	258	6	3492	13	0.000133874	up
∆ste11	Tyrosine metabolism - Saccharomyces cerevisiae (budding yeast)	258	7	3492	14	2.52487e-05	up
∆ste11	Fatty acid metabolism - Saccharomyces cerevisiae (budding yeast)	328	5	3492	16	0.0086304	down
∆ste11	Lysine biosynthesis - Saccharomyces cerevisiae (budding yeast)	258	4	3492	11	0.00320148	up
∆ste11	Fatty acid degradation - Saccharomyces cerevisiae (budding yeast)	258	6	3492	16	0.000530014	up
∆ste11	Citrate cycle (TCA cycle) - Saccharomyces cerevisiae (budding yeast)	258	9	3492	24	4.44502e-05	up
∆ste11	Histidine metabolism - Saccharomyces cerevisiae (budding yeast)	258	4	3492	12	0.0046994	up
∆ste11	Sulfur relay system - Saccharomyces cerevisiae (budding yeast)	328	3	3492	7	0.00799448	down
∆ste11	Fructose and mannose metabolism - Saccharomyces cerevisiae (budding yeast)	258	4	3492	14	0.00886782	up
∆ste11	Sulfur metabolism - Saccharomyces cerevisiae (budding yeast)	258	6	3492	13	0.000133874	up
∆ste11	Steroid biosynthesis - Saccharomyces cerevisiae (budding yeast)	328	6	3492	17	0.00257833	down
∆ste11	Phenylalanine metabolism - Saccharomyces cerevisiae (budding yeast)	258	3	3492	9	0.00967946	up
∆ste11	Fatty acid biosynthesis - Saccharomyces cerevisiae (budding yeast)	328	4	3492	9	0.00313512	down
∆ste11	Arginine and proline metabolism - Saccharomyces cerevisiae (budding yeast)	258	6	3492	18	0.00109852	up
∆ste11	Valine, leucine and isoleucine degradation - Saccharomyces cerevisiae (budding yeast)	258	7	3492	11	2.48254e-06	up
∆ste11	beta-Alanine metabolism - Saccharomyces cerevisiae (budding yeast)	258	6	3492	13	0.000133874	up
∆ste11	ABC transporters - Saccharomyces cerevisiae (budding yeast)	328	2	3492	3	0.0036853	down
∆ste11	Ubiquinone and other terpenoid-quinone biosynthesis - Saccharomyces cerevisiae (budding yeast)	258	3	3492	7	0.00376446	up
∆yvh1	Spliceosome - Saccharomyces cerevisiae (budding yeast)	847	24	3492	54	0.00167262	up
∆yvh1	Metabolic pathways - Saccharomyces cerevisiae (budding yeast)	612	133	3492	542	3.55587e-05	down
∆yvh1	Biosynthesis of antibiotics - Saccharomyces cerevisiae (budding yeast)	612	54	3492	186	0.000209457	down
∆yvh1	mRNA surveillance pathway - Saccharomyces cerevisiae (budding yeast)	847	20	3492	38	0.000299165	up
∆yvh1	Other types of O-glycan biosynthesis - Saccharomyces cerevisiae (budding yeast)	612	12	3492	13	5.06935e-09	down
∆yvh1	Mannose type O-glycan biosynthesis - Saccharomyces cerevisiae (budding yeast)	612	6	3492	7	6.1112e-05	down
∆yvh1	Glycolysis / Gluconeogenesis - Saccharomyces cerevisiae (budding yeast)	612	19	3492	44	0.000149097	down
∆yvh1	Biosynthesis of secondary metabolites - Saccharomyces cerevisiae (budding yeast)	612	63	3492	242	0.00126011	down
∆yvh1	Methane metabolism - Saccharomyces cerevisiae (budding yeast)	612	8	3492	18	0.0063328	down
∆yvh1	Nucleotide excision repair - Saccharomyces cerevisiae (budding yeast)	847	11	3492	21	0.00514112	up
∆yvh1	Ribosome - Saccharomyces cerevisiae (budding yeast)	612	62	3492	101	1.7792e-22	down
∆yvh1	Pyrimidine metabolism - Saccharomyces cerevisiae (budding yeast)	847	22	3492	51	0.0037169	up
∆yvh1	Proteasome - Saccharomyces cerevisiae (budding yeast)	847	18	3492	28	1.94562e-05	up
∆yvh1	N-Glycan biosynthesis - Saccharomyces cerevisiae (budding yeast)	612	9	3492	18	0.00161032	down
∆yvh1	Various types of N-glycan biosynthesis - Saccharomyces cerevisiae (budding yeast)	612	13	3492	20	5.85346e-06	down
∆yvh1	Fatty acid metabolism - Saccharomyces cerevisiae (budding yeast)	612	8	3492	16	0.00260803	down
∆yvh1	Biosynthesis of unsaturated fatty acids - Saccharomyces cerevisiae (budding yeast)	612	4	3492	6	0.0037169	down
∆yvh1	Phenylalanine, tyrosine and tryptophan biosynthesis - Saccharomyces cerevisiae (budding yeast)	847	10	3492	13	8.82486e-05	up
∆yvh1	Pantothenate and CoA biosynthesis - Saccharomyces cerevisiae (budding yeast)	847	8	3492	13	0.00350206	up
∆yvh1	Basal transcription factors - Saccharomyces cerevisiae (budding yeast)	847	14	3492	24	0.000536105	up
∆yvh1	Protein export - Saccharomyces cerevisiae (budding yeast)	612	8	3492	16	0.00260803	down
∆yvh1	Valine, leucine and isoleucine biosynthesis - Saccharomyces cerevisiae (budding yeast)	847	7	3492	11	0.0041037	up
∆yvh1	C5-Branched dibasic acid metabolism - Saccharomyces cerevisiae (budding yeast)	847	2	3492	2	0	up
∆yvh1	Steroid biosynthesis - Saccharomyces cerevisiae (budding yeast)	612	12	3492	17	3.42411e-06	down
∆yvh1	Sesquiterpenoid and triterpenoid biosynthesis - Saccharomyces cerevisiae (budding yeast)	612	2	3492	2	0	down
∆isr1	Metabolic pathways - Saccharomyces cerevisiae (budding yeast)	5	4	3492	542	0.000631468	up
∆isr1	mRNA surveillance pathway - Saccharomyces cerevisiae (budding yeast)	31	3	3492	38	0.00167262	down
∆isr1	Pyruvate metabolism - Saccharomyces cerevisiae (budding yeast)	5	2	3492	34	9.36453e-05	up
∆isr1	Pyrimidine metabolism - Saccharomyces cerevisiae (budding yeast)	5	2	3492	51	0.00025007	up
∆sch9	Longevity regulating pathway - multiple species - Saccharomyces cerevisiae (budding yeast)	113	7	3492	31	5.21745e-05	down
∆sch9	Glycine, serine and threonine metabolism - Saccharomyces cerevisiae (budding yeast)	78	4	3492	28	0.00173717	up
∆sch9	Metabolic pathways - Saccharomyces cerevisiae (budding yeast)	78	23	3492	542	0.00240656	up
∆sch9	Metabolic pathways - Saccharomyces cerevisiae (budding yeast)	113	43	3492	542	2.31771e-08	down
∆sch9	Biosynthesis of antibiotics - Saccharomyces cerevisiae (budding yeast)	78	12	3492	186	0.00116536	up
∆sch9	Biosynthesis of antibiotics - Saccharomyces cerevisiae (budding yeast)	113	15	3492	186	0.00145687	down
∆sch9	Biosynthesis of amino acids - Saccharomyces cerevisiae (budding yeast)	78	10	3492	105	0.000154733	up
∆sch9	Glycolysis / Gluconeogenesis - Saccharomyces cerevisiae (budding yeast)	113	6	3492	44	0.00231928	down
∆sch9	Biosynthesis of secondary metabolites - Saccharomyces cerevisiae (budding yeast)	78	17	3492	242	4.74599e-05	up
∆sch9	Biosynthesis of secondary metabolites - Saccharomyces cerevisiae (budding yeast)	113	23	3492	242	7.39579e-06	down
∆sch9	Carbon metabolism - Saccharomyces cerevisiae (budding yeast)	113	12	3492	90	5.56402e-05	down
∆sch9	Glyoxylate and dicarboxylate metabolism - Saccharomyces cerevisiae (budding yeast)	78	3	3492	22	0.00518672	up
∆sch9	Glyoxylate and dicarboxylate metabolism - Saccharomyces cerevisiae (budding yeast)	113	4	3492	22	0.00271705	down
∆sch9	Butanoate metabolism - Saccharomyces cerevisiae (budding yeast)	113	3	3492	9	0.000780008	down
∆sch9	Arginine biosynthesis - Saccharomyces cerevisiae (budding yeast)	78	5	3492	17	1.69665e-05	up
∆sch9	Alanine, aspartate and glutamate metabolism - Saccharomyces cerevisiae (budding yeast)	78	4	3492	25	0.0011373	up
∆sch9	Glycerolipid metabolism - Saccharomyces cerevisiae (budding yeast)	113	5	3492	20	0.00023832	down
∆sch9	Glycerophospholipid metabolism - Saccharomyces cerevisiae (budding yeast)	113	6	3492	30	0.00028569	down
∆sch9	Starch and sucrose metabolism - Saccharomyces cerevisiae (budding yeast)	113	13	3492	28	9.94116e-13	down
∆sch9	Galactose metabolism - Saccharomyces cerevisiae (budding yeast)	113	4	3492	12	0.000202743	down
∆sch9	Amino sugar and nucleotide sugar metabolism - Saccharomyces cerevisiae (budding yeast)	113	5	3492	23	0.000485255	down
∆sch9	Fructose and mannose metabolism - Saccharomyces cerevisiae (budding yeast)	113	3	3492	14	0.00366601	down
∆sch9	Pentose and glucuronate interconversions - Saccharomyces cerevisiae (budding yeast)	113	2	3492	5	0.00171552	down
∆sch9	Ether lipid metabolism - Saccharomyces cerevisiae (budding yeast)	113	3	3492	6	0.00015025	down
∆rim15	Autophagy - yeast - Saccharomyces cerevisiae (budding yeast)	31	3	3492	55	0.005225	down
∆rim15	Ribosome - Saccharomyces cerevisiae (budding yeast)	28	4	3492	101	0.00461084	up
∆rim15	Oxidative phosphorylation - Saccharomyces cerevisiae (budding yeast)	28	3	3492	53	0.00344751	up
∆rim15	Pentose phosphate pathway - Saccharomyces cerevisiae (budding yeast)	31	2	3492	26	0.0058093	down
∆rim15	Starch and sucrose metabolism - Saccharomyces cerevisiae (budding yeast)	31	2	3492	28	0.00695409	down
∆rim15	Glutathione metabolism - Saccharomyces cerevisiae (budding yeast)	31	2	3492	21	0.00349135	down
∆ctk1	Protein processing in endoplasmic reticulum - Saccharomyces cerevisiae (budding yeast)	240	12	3492	70	0.00350727	up
∆ctk1	Glycolysis / Gluconeogenesis - Saccharomyces cerevisiae (budding yeast)	240	9	3492	44	0.00292325	up
∆ctk1	Proteasome - Saccharomyces cerevisiae (budding yeast)	240	8	3492	28	0.000484998	up
∆ctk1	Starch and sucrose metabolism - Saccharomyces cerevisiae (budding yeast)	240	15	3492	28	1.04337e-10	up
∆ctk1	Galactose metabolism - Saccharomyces cerevisiae (budding yeast)	240	4	3492	12	0.00356902	up
∆ctk1	Amino sugar and nucleotide sugar metabolism - Saccharomyces cerevisiae (budding yeast)	240	6	3492	23	0.00303283	up
∆ctk1	Sulfur metabolism - Saccharomyces cerevisiae (budding yeast)	240	5	3492	13	0.000764739	up
∆ctk1	Pentose and glucuronate interconversions - Saccharomyces cerevisiae (budding yeast)	240	3	3492	5	0.000716021	up
∆ctk1	Phenylalanine metabolism - Saccharomyces cerevisiae (budding yeast)	626	5	3492	9	0.00652845	down
∆ctk1	Biotin metabolism - Saccharomyces cerevisiae (budding yeast)	626	2	3492	2	0	down
∆ctk1	Taurine and hypotaurine metabolism - Saccharomyces cerevisiae (budding yeast)	240	2	3492	3	0.00173717	up
∆sit4	Metabolic pathways - Saccharomyces cerevisiae (budding yeast)	350	88	3492	542	5.27703e-06	up
∆sit4	Biosynthesis of antibiotics - Saccharomyces cerevisiae (budding yeast)	350	37	3492	186	0.000103219	up
∆sit4	Glycolysis / Gluconeogenesis - Saccharomyces cerevisiae (budding yeast)	350	16	3492	44	7.11909e-06	up
∆sit4	Pyruvate metabolism - Saccharomyces cerevisiae (budding yeast)	350	11	3492	34	0.00046436	up
∆sit4	Biosynthesis of secondary metabolites - Saccharomyces cerevisiae (budding yeast)	350	44	3492	242	0.000175054	up
∆sit4	Carbon metabolism - Saccharomyces cerevisiae (budding yeast)	350	18	3492	90	0.00485796	up
∆sit4	Hippo signaling pathway - multiple species - Saccharomyces cerevisiae (budding yeast)	388	4	3492	7	0.00160694	down
∆sit4	One carbon pool by folate - Saccharomyces cerevisiae (budding yeast)	388	7	3492	11	3.78883e-05	down
∆sit4	Ribosome - Saccharomyces cerevisiae (budding yeast)	388	36	3492	101	3.05078e-10	down
∆sit4	Oxidative phosphorylation - Saccharomyces cerevisiae (budding yeast)	350	28	3492	53	1.91262e-14	up
∆sit4	Lysine biosynthesis - Saccharomyces cerevisiae (budding yeast)	350	5	3492	11	0.00161202	up
∆sit4	Fatty acid degradation - Saccharomyces cerevisiae (budding yeast)	350	6	3492	16	0.00250628	up
∆sit4	Citrate cycle (TCA cycle) - Saccharomyces cerevisiae (budding yeast)	350	8	3492	24	0.00168065	up
∆cka2	Cysteine and methionine metabolism - Saccharomyces cerevisiae (budding yeast)	84	7	3492	37	2.67177e-05	down
∆cka2	Metabolic pathways - Saccharomyces cerevisiae (budding yeast)	151	64	3492	542	7.08061e-15	up
∆cka2	Metabolic pathways - Saccharomyces cerevisiae (budding yeast)	84	34	3492	542	1.47214e-07	down
∆cka2	Biosynthesis of antibiotics - Saccharomyces cerevisiae (budding yeast)	151	20	3492	186	0.000289075	up
∆cka2	Biosynthesis of antibiotics - Saccharomyces cerevisiae (budding yeast)	84	14	3492	186	0.000229797	down
∆cka2	Biosynthesis of amino acids - Saccharomyces cerevisiae (budding yeast)	84	17	3492	105	7.22952e-10	down
∆cka2	Pyruvate metabolism - Saccharomyces cerevisiae (budding yeast)	84	4	3492	34	0.00485796	down
∆cka2	Biosynthesis of secondary metabolites - Saccharomyces cerevisiae (budding yeast)	151	28	3492	242	4.91746e-06	up
∆cka2	Biosynthesis of secondary metabolites - Saccharomyces cerevisiae (budding yeast)	84	22	3492	242	1.29196e-07	down
∆cka2	Carbon metabolism - Saccharomyces cerevisiae (budding yeast)	151	15	3492	90	1.50717e-05	up
∆cka2	Carbon metabolism - Saccharomyces cerevisiae (budding yeast)	84	7	3492	90	0.00518895	down
∆cka2	Glyoxylate and dicarboxylate metabolism - Saccharomyces cerevisiae (budding yeast)	151	4	3492	22	0.00781744	up
∆cka2	Glyoxylate and dicarboxylate metabolism - Saccharomyces cerevisiae (budding yeast)	84	3	3492	22	0.00644639	down
∆cka2	Arginine biosynthesis - Saccharomyces cerevisiae (budding yeast)	151	4	3492	17	0.00281508	up
∆cka2	Peroxisome - Saccharomyces cerevisiae (budding yeast)	151	4	3492	23	0.00914411	up
∆cka2	Thiamine metabolism - Saccharomyces cerevisiae (budding yeast)	84	4	3492	10	2.52487e-05	down
∆cka2	Riboflavin metabolism - Saccharomyces cerevisiae (budding yeast)	84	3	3492	11	0.000637658	down
∆cka2	Oxidative phosphorylation - Saccharomyces cerevisiae (budding yeast)	151	31	3492	53	1.17671e-29	up
∆cka2	Starch and sucrose metabolism - Saccharomyces cerevisiae (budding yeast)	151	13	3492	28	5.11073e-11	up
∆cka2	Galactose metabolism - Saccharomyces cerevisiae (budding yeast)	151	5	3492	12	5.63448e-05	up
∆cka2	Amino sugar and nucleotide sugar metabolism - Saccharomyces cerevisiae (budding yeast)	151	6	3492	23	0.000285477	up
∆cka2	Pantothenate and CoA biosynthesis - Saccharomyces cerevisiae (budding yeast)	84	3	3492	13	0.00116536	down
∆cka2	Citrate cycle (TCA cycle) - Saccharomyces cerevisiae (budding yeast)	151	6	3492	24	0.000362495	up
∆cka2	Histidine metabolism - Saccharomyces cerevisiae (budding yeast)	84	4	3492	12	6.1112e-05	down
∆cka2	Valine, leucine and isoleucine biosynthesis - Saccharomyces cerevisiae (budding yeast)	84	5	3492	11	1.72021e-06	down
∆cka2	2-Oxocarboxylic acid metabolism - Saccharomyces cerevisiae (budding yeast)	84	7	3492	31	7.32044e-06	down
∆cka2	Fructose and mannose metabolism - Saccharomyces cerevisiae (budding yeast)	151	4	3492	14	0.00125553	up
∆cka2	Sulfur metabolism - Saccharomyces cerevisiae (budding yeast)	84	5	3492	13	4.91746e-06	down
∆cka2	Pentose and glucuronate interconversions - Saccharomyces cerevisiae (budding yeast)	151	2	3492	5	0.00344751	up
∆cka2	Valine, leucine and isoleucine degradation - Saccharomyces cerevisiae (budding yeast)	84	3	3492	11	0.000637658	down
∆hog1	Metabolic pathways - Saccharomyces cerevisiae (budding yeast)	72	23	3492	542	0.000787119	down
∆hog1	Biosynthesis of amino acids - Saccharomyces cerevisiae (budding yeast)	13	3	3492	105	0.00234148	up
∆hog1	Glycolysis / Gluconeogenesis - Saccharomyces cerevisiae (budding yeast)	72	5	3492	44	0.00139537	down
∆hog1	Biosynthesis of secondary metabolites - Saccharomyces cerevisiae (budding yeast)	72	12	3492	242	0.0046994	down
∆hog1	Carbon metabolism - Saccharomyces cerevisiae (budding yeast)	72	9	3492	90	0.000120949	down
∆hog1	MAPK signaling pathway - yeast - Saccharomyces cerevisiae (budding yeast)	72	6	3492	70	0.00254966	down
∆hog1	Pentose phosphate pathway - Saccharomyces cerevisiae (budding yeast)	72	5	3492	26	0.000114522	down
∆hog1	Tryptophan metabolism - Saccharomyces cerevisiae (budding yeast)	72	2	3492	13	0.00783208	down
∆hog1	Starch and sucrose metabolism - Saccharomyces cerevisiae (budding yeast)	72	9	3492	28	2.86168e-09	down
∆hog1	Galactose metabolism - Saccharomyces cerevisiae (budding yeast)	72	4	3492	12	3.38615e-05	down
∆hog1	Amino sugar and nucleotide sugar metabolism - Saccharomyces cerevisiae (budding yeast)	72	5	3492	23	6.02685e-05	down
∆hog1	Fructose and mannose metabolism - Saccharomyces cerevisiae (budding yeast)	72	4	3492	14	6.85902e-05	down
∆hog1	Pentose and glucuronate interconversions - Saccharomyces cerevisiae (budding yeast)	72	2	3492	5	0.000587176	down
∆hog1	beta-Alanine metabolism - Saccharomyces cerevisiae (budding yeast)	72	2	3492	13	0.00783208	down
∆hog1	MAPK_Cell wall stress	72	2	3492	4	0.000282925	down
∆pbs2	Carbon metabolism - Saccharomyces cerevisiae (budding yeast)	11	2	3492	90	0.00867844	down
∆pbs2	MAPK signaling pathway - yeast - Saccharomyces cerevisiae (budding yeast)	7	2	3492	70	0.00145687	up
∆pbs2	Pentose phosphate pathway - Saccharomyces cerevisiae (budding yeast)	11	2	3492	26	0.000452734	down
∆ssk2	Longevity regulating pathway - multiple species - Saccharomyces cerevisiae (budding yeast)	27	2	3492	31	0.00634803	down
∆ssk2	Meiosis - yeast - Saccharomyces cerevisiae (budding yeast)	27	3	3492	57	0.00374962	down
∆ssk2	MAPK signaling pathway - yeast - Saccharomyces cerevisiae (budding yeast)	6	2	3492	70	0.000965294	up
∆ssk2	MAPK signaling pathway - yeast - Saccharomyces cerevisiae (budding yeast)	27	4	3492	70	0.00102973	down
∆ssk2	Pentose phosphate pathway - Saccharomyces cerevisiae (budding yeast)	27	2	3492	26	0.00415232	down
∆ssk2	Starch and sucrose metabolism - Saccharomyces cerevisiae (budding yeast)	27	2	3492	28	0.00500871	down
∆ypl150w	Metabolic pathways - Saccharomyces cerevisiae (budding yeast)	167	45	3492	542	0.000280854	down
∆ypl150w	Biosynthesis of amino acids - Saccharomyces cerevisiae (budding yeast)	28	4	3492	105	0.005225	up
∆ypl150w	Pyruvate metabolism - Saccharomyces cerevisiae (budding yeast)	28	2	3492	34	0.00865791	up
∆ypl150w	Butanoate metabolism - Saccharomyces cerevisiae (budding yeast)	167	4	3492	9	0.000227929	down
∆ypl150w	Glycerolipid metabolism - Saccharomyces cerevisiae (budding yeast)	167	4	3492	20	0.00778676	down
∆ypl150w	Oxidative phosphorylation - Saccharomyces cerevisiae (budding yeast)	167	10	3492	53	0.000249237	down
∆ypl150w	Starch and sucrose metabolism - Saccharomyces cerevisiae (budding yeast)	167	14	3492	28	9.99398e-12	down
∆ypl150w	Galactose metabolism - Saccharomyces cerevisiae (budding yeast)	167	5	3492	12	9.02241e-05	down
∆ypl150w	Amino sugar and nucleotide sugar metabolism - Saccharomyces cerevisiae (budding yeast)	167	6	3492	23	0.000485255	down
∆ypl150w	Fatty acid elongation - Saccharomyces cerevisiae (budding yeast)	167	2	3492	6	0.00745655	down
∆ypl150w	Lysine biosynthesis - Saccharomyces cerevisiae (budding yeast)	28	2	3492	11	0.000538872	up
∆ypl150w	Biosynthesis of unsaturated fatty acids - Saccharomyces cerevisiae (budding yeast)	167	2	3492	6	0.00745655	down
∆ypl150w	2-Oxocarboxylic acid metabolism - Saccharomyces cerevisiae (budding yeast)	28	2	3492	31	0.00695409	up
∆ypl150w	Fructose and mannose metabolism - Saccharomyces cerevisiae (budding yeast)	167	5	3492	14	0.000219613	down
∆ypl150w	Pentose and glucuronate interconversions - Saccharomyces cerevisiae (budding yeast)	167	3	3492	5	0.000222363	down
∆ypl150w	beta-Alanine metabolism - Saccharomyces cerevisiae (budding yeast)	167	3	3492	13	0.00921751	down
∆ypl150w	Ether lipid metabolism - Saccharomyces cerevisiae (budding yeast)	167	2	3492	6	0.00745655	down
∆bub1	Metabolic pathways - Saccharomyces cerevisiae (budding yeast)	171	57	3492	542	2.38431e-08	down
∆bub1	Biosynthesis of antibiotics - Saccharomyces cerevisiae (budding yeast)	171	25	3492	186	1.11024e-05	down
∆bub1	Biosynthesis of amino acids - Saccharomyces cerevisiae (budding yeast)	171	23	3492	105	2.86168e-09	down
∆bub1	Purine metabolism - Saccharomyces cerevisiae (budding yeast)	171	12	3492	74	0.000358468	down
∆bub1	Biosynthesis of secondary metabolites - Saccharomyces cerevisiae (budding yeast)	171	35	3492	242	1.70201e-08	down
∆bub1	Methane metabolism - Saccharomyces cerevisiae (budding yeast)	171	4	3492	18	0.0055205	down
∆bub1	Alanine, aspartate and glutamate metabolism - Saccharomyces cerevisiae (budding yeast)	171	6	3492	25	0.000898427	down
∆bub1	Nitrogen metabolism - Saccharomyces cerevisiae (budding yeast)	171	2	3492	6	0.00783208	down
∆bub1	One carbon pool by folate - Saccharomyces cerevisiae (budding yeast)	171	4	3492	11	0.000677122	down
∆bub1	Ribosome - Saccharomyces cerevisiae (budding yeast)	171	48	3492	101	1.42148e-37	down
∆bub1	Pentose phosphate pathway - Saccharomyces cerevisiae (budding yeast)	171	5	3492	26	0.00527834	down
∆bub1	Galactose metabolism - Saccharomyces cerevisiae (budding yeast)	171	3	3492	12	0.00774552	down
∆bub1	Fatty acid elongation - Saccharomyces cerevisiae (budding yeast)	415	3	3492	6	0.00886782	up
∆bub1	Lysine biosynthesis - Saccharomyces cerevisiae (budding yeast)	171	3	3492	11	0.00569102	down
∆bub1	Pantothenate and CoA biosynthesis - Saccharomyces cerevisiae (budding yeast)	171	3	3492	13	0.00990551	down
∆bub1	Histidine metabolism - Saccharomyces cerevisiae (budding yeast)	171	3	3492	12	0.00774552	down
∆bub1	Valine, leucine and isoleucine biosynthesis - Saccharomyces cerevisiae (budding yeast)	171	6	3492	11	3.59241e-06	down
∆bub1	2-Oxocarboxylic acid metabolism - Saccharomyces cerevisiae (budding yeast)	171	10	3492	31	2.36286e-06	down
∆bub1	Fructose and mannose metabolism - Saccharomyces cerevisiae (budding yeast)	171	5	3492	14	0.000240671	down
∆bub1	Fatty acid biosynthesis - Saccharomyces cerevisiae (budding yeast)	171	3	3492	9	0.00281756	down
∆bub1	Taurine and hypotaurine metabolism - Saccharomyces cerevisiae (budding yeast)	415	2	3492	3	0.00652845	up
∆dun1	Purine metabolism - Saccharomyces cerevisiae (budding yeast)	9	2	3492	74	0.00328613	up
∆dun1	Pyrimidine metabolism - Saccharomyces cerevisiae (budding yeast)	9	2	3492	51	0.00137737	up
∆dun1	Glutathione metabolism - Saccharomyces cerevisiae (budding yeast)	9	2	3492	21	0.000154697	up
∆ypk1	Metabolic pathways - Saccharomyces cerevisiae (budding yeast)	99	27	3492	542	0.00344751	up
∆ypk1	Propanoate metabolism - Saccharomyces cerevisiae (budding yeast)	99	2	3492	10	0.00853584	up
∆ypk1	Arginine biosynthesis - Saccharomyces cerevisiae (budding yeast)	99	4	3492	17	0.000570808	up
∆ypk1	Thiamine metabolism - Saccharomyces cerevisiae (budding yeast)	64	3	3492	10	0.000190083	down
∆ypk1	Riboflavin metabolism - Saccharomyces cerevisiae (budding yeast)	64	2	3492	11	0.0038398	down
∆ypk1	Oxidative phosphorylation - Saccharomyces cerevisiae (budding yeast)	99	9	3492	53	2.3701e-05	up
∆ypk1	Starch and sucrose metabolism - Saccharomyces cerevisiae (budding yeast)	99	7	3492	28	1.06992e-05	up
∆ypk1	Citrate cycle (TCA cycle) - Saccharomyces cerevisiae (budding yeast)	99	4	3492	24	0.00237901	up
∆mck1	Spliceosome - Saccharomyces cerevisiae (budding yeast)	211	9	3492	54	0.00503804	up
∆mck1	Biosynthesis of antibiotics - Saccharomyces cerevisiae (budding yeast)	211	23	3492	186	0.00145687	up
∆mck1	Biosynthesis of amino acids - Saccharomyces cerevisiae (budding yeast)	211	18	3492	105	0.000119023	up
∆mck1	Glycolysis / Gluconeogenesis - Saccharomyces cerevisiae (budding yeast)	90	5	3492	44	0.00361895	down
∆mck1	Biosynthesis of secondary metabolites - Saccharomyces cerevisiae (budding yeast)	211	30	3492	242	0.00028569	up
∆mck1	Arginine biosynthesis - Saccharomyces cerevisiae (budding yeast)	211	8	3492	17	3.20014e-06	up
∆mck1	Proteasome - Saccharomyces cerevisiae (budding yeast)	211	8	3492	28	0.000211442	up
∆mck1	Starch and sucrose metabolism - Saccharomyces cerevisiae (budding yeast)	90	7	3492	28	5.6295e-06	down
∆mck1	Galactose metabolism - Saccharomyces cerevisiae (budding yeast)	90	3	3492	12	0.00109852	down
∆mck1	Amino sugar and nucleotide sugar metabolism - Saccharomyces cerevisiae (budding yeast)	90	3	3492	23	0.00912277	down
∆mck1	Pantothenate and CoA biosynthesis - Saccharomyces cerevisiae (budding yeast)	211	4	3492	13	0.00317405	up
∆mck1	Valine, leucine and isoleucine biosynthesis - Saccharomyces cerevisiae (budding yeast)	211	5	3492	11	0.000159776	up
∆mck1	2-Oxocarboxylic acid metabolism - Saccharomyces cerevisiae (budding yeast)	211	11	3492	31	2.19926e-06	up
∆mck1	Monobactam biosynthesis - Saccharomyces cerevisiae (budding yeast)	211	2	3492	3	0.00130401	up
∆ptc1	MAPK signaling pathway - yeast - Saccharomyces cerevisiae (budding yeast)	37	4	3492	70	0.00344751	down
∆ptc1	Amino sugar and nucleotide sugar metabolism - Saccharomyces cerevisiae (budding yeast)	99	4	3492	23	0.00198969	up
∆ptc1	Pantothenate and CoA biosynthesis - Saccharomyces cerevisiae (budding yeast)	37	2	3492	13	0.00161213	down
∆ptc1	Valine, leucine and isoleucine biosynthesis - Saccharomyces cerevisiae (budding yeast)	37	3	3492	11	4.5526e-05	down
∆ptc1	2-Oxocarboxylic acid metabolism - Saccharomyces cerevisiae (budding yeast)	37	3	3492	31	0.00154538	down
∆ptc1	MAPK_Pheromone	37	2	3492	5	0.000117701	down
∆cmp2	Spliceosome - Saccharomyces cerevisiae (budding yeast)	18	2	3492	54	0.00886782	down
∆cmp2	Protein processing in endoplasmic reticulum - Saccharomyces cerevisiae (budding yeast)	18	4	3492	70	0.000189062	down
∆cmp2	Endocytosis - Saccharomyces cerevisiae (budding yeast)	18	2	3492	51	0.00781744	down
∆cmp2	Longevity regulating pathway - multiple species - Saccharomyces cerevisiae (budding yeast)	18	2	3492	31	0.00243489	down
∆cmp2	Oxidative phosphorylation - Saccharomyces cerevisiae (budding yeast)	18	4	3492	53	6.1112e-05	down
∆skm1	MAPK signaling pathway - yeast - Saccharomyces cerevisiae (budding yeast)	12	2	3492	70	0.00601951	down
∆dbf20	Metabolic pathways - Saccharomyces cerevisiae (budding yeast)	17	10	3492	542	7.02905e-05	down
∆dbf20	Glycolysis / Gluconeogenesis - Saccharomyces cerevisiae (budding yeast)	22	2	3492	44	0.00886782	up
∆dbf20	Oxidative phosphorylation - Saccharomyces cerevisiae (budding yeast)	17	4	3492	53	4.74599e-05	down
∆dbf20	Starch and sucrose metabolism - Saccharomyces cerevisiae (budding yeast)	17	5	3492	28	5.39582e-08	down
∆dbf20	Glutathione metabolism - Saccharomyces cerevisiae (budding yeast)	22	2	3492	21	0.00152098	up
∆swe1	Metabolic pathways - Saccharomyces cerevisiae (budding yeast)	13	6	3492	542	0.00613754	down
∆swe1	Glycolysis / Gluconeogenesis - Saccharomyces cerevisiae (budding yeast)	13	2	3492	44	0.00250147	down
∆swe1	Biosynthesis of secondary metabolites - Saccharomyces cerevisiae (budding yeast)	13	4	3492	242	0.00518672	down
∆swe1	Carbon metabolism - Saccharomyces cerevisiae (budding yeast)	13	3	3492	90	0.00144038	down
∆swe1	Starch and sucrose metabolism - Saccharomyces cerevisiae (budding yeast)	13	3	3492	28	3.3594e-05	down
∆bck1	MAPK signaling pathway - yeast - Saccharomyces cerevisiae (budding yeast)	7	2	3492	70	0.00145687	down
∆fus3	MAPK signaling pathway - yeast - Saccharomyces cerevisiae (budding yeast)	24	12	3492	70	4.13987e-15	down
∆ste7	MAPK signaling pathway - yeast - Saccharomyces cerevisiae (budding yeast)	22	12	3492	70	8.9797e-16	down
∆ste7	AGE-RAGE signaling pathway in diabetic complications - Saccharomyces cerevisiae (budding yeast)	22	2	3492	6	5.56402e-05	down
∆ste7	MAPK_Pheromone	22	2	3492	5	3.24721e-05	down
∆ptk2	Selenocompound metabolism - Saccharomyces cerevisiae (budding yeast)	41	2	3492	8	0.0005842	up
∆ptk2	Metabolic pathways - Saccharomyces cerevisiae (budding yeast)	41	21	3492	542	3.96404e-07	up
∆ptk2	Biosynthesis of amino acids - Saccharomyces cerevisiae (budding yeast)	41	7	3492	105	0.000202743	up
∆ptk2	Glycolysis / Gluconeogenesis - Saccharomyces cerevisiae (budding yeast)	41	3	3492	44	0.00631474	up
∆ptk2	Biosynthesis of secondary metabolites - Saccharomyces cerevisiae (budding yeast)	41	8	3492	242	0.00625267	up
∆ptk2	Carbon metabolism - Saccharomyces cerevisiae (budding yeast)	41	5	3492	90	0.00268098	up
∆ptk2	Glyoxylate and dicarboxylate metabolism - Saccharomyces cerevisiae (budding yeast)	41	3	3492	22	0.000716021	up
∆ptk2	Methane metabolism - Saccharomyces cerevisiae (budding yeast)	41	2	3492	18	0.0046994	up
∆ptk2	Arginine biosynthesis - Saccharomyces cerevisiae (budding yeast)	41	3	3492	17	0.000289075	up
∆ptk2	Alanine, aspartate and glutamate metabolism - Saccharomyces cerevisiae (budding yeast)	41	3	3492	25	0.00109852	up
∆ptk2	Nitrogen metabolism - Saccharomyces cerevisiae (budding yeast)	41	2	3492	6	0.000253473	up
∆ptk2	Thiamine metabolism - Saccharomyces cerevisiae (budding yeast)	41	3	3492	10	4.50984e-05	up
∆ptk2	Riboflavin metabolism - Saccharomyces cerevisiae (budding yeast)	41	2	3492	11	0.00137737	up
∆ptk2	Sulfur metabolism - Saccharomyces cerevisiae (budding yeast)	41	5	3492	13	8.73224e-08	up
∆tpk3	Metabolic pathways - Saccharomyces cerevisiae (budding yeast)	16	8	3492	542	0.00122944	up
∆tpk3	Oxidative phosphorylation - Saccharomyces cerevisiae (budding yeast)	16	2	3492	53	0.00634803	up
∆tpk3	Starch and sucrose metabolism - Saccharomyces cerevisiae (budding yeast)	16	5	3492	28	3.67e-08	up
∆siw14	Cysteine and methionine metabolism - Saccharomyces cerevisiae (budding yeast)	20	2	3492	37	0.00473633	up
∆siw14	Metabolic pathways - Saccharomyces cerevisiae (budding yeast)	20	12	3492	542	1.2264e-05	up
∆siw14	Metabolic pathways - Saccharomyces cerevisiae (budding yeast)	5	3	3492	542	0.00913263	down
∆siw14	Biosynthesis of antibiotics - Saccharomyces cerevisiae (budding yeast)	20	6	3492	186	0.000367106	up
∆siw14	Biosynthesis of antibiotics - Saccharomyces cerevisiae (budding yeast)	5	3	3492	186	0.000302822	down
∆siw14	Biosynthesis of amino acids - Saccharomyces cerevisiae (budding yeast)	20	3	3492	105	0.00922953	up
∆siw14	Purine metabolism - Saccharomyces cerevisiae (budding yeast)	20	3	3492	74	0.00327803	up
∆siw14	Biosynthesis of secondary metabolites - Saccharomyces cerevisiae (budding yeast)	20	6	3492	242	0.00145039	up
∆siw14	Carbon metabolism - Saccharomyces cerevisiae (budding yeast)	20	4	3492	90	0.000780163	up
∆siw14	Sulfur metabolism - Saccharomyces cerevisiae (budding yeast)	20	6	3492	13	5.92055e-12	up
∆psr2	Metabolic pathways - Saccharomyces cerevisiae (budding yeast)	2	2	3492	542	0	down
∆oca1	Cysteine and methionine metabolism - Saccharomyces cerevisiae (budding yeast)	14	2	3492	37	0.00198263	up
∆oca1	Metabolic pathways - Saccharomyces cerevisiae (budding yeast)	14	11	3492	542	3.35702e-07	up
∆oca1	Biosynthesis of antibiotics - Saccharomyces cerevisiae (budding yeast)	14	4	3492	186	0.00271705	up
∆oca1	Purine metabolism - Saccharomyces cerevisiae (budding yeast)	14	4	3492	74	7.72931e-05	up
∆oca1	Biosynthesis of secondary metabolites - Saccharomyces cerevisiae (budding yeast)	14	6	3492	242	0.000157365	up
∆oca1	Sulfur metabolism - Saccharomyces cerevisiae (budding yeast)	14	6	3492	13	2.87504e-13	up
∆ksp1	Protein processing in endoplasmic reticulum - Saccharomyces cerevisiae (budding yeast)	9	2	3492	70	0.00289489	up
∆cka1	Metabolic pathways - Saccharomyces cerevisiae (budding yeast)	5	4	3492	542	0.000631468	down
∆cka1	Biosynthesis of antibiotics - Saccharomyces cerevisiae (budding yeast)	5	3	3492	186	0.000302822	down
∆cka1	Meiosis - yeast - Saccharomyces cerevisiae (budding yeast)	10	2	3492	57	0.00237751	up
∆cka1	Biosynthesis of secondary metabolites - Saccharomyces cerevisiae (budding yeast)	5	3	3492	242	0.000736374	down
∆cka1	Carbon metabolism - Saccharomyces cerevisiae (budding yeast)	5	2	3492	90	0.00102954	down
∆cka1	Citrate cycle (TCA cycle) - Saccharomyces cerevisiae (budding yeast)	5	2	3492	24	4.00823e-05	down
∆cka1	Phenylalanine metabolism - Saccharomyces cerevisiae (budding yeast)	5	2	3492	9	2.6576e-06	down
∆pph3	Cysteine and methionine metabolism - Saccharomyces cerevisiae (budding yeast)	11	2	3492	37	0.00108833	down
∆pph3	Purine metabolism - Saccharomyces cerevisiae (budding yeast)	4	2	3492	74	0.00029666	up
∆pph3	Pyrimidine metabolism - Saccharomyces cerevisiae (budding yeast)	4	2	3492	51	0.000123868	up
∆pph3	Glutathione metabolism - Saccharomyces cerevisiae (budding yeast)	4	2	3492	21	1.26072e-05	up
∆npr1	Arginine biosynthesis - Saccharomyces cerevisiae (budding yeast)	3	2	3492	17	2.34289e-06	up
∆rtk1	Glycine, serine and threonine metabolism - Saccharomyces cerevisiae (budding yeast)	3	3	3492	28	0	up
∆rtk1	Metabolic pathways - Saccharomyces cerevisiae (budding yeast)	3	3	3492	542	0	up
∆rtk1	Biosynthesis of antibiotics - Saccharomyces cerevisiae (budding yeast)	3	3	3492	186	0	up
∆rtk1	Biosynthesis of secondary metabolites - Saccharomyces cerevisiae (budding yeast)	3	3	3492	242	0	up
∆rtk1	Carbon metabolism - Saccharomyces cerevisiae (budding yeast)	3	3	3492	90	0	up
∆rtk1	Glyoxylate and dicarboxylate metabolism - Saccharomyces cerevisiae (budding yeast)	3	3	3492	22	0	up
∆rtk1	One carbon pool by folate - Saccharomyces cerevisiae (budding yeast)	3	2	3492	11	6.22128e-07	up
∆mrk1	Ribosome - Saccharomyces cerevisiae (budding yeast)	6	2	3492	101	0.00231928	up
∆pkh2	MAPK signaling pathway - yeast - Saccharomyces cerevisiae (budding yeast)	3	2	3492	70	8.82486e-05	down
∆env7	Cell cycle - yeast - Saccharomyces cerevisiae (budding yeast)	3	2	3492	67	7.91165e-05	down

## Sheet: GO SGD biochemical
Gene Symbol (∆gene)	Term	# Targets	# Match Targets	# Total	# Total Match	Adjusted p-value	Up/Down
∆dbf2	S-adenosylmethionine cycle	35	2	3492	4	1.93162e-05	down
∆dbf2	arginine biosynthesis	35	4	3492	10	1.22978e-07	down
∆dbf2	ergosterol biosynthesis	185	3	3492	14	0.00852076	up
∆bud32	folate interconversions	772	6	3492	11	0.00638074	up
∆bud32	folate transformations	772	6	3492	11	0.00638074	up
∆bud32	aerobic respiration, electron transport chain	772	11	3492	21	0.00117224	up
∆bud32	sphingolipid metabolism	874	8	3492	13	0.00205199	down
∆bud32	glutathione-glutaredoxin redox reactions	772	3	3492	4	0.00452714	up
∆bud32	phospholipid biosynthesis	874	3	3492	4	0.00690292	down
∆bud32	isoleucine biosynthesis	772	6	3492	7	0.000107599	up
∆bud32	valine biosynthesis	772	5	3492	6	0.000351232	up
∆bud32	phospholipids degradation	874	2	3492	2	0	down
∆bud32	2-ketoglutarate dehydrogenase complex	772	3	3492	3	0	up
∆bud32	glycine cleavage complex	772	3	3492	3	0	up
∆bud32	p-aminobenzoate biosynthesis	874	2	3492	2	0	down
∆cla4	glycolysis	123	7	3492	14	3.42246e-08	down
∆cla4	folate interconversions	123	2	3492	11	0.00945907	down
∆cla4	folate transformations	123	2	3492	11	0.00945907	down
∆cla4	ethanol degradation	123	3	3492	7	0.000175094	down
∆cla4	de novo biosynthesis of purine nucleotides	123	3	3492	19	0.00670004	down
∆cla4	aerobic respiration, electron transport chain	398	20	3492	21	7.73047e-20	up
∆cla4	tryptophan degradation via kynurenine	123	2	3492	5	0.000971763	down
∆cla4	chitin biosynthesis	398	2	3492	3	0.00292811	up
∆cla4	lysine biosynthesis	123	2	3492	7	0.00275079	down
∆cla4	isoleucine degradation	123	3	3492	12	0.00130602	down
∆cla4	leucine degradation	123	3	3492	9	0.00047039	down
∆cla4	phenylalanine degradation	123	3	3492	12	0.00130602	down
∆cla4	superpathway of glucose fermentation	123	4	3492	15	0.000350149	down
∆cla4	tryptophan degradation	123	3	3492	12	0.00130602	down
∆cla4	valine degradation	123	3	3492	11	0.000962486	down
∆cla4	gluconeogenesis	123	6	3492	15	1.77919e-06	down
∆cla4	de novo biosynthesis of pyrimidine deoxyribonucleotides	123	2	3492	6	0.00172361	down
∆cla4	ergosterol biosynthesis	123	4	3492	14	0.000260709	down
∆cla4	ubiquinone biosynthesis from 4-hydroxybenzoate	398	3	3492	5	0.00167518	up
∆ppz1	de novo biosynthesis of pyrimidine ribonucleotides	163	3	3492	9	0.00113498	down
∆ppz1	aerobic respiration, electron transport chain	163	17	3492	21	4.17238e-21	down
∆ppz1	folate polyglutamylation	163	2	3492	7	0.00565244	down
∆ppz1	TCA cycle, aerobic respiration	163	6	3492	21	0.000115997	down
∆ppz1	arginine biosynthesis	163	6	3492	10	3.01142e-07	down
∆ppz1	sulfate assimilation pathway	163	3	3492	4	2.29572e-05	down
∆ppz1	ubiquinone biosynthesis from 4-hydroxybenzoate	163	2	3492	5	0.00197568	down
∆ppz1	citrulline biosynthesis	163	2	3492	4	0.000962486	down
∆sky1	glycolysis	146	3	3492	14	0.00407818	up
∆sky1	folate biosynthesis	146	3	3492	13	0.00307967	up
∆sky1	folate interconversions	146	3	3492	11	0.00168714	up
∆sky1	folate transformations	146	3	3492	11	0.00168714	up
∆sky1	ethanol degradation	146	2	3492	7	0.00424175	up
∆sky1	de novo biosynthesis of pyrimidine ribonucleotides	146	3	3492	9	0.000816496	up
∆sky1	superpathway of glucose fermentation	146	3	3492	15	0.00522452	up
∆sky1	gluconeogenesis	146	3	3492	15	0.00522452	up
∆sky1	TCA cycle, aerobic respiration	146	4	3492	21	0.00283768	up
∆sky1	leucine biosynthesis	92	2	3492	5	0.000494722	down
∆sky1	glyoxylate cycle	146	3	3492	8	0.000508502	up
∆sky1	glycogen biosynthesis	146	3	3492	6	0.000157229	up
∆sky1	arginine degradation (anaerobic)	146	2	3492	3	0.000249079	up
∆sky1	S-adenosylmethionine cycle	146	2	3492	4	0.000747139	up
∆sky1	serine biosynthesis from 3-phosphoglycerate	146	2	3492	3	0.000249079	up
∆sky1	ergosterol biosynthesis	92	3	3492	14	0.000938151	down
∆sky1	sulfate assimilation pathway	146	4	3492	4	0	up
∆sky1	dolichyl glucosyl phosphate biosynthesis	146	2	3492	4	0.000747139	up
∆sky1	glycine cleavage complex	146	2	3492	3	0.000249079	up
∆sky1	ubiquinone biosynthesis from 4-hydroxybenzoate	146	2	3492	5	0.00150219	up
∆sky1	homocysteine biosynthesis	146	2	3492	2	0	up
∆ste11	glycolysis	328	7	3492	14	4.78247e-05	down
∆ste11	ethanol degradation	258	5	3492	7	5.68076e-06	up
∆ste11	tryptophan degradation via kynurenine	258	3	3492	5	0.000407922	up
∆ste11	4-aminobutyrate degradation	258	2	3492	2	0	up
∆ste11	glutamate degradation I	258	2	3492	3	0.000962486	up
∆ste11	lysine biosynthesis	258	3	3492	7	0.00183097	up
∆ste11	isoleucine degradation	258	6	3492	12	3.10193e-05	up
∆ste11	leucine degradation	258	6	3492	9	2.06762e-06	up
∆ste11	phenylalanine degradation	258	5	3492	12	0.000310098	up
∆ste11	superpathway of glucose fermentation	258	7	3492	15	1.73366e-05	up
∆ste11	tryptophan degradation	258	5	3492	12	0.000310098	up
∆ste11	valine degradation	258	6	3492	11	1.52426e-05	up
∆ste11	dehydro-D-arabinono-1,4-lactone biosynthesis	258	2	3492	3	0.000962486	up
∆ste11	gluconeogenesis	328	6	3492	15	0.000556785	down
∆ste11	TCA cycle, aerobic respiration	258	6	3492	21	0.00121569	up
∆ste11	pyruvate dehydrogenase complex	258	3	3492	4	0.000118259	up
∆ste11	glutathione-glutaredoxin redox reactions	258	2	3492	4	0.00298759	up
∆ste11	leucine biosynthesis	258	2	3492	5	0.00638074	up
∆ste11	methionine salvage pathway	258	4	3492	9	0.000573119	up
∆ste11	heme biosynthesis	258	2	3492	3	0.000962486	up
∆ste11	arginine degradation (anaerobic)	258	2	3492	3	0.000962486	up
∆ste11	fatty acid biosynthesis, initial steps	328	3	3492	5	0.000905311	down
∆ste11	fatty acid elongation	328	2	3492	3	0.0017795	down
∆ste11	serine biosynthesis from 3-phosphoglycerate	258	2	3492	3	0.000962486	up
∆ste11	ergosterol biosynthesis	328	6	3492	14	0.00035139	down
∆ste11	2-ketoglutarate dehydrogenase complex	258	2	3492	3	0.000962486	up
∆ste11	sulfate assimilation pathway	258	4	3492	4	0	up
∆ste11	fatty acid biosynthesis (concise)	328	2	3492	2	0	down
∆ste11	myristate biosynthesis	328	2	3492	2	0	down
∆ste11	palmitate biosynthesis	328	2	3492	2	0	down
∆ste11	stearate biosynthesis	328	2	3492	2	0	down
∆ste11	ubiquinone biosynthesis from 4-hydroxybenzoate	258	2	3492	5	0.00638074	up
∆ste11	homocysteine biosynthesis	258	2	3492	2	0	up
∆ste11	beta-alanine biosynthesis	258	2	3492	3	0.000962486	up
∆yvh1	glycolysis	612	9	3492	14	5.83207e-05	down
∆yvh1	ethanol degradation	612	4	3492	7	0.00476006	down
∆yvh1	acetoin biosynthesis	847	3	3492	3	0	up
∆yvh1	de novo biosynthesis of purine nucleotides	612	8	3492	19	0.00484447	down
∆yvh1	triglyceride biosynthesis	612	3	3492	5	0.00702245	down
∆yvh1	de novo biosynthesis of pyrimidine ribonucleotides	612	5	3492	9	0.00292811	down
∆yvh1	chitin biosynthesis	612	2	3492	3	0.00895308	down
∆yvh1	pyridoxal 5'-phosphate salvage pathway	847	2	3492	2	0	up
∆yvh1	sphingolipid metabolism	612	6	3492	13	0.00587857	down
∆yvh1	valine degradation	612	5	3492	11	0.00967989	down
∆yvh1	gluconeogenesis	612	8	3492	15	0.000734895	down
∆yvh1	histidine biosynthesis	847	4	3492	6	0.00699047	up
∆yvh1	chorismate biosynthesis	847	2	3492	2	0	up
∆yvh1	isoleucine biosynthesis	847	5	3492	7	0.00229864	up
∆yvh1	valine biosynthesis	847	4	3492	6	0.00699047	up
∆yvh1	methionine salvage pathway	847	6	3492	9	0.00225026	up
∆yvh1	dolichyl phosphate D-mannose biosynthesis	612	2	3492	3	0.00895308	down
∆yvh1	arginine degradation (anaerobic)	612	2	3492	3	0.00895308	down
∆yvh1	S-adenosylmethionine cycle	612	3	3492	4	0.00197604	down
∆yvh1	homoserine biosynthesis	847	2	3492	2	0	up
∆yvh1	fatty acid elongation	612	2	3492	3	0.00895308	down
∆yvh1	serine biosynthesis from 3-phosphoglycerate	612	2	3492	3	0.00895308	down
∆yvh1	tryptophan biosynthesis	847	3	3492	4	0.00628297	up
∆yvh1	ergosterol biosynthesis	612	11	3492	14	3.23658e-07	down
∆yvh1	phenylalanine biosynthesis	847	3	3492	4	0.00628297	up
∆yvh1	sulfate assimilation pathway	612	4	3492	4	0	down
∆yvh1	fatty acid biosynthesis (concise)	612	2	3492	2	0	down
∆yvh1	myristate biosynthesis	612	2	3492	2	0	down
∆yvh1	palmitate biosynthesis	612	2	3492	2	0	down
∆yvh1	stearate biosynthesis	612	2	3492	2	0	down
∆yvh1	glutathione degradation	847	2	3492	2	0	up
∆yvh1	superpathway of glutathione metabolism (truncated &gamma;-glutamyl cycle)	847	2	3492	2	0	up
∆yvh1	tetrapyrrole biosynthesis	847	3	3492	3	0	up
∆yvh1	homocysteine biosynthesis	612	2	3492	2	0	down
∆sch9	folate biosynthesis	78	3	3492	13	0.000417651	up
∆sch9	folate interconversions	78	3	3492	11	0.000239617	up
∆sch9	folate transformations	78	3	3492	11	0.000239617	up
∆sch9	de novo biosynthesis of purine nucleotides	78	3	3492	19	0.00153767	up
∆sch9	phosphatidate biosynthesis I (the dihydroxyacetone pathway)	113	3	3492	4	5.78222e-06	down
∆sch9	phosphatidate biosynthesis II (the glycerol-3-phosphate pathway)	113	2	3492	5	0.000816496	down
∆sch9	triglyceride biosynthesis	113	2	3492	5	0.000816496	down
∆sch9	de novo biosynthesis of pyrimidine ribonucleotides	78	2	3492	9	0.00177796	up
∆sch9	4-aminobutyrate degradation	113	2	3492	2	0	down
∆sch9	glutamate degradation I	113	3	3492	3	0	down
∆sch9	trehalose biosynthesis	113	2	3492	2	0	down
∆sch9	TCA cycle, aerobic respiration	113	3	3492	21	0.00706302	down
∆sch9	de novo biosynthesis of pyrimidine deoxyribonucleotides	78	2	3492	6	0.000564509	up
∆sch9	glucose-6-phosphate biosynthesis	113	2	3492	3	0.000129674	down
∆sch9	mannose degradation	113	2	3492	3	0.000129674	down
∆sch9	glyoxylate cycle	113	2	3492	8	0.00322544	down
∆sch9	glycogen biosynthesis	113	4	3492	6	1.21461e-06	down
∆sch9	arginine biosynthesis	78	6	3492	10	1.80759e-09	up
∆sch9	oxidative branch of the pentose phosphate pathway	113	2	3492	5	0.000816496	down
∆sch9	glycogen catabolism	113	2	3492	2	0	down
∆sch9	glycine cleavage complex	78	2	3492	3	4.97107e-05	up
∆sch9	citrulline biosynthesis	78	2	3492	4	0.000159822	up
∆ctk1	tryptophan degradation via kynurenine	626	5	3492	5	0	down
∆ctk1	pyridoxal 5'-phosphate salvage pathway	626	2	3492	2	0	down
∆ctk1	trehalose biosynthesis	240	2	3492	2	0	up
∆ctk1	superpathway of glucose fermentation	240	5	3492	15	0.000778491	up
∆ctk1	valine degradation	240	3	3492	11	0.00840497	up
∆ctk1	glucose-6-phosphate biosynthesis	240	2	3492	3	0.000823957	up
∆ctk1	mannose degradation	240	2	3492	3	0.000823957	up
∆ctk1	glycogen biosynthesis	240	5	3492	6	6.42879e-07	up
∆ctk1	proline biosynthesis	626	2	3492	3	0.00945907	down
∆ctk1	de novo NAD biosynthesis	626	4	3492	4	0	down
∆ctk1	NAD salvage pathway	626	3	3492	5	0.00760849	down
∆ctk1	sulfate assimilation pathway	240	3	3492	4	9.43893e-05	up
∆ctk1	dolichyl glucosyl phosphate biosynthesis	240	2	3492	4	0.00249982	up
∆ctk1	tetrapyrrole biosynthesis	626	2	3492	3	0.00945907	down
∆ctk1	nicotinamide riboside salvage pathway I	626	3	3492	3	0	down
∆ctk1	homocysteine biosynthesis	240	2	3492	2	0	up
∆sit4	glycolysis	350	6	3492	14	0.000501408	up
∆sit4	folate biosynthesis	388	6	3492	13	0.000526197	down
∆sit4	folate interconversions	388	6	3492	11	0.000165339	down
∆sit4	folate transformations	388	5	3492	11	0.00119911	down
∆sit4	ethanol degradation	350	4	3492	7	0.000500406	up
∆sit4	de novo biosynthesis of purine nucleotides	388	7	3492	19	0.00123139	down
∆sit4	de novo biosynthesis of pyrimidine ribonucleotides	388	4	3492	9	0.00285096	down
∆sit4	aerobic respiration, electron transport chain	350	16	3492	21	2.34504e-13	up
∆sit4	folate polyglutamylation	388	3	3492	7	0.00699047	down
∆sit4	lysine biosynthesis	350	3	3492	7	0.00512181	up
∆sit4	isoleucine degradation	350	5	3492	12	0.00121803	up
∆sit4	leucine degradation	350	4	3492	9	0.00188459	up
∆sit4	phenylalanine degradation	350	5	3492	12	0.00121803	up
∆sit4	superpathway of glucose fermentation	350	7	3492	15	0.000128674	up
∆sit4	tryptophan degradation	350	5	3492	12	0.00121803	up
∆sit4	valine degradation	350	5	3492	11	0.000776121	up
∆sit4	gluconeogenesis	350	5	3492	15	0.00424175	up
∆sit4	TCA cycle, aerobic respiration	350	9	3492	21	5.23893e-05	up
∆sit4	glutathione-glutaredoxin redox reactions	388	2	3492	4	0.00852076	down
∆sit4	glyoxylate cycle	350	3	3492	8	0.00852076	up
∆sit4	removal of superoxide radicals	350	2	3492	3	0.00209245	up
∆sit4	2-ketoglutarate dehydrogenase complex	350	3	3492	3	0	up
∆sit4	glycine cleavage complex	388	2	3492	3	0.0027735	down
∆sit4	homocysteine biosynthesis	388	2	3492	2	0	down
∆cka2	folate biosynthesis	84	2	3492	13	0.00593082	down
∆cka2	folate interconversions	84	2	3492	11	0.00374499	down
∆cka2	folate transformations	84	2	3492	11	0.00374499	down
∆cka2	aerobic respiration, electron transport chain	151	18	3492	21	6.25935e-24	up
∆cka2	trehalose biosynthesis	151	2	3492	2	0	up
∆cka2	isoleucine degradation	84	3	3492	12	0.000398033	down
∆cka2	leucine degradation	84	3	3492	9	0.000138725	down
∆cka2	superpathway of glucose fermentation	84	2	3492	15	0.00850139	down
∆cka2	valine degradation	84	3	3492	11	0.000292535	down
∆cka2	TCA cycle, aerobic respiration	151	6	3492	21	7.62976e-05	up
∆cka2	histidine biosynthesis	84	3	3492	6	2.28147e-05	down
∆cka2	isoleucine biosynthesis	84	3	3492	7	4.84232e-05	down
∆cka2	valine biosynthesis	84	3	3492	6	2.28147e-05	down
∆cka2	leucine biosynthesis	84	4	3492	5	5.00861e-08	down
∆cka2	glucose-6-phosphate biosynthesis	151	2	3492	3	0.000261514	up
∆cka2	mannose degradation	151	2	3492	3	0.000261514	up
∆cka2	glycogen biosynthesis	151	4	3492	6	4.66243e-06	up
∆cka2	methionine salvage pathway	84	2	3492	9	0.00211932	down
∆cka2	S-adenosylmethionine cycle	84	2	3492	4	0.000192773	down
∆cka2	arginine biosynthesis	151	4	3492	10	0.000120429	up
∆cka2	removal of superoxide radicals	151	2	3492	3	0.000261514	up
∆cka2	glycogen catabolism	151	2	3492	2	0	up
∆cka2	sulfate assimilation pathway	84	3	3492	4	1.85365e-06	down
∆cka2	dolichyl glucosyl phosphate biosynthesis	151	2	3492	4	0.000813368	up
∆cka2	homocysteine biosynthesis	84	2	3492	2	0	down
∆hog1	trehalose biosynthesis	72	2	3492	2	0	down
∆hog1	superpathway of glucose fermentation	72	2	3492	15	0.00590547	down
∆hog1	glucose-6-phosphate biosynthesis	72	2	3492	3	4.01677e-05	down
∆hog1	mannose degradation	72	2	3492	3	4.01677e-05	down
∆ypl150w	aerobic respiration, electron transport chain	167	6	3492	21	0.000129674	down
∆ypl150w	glutamate degradation I	167	2	3492	3	0.000334993	down
∆ypl150w	trehalose biosynthesis	167	2	3492	2	0	down
∆ypl150w	superpathway of glucose fermentation	167	3	3492	15	0.00785534	down
∆ypl150w	glucose-6-phosphate biosynthesis	167	2	3492	3	0.000334993	down
∆ypl150w	mannose degradation	167	2	3492	3	0.000334993	down
∆ypl150w	glycogen biosynthesis	167	5	3492	6	7.57644e-08	down
∆ypl150w	glycogen catabolism	167	2	3492	2	0	down
∆ypl150w	dolichyl glucosyl phosphate biosynthesis	167	2	3492	4	0.000990693	down
∆bub1	glycolysis	171	3	3492	14	0.00670004	down
∆bub1	folate biosynthesis	171	3	3492	13	0.00522783	down
∆bub1	folate interconversions	171	3	3492	11	0.00282293	down
∆bub1	folate transformations	171	3	3492	11	0.00282293	down
∆bub1	de novo biosynthesis of purine nucleotides	171	9	3492	19	2.81495e-08	down
∆bub1	de novo biosynthesis of pyrimidine ribonucleotides	171	3	3492	9	0.00130602	down
∆bub1	tryptophan degradation via kynurenine	415	3	3492	5	0.001899	up
∆bub1	glutamate degradation I	415	2	3492	3	0.00326535	up
∆bub1	folate polyglutamylation	171	2	3492	7	0.00632483	down
∆bub1	lysine biosynthesis	171	2	3492	7	0.00632483	down
∆bub1	non-oxidative branch of the pentose phosphate pathway	171	2	3492	5	0.00222873	down
∆bub1	histidine biosynthesis	171	3	3492	6	0.000260709	down
∆bub1	isoleucine biosynthesis	171	3	3492	7	0.000499799	down
∆bub1	valine biosynthesis	171	3	3492	6	0.000260709	down
∆bub1	leucine biosynthesis	171	3	3492	5	0.000110179	down
∆bub1	threonine biosynthesis	415	2	3492	2	0	up
∆bub1	S-adenosylmethionine cycle	171	2	3492	4	0.00105816	down
∆bub1	fatty acid biosynthesis, initial steps	171	3	3492	5	0.000110179	down
∆bub1	fatty acid elongation	171	2	3492	3	0.000351232	down
∆bub1	fatty acid biosynthesis (concise)	171	2	3492	2	0	down
∆bub1	myristate biosynthesis	171	2	3492	2	0	down
∆bub1	palmitate biosynthesis	171	2	3492	2	0	down
∆bub1	stearate biosynthesis	171	2	3492	2	0	down
∆bub1	superpathway of glutamate biosynthesis	171	2	3492	2	0	down
∆bub1	tetrapyrrole biosynthesis	171	2	3492	3	0.000351232	down
∆bub1	salvage pathways of purines and their nucleosides	171	3	3492	6	0.000260709	down
∆bub1	salvage pathways of adenine, hypoxanthine and their nucleosides	171	3	3492	6	0.000260709	down
∆dun1	de novo biosynthesis of purine nucleotides	9	2	3492	19	5.13015e-05	up
∆dun1	de novo biosynthesis of pyrimidine deoxyribonucleotides	9	2	3492	6	1.47074e-06	up
∆ypk1	aerobic respiration, electron transport chain	99	8	3492	21	1.34913e-08	up
∆ypk1	trehalose biosynthesis	99	2	3492	2	0	up
∆ypk1	TCA cycle, aerobic respiration	99	4	3492	21	0.000641592	up
∆ypk1	arginine biosynthesis	99	4	3492	10	1.94447e-05	up
∆ypk1	sulfate assimilation pathway	99	2	3492	4	0.000282039	up
∆mck1	riboflavin, FMN and FAD biosynthesis	211	3	3492	7	0.000962486	up
∆mck1	galactose degradation	90	2	3492	2	0	down
∆mck1	isoleucine biosynthesis	211	3	3492	7	0.000962486	up
∆mck1	valine biosynthesis	211	3	3492	6	0.000501408	up
∆mck1	leucine biosynthesis	211	3	3492	5	0.000223979	up
∆mck1	glycogen biosynthesis	90	3	3492	6	2.95434e-05	down
∆mck1	homoserine biosynthesis	211	2	3492	2	0	up
∆mck1	arginine biosynthesis	211	8	3492	10	6.69633e-10	up
∆mck1	oxidative branch of the pentose phosphate pathway	211	2	3492	5	0.00384541	up
∆mck1	dolichyl glucosyl phosphate biosynthesis	90	2	3492	4	0.000234023	down
∆mck1	citrulline biosynthesis	211	2	3492	4	0.00179335	up
∆ptc1	isoleucine biosynthesis	37	2	3492	7	0.000143094	down
∆ptc1	valine biosynthesis	37	2	3492	6	9.36339e-05	down
∆ptc1	leucine biosynthesis	37	2	3492	5	4.97107e-05	down
∆ptc1	UDP-N-acetylglucosamine biosynthesis	99	2	3492	4	0.000282039	up
∆ptc1	arginine degradation (anaerobic)	99	2	3492	3	9.49855e-05	up
∆cmp2	aerobic respiration, electron transport chain	18	2	3492	21	0.000424097	down
∆dbf20	de novo biosynthesis of purine nucleotides	22	2	3492	19	0.000550411	up
∆dbf20	aerobic respiration, electron transport chain	17	2	3492	21	0.000363135	down
∆dbf20	de novo biosynthesis of pyrimidine deoxyribonucleotides	22	2	3492	6	2.21466e-05	up
∆dbf20	glycogen biosynthesis	17	3	3492	6	4.07215e-08	down
∆ptk2	glycolysis	41	2	3492	14	0.00117224	up
∆ptk2	sulfate assimilation pathway	41	4	3492	4	0	up
∆tpk3	aerobic respiration, electron transport chain	16	2	3492	21	0.000316995	up
∆tpk3	glycogen biosynthesis	16	2	3492	6	8.6062e-06	up
∆siw14	folate biosynthesis	20	2	3492	13	0.000165339	up
∆siw14	folate interconversions	20	2	3492	11	0.000107903	up
∆siw14	folate transformations	20	2	3492	11	0.000107903	up
∆siw14	arginine biosynthesis	20	2	3492	10	8.28365e-05	up
∆siw14	sulfate assimilation pathway	20	4	3492	4	0	up
∆siw14	citrulline biosynthesis	20	2	3492	4	3.67881e-06	up
∆siw14	homocysteine biosynthesis	20	2	3492	2	0	up
∆oca1	de novo biosynthesis of purine nucleotides	14	2	3492	19	0.000176065	up
∆oca1	arginine biosynthesis	14	2	3492	10	2.97696e-05	up
∆oca1	sulfate assimilation pathway	14	4	3492	4	0	up
∆oca1	citrulline biosynthesis	14	2	3492	4	1.29232e-06	up
∆oca1	homocysteine biosynthesis	14	2	3492	2	0	up
∆cka1	phenylalanine degradation	5	2	3492	12	1.85365e-06	down
∆cka1	tryptophan degradation	5	2	3492	12	1.85365e-06	down
∆cka1	TCA cycle, aerobic respiration	5	2	3492	21	1.01176e-05	down
∆pph3	de novo biosynthesis of purine nucleotides	4	2	3492	19	3.16321e-06	up
∆pph3	de novo biosynthesis of pyrimidine deoxyribonucleotides	4	2	3492	6	7.68195e-08	up
∆rtk1	folate biosynthesis	3	3	3492	13	0	up
∆rtk1	folate interconversions	3	3	3492	11	0	up
∆rtk1	folate transformations	3	3	3492	11	0	up
∆rtk1	glycine cleavage complex	3	2	3492	3	1.07559e-09	up

## Sheet: GO SGD protein complex
Gene Symbol (∆gene)	Term	# Targets	# Match Targets	# Total	# Total Match	Adjusted p-value	Up/Down
∆dbf2	mitochondrial inner membrane protein insertion complex/42721	35	2	3492	5	4.77339e-05	down
∆dbf2	high-affinity iron permease complex/33573	35	2	3492	2	0	down
∆dbf2	Rix1 complex/97344	185	2	3492	3	0.000621878	up
∆bud32	transcription factor complex/5667	772	24	3492	58	0.00101628	up
∆bud32	chaperonin-containing T-complex/5832	772	3	3492	3	0	up
∆bud32	preribosome, large subunit precursor/30687	874	32	3492	69	0.000147299	down
∆bud32	preribosome/30684	874	70	3492	143	6.09097e-10	down
∆bud32	filamentous actin/31941	874	2	3492	2	0	down
∆bud32	cytosolic ribosome/22626	874	53	3492	100	2.30533e-09	down
∆bud32	glycine cleavage complex/5960	772	4	3492	4	0	up
∆bud32	RNA polymerase II transcription factor complex/90575	772	21	3492	51	0.00218398	up
∆bud32	90S preribosome/30686	874	36	3492	69	1.67152e-06	down
∆bud32	small-subunit processome/32040	874	21	3492	40	0.000213628	down
∆bud32	cytosolic large ribosomal subunit/22625	874	37	3492	56	9.81473e-11	down
∆bud32	large ribosomal subunit/15934	874	38	3492	104	0.00910078	down
∆bud32	proteasome complex/502	772	19	3492	40	0.000400034	up
∆bud32	proteasome core complex/5839	772	7	3492	13	0.00787174	up
∆bud32	proteasome storage granule/34515	772	11	3492	23	0.00501417	up
∆bud32	nuclear pore inner ring/44611	874	4	3492	4	0	down
∆bud32	core mediator complex/70847	772	9	3492	17	0.00383885	up
∆bud32	mitochondrial proton-transporting ATP synthase complex/5753	772	12	3492	14	2.10449e-07	up
∆bud32	mitochondrial proton-transporting ATP synthase, catalytic core/5754	772	2	3492	2	0	up
∆bud32	proton-transporting ATP synthase complex, catalytic core F(1)/45261	772	5	3492	5	0	up
∆bud32	mitochondrial proton-transporting ATP synthase, central stalk/5756	772	3	3492	3	0	up
∆bud32	Elg1 RFC-like complex/31391	874	2	3492	2	0	down
∆bud32	exocyst/145	874	4	3492	4	0	down
∆bud32	central plaque of spindle pole body/5823	772	4	3492	5	0.00194811	up
∆bud32	Cbp3p-Cbp6 complex/61671	772	2	3492	2	0	up
∆bud32	epsilon DNA polymerase complex/8622	772	3	3492	3	0	up
∆bud32	acetolactate synthase complex/5948	772	2	3492	2	0	up
∆bud32	exosome (RNase complex)/178	874	9	3492	17	0.00956212	down
∆bud32	nuclear exosome (RNase complex)/176	874	9	3492	14	0.00130316	down
∆bud32	Pwp2p-containing subcomplex of 90S preribosome/34388	874	5	3492	6	0.00097151	down
∆bud32	nucleotide-excision repair factor 2 complex/111	772	2	3492	2	0	up
∆bud32	Ino80 complex/31011	772	6	3492	10	0.00541232	up
∆bud32	vacuolar transporter chaperone complex/33254	874	5	3492	5	0	down
∆bud32	COPI vesicle coat/30126	874	3	3492	3	0	down
∆bud32	Ubp3-Bre5 deubiquitination complex/1990861	874	2	3492	2	0	down
∆bud32	Golgi transport complex/17119	874	5	3492	7	0.00460276	down
∆bud32	heterotrimeric G-protein complex/5834	874	3	3492	3	0	down
∆bud32	mitochondrial respiratory chain complex IV/5751	772	6	3492	8	0.000676678	up
∆bud32	Rix1 complex/97344	874	3	3492	3	0	down
∆bud32	t-UTP complex/34455	874	6	3492	7	0.000285271	down
∆bud32	eisosome/32126	772	4	3492	6	0.00822676	up
∆bud32	mitochondrial oxoglutarate dehydrogenase complex/9353	772	4	3492	4	0	up
∆bud32	signal peptidase complex/5787	772	3	3492	4	0.00770839	up
∆bud32	mitochondrial proton-transporting ATP synthase complex, coupling factor F(o)/276	772	7	3492	9	0.000196004	up
∆bud32	mitochondrial proton-transporting ATP synthase, stator stalk/274	772	3	3492	3	0	up
∆bud32	PAN complex/31251	874	2	3492	2	0	down
∆bud32	nuclear pore outer ring/31080	874	4	3492	5	0.00342406	down
∆bud32	eukaryotic translation initiation factor 2B complex/5851	874	5	3492	5	0	down
∆bud32	guanyl-nucleotide exchange factor complex/32045	874	7	3492	7	0	down
∆bud32	exomer complex/34044	874	3	3492	3	0	down
∆bud32	HOPS complex/30897	874	4	3492	4	0	down
∆bud32	tRNA methyltransferase complex/43527	874	4	3492	5	0.00342406	down
∆bud32	FAL1-SGD1 complex/97078	874	2	3492	2	0	down
∆bud32	CHRAC/8623	772	2	3492	2	0	up
∆bud32	RIC1-RGP1 guanyl-nucleotide exchange factor complex/34066	874	2	3492	2	0	down
∆bud32	methionyl glutamyl tRNA synthetase complex/17102	874	2	3492	2	0	down
∆bud32	Dsl1/NZR complex/70939	874	3	3492	3	0	down
∆bud32	transcription factor TFIIF complex/5674	772	3	3492	3	0	up
∆bud32	mitochondrial outer membrane translocase complex/5742	772	3	3492	4	0.00770839	up
∆bud32	6-phosphofructokinase complex/5945	874	2	3492	2	0	down
∆bud32	tRNA (m1A) methyltransferase complex/31515	874	2	3492	2	0	down
∆bud32	Noc2p-Noc3p complex/30691	874	2	3492	2	0	down
∆bud32	nucleotide-excision repair factor 1 complex/110	772	2	3492	2	0	up
∆cla4	intracellular ribonucleoprotein complex/30529	398	104	3492	528	2.6643e-09	up
∆cla4	ribosome/5840	398	86	3492	252	1.78559e-23	up
∆cla4	small ribosomal subunit/15935	398	30	3492	63	4.65921e-13	up
∆cla4	large ribosomal subunit/15934	398	49	3492	104	1.74983e-20	up
∆cla4	mitochondrial large ribosomal subunit/5762	398	47	3492	47	0	up
∆cla4	mitochondrial ribosome/5761	398	81	3492	85	1.03244e-75	up
∆cla4	mitochondrial respiratory chain complex III/5750	398	9	3492	9	0	up
∆cla4	mitochondrial small ribosomal subunit/5763	398	30	3492	33	7.64033e-27	up
∆cla4	mitochondrial proton-transporting ATP synthase complex/5753	398	14	3492	14	0	up
∆cla4	mitochondrial proton-transporting ATP synthase, catalytic core/5754	398	2	3492	2	0	up
∆cla4	proton-transporting ATP synthase complex, catalytic core F(1)/45261	398	5	3492	5	0	up
∆cla4	mitochondrial proton-transporting ATP synthase, central stalk/5756	398	3	3492	3	0	up
∆cla4	mitochondrial inner membrane protein insertion complex/42721	398	5	3492	5	0	up
∆cla4	Cbp3p-Cbp6 complex/61671	398	2	3492	2	0	up
∆cla4	vacuolar proton-transporting V-type ATPase complex/16471	123	5	3492	14	2.22144e-05	down
∆cla4	vacuolar proton-transporting V-type ATPase, V1 domain/221	123	4	3492	6	1.81974e-06	down
∆cla4	MICOS complex/61617	398	6	3492	6	0	up
∆cla4	m-AAA complex/5745	398	2	3492	2	0	up
∆cla4	ribonucleoside-diphosphate reductase complex/5971	123	2	3492	3	0.000206421	down
∆cla4	vacuolar transporter chaperone complex/33254	123	3	3492	5	3.81064e-05	down
∆cla4	mitochondrial processing peptidase complex/17087	398	2	3492	2	0	up
∆cla4	mitochondrial respiratory chain complex IV/5751	398	6	3492	8	9.84457e-06	up
∆cla4	mitochondrial proton-transporting ATP synthase complex, coupling factor F(o)/276	398	9	3492	9	0	up
∆cla4	mitochondrial proton-transporting ATP synthase, stator stalk/274	398	3	3492	3	0	up
∆cla4	mitochondrial respiratory chain complex II, succinate dehydrogenase complex (ubiquinone)/5749	398	4	3492	4	0	up
∆cla4	mitochondrial DNA-directed RNA polymerase complex/34245	398	2	3492	2	0	up
∆cla4	mitochondrial intermembrane space protein transporter complex/42719	398	3	3492	4	0.000687467	up
∆cla4	mitochondrial respiratory chain supercomplex/97249	398	2	3492	2	0	up
∆cla4	mitochondrial degradosome/45025	398	2	3492	2	0	up
∆cla4	NatB complex/31416	123	2	3492	2	0	down
∆ppz1	mitochondrial large ribosomal subunit/5762	163	9	3492	47	0.00020783	down
∆ppz1	mitochondrial ribosome/5761	163	16	3492	85	1.35245e-06	down
∆ppz1	mitochondrial respiratory chain complex III/5750	163	6	3492	9	9.64872e-08	down
∆ppz1	mitochondrial small ribosomal subunit/5763	163	7	3492	33	0.000428735	down
∆ppz1	mitochondrial proton-transporting ATP synthase complex/5753	163	7	3492	14	3.01196e-07	down
∆ppz1	mitochondrial inner membrane protein insertion complex/42721	163	2	3492	5	0.00331913	down
∆ppz1	MICOS complex/61617	163	2	3492	6	0.0059907	down
∆ppz1	high-affinity iron permease complex/33573	67	2	3492	2	0	up
∆ppz1	mitochondrial respiratory chain complex IV/5751	163	6	3492	8	2.32507e-08	down
∆ppz1	mitochondrial oxoglutarate dehydrogenase complex/9353	163	2	3492	4	0.00147535	down
∆ppz1	mitochondrial proton-transporting ATP synthase complex, coupling factor F(o)/276	163	7	3492	9	1.26102e-09	down
∆ppz1	mitochondrial proton-transporting ATP synthase, stator stalk/274	163	2	3492	3	0.000436946	down
∆ppz1	mitochondrial respiratory chain complex II, succinate dehydrogenase complex (ubiquinone)/5749	163	4	3492	4	0	down
∆ppz1	sulfite reductase complex (NADPH)/9337	163	2	3492	2	0	down
∆sky1	intracellular ribonucleoprotein complex/30529	92	32	3492	528	3.16825e-06	down
∆sky1	preribosome, large subunit precursor/30687	92	9	3492	69	4.8552e-05	down
∆sky1	preribosome/30684	92	12	3492	143	0.000334971	down
∆sky1	cytosolic ribosome/22626	92	18	3492	100	2.84216e-11	down
∆sky1	ribosome/5840	92	21	3492	252	1.81974e-06	down
∆sky1	glycine cleavage complex/5960	146	2	3492	4	0.00110099	up
∆sky1	cytosolic large ribosomal subunit/22625	92	15	3492	56	2.07706e-12	down
∆sky1	large ribosomal subunit/15934	92	15	3492	104	4.08122e-08	down
∆sky1	vacuolar transporter chaperone complex/33254	146	3	3492	5	7.21271e-05	up
∆sky1	sulfite reductase complex (NADPH)/9337	146	2	3492	2	0	up
∆ste11	intracellular ribonucleoprotein complex/30529	328	78	3492	528	2.58518e-05	down
∆ste11	preribosome, large subunit precursor/30687	328	20	3492	69	3.46713e-06	down
∆ste11	preribosome/30684	328	37	3492	143	6.97323e-09	down
∆ste11	cytosolic ribosome/22626	328	26	3492	100	1.36466e-06	down
∆ste11	nuclear nucleosome/788	328	2	3492	2	0	down
∆ste11	90S preribosome/30686	328	16	3492	69	0.000610898	down
∆ste11	cytosolic large ribosomal subunit/22625	328	20	3492	56	6.25354e-08	down
∆ste11	large ribosomal subunit/15934	328	21	3492	104	0.000741463	down
∆ste11	Tec1p-Ste12p-Dig1p complex/1990527	328	2	3492	3	0.00299657	down
∆ste11	TRC complex/72380	258	3	3492	6	0.00147829	up
∆ste11	mitochondrial pyruvate dehydrogenase complex/5967	258	4	3492	5	1.19823e-05	up
∆ste11	ER membrane protein complex/72546	328	3	3492	4	0.000351618	down
∆ste11	high-affinity iron permease complex/33573	328	2	3492	2	0	down
∆ste11	heterotrimeric G-protein complex/5834	328	3	3492	3	0	down
∆ste11	Vma12-Vma22 assembly complex/1990871	328	2	3492	2	0	down
∆ste11	Ste12p-Dig1p-Dig2p complex/1990526	328	2	3492	2	0	down
∆ste11	box H/ACA snoRNP complex/31429	328	2	3492	4	0.00956212	down
∆ste11	mitochondrial oxoglutarate dehydrogenase complex/9353	258	2	3492	4	0.00510705	up
∆ste11	fatty acid synthase complex/5835	328	2	3492	2	0	down
∆ste11	sulfite reductase complex (NADPH)/9337	258	2	3492	2	0	up
∆kns1	transcription factor complex/5667	6	2	3492	58	0.000382763	down
∆yvh1	transcription factor complex/5667	847	32	3492	58	5.50561e-07	up
∆yvh1	intracellular ribonucleoprotein complex/30529	612	121	3492	528	0.000928096	down
∆yvh1	Rpd3L complex/33698	847	7	3492	11	0.00331913	up
∆yvh1	Rpd3L-Expanded complex/70210	847	10	3492	17	0.00171531	up
∆yvh1	Sin3-type complex/70822	847	7	3492	12	0.00726177	up
∆yvh1	chromosome, centromeric region/775	847	23	3492	49	0.000581874	up
∆yvh1	DNA-directed RNA polymerase II, holoenzyme/16591	847	35	3492	53	1.23293e-10	up
∆yvh1	transcription elongation factor complex/8023	847	9	3492	15	0.00220728	up
∆yvh1	dolichyl-phosphate-mannose-protein mannosyltransferase Pmt1p-Pmt2p dimer complex/97582	612	2	3492	2	0	down
∆yvh1	dolichyl-phosphate-mannose-protein mannosyltransferase Pmt5p-Pmt2p dimer complex/97584	612	2	3492	2	0	down
∆yvh1	dolichyl-phosphate-mannose-protein mannosyltransferase complex/31502	612	5	3492	5	0	down
∆yvh1	mannosyltransferase complex/31501	612	8	3492	11	3.12323e-05	down
∆yvh1	filamentous actin/31941	612	2	3492	2	0	down
∆yvh1	U2-type spliceosomal complex/5684	847	21	3492	42	0.000332013	up
∆yvh1	spliceosomal complex/5681	847	23	3492	46	0.000179421	up
∆yvh1	condensed nuclear chromosome kinetochore/778	847	16	3492	28	0.000196004	up
∆yvh1	condensed nuclear chromosome, centromeric region/780	847	16	3492	32	0.00147535	up
∆yvh1	kinetochore/776	847	19	3492	38	0.000599038	up
∆yvh1	cytosolic ribosome/22626	612	68	3492	100	7.29547e-30	down
∆yvh1	cytosolic small ribosomal subunit/22627	612	19	3492	30	2.10603e-08	down
∆yvh1	ribosome/5840	612	88	3492	252	1.01527e-11	down
∆yvh1	mRNA cleavage and polyadenylation specificity factor complex/5847	847	9	3492	13	0.00041233	up
∆yvh1	mRNA cleavage factor complex/5849	847	14	3492	18	1.33587e-06	up
∆yvh1	RNA polymerase II transcription factor complex/90575	847	32	3492	51	5.96882e-09	up
∆yvh1	nuclear pore central transport channel/44613	847	7	3492	8	6.01935e-05	up
∆yvh1	Set1C/COMPASS complex/48188	847	6	3492	8	0.00120463	up
∆yvh1	RSC complex/16586	847	7	3492	11	0.00331913	up
∆yvh1	small nuclear ribonucleoprotein complex/30532	847	19	3492	40	0.00133468	up
∆yvh1	cytosolic large ribosomal subunit/22625	612	46	3492	56	8.87804e-27	down
∆yvh1	large ribosomal subunit/15934	612	48	3492	104	1.15407e-11	down
∆yvh1	vesicle coat/30120	612	9	3492	16	0.000341711	down
∆yvh1	proteasome complex/502	847	19	3492	40	0.00133468	up
∆yvh1	proteasome core complex, beta-subunit complex/19774	847	4	3492	5	0.00301526	up
∆yvh1	proteasome core complex/5839	847	10	3492	13	4.10368e-05	up
∆yvh1	proteasome storage granule/34515	847	16	3492	23	4.02516e-06	up
∆yvh1	U5 snRNP/5682	847	8	3492	11	0.000421846	up
∆yvh1	core mediator complex/70847	847	14	3492	17	2.96669e-07	up
∆yvh1	U1 snRNP/5685	847	9	3492	13	0.00041233	up
∆yvh1	transcription factor TFIID complex/5669	847	7	3492	11	0.00331913	up
∆yvh1	Ssh1 translocon complex/71261	612	2	3492	2	0	down
∆yvh1	SWI/SNF complex/16514	847	8	3492	8	0	up
∆yvh1	ESCRT I complex/813	847	3	3492	3	0	up
∆yvh1	acetolactate synthase complex/5948	847	2	3492	2	0	up
∆yvh1	microtubule plus-end/35371	847	2	3492	2	0	up
∆yvh1	cytoplasmic exosome (RNase complex)/177	847	8	3492	12	0.00117827	up
∆yvh1	exosome (RNase complex)/178	847	9	3492	17	0.00770839	up
∆yvh1	nuclear exosome (RNase complex)/176	847	9	3492	14	0.00101191	up
∆yvh1	oligosaccharyltransferase complex/8250	612	4	3492	6	0.00302306	down
∆yvh1	prefoldin complex/16272	847	5	3492	6	0.000818162	up
∆yvh1	alpha-1,6-mannosyltransferase complex/136	612	3	3492	3	0	down
∆yvh1	COPI vesicle coat/30126	612	3	3492	3	0	down
∆yvh1	carboxy-terminal domain protein kinase complex/32806	847	7	3492	11	0.00331913	up
∆yvh1	mitochondrial processing peptidase complex/17087	847	2	3492	2	0	up
∆yvh1	inner plaque of spindle pole body/5822	847	2	3492	2	0	up
∆yvh1	Nbp35-Cfd1 ATPase complex/1904564	847	2	3492	2	0	up
∆yvh1	F-actin capping protein complex/8290	847	2	3492	2	0	up
∆yvh1	nuclear pore cytoplasmic filaments/44614	847	4	3492	5	0.00301526	up
∆yvh1	ESCRT III complex/815	847	4	3492	4	0	up
∆yvh1	fatty acid synthase complex/5835	612	2	3492	2	0	down
∆yvh1	SPOTS complex/35339	612	4	3492	5	0.000676678	down
∆yvh1	endoplasmic reticulum palmitoyltransferase complex/31211	612	4	3492	5	0.000676678	down
∆yvh1	serine C-palmitoyltransferase complex/17059	612	4	3492	5	0.000676678	down
∆yvh1	sulfite reductase complex (NADPH)/9337	612	2	3492	2	0	down
∆yvh1	Sec61 translocon complex/5784	612	2	3492	2	0	down
∆yvh1	dolichyl-phosphate-mannose-protein mannosyltransferase Pmt5p-Pmt3p dimer complex/97585	612	2	3492	2	0	down
∆yvh1	dolichyl-phosphate-mannose-protein mannosyltransferase Pmt1p-Pmt3p dimer complex/97583	612	2	3492	2	0	down
∆yvh1	TFIIK complex/70985	847	3	3492	3	0	up
∆yvh1	CHRAC/8623	847	2	3492	2	0	up
∆yvh1	proteasome core complex, alpha-subunit complex/19773	847	6	3492	7	0.000231606	up
∆yvh1	6-phosphofructokinase complex/5945	612	2	3492	2	0	down
∆isr1	ribonuclease MRP complex/172	31	2	3492	9	0.000244402	down
∆isr1	small nucleolar ribonucleoprotein complex/5732	31	2	3492	21	0.00276653	down
∆isr1	mRNA cleavage and polyadenylation specificity factor complex/5847	31	2	3492	13	0.000702305	down
∆isr1	mRNA cleavage factor complex/5849	31	2	3492	18	0.00176645	down
∆sch9	chaperonin-containing T-complex/5832	113	2	3492	3	0.000163716	down
∆sch9	glycine cleavage complex/5960	78	3	3492	4	1.46146e-06	up
∆sch9	alpha,alpha-trehalose-phosphate synthase complex (UDP-forming)/5946	113	4	3492	4	0	down
∆sch9	ribonucleoside-diphosphate reductase complex/5971	78	2	3492	3	5.55178e-05	up
∆rim15	cytosolic ribosome/22626	28	4	3492	100	0.00352333	up
∆rim15	cytosolic large ribosomal subunit/22625	28	4	3492	56	0.000306275	up
∆rim15	large ribosomal subunit/15934	28	4	3492	104	0.00418463	up
∆rim15	prefoldin complex/16272	28	2	3492	6	4.77339e-05	up
∆rim15	myosin II complex/16460	28	2	3492	3	2.82203e-06	up
∆ctk1	chaperonin-containing T-complex/5832	240	2	3492	3	0.00125491	up
∆ctk1	preribosome, large subunit precursor/30687	626	28	3492	69	1.19459e-05	down
∆ctk1	preribosome/30684	626	46	3492	143	4.15809e-05	down
∆ctk1	nucleolar ribonuclease P complex/5655	626	6	3492	9	0.000627058	down
∆ctk1	ribonuclease MRP complex/172	626	6	3492	9	0.000627058	down
∆ctk1	ribonuclease P complex/30677	626	6	3492	10	0.00158645	down
∆ctk1	small nucleolar ribonucleoprotein complex/5732	626	10	3492	21	0.00133893	down
∆ctk1	tRNA-intron endonuclease complex/214	626	2	3492	2	0	down
∆ctk1	preribosome, small subunit precursor/30688	626	8	3492	14	0.00064581	down
∆ctk1	cytosolic large ribosomal subunit/22625	626	18	3492	56	0.00898584	down
∆ctk1	proteasome complex/502	240	12	3492	40	7.26591e-06	up
∆ctk1	proteasome storage granule/34515	240	6	3492	23	0.00231504	up
∆ctk1	alpha,alpha-trehalose-phosphate synthase complex (UDP-forming)/5946	240	3	3492	4	0.000109909	up
∆ctk1	Cdc48p-Npl4p-Vms1p AAA ATPase complex/36266	240	2	3492	3	0.00125491	up
∆ctk1	Doa10p ubiquitin ligase complex/837	240	3	3492	5	0.000445814	up
∆ctk1	Hrd1p ubiquitin ligase ERAD-L complex/839	240	3	3492	7	0.00237669	up
∆ctk1	RQC complex/1990112	240	3	3492	5	0.000445814	up
∆ctk1	VCP-NPL4-UFD1 AAA ATPase complex/34098	240	3	3492	3	0	up
∆ctk1	TRAPPIII protein complex/1990072	626	4	3492	6	0.00331913	down
∆ctk1	proteasome regulatory particle, base subcomplex/8540	240	3	3492	9	0.00685288	up
∆ctk1	proteasome regulatory particle/5838	240	8	3492	18	4.89733e-06	up
∆ctk1	monopolin complex/33551	626	2	3492	2	0	down
∆ctk1	prefoldin complex/16272	626	4	3492	6	0.00331913	down
∆ctk1	proteasome regulatory particle, lid subcomplex/8541	240	5	3492	8	1.38831e-05	up
∆ctk1	nuclear heterochromatin/5720	240	2	3492	5	0.0091589	up
∆ctk1	nuclear telomeric heterochromatin/5724	240	2	3492	5	0.0091589	up
∆ctk1	Pex17p-Pex14p docking complex/1990415	626	7	3492	11	0.000442153	down
∆ctk1	peroxisomal importomer complex/1990429	626	7	3492	10	0.000163481	down
∆ctk1	sulfite reductase complex (NADPH)/9337	240	2	3492	2	0	up
∆ctk1	tRNA methyltransferase complex/43527	626	4	3492	5	0.000746639	down
∆ctk1	CHRAC/8623	626	2	3492	2	0	down
∆ctk1	ribonuclease H2 complex/32299	626	3	3492	3	0	down
∆ctk1	tRNA (m1A) methyltransferase complex/31515	626	2	3492	2	0	down
∆sit4	nuclear condensin complex/799	350	2	3492	3	0.00348787	up
∆sit4	intracellular ribonucleoprotein complex/30529	388	109	3492	528	5.835e-12	down
∆sit4	preribosome, large subunit precursor/30687	388	22	3492	69	3.39592e-06	down
∆sit4	preribosome/30684	388	36	3492	143	2.18729e-06	down
∆sit4	cytosolic ribosome/22626	388	41	3492	100	6.2245e-15	down
∆sit4	ribosome/5840	388	58	3492	252	3.65605e-08	down
∆sit4	Lsm1-7-Pat1 complex/1990726	388	3	3492	6	0.00622674	down
∆sit4	U6 snRNP/5688	388	3	3492	5	0.0025147	down
∆sit4	cytosolic large ribosomal subunit/22625	388	34	3492	56	1.26785e-19	down
∆sit4	large ribosomal subunit/15934	388	34	3492	104	2.99057e-09	down
∆sit4	mitochondrial large ribosomal subunit/5762	350	16	3492	47	6.79008e-06	up
∆sit4	mitochondrial ribosome/5761	350	22	3492	85	2.81325e-05	up
∆sit4	mitochondrial respiratory chain complex III/5750	350	6	3492	9	1.61758e-05	up
∆sit4	mitochondrial proton-transporting ATP synthase complex/5753	350	13	3492	14	6.79639e-14	up
∆sit4	mitochondrial proton-transporting ATP synthase, catalytic core/5754	350	2	3492	2	0	up
∆sit4	proton-transporting ATP synthase complex, catalytic core F(1)/45261	350	5	3492	5	0	up
∆sit4	mitochondrial proton-transporting ATP synthase, central stalk/5756	350	3	3492	3	0	up
∆sit4	Pwp2p-containing subcomplex of 90S preribosome/34388	350	4	3492	6	0.000257224	up
∆sit4	MutSbeta complex/32302	350	2	3492	2	0	up
∆sit4	prefoldin complex/16272	388	5	3492	6	1.03561e-05	down
∆sit4	vacuolar transporter chaperone complex/33254	388	5	3492	5	0	down
∆sit4	heterotrimeric G-protein complex/5834	388	2	3492	3	0.00465232	down
∆sit4	mitochondrial respiratory chain complex IV/5751	350	6	3492	8	4.18981e-06	up
∆sit4	mitochondrial oxoglutarate dehydrogenase complex/9353	350	4	3492	4	0	up
∆sit4	RES complex/70274	388	2	3492	3	0.00465232	down
∆sit4	mitochondrial proton-transporting ATP synthase complex, coupling factor F(o)/276	350	8	3492	9	6.8013e-09	up
∆sit4	mitochondrial proton-transporting ATP synthase, stator stalk/274	350	3	3492	3	0	up
∆sit4	nuclear pore outer ring/31080	350	3	3492	5	0.00171531	up
∆sit4	mitochondrial respiratory chain complex II, succinate dehydrogenase complex (ubiquinone)/5749	350	3	3492	4	0.00043612	up
∆sit4	MutSalpha complex/32301	350	2	3492	3	0.00348787	up
∆sit4	transcription factor TFIIF complex/5674	388	2	3492	3	0.00465232	down
∆sit4	nuclear pore transmembrane ring/70762	350	2	3492	2	0	up
∆sit4	Rpd3S complex/32221	350	3	3492	3	0	up
∆cka2	mitochondrial respiratory chain complex III/5750	151	7	3492	9	6.80937e-10	up
∆cka2	mitochondrial small ribosomal subunit/5763	151	5	3492	33	0.00800548	up
∆cka2	mitochondrial proton-transporting ATP synthase complex/5753	151	12	3492	14	1.28623e-16	up
∆cka2	mitochondrial proton-transporting ATP synthase, catalytic core/5754	151	2	3492	2	0	up
∆cka2	proton-transporting ATP synthase complex, catalytic core F(1)/45261	151	4	3492	5	9.33582e-07	up
∆cka2	mitochondrial proton-transporting ATP synthase, central stalk/5756	151	2	3492	3	0.000362931	up
∆cka2	alpha,alpha-trehalose-phosphate synthase complex (UDP-forming)/5946	151	3	3492	4	1.86325e-05	up
∆cka2	vacuolar transporter chaperone complex/33254	84	4	3492	5	4.9584e-08	down
∆cka2	high-affinity iron permease complex/33573	84	2	3492	2	0	down
∆cka2	mitochondrial respiratory chain complex IV/5751	151	7	3492	8	8.06185e-11	up
∆cka2	mitochondrial proton-transporting ATP synthase complex, coupling factor F(o)/276	151	8	3492	9	3.42307e-12	up
∆cka2	mitochondrial proton-transporting ATP synthase, stator stalk/274	151	3	3492	3	0	up
∆cka2	mitochondrial respiratory chain complex II, succinate dehydrogenase complex (ubiquinone)/5749	151	4	3492	4	0	up
∆cka2	sulfite reductase complex (NADPH)/9337	84	2	3492	2	0	down
∆hog1	alpha,alpha-trehalose-phosphate synthase complex (UDP-forming)/5946	72	3	3492	4	1.089e-06	down
∆ypl150w	mitochondrial respiratory chain complex III/5750	167	5	3492	9	4.83783e-06	down
∆ypl150w	mitochondrial proton-transporting ATP synthase complex/5753	167	4	3492	14	0.00129353	down
∆ypl150w	mitochondrial proton-transporting ATP synthase, catalytic core/5754	167	2	3492	2	0	down
∆ypl150w	proton-transporting ATP synthase complex, catalytic core F(1)/45261	167	3	3492	5	0.000122132	down
∆ypl150w	GID complex/34657	167	2	3492	5	0.00348787	down
∆ypl150w	alpha,alpha-trehalose-phosphate synthase complex (UDP-forming)/5946	167	3	3492	4	2.73449e-05	down
∆ypl150w	eisosome/32126	167	4	3492	6	7.87374e-06	down
∆ypl150w	cAMP-dependent protein kinase complex/5952	167	2	3492	3	0.000463281	down
∆bub1	intracellular ribonucleoprotein complex/30529	171	68	3492	528	1.27578e-15	down
∆bub1	preribosome, large subunit precursor/30687	171	11	3492	69	0.000435713	down
∆bub1	preribosome/30684	171	19	3492	143	7.21271e-05	down
∆bub1	Cdc50p-Drs2p complex/1990530	415	2	3492	2	0	up
∆bub1	cytoplasmic stress granule/10494	171	9	3492	69	0.00560046	down
∆bub1	cytosolic ribosome/22626	171	51	3492	100	3.05388e-43	down
∆bub1	cytosolic small ribosomal subunit/22627	171	16	3492	30	1.41173e-14	down
∆bub1	ribosome/5840	171	54	3492	252	1.16792e-22	down
∆bub1	small ribosomal subunit/15935	171	16	3492	63	2.43162e-08	down
∆bub1	Kelch-containing formin regulatory complex/1990615	415	2	3492	3	0.00558295	up
∆bub1	cytosolic large ribosomal subunit/22625	171	32	3492	56	2.90489e-29	down
∆bub1	large ribosomal subunit/15934	171	32	3492	104	1.78337e-18	down
∆bub1	Ctf18 RFC-like complex/31390	415	2	3492	3	0.00558295	up
∆bub1	R2TP complex/97255	415	2	3492	3	0.00558295	up
∆bub1	fatty acid synthase complex/5835	171	2	3492	2	0	down
∆bub1	6-phosphofructokinase complex/5945	171	2	3492	2	0	down
∆bub1	mitochondrial isocitrate dehydrogenase complex (NAD+)/5962	415	2	3492	2	0	up
∆dun1	ribonucleoside-diphosphate reductase complex/5971	9	2	3492	3	8.11434e-08	up
∆ypk1	preribosome, large subunit precursor/30687	64	5	3492	69	0.00494828	down
∆ypk1	alpha,alpha-trehalose-phosphate synthase complex (UDP-forming)/5946	99	2	3492	4	0.000391926	up
∆ypk1	vacuolar transporter chaperone complex/33254	64	4	3492	5	1.27685e-08	down
∆ypk1	high-affinity iron permease complex/33573	64	2	3492	2	0	down
∆ypk1	mitochondrial respiratory chain complex IV/5751	99	4	3492	8	5.08705e-06	up
∆ypk1	mitochondrial respiratory chain complex II, succinate dehydrogenase complex (ubiquinone)/5749	99	2	3492	4	0.000391926	up
∆mck1	transcription factor complex/5667	211	9	3492	58	0.00693381	up
∆mck1	chaperonin-containing T-complex/5832	211	2	3492	3	0.000877343	up
∆mck1	SNARE complex/31201	211	4	3492	17	0.00836458	up
∆mck1	condensed nuclear chromosome, centromeric region/780	211	6	3492	32	0.00789668	up
∆mck1	RNA polymerase II transcription factor complex/90575	211	8	3492	51	0.00939721	up
∆mck1	DNA replication preinitiation complex/31261	211	3	3492	11	0.00956212	up
∆mck1	proteasome complex/502	211	9	3492	40	0.000401953	up
∆mck1	proteasome core complex, beta-subunit complex/19774	211	3	3492	5	0.000290619	up
∆mck1	proteasome core complex/5839	211	6	3492	13	1.86325e-05	up
∆mck1	proteasome storage granule/34515	211	7	3492	23	0.000171196	up
∆mck1	U5 snRNP/5682	211	3	3492	11	0.00956212	up
∆mck1	Ctf18 RFC-like complex/31390	211	2	3492	3	0.000877343	up
∆mck1	mitochondrial inner membrane protein insertion complex/42721	211	2	3492	5	0.00655768	up
∆mck1	alpha,alpha-trehalose-phosphate synthase complex (UDP-forming)/5946	90	2	3492	4	0.000304596	down
∆mck1	ESCRT I complex/813	211	3	3492	3	0	up
∆mck1	prefoldin complex/16272	211	4	3492	6	2.39905e-05	up
∆mck1	RES complex/70274	211	3	3492	3	0	up
∆mck1	ESCRT III complex/815	211	3	3492	4	6.62813e-05	up
∆mck1	DASH complex/42729	211	2	3492	5	0.00655768	up
∆mck1	TFIIK complex/70985	211	2	3492	3	0.000877343	up
∆mck1	GINS complex/811	211	3	3492	4	6.62813e-05	up
∆mck1	proteasome core complex, alpha-subunit complex/19773	211	3	3492	7	0.00149121	up
∆cmp2	mitochondrial proton-transporting ATP synthase complex/5753	18	2	3492	14	0.000196332	down
∆cmp2	mitochondrial proton-transporting ATP synthase complex, coupling factor F(o)/276	18	2	3492	9	4.92764e-05	down
∆dbf20	mitochondrial proton-transporting ATP synthase complex/5753	17	3	3492	14	2.2954e-06	down
∆dbf20	proton-transporting ATP synthase complex, catalytic core F(1)/45261	17	3	3492	5	1.37767e-08	down
∆dbf20	mitochondrial proton-transporting ATP synthase, central stalk/5756	17	2	3492	3	6.34857e-07	down
∆dbf20	ribonucleoside-diphosphate reductase complex/5971	22	2	3492	3	1.38366e-06	up
∆fus3	Tec1p-Ste12p-Dig1p complex/1990527	24	2	3492	3	1.78965e-06	down
∆fus3	heterotrimeric G-protein complex/5834	24	3	3492	3	0	down
∆ste7	Tec1p-Ste12p-Dig1p complex/1990527	22	2	3492	3	1.38366e-06	down
∆ste7	heterotrimeric G-protein complex/5834	22	3	3492	3	0	down
∆ptk2	sulfite reductase complex (NADPH)/9337	41	2	3492	2	0	up
∆tpk3	mitochondrial respiratory chain complex IV/5751	16	2	3492	8	2.39257e-05	up
∆tpk3	eisosome/32126	16	2	3492	6	9.01e-06	up
∆siw14	sulfite reductase complex (NADPH)/9337	20	2	3492	2	0	up
∆oca1	sulfite reductase complex (NADPH)/9337	14	2	3492	2	0	up
∆pph3	ribonucleoside-diphosphate reductase complex/5971	4	2	3492	3	4.17792e-09	up
∆rtk1	glycine cleavage complex/5960	3	2	3492	4	4.17792e-09	up
∆mrk1	cytosolic ribosome/22626	6	2	3492	100	0.00161588	up
∆ssk22	chromatin/785	2	2	3492	100	0	down
∆ssk22	nuclear chromatin/790	2	2	3492	79	0	down
