# Supplementary material for: Investigation of Proteomic and Phosphoproteomic Responses to Signaling Network Perturbations Reveals Functional Pathway Organizations in Yeast
Source: Cell Rep. Author manuscript; Available in PMC 2020 Jul 26. (PMC7382779; doi:10.1016/j.celrep.2019.10.034)
Supplement: Table S4 [file NIHMS1605463-supplement-Table_S4.xlsx]

## Sheet: Tab and Column Descriptions
Table S4. Phosphorylation regulation network and results of gene ontology enrichment analysis of regulated phosphoproteins using Uniprot biological pathway database, KEGG pathway database, SGD protein complex database and SGD GOslim cellular component database. Related to Figure 3 and Figure 4.
"Phospho Regulation Network" tab contains regulated phosphosites in deletion strains with protein normalization.
"GO Uniprot bp" tab contains results of GO enrichment analysis on regulated phosphoproteins using uniprot biologicla pathway database. "up/down" indicats whether up-regulated phosphoproteins or down-regulated phosphoproteins are enriched in GO items.
"GO KEGG" tab contains results of GO enrichment analysis on regulated phosphoproteins using KEGG pathway database. "up/down" indicats whether up-regulated phosphoproteins or down-regulated phosphoproteins are enriched in GO items.
"GO SGD Biochem" tab contains results of GO enrichment analysis on regulated phosphoproteins using SGD biochemical pathway database. "up/down" indicats whether up-regulated phosphoproteins or down-regulated phosphoproteins are enriched in GO items.
"GO SGD protein complex" tab contains results of GO enrichment analysis on regulated phosphoproteins using SGD protein complex database. "up/down" indicats whether up-regulated phosphoproteins or down-regulated phosphoproteins are enriched in GO items.
"GO SGD slimC" tab contains results of GO enrichment analysis on regulated phosphoproteins using SGD GOslim cellular component database. "up/down" indicats whether up-regulated phosphoproteins or down-regulated phosphoproteins are enriched in GO items.

## Sheet: Phospho Regulation Network
Gene Symbol (∆gene)	Gene Symbol pSTY position (regulated phosphosite)	Log2ratio (∆gene/wt)
∆cka2	TFC3_pS277pS284	-0.967923
∆yvh1	EFB1_pS18	0.687255
∆ctk1	SSA1_pS151	-0.5113
∆ptc1	SSA1_pT35	0.714429
∆ptc1	SSA1_pT36	0.84504
∆ptc2	SSA1_pS422	1.07532
∆sks1	SSA1_pS422	-1.09558
∆bub1	SSA1_pS545	-0.531519
∆ctk1	SSA1_pS545	-0.516783
∆sch9	SSA1_pS545	0.926434
∆ste11	SSA1_pS545	-0.551386
∆bud32	SSA1_pS551	0.76766
∆sch9	SSA1_pS551	0.79232
∆bub1	MDM10_pS457	0.628747
∆cka2	MDM10_pS457	-2.10063
∆sit4	MDM10_pS457	0.810891
∆ygk3	MDM10_pS457	-0.58164
∆cka1	SWC3_pS523	-1.33067
∆ctk1	DEP1_pS120	0.739465
∆cka2	DEP1_pS61	-0.673122
∆pph3	DEP1_pS61	0.748212
∆yvh1	DEP1_pS61	-0.530754
∆bud32	PSK1_pS1020	0.546309
∆bck1	PSK1_pS1035	-1.52154
∆bub1	PSK1_pS1035	0.773721
∆cla4	PSK1_pS1035	0.787331
∆pbs2	PSK1_pS1035	-0.725469
∆ptc1	PSK1_pS1035	1.8179
∆sit4	PSK1_pS1035	0.939086
∆slt2	PSK1_pS1035	-1.28585
∆yvh1	PSK1_pS1055	0.538077
∆bud32	PSK1_pS113	0.834862
∆swe1	PSK1_pS113	-0.940143
∆cka1	PSK1_pS255	-0.521181
∆pph22	PSK1_pS255	0.631536
∆ppz1	PSK1_pS255	-0.99164
∆cka1	PSK1_pS918	-0.628648
∆ppz1	PSK1_pT919	-0.752929
∆yvh1	PSK1_pT919	1.45026
∆cka2	PSK1_pS953	0.508131
∆yvh1	PSK1_pS953	0.572493
∆cka2	FUN30_pS451	0.809019
∆kns1	FUN30_pS451	-1.05806
∆mck1	FUN30_pS451	-2.81364
∆ypl150w	FUN30_pS451	-0.526771
∆mck1	CCR4_pS272pT285	-1.08491
∆yvh1	CCR4_pS272pT285	-0.534447
∆sit4	CCR4_pS278pT282pT285	-1.03934
∆yvh1	CCR4_pS278pT282pT285	-0.618821
∆sit4	CCR4_pS278pT282	-0.535546
∆bud32	CCR4_pS278pT285	-0.950738
∆cla4	CCR4_pS278pT285	-0.695012
∆mck1	CCR4_pS278pT285	-0.968308
∆sit4	CCR4_pS278pT285	-0.806855
∆yvh1	CCR4_pS278pT285	-0.695033
∆bub1	CCR4_pS278	-0.72215
∆mck1	CCR4_pS278	-1.03667
∆sit4	CCR4_pS278	-0.799355
∆mck1	CCR4_pT282pT285	1.81561
∆sit4	CCR4_pT282pT285	-1.23452
∆mck1	CCR4_pT282	1.25544
∆yvh1	CCR4_pT282	-0.518725
∆sit4	CCR4_pT285	-0.661271
∆ppz1	PMT2_pS32	-0.51254
∆yvh1	PMT2_pS32	0.787315
∆cka2	PMT2_pS38pS39	-1.56947
∆yvh1	PMT2_pS38pS39	0.726485
∆yvh1	PMT2_pS38	1.01566
∆cka2	PMT2_pS39	-0.705191
∆ctk1	LTE1_pS1028	0.567821
∆ptc1	LTE1_pS1028	0.773416
∆cla4	LTE1_pS247	-1.67004
∆cla4	LTE1_pS249	-1.34302
∆cla4	LTE1_pS276	-0.709969
∆bud32	LTE1_pT317	-0.718904
∆ctk1	LTE1_pT317	0.504819
∆dun1	LTE1_pT317	0.502211
∆dun1	LTE1_pS546	0.547416
∆yvh1	LTE1_pS630	-0.542302
∆ygk3	LTE1_pS643	0.504578
∆dun1	LTE1_pT793	0.503869
∆yvh1	LTE1_pT793	-0.502349
∆yvh1	LTE1_pS854	-0.70219
∆yvh1	LTE1_pS979	-0.524836
∆bud32	MAK16_pS241	0.829902
∆yck2	DRS2_pS102	-0.51446
∆mck1	GIP4_pS462	-0.831893
∆sit4	GIP4_pS462	-0.592834
∆mck1	GIP4_pS464	-2.17968
∆pph22	GIP4_pS464	0.530957
∆sit4	GIP4_pS472	-0.905941
∆kin4	GIP4_pS478	-0.670721
∆sit4	GIP4_pS497pS501	-1.00875
∆sky1	GIP4_pS497pS501	-0.509626
∆mck1	GIP4_pS501	0.625421
∆sit4	GIP4_pS501	-0.89519
∆sky1	GIP4_pS501	-0.695729
∆sky1	GIP4_pS520	-0.688742
∆cla4	GIP4_pS534	0.943561
∆ctk1	GIP4_pS534	1.05424
∆ptc1	GIP4_pS534	1.05997
∆sit4	GIP4_pS534	1.56783
∆yvh1	GIP4_pS534	1.89722
∆cla4	GIP4_pS536	0.921446
∆ctk1	GIP4_pS536	1.1654
∆ptc1	GIP4_pS536	0.898439
∆sit4	GIP4_pS536	1.55471
∆yvh1	GIP4_pS536	1.70266
∆bub1	GIP4_pS570	0.696085
∆bud32	GIP4_pS570	0.542609
∆pkh3	GIP4_pS570	-0.639643
∆ptc1	GIP4_pS570	0.671872
∆yvh1	GIP4_pS570	0.897226
∆mck1	GIP4_pS609	0.527697
∆sit4	GIP4_pS609	-0.56922
∆bud32	FUN12_pS394	0.508016
∆bud32	FUN12_pS397	0.609056
∆pkp1	CDC19_pT184	1.58215
∆bub1	CDC19_pT21	1.07268
∆ptc1	CDC19_pT21	0.984234
∆sit4	CDC19_pT21	1.19781
∆hog1	CDC19_pS22	-0.593355
∆ptc1	CDC19_pS22	0.885578
∆cka2	CDC19_pS450	-0.750073
∆bub1	CDC19_pT478	1.2763
∆cmk2	CDC19_pT478	-0.533464
∆sit4	CDC19_pS56	-0.731172
∆hrk1	CDC19_pS9	-0.65261
∆ptc2	CDC19_pS9	0.609513
∆ptc3	CDC19_pS9	0.599861
∆cla4	CDC24_pS100	-0.808982
∆oca1	CDC24_pS12	-0.595241
∆sit4	CDC24_pS12	0.716462
∆ssk2	CDC24_pS12	-0.501468
∆cla4	CDC24_pS729	-0.647058
∆mck1	CDC24_pS729	0.790682
∆cmk2	CDC24_pS739pS741	-1.24264
∆bub1	CDC24_pS748	0.764908
∆mck1	CDC24_pS748	0.829853
∆ste11	CDC24_pS748	0.571643
∆bud32	PTA1_pS500	0.894784
∆cka1	PTA1_pS500	-0.901967
∆bub1	SPC72_pS618	-0.599509
∆yvh1	SPC72_pS618	-0.580966
∆bud32	OAF1_pT148pS155	0.614786
∆bub1	OAF1_pT148	0.566878
∆bud32	OAF1_pT148	0.62249
∆bub1	OAF1_pS982	0.811148
∆kns1	OAF1_pS982	-1.5353
∆cna1	FLC2_pT687pS691	0.699719
∆iks1	FLC2_pS691	0.525196
∆yvh1	FLC2_pS691	0.545845
∆bud32	FLC2_pS746	0.841641
∆yvh1	FLC2_pS746	0.673247
∆bud32	ECM1_pS171	1.02087
∆cka1	ECM1_pS171	-0.545693
∆ptk2	ECM1_pS171	0.591688
∆bub1	NUP60_pS156	-0.683212
∆bud32	NUP60_pS156	-0.64113
∆ctk1	NUP60_pS156	0.529328
∆sit4	NUP60_pS156	0.791252
∆bub1	NUP60_pS162pS171	-0.578005
∆bud32	NUP60_pS162pS171	-0.736008
∆ctk1	NUP60_pS162pS171	0.632712
∆bub1	NUP60_pS162	-0.684331
∆bud32	NUP60_pS162	-0.654662
∆bud32	NUP60_pS171	-1.31355
∆yvh1	NUP60_pS171	-0.539693
∆bud32	NUP60_pS179	-0.634613
∆tpk2	NUP60_pY213	-1.0289
∆bud32	NUP60_pS214	-0.8611
∆sch9	NUP60_pY217	0.504817
∆ctk1	NUP60_pS222	0.651035
∆sit4	NUP60_pY224	0.867209
∆yvh1	NUP60_pS246	-0.53642
∆yvh1	NUP60_pS352	-0.509196
∆ctk1	NUP60_pS382	0.537315
∆bub1	NUP60_pT460	0.667963
∆bud32	NUP60_pT460	-0.652143
∆dbf2	NUP60_pT460	0.886901
∆mck1	NUP60_pT460	0.980937
∆pph21	NUP60_pT460	1.02667
∆ypl150w	NUP60_pT460	0.664895
∆yvh1	NUP60_pT460	-0.724611
∆bud32	NUP60_pS473	-0.624262
∆dbf2	NUP60_pS473	0.666531
∆hsl1	NUP60_pS473	-0.675632
∆pph21	NUP60_pS473	0.626071
∆yvh1	NUP60_pS473	-0.905119
∆dun1	NUP60_pS480	-1.44042
∆pph3	NUP60_pS480	0.883067
∆ctk1	NUP60_pS483	0.68953
∆dbf2	NUP60_pS483	0.50782
∆pph3	NUP60_pS483	0.787387
∆dbf2	NUP60_pS70pS78	-0.805721
∆dbf2	NUP60_pS70	-0.949646
∆mck1	NUP60_pS70	0.958808
∆bud32	NUP60_pS81	-0.500258
∆mck1	NUP60_pS81	-1.61511
∆bud32	NUP60_pS89	-0.60723
∆mkk1	NUP60_pS89	0.620762
∆sit4	NUP60_pS89	0.936353
∆dbf2	RFA1_pS160	0.835063
∆pph3	RFA1_pS160	1.28244
∆bud32	RFA1_pS178	-1.43988
∆ctk1	RFA1_pS178	0.517214
∆dbf2	RFA1_pS178	0.871533
∆dun1	RFA1_pS178	0.884727
∆sky1	RFA1_pS178	-0.568241
∆tel1	RFA1_pS178	0.540911
∆sit4	BUD14_pS101	-0.535169
∆ste11	BUD14_pS101	-0.903553
∆cka2	BUD14_pS160	0.507058
∆sit4	BUD14_pS254	0.762367
∆bud32	BUD14_pS356	0.616133
∆bud32	BUD14_pS360	-1.29387
∆ste11	BUD14_pS360	-0.798579
∆cka1	BUD14_pS376	-0.626715
∆cka1	BUD14_pS378	-0.854211
∆cka2	BUD14_pS401	-1.05972
∆cka1	BUD14_pS531	-0.51234
∆bud32	BUD14_pT627	0.708259
∆yck1	BUD14_pS655	0.525306
∆bud32	BUD14_pS670	0.567257
∆cka1	BUD14_pS670	-0.60705
∆dbf2	BUD14_pS670	0.57017
∆kin1	BUD14_pS670	-0.547954
∆kin2	BUD14_pS670	-0.575262
∆ptc1	BUD14_pS670	0.625137
∆sky1	BUD14_pS670	0.560875
∆mck1	BUD14_pS93	-1.75502
∆kin2	BUD14_pS97	-0.728527
∆mck1	BUD14_pS97	-1.94211
∆ctk1	ADE1_pS175	1.07196
∆cka1	SWH1_pT1053	-1.17607
∆hrk1	SWH1_pT1053	-0.613761
∆cka2	SWH1_pS678pS683	-0.572629
∆bud32	SWH1_pS683	-0.533884
∆cka2	SWH1_pS683	1.24393
∆cka2	SWH1_pS712	0.938902
∆ctk1	SWH1_pS732	0.815425
∆cka2	HTB2_pT129	-1.23952
∆cla4	HTB2_pT129	-0.995184
∆hog1	HTB2_pT129	1.61705
∆swe1	HTB2_pT129	0.969304
∆ypk1	HTB2_pT129	-1.02107
∆bud32	HTB2_pS27	0.659719
∆ptc1	HTB2_pT40	0.731723
∆bub1	SLA1_pS449	1.32442
∆ctk1	SLA1_pS449	1.06814
∆ptc1	SLA1_pS449	1.43095
∆sit4	SLA1_pS449	2.03493
∆yvh1	SLA1_pS449	2.17688
∆cka2	SLA1_pS454	0.706089
∆ctk1	SLA1_pS454	-0.849453
∆sit4	SLA1_pS454	-0.733183
∆sit4	SLA1_pS477	0.80091
∆yvh1	SLA1_pS477	0.86477
∆bub1	SLA1_pS785	1.50718
∆dbf2	SLA1_pS799	0.539433
∆kin2	SLA1_pS799	-0.817898
∆cla4	SLA1_pT818	-0.537674
∆ste11	SLA1_pT818	0.542147
∆yvh1	SLA1_pT818	-0.613028
∆akl1	SLA1_pT877	-1.83205
∆akl1	SLA1_pT887	-2.30156
∆bub1	SLA1_pT887	0.633393
∆sit4	SLA1_pT904	0.700394
∆akl1	SLA1_pT913	-2.12679
∆bub1	SLA1_pT913	0.805108
∆akl1	SLA1_pT984	-0.678992
∆yvh1	SLA1_pT984	0.62877
∆sit4	SLA1_pT993	1.93515
∆scy1	HIR1_pS610	0.534329
∆ctk1	FUS3_pT180	1.15237
∆dbf2	FUS3_pT180	-1.11218
∆ptc1	FUS3_pT180	-1.08514
∆sit4	FUS3_pT180	0.778396
∆ste11	FUS3_pT180	-0.847571
∆ypk1	FUS3_pT180	-0.809622
∆cla4	FUS3_pY182	0.610662
∆ptc1	FUS3_pY182	0.528833
∆ptp3	FUS3_pY182	1.53847
∆ste7	FUS3_pY182	-0.799454
∆kns1	NCL1_pS431	-3.41973
∆bub1	NCL1_pT665pS667	0.882513
∆kns1	NCL1_pT665pS667	-3.05468
∆ptc1	NCL1_pT665pS667	0.881592
∆rim15	NCL1_pT665pS667	-0.936249
∆sky1	NCL1_pT665pS667	0.958633
∆ypl150w	NCL1_pT665pS667	-0.863441
∆yvh1	NCL1_pT665pS667	1.21427
∆ctk1	NCL1_pS667	-0.601353
∆sit4	NCL1_pS667	-0.531172
∆ste11	NCL1_pS667	-0.749838
∆yvh1	NCL1_pS667	0.659213
∆ppz1	SHE1_pS165	-0.637189
∆sit4	SHE1_pS165	0.561126
∆ste11	SHE1_pS165	-0.586562
∆yvh1	SHE1_pS165	0.699042
∆bub1	SHE1_pS287	0.525951
∆ptc1	SHE1_pS287	0.617002
∆sit4	SHE1_pS287	0.742325
∆ste11	SHE1_pS287	-0.652152
∆ptc1	HEK2_pS252	1.04135
∆sit4	HEK2_pS360pS362	1.30218
∆bud32	HEK2_pS360	0.632144
∆cka2	HEK2_pS360	0.670182
∆sit4	HEK2_pS360	0.89812
∆ssk2	HEK2_pS360	-0.565505
∆ctk1	STU1_pS271	0.802245
∆dbf2	STU1_pS271	0.751416
∆sit4	STU1_pS271	1.05972
∆mck1	POL12_pS126	0.778972
∆rim15	POL12_pT153pS168	0.679517
∆bud32	POL12_pS168	-0.508949
∆yvh1	POL12_pT185pT190	-0.623531
∆kin1	APL3_pS706	-0.845135
∆cmk2	APL3_pT727	-0.896793
∆mck1	APL3_pT727	0.780082
∆ste11	APL3_pT727	-0.602865
∆yvh1	APL3_pT727	-0.654683
∆dbf2	FUI1_pT19pT22	0.500016
∆yvh1	FUI1_pT19pT22	1.31738
∆bud32	FUI1_pS32	-0.974241
∆ste11	FUI1_pS32	-0.740962
∆bud32	FUI1_pT54pS56pT61	1.42657
∆mck1	FUI1_pT54pS56	0.914824
∆ste11	FUI1_pT54pS56	0.690389
∆yvh1	FUI1_pT54pS56	0.727403
∆bud32	FUI1_pS56pT61	-1.66272
∆ste11	FUI1_pS56pT61	-1.10291
∆yck2	FUI1_pS56pT61	-0.580563
∆yvh1	FUI1_pS56pT61	0.711524
∆pph3	PSY4_pT347	1.38194
∆sit4	PSY4_pS409	0.787414
∆swe1	PSY4_pS409	1.20197
∆bub1	PSY4_pS413	1.01506
∆dbf2	PSY4_pS413	0.704511
∆dun1	PSY4_pS413	0.509054
∆ctk1	PSY4_pS415	1.00395
∆dbf2	PSY4_pS415	0.944608
∆yvh1	PSY4_pS434	-0.527626
∆hsl1	EDE1_pS1008	-0.620606
∆bud32	EDE1_pT1010pS1012	-0.791125
∆bud32	EDE1_pS1069pT1073	-0.730427
∆yck1	EDE1_pS1069pT1073	-0.573675
∆yvh1	EDE1_pS1069pT1073	0.571697
∆env7	EDE1_pS1069	-1.71677
∆yvh1	EDE1_pS1069	0.558676
∆bud32	EDE1_pS1087pS1100	1.30193
∆bck1	EDE1_pS1087	0.525543
∆bud32	EDE1_pS1087	0.639208
∆sit4	EDE1_pS1093pS1095	-0.554944
∆ste11	EDE1_pS1093	0.590968
∆ypk1	EDE1_pT1178pS1187	-0.635872
∆ptc1	EDE1_pS1181	0.729397
∆mck1	EDE1_pS1187	-1.25841
∆ste11	EDE1_pS1187	0.610626
∆yvh1	EDE1_pS1187	0.69233
∆yvh1	EDE1_pS1191pS1194	0.885053
∆sit4	EDE1_pS1191	-0.591145
∆cka1	EDE1_pS1284	-0.874718
∆cka2	EDE1_pS1284	-1.1316
∆mck1	EDE1_pT1307	0.656023
∆bud32	EDE1_pT1340	0.804395
∆ctk1	EDE1_pT1340	0.826884
∆rim15	EDE1_pT1340	-0.774929
∆sch9	EDE1_pT1340	-1.36789
∆ste11	EDE1_pT1340	0.511285
∆ypl150w	EDE1_pT1340	-0.845285
∆yvh1	EDE1_pT1340	0.568728
∆bub1	EDE1_pS1343	0.575175
∆sit4	EDE1_pS1343	-0.663709
∆ypl150w	EDE1_pS1343	-0.53919
∆yvh1	EDE1_pS1343	0.804821
∆bud32	EDE1_pS241pS244	0.500151
∆mck1	EDE1_pS241pS244	-1.10421
∆akl1	EDE1_pS241pS248	0.629366
∆ptc1	EDE1_pS241pS248	0.563231
∆ste11	EDE1_pS241pS248	-0.952049
∆dbf2	EDE1_pS241	-0.631349
∆mck1	EDE1_pS241	-0.575913
∆akl1	EDE1_pS244pS249	-0.702739
∆sit4	EDE1_pS244pS249	-1.06711
∆mck1	EDE1_pS244	-0.836066
∆sit4	EDE1_pS244	-1.0225
∆sit4	EDE1_pT245pS249	-1.82355
∆fpk1	EDE1_pT245	-0.585628
∆mck1	EDE1_pT245	1.68452
∆pph21	EDE1_pT245	0.523414
∆mck1	EDE1_pS248	2.79283
∆sit4	EDE1_pS248	-0.781128
∆bud32	EDE1_pS249	-0.685404
∆mck1	EDE1_pS249	1.02021
∆sit4	EDE1_pS249	-1.3485
∆yvh1	EDE1_pS249	-0.546807
∆cka2	EDE1_pS260	1.01744
∆dbf2	EDE1_pS260	0.583123
∆ypk1	EDE1_pS260	0.906927
∆akl1	EDE1_pS265	-1.23497
∆bud32	EDE1_pS265	-0.987067
∆prk1	EDE1_pS265	-0.785036
∆ste11	EDE1_pS265	1.22194
∆ypk1	EDE1_pS265	1.10847
∆hog1	EDE1_pT489	1.11561
∆sch9	EDE1_pT489	1.48265
∆dbf20	EDE1_pT513	1.34135
∆sch9	EDE1_pT513	1.61509
∆ste11	EDE1_pT513	-1.47959
∆bub1	EDE1_pS621	0.748943
∆ypk1	EDE1_pS621	1.1224
∆bub1	EDE1_pT631	1.22516
∆cmk2	EDE1_pT631	-1.56768
∆ypk1	EDE1_pT631	1.72257
∆hrk1	EDE1_pS900	-0.777886
∆sch9	EDE1_pS950	0.522588
∆elm1	EDE1_pT975	-2.02965
∆ctk1	PIN4_pS189	-0.745071
∆sit4	PIN4_pS189	-0.974749
∆sit4	PIN4_pS191pS194	-0.922321
∆hog1	PIN4_pS191	0.73407
∆oca1	PIN4_pS191	1.04577
∆ppz1	PIN4_pS191	-0.617577
∆sit4	PIN4_pS191	-1.39168
∆ssk2	PIN4_pS191	0.881048
∆oca1	PIN4_pS194	1.02525
∆sit4	PIN4_pS194	-0.977995
∆ssk2	PIN4_pS194	0.746288
∆bud32	PIN4_pS197	-0.789534
∆ppz1	PIN4_pS197	0.745495
∆sit4	PIN4_pS197	0.599454
∆ypk1	PIN4_pS197	-0.717623
∆sit4	PIN4_pS466	0.888088
∆swe1	PIN4_pS466	0.589463
∆sit4	PIN4_pS541	-0.766341
∆hog1	PIN4_pS638	-0.821813
∆hrk1	PIN4_pS638	-1.53887
∆sit4	PIN4_pS638	1.24632
∆ssk2	PIN4_pS638	-0.942061
∆yvh1	PIN4_pS638	0.842816
∆akl1	PIN4_pS640	-0.569897
∆hrk1	PIN4_pS640	-1.43754
∆ssk2	PIN4_pS640	-0.611352
∆ypl150w	PIN4_pS640	-0.575462
∆yvh1	PIN4_pS640	0.660498
∆bud32	PIN4_pS653pS655	0.826394
∆ste11	PIN4_pS653pS655	-0.55395
∆bck1	PIN4_pS653	-0.611396
∆bud32	PIN4_pS653	0.798901
∆hog1	PIN4_pS653	-0.781287
∆kin2	PIN4_pS653	-0.879058
∆sit4	PIN4_pS653	1.28124
∆ppz1	PIN4_pS655	-0.574906
∆sit4	PIN4_pS655	0.562918
∆cka2	TOD6_pS179	0.507254
∆sit4	TOD6_pS333	1.16024
∆yvh1	TOD6_pS333	2.09731
∆swe1	TOD6_pY339	0.737943
∆sit4	TOD6_pS341	0.916442
∆ste11	TOD6_pS341	0.855243
∆swe1	TOD6_pS341	0.659841
∆sit4	PTC3_pT373	0.567811
∆ste11	PTC3_pT373	-0.559327
∆kns1	SHP1_pS106pT107	-1.6695
∆bud32	SHP1_pS106pS108	0.992978
∆cka2	SHP1_pS106pS108	0.987661
∆ctk1	SHP1_pS106pS108	1.23488
∆kns1	SHP1_pS106pS108	-1.88699
∆ste11	SHP1_pS106pS108	0.698473
∆kns1	SHP1_pT107pS108	-1.87721
∆ste11	SHP1_pT107pS108	0.858617
∆sit4	SHP1_pS128	0.66075
∆bud32	SHP1_pS210	-0.538241
∆bub1	SHP1_pS315pS322	0.539853
∆cka2	SHP1_pS315pS322	0.527767
∆kns1	SHP1_pS315pS322	-0.732605
∆rim15	SHP1_pS315pS322	-0.774325
∆sky1	SHP1_pS315pS322	0.59603
∆bub1	SHP1_pS315	0.732214
∆bud32	SHP1_pS315	0.6404
∆cka2	SHP1_pS315	0.655351
∆ctk1	SHP1_pS315	0.691535
∆kns1	SHP1_pS315	-0.839762
∆rim15	SHP1_pS315	-0.569551
∆sit4	SHP1_pS315	0.515667
∆ste11	SHP1_pS315	0.715466
∆bud32	SHP1_pS322	-0.707024
∆ste11	SHP1_pS322	-0.628742
∆bub1	SHP1_pT331	0.742417
∆kns1	SHP1_pT331	-0.807116
∆ppz1	SHP1_pT331	0.96888
∆ptc1	SHP1_pT331	0.739001
∆ptc7	SHP1_pT331	1.24455
∆sit4	SHP1_pT331	0.829185
∆ste11	SHP1_pT331	1.07813
∆bud32	SKT5_pS133pS136	0.66107
∆ppz1	SKT5_pS133	-1.03407
∆ppz1	SKT5_pS134	-0.629502
∆cna1	SKT5_pS136	-0.679088
∆bud32	UBP13_pS353	0.996769
∆sit4	UBP13_pS463	1.57349
∆swe1	UBP13_pS463	0.977158
∆yvh1	UBP13_pS463	1.04475
∆mck1	ILS1_pS632	0.668033
∆bud32	CDC27_pT351	1.29148
∆sit4	CDC27_pT351	0.662805
∆ste7	CDC27_pS354	-2.45555
∆cla4	BOI1_pS104	0.547526
∆kin1	BOI1_pS104	-0.713562
∆kin2	BOI1_pS104	-0.66543
∆ste11	BOI1_pS104	-0.584532
∆cka2	BOI1_pS405pS412	0.864165
∆sit4	BOI1_pS405pS412	1.65356
∆swe1	BOI1_pS405pS412	0.646372
∆sit4	BOI1_pS528	0.719242
∆ste11	BOI1_pS528	-0.869394
∆mck1	BOI1_pS570	1.11614
∆sit4	BOI1_pS574	1.52977
∆bck1	BOI1_pS578	0.541709
∆cla4	BOI1_pS578	0.640129
∆sit4	BOI1_pS578	1.08251
∆ssk2	BOI1_pS578	-0.635385
∆ste11	BOI1_pS590	-0.785013
∆pph22	BOI1_pS599	0.553534
∆swe1	BOI1_pS599	-0.92442
∆cka2	BOI1_pS601pS605	0.702159
∆ppz1	BOI1_pS601	-0.708669
∆psr1	BOI1_pS601	-0.732429
∆swe1	BOI1_pS601	-1.52098
∆hal5	BOI1_pS605	0.872988
∆psr1	BOI1_pS605	1.14163
∆sit4	BOI1_pS605	0.830989
∆sky1	BOI1_pS605	0.891818
∆swe1	BOI1_pS605	2.09059
∆yvh1	BOI1_pS605	-0.924762
∆bck1	BOI1_pS640	1.02295
∆oca1	BOI1_pS640	-1.012
∆sch9	BOI1_pS640	0.84199
∆sit4	BOI1_pS640	2.07625
∆ssk2	BOI1_pS640	-1.14925
∆yvh1	BOI1_pS640	1.43616
∆ssk2	BOI1_pS644	-0.662652
∆yvh1	BOI1_pS644	0.631908
∆cka2	BOI1_pS648	1.13191
∆pkh3	BOI1_pS648	1.29899
∆psr1	BOI1_pS648	1.44396
∆sit4	BOI1_pS648	2.71515
∆sky1	BOI1_pS648	1.19076
∆swe1	BOI1_pS648	3.44199
∆cka2	BOI1_pS655	1.00739
∆hal5	BOI1_pS655	1.93365
∆hog1	BOI1_pS655	-1.0447
∆psr1	BOI1_pS655	1.41868
∆sit4	BOI1_pS655	2.22287
∆sky1	BOI1_pS655	1.27843
∆swe1	BOI1_pS655	2.58756
∆kin1	BOI1_pS659	-0.55709
∆sit4	BOI1_pS659	-0.859038
∆swe1	BOI1_pS659	-0.974516
∆sit4	BOI1_pS735	0.549834
∆cmk2	BOI1_pS737	-0.746033
∆ypk1	BOI1_pS737	0.809418
∆cka2	BOI1_pS86	0.558185
∆cla4	BOI1_pS86	0.587336
∆hal5	BOI1_pS86	0.827599
∆pkh3	BOI1_pS86	0.539128
∆psr1	BOI1_pS86	0.525043
∆sit4	BOI1_pS86	1.77456
∆swe1	BOI1_pS86	1.75143
∆swe1	YBL086C_pS274	0.583984
∆cka1	MAP2_pS35	-2.50559
∆yvh1	MAP2_pS35	0.612228
∆bub1	RPL32_pS40	0.645863
∆bud32	RPL32_pS40	0.627202
∆sch9	RPL32_pS40	0.787891
∆sit4	RPL32_pS40	0.771525
∆bud32	RPL32_pS67	0.643029
∆env7	BRN1_pS245pS254	-0.534211
∆env7	BRN1_pS245	-0.670618
∆env7	BRN1_pS548	-0.723128
∆cka1	BRN1_pT682	-0.95076
∆env7	BRN1_pT682	-0.761157
∆cla4	ATP1_pS178	-0.715295
∆cmp2	ATP1_pS178	0.675905
∆ppz1	ATP1_pS178	1.26199
∆ptc7	ATP1_pS178	1.4304
∆sit4	ATP1_pS178	-0.932329
∆sky1	ATP1_pS178	-0.613831
∆yvh1	ATP1_pS178	-0.65268
∆kin1	ECM21_pS18	-0.534564
∆sit4	ECM21_pS18	0.785349
∆cka2	ECM21_pS306	-0.504933
∆sit4	ECM21_pS33	0.762475
∆swe1	ECM21_pS33	0.941748
∆pph21	ECM21_pS490	0.559388
∆tpk2	ECM21_pS490	-0.714131
∆ptc1	ECM21_pS960	0.660757
∆sit4	ECM21_pS960	1.62392
∆sky1	ECM21_pS960	0.79969
∆swe1	ECM21_pS960	0.781672
∆yvh1	ECM21_pS960	1.49485
∆sit4	RTG3_pS142	-0.786121
∆bub1	RTG3_pT150	0.684795
∆cla4	RTG3_pT150	0.747408
∆ppz1	RTG3_pT150	-0.777541
∆sit4	RTG3_pS227	0.806038
∆swe1	RTG3_pS227	1.07532
∆sit4	RTG3_pS259	1.18304
∆yvh1	RTG3_pS259	0.734625
∆pph21	RTG3_pS269	0.508986
∆bud32	RTG3_pS376	-0.649445
∆ste11	RTG3_pS376	-1.14282
∆cla4	SEA4_pS901	0.837821
∆yvh1	SEA4_pS901	0.65928
∆dbf2	PKC1_pS577	0.554192
∆ptc1	PKC1_pS623	0.504189
∆rim15	PKC1_pS670	0.572451
∆yvh1	PKC1_pS670	-0.612098
∆cmk2	PKC1_pT683	-0.638484
∆ste11	PKC1_pT683	-0.78097
∆ypk1	PKC1_pT683	0.601669
∆yvh1	PKC1_pS750	-0.989165
∆cka1	PKC1_pS772	0.559992
∆yck1	PKC1_pS772	-0.687535
∆yvh1	PKC1_pS797	-0.534052
∆cla4	PKC1_pS801pT803	0.536519
∆yck1	PKC1_pS801pT803	-0.738719
∆yck2	PKC1_pS801pT803	-0.542643
∆yvh1	PKC1_pS801pT803	-0.622261
∆ptc1	DSF2_pS122	0.651907
∆yvh1	DSF2_pS122	0.563793
∆sch9	DSF2_pS307	0.658511
∆mck1	DSF2_pS395	0.579882
∆bud32	IPP1_pT247	-0.764537
∆ptc1	IPP1_pT247	-0.534476
∆sky1	IPP1_pT247	-0.553723
∆yvh1	IPP1_pT247	-0.654754
∆cla4	IPP1_pT251	0.88251
∆ptc1	IPP1_pT251	1.4543
∆ste11	IPP1_pT251	-0.64638
∆ypk1	IPP1_pT251	0.654781
∆yvh1	IPP1_pT251	-0.522558
∆cla4	IPP1_pS266	0.607474
∆ptc1	IPP1_pS266	0.956937
∆bud32	FUR4_pS622	0.76289
∆sit4	FUR4_pS622	0.602702
∆ste11	FUR4_pS622	0.539889
∆yvh1	FUR4_pS622	0.778334
∆bud32	CHS3_pT148	-0.570152
∆oca1	CHS3_pS537pT538	-0.72503
∆ste11	CHS3_pS537pT538	-0.962768
∆sit4	CHS3_pS537	0.557856
∆ste11	CHS3_pS537	-0.683123
∆cla4	CHS3_pT538	-0.632907
∆cmk2	CHS3_pT538	-0.67972
∆ste11	CHS3_pT538	-0.618468
∆yvh1	CHS3_pS600	0.900131
∆ptc1	YPK3_pS105	0.551547
∆yvh1	YPK3_pS105	0.866897
∆ptc1	YPK3_pT107	-0.530044
∆yvh1	YPK3_pT107	0.522591
∆cmp2	YPK3_pS517	0.719665
∆cna1	YPK3_pS517	0.839712
∆ptc1	YPK3_pS517	-0.662594
∆tpk3	YPK3_pS517	0.581912
∆ypk1	YPK3_pS517	-0.679348
∆yvh1	YPK3_pS517	1.43108
∆sch9	YPK3_pT82	0.584977
∆swe1	YPK3_pT82	0.510867
∆ptc1	YPK3_pS90	0.53323
∆sit4	YPK3_pS90	0.737495
∆yvh1	YPK3_pS90	0.610492
∆sch9	RPL4A_pT283	-1.30537
∆yvh1	RPL4A_pT283	0.86471
∆bub1	RPL4A_pS284	0.836431
∆dun1	RPL4A_pS284	0.960538
∆pph3	RPL4A_pS284	0.853454
∆sch9	RPL4A_pS284	-1.40395
∆sch9	RPL4A_pS85	-0.717178
∆swe1	CHS2_pS133	0.613855
∆yvh1	CHS2_pS14	0.779259
∆dun1	CHS2_pS40	-0.565582
∆ptk2	CHS2_pS43	1.1264
∆bub1	CHS2_pS60	-0.688514
∆cka2	CHS2_pS60	-0.556394
∆cla4	CHS2_pS60	-0.651334
∆pkp1	CHS2_pS60	0.600811
∆ppz1	CHS2_pS82pS86	-0.730464
∆yvh1	CHS2_pS82pS86	0.584024
∆mck1	CHS2_pS86	1.53038
∆bud32	REB1_pS345	-0.939271
∆cka2	REB1_pS56	1.29434
∆hog1	YRO2_pS293	1.73276
∆ppz1	YRO2_pS293	1.57145
∆ssk2	YRO2_pS293	0.699655
∆slt2	YRO2_pS301	-0.501779
∆ste11	YRO2_pS301	-0.602102
∆yck2	YRO2_pS302	-0.571696
∆yvh1	YRO2_pS302	-0.627076
∆fpk1	AKL1_pS1072	-1.64228
∆ppz1	AKL1_pS1072	-0.513659
∆ste11	AKL1_pS407	0.549113
∆cla4	AKL1_pS458	0.635712
∆hal5	AKL1_pS458	0.592324
∆pkh3	AKL1_pS458	0.5098
∆ptc1	AKL1_pS458	0.806953
∆sit4	AKL1_pS458	1.39868
∆swe1	AKL1_pS458	1.51708
∆yvh1	AKL1_pS458	-0.519386
∆yvh1	AKL1_pT471	1.13896
∆fpk1	AKL1_pS496pS504	0.6992
∆ppz1	AKL1_pS496	-0.510966
∆yvh1	AKL1_pS504	-0.857981
∆sit4	AKL1_pS524	-0.614903
∆bub1	AKL1_pS541	0.615288
∆rim15	AKL1_pS541	-0.536635
∆ste11	AKL1_pS541	0.596691
∆dbf2	AKL1_pS801	0.515009
∆ppz1	AKL1_pS872	-0.661896
∆ste11	AKL1_pS872	-0.712958
∆sit4	AKL1_pS960pS971	1.17116
∆bub1	AKL1_pS960	-0.63009
∆yvh1	AKL1_pS960	-0.576829
∆bub1	AKL1_pS971	0.843526
∆fpk1	AKL1_pS971	0.624821
∆sky1	AKL1_pS971	0.671733
∆yvh1	AKL1_pS971	0.803511
∆swe1	AKL1_pS972	0.889341
∆yvh1	AKL1_pT976	-2.02792
∆sky1	ORC2_pS188	-0.693461
∆sit4	BAP2_pS16	1.19435
∆ste11	BAP2_pS16	0.941475
∆bud32	BAP2_pS21pS24	-1.14043
∆ypk1	BAP2_pS4	0.580808
∆cka2	BAP2_pS76pS87	-1.23369
∆ptc4	BAP2_pS76pS87	-1.19609
∆sit4	BAP2_pS76pS87	1.05114
∆ctk1	BAP2_pS76	0.648001
∆mck1	BAP2_pS76	0.648146
∆sit4	BAP2_pS76	0.680435
∆ste11	BAP2_pS76	0.573855
∆yck2	BAP2_pS76	1.08174
∆cka2	BAP2_pS84pS87	2.6908
∆sch9	BAP2_pS84pS87	-0.646042
∆yvh1	BAP2_pS84pS87	0.545206
∆sit4	BAP2_pS87	1.77907
∆cka2	BAP2_pS9	0.810181
∆bud32	TAT1_pS13pS18pS20	0.853832
∆cka2	TAT1_pS13pS18pS20	0.622264
∆kns1	TAT1_pS13pS18pS20	-1.08988
∆sit4	TAT1_pS13pS18pS20	1.07338
∆sky1	TAT1_pS13pS18pS20	0.734269
∆ypl150w	TAT1_pS13pS18pS20	-0.658736
∆bud32	TAT1_pS13pS18	0.882378
∆kns1	TAT1_pS13pS18	-1.4888
∆sit4	TAT1_pS13pS18	0.648149
∆ypl150w	TAT1_pS13pS18	-0.723353
∆bud32	TAT1_pS13pS20	1.34145
∆kns1	TAT1_pS13pS20	-0.974808
∆sit4	TAT1_pS13pS20	0.922123
∆sky1	TAT1_pS13pS20	0.548379
∆bud32	TAT1_pS13	0.985939
∆kns1	TAT1_pS13	-1.24934
∆sit4	TAT1_pS13	0.630215
∆ste11	TAT1_pS13	0.890758
∆ypl150w	TAT1_pS13	-0.678218
∆kns1	TAT1_pS18pS20	-0.92157
∆sit4	TAT1_pS18pS20	-0.62141
∆yvh1	TAT1_pS18pS20	0.503041
∆kns1	TAT1_pS18	-0.916363
∆bub1	TAT1_pS20	-1.07031
∆cka2	TAT1_pS20	-0.695054
∆sch9	TAT1_pS20	0.733216
∆sit4	TAT1_pS20	-1.20282
∆ste11	TAT1_pS20	-0.913016
∆yck2	TAT1_pS44pT47	-1.25673
∆bud32	TAT1_pS44	-0.617433
∆sky1	TAT1_pS44	0.654734
∆yck2	TAT1_pS44	-1.51124
∆hsl1	TAT1_pS577	-1.76846
∆ptc4	TAT1_pS577	0.598478
∆bud32	TAT1_pS596pS599	0.723153
∆mck1	TAT1_pS598	1.13186
∆bud32	TAT1_pS599	1.06413
∆ptc1	TAT1_pS599	0.56404
∆ste11	TAT1_pS599	0.519425
∆bud32	TAT1_pS80pS84	-0.550759
∆cka2	TAT1_pS84	0.694734
∆yck2	TAT1_pS84	-1.00432
∆ptc1	PFF1_pS608	-0.960021
∆bub1	RPG1_pS504	2.34922
∆bud32	RPG1_pS504	1.56577
∆cka1	RPG1_pS504	-0.94379
∆cmp2	RPG1_pS504	-0.691109
∆ctk1	RPG1_pS504	1.65212
∆ksp1	RPG1_pS504	1.05976
∆rim11	RPG1_pS504	-1.0379
∆yvh1	RPG1_pS504	1.81305
∆bub1	RPG1_pS508pT513	2.2056
∆bud32	RPG1_pS508pT513	1.69303
∆cka1	RPG1_pS508pT513	-1.50895
∆cka2	RPG1_pS508pT513	-0.923413
∆isr1	RPG1_pS508pT513	0.647071
∆rim15	RPG1_pS508pT513	-0.548591
∆sit4	RPG1_pS508pT513	0.76647
∆ste11	RPG1_pS508pT513	0.631408
∆yvh1	RPG1_pS508pT513	1.53936
∆bub1	RPG1_pS508	1.13487
∆bud32	RPG1_pS508	0.856803
∆cka1	RPG1_pS508	-0.816734
∆cka2	RPG1_pS508	-0.630277
∆ctk1	RPG1_pS508	0.861926
∆ksp1	RPG1_pS508	0.586698
∆ste11	RPG1_pS508	0.624629
∆yvh1	RPG1_pS508	1.148
∆bub1	RPG1_pT513	0.608727
∆cka2	RPG1_pT513	-0.513974
∆yvh1	RPG1_pT513	0.546791
∆bub1	RPG1_pS893	0.638839
∆cla4	RPG1_pS893	0.773341
∆ctk1	RPG1_pS893	0.782132
∆bub1	RPG1_pT921	0.638069
∆bub1	RPG1_pT938	0.681705
∆ptc1	RPG1_pT938	0.555318
∆ptc1	RPG1_pT940	0.581866
∆bud32	SEC18_pS226	-0.812896
∆cka1	SEC18_pS226	-0.584156
∆cla4	SEC18_pS226	-1.43389
∆ctk1	SEC18_pS226	-0.866476
∆bub1	SPT7_pS100	0.59533
∆dbf2	SPT7_pS100	0.817121
∆dun1	SPT7_pS100	0.599407
∆yvh1	SPT7_pS100	-0.680794
∆cka2	SPT7_pS145	-1.13767
∆yvh1	MIS1_pS441	-0.859157
∆ptc1	IST2_pS621	0.570144
∆sit4	IST2_pS621	0.924813
∆yvh1	IST2_pS621	0.568496
∆bub1	IST2_pT701pS704	0.507695
∆yck1	IST2_pT701pS704	-1.0661
∆yck2	IST2_pT701pS704	-0.501456
∆yvh1	IST2_pT701pS704	0.560114
∆yck1	IST2_pS704	-0.731665
∆yvh1	IST2_pS704	0.667812
∆cna1	IST2_pS714	0.644243
∆yvh1	IST2_pS714	1.15918
∆ctk1	IST2_pT726pS729	-0.590624
∆hrk1	IST2_pS729	0.503201
∆cka2	IST2_pS780	-0.529112
∆yck1	IST2_pS793	-0.726033
∆yvh1	IST2_pS844	0.972023
∆sch9	IST2_pS847pT850	0.625977
∆ypk1	IST2_pS847pT850	-0.707489
∆sit4	IST2_pS847	-0.563006
∆yck1	IST2_pS847	-0.545639
∆yck2	IST2_pS847	-0.573672
∆ypk1	IST2_pS847	-0.602908
∆hog1	IST2_pT850	0.536645
∆ste11	IST2_pT850	-0.947007
∆yck1	IST2_pT850	-0.614608
∆yck2	IST2_pT850	-0.677807
∆ypk1	IST2_pT850	-0.753396
∆yck2	IST2_pS859	-1.6038
∆yck2	IST2_pS925pS926	-1.34854
∆oca1	IST2_pS925	-0.532802
∆yck2	IST2_pS925	-0.960724
∆yck2	IST2_pS926	-1.00967
∆cka2	RXT2_pT144	-1.97501
∆cka1	RXT2_pS249	-1.00184
∆cka2	RXT2_pS249	-0.801406
∆bub1	MMS4_pS61	0.859523
∆ctk1	MMS4_pS61	0.660218
∆yvh1	MMS4_pS61	0.5063
∆bud32	EXO84_pS291	-0.574974
∆cla4	EXO84_pS291	0.500085
∆cla4	EXO84_pS490	-0.713732
∆yvh1	EXO84_pS490	0.68424
∆bud32	SIF2_pS113	1.27759
∆ctk1	SIF2_pS113	0.561927
∆mck1	SIF2_pS113	0.567009
∆sit4	SIF2_pS113	0.530228
∆yvh1	SIF2_pS113	0.546633
∆bck1	VID24_pS27	-0.917972
∆bub1	AIM3_pT568	0.709384
∆sch9	AIM3_pT568	0.87433
∆bud32	AIM3_pS58pS64	-0.588708
∆ctk1	AIM3_pS58pS64	-1.22176
∆dun1	AIM3_pT729	0.956006
∆pph22	AIM3_pT729	1.01844
∆ptk2	AIM3_pT729	-0.546055
∆prk1	AIM3_pT805	-1.54025
∆sch9	AIM3_pT805	0.895379
∆ypk1	AIM3_pT805	1.22958
∆cka1	AIM3_pS843pS847	-2.19376
∆mck1	AIM3_pS843pS847	-0.915705
∆ctk1	AIM3_pS843	0.619645
∆mck1	AIM3_pS843	-1.18573
∆bud32	CMD1_pS79	1.10432
∆cka2	CMD1_pS79	-1.42325
∆ctk1	CMD1_pS79	0.534417
∆pkp1	CMD1_pS79	-0.931342
∆ptk2	CMD1_pS79	0.701917
∆ste11	CYC8_pS429	0.822118
∆yvh1	CYC8_pS429	-0.731442
∆ptc1	CYC8_pS768	0.599494
∆bub1	CYC8_pS780	1.11887
∆ctk1	CYC8_pS780	0.932233
∆dbf2	CYC8_pS780	1.21969
∆dun1	CYC8_pS780	0.966797
∆ppz1	CYC8_pS780	0.513053
∆ste11	CYC8_pS805	-0.76945
∆yvh1	CYC8_pS805	0.524289
∆bud32	CYC8_pS815pS817	0.550314
∆cka2	CYC8_pS815pS817	0.508882
∆ctk1	CYC8_pS815pS817	0.668258
∆kns1	CYC8_pS815pS817	-1.60845
∆ptc1	CYC8_pS815pS817	0.503712
∆sit4	CYC8_pS815pS817	0.561762
∆ste11	CYC8_pS815pS817	0.591523
∆cka2	CYC8_pS817	-0.780183
∆ctk1	CYC8_pS817	-0.679731
∆kns1	CYC8_pS817	1.47177
∆sit4	CYC8_pS817	-0.911533
∆ptc1	CYC8_pS866	0.972342
∆ste11	CYC8_pS866	-0.52979
∆ptc1	CYC8_pS943	0.716557
∆mck1	GRS1_pS203	0.802732
∆sit4	GRS1_pT666	1.85693
∆bub1	VMA2_pS137	0.640608
∆ppt1	VMA2_pS137	1.57711
∆ptc1	VMA2_pS137	0.987233
∆yvh1	VMA2_pS503	0.577493
∆bub1	VMA2_pS511	1.77463
∆bud32	VMA2_pS511	0.905895
∆cla4	VMA2_pS511	0.524695
∆ctk1	VMA2_pS511	1.13863
∆ste11	VMA2_pS515	-0.621246
∆cka2	OPY1_pS162	-1.32952
∆yvh1	SHE3_pS28	-0.556063
∆bud32	SHE3_pS348	-0.85156
∆mck1	SHE3_pS348	1.20205
∆ssk2	SHE3_pS348	-0.52013
∆bud32	SHE3_pS361	-0.632981
∆ptc1	SHE3_pS361	0.707277
∆yvh1	SHE3_pS361	-1.18555
∆sch9	IRA1_pS1342	-0.918328
∆cka2	MAK5_pS138	-2.02243
∆dun1	SLI15_pS159	0.53623
∆ypk3	SLI15_pS159	-0.555357
∆ypk3	SLI15_pS166	-0.586071
∆ppz1	SLI15_pS233	-0.915528
∆ypk3	SLI15_pS233	-0.58887
∆ypk3	SLI15_pY325	-0.612111
∆dbf2	SLI15_pS565	0.533685
∆ypk3	SLI15_pS565	-0.596939
∆yvh1	SLI15_pS649	-0.508504
∆hsl1	CDC28_pT18	1.85731
∆ptp1	CDC28_pT18	0.55293
∆swe1	CDC28_pT18	-2.3079
∆ypk1	CDC28_pT18	0.534196
∆hsl1	CDC28_pY19	1.78197
∆ptp1	CDC28_pY19	0.560359
∆swe1	CDC28_pY19	-1.70586
∆bud32	SSE2_pS384	0.744783
∆ptc1	SSE2_pS384	0.978187
∆sch9	SSE2_pS384	0.74811
∆sit4	SSE2_pS384	0.691286
∆ste11	SSE2_pS384	-1.07853
∆ypl150w	SSE2_pS384	0.886491
∆yvh1	SSE2_pS384	-0.69117
∆tpk2	SMY2_pS12	-1.18323
∆ctk1	SMY2_pT129	0.922437
∆ppz1	SMY2_pT129	-0.773298
∆ptc1	SMY2_pT129	0.802343
∆sit4	SMY2_pT129	0.668893
∆ypk1	SMY2_pT129	0.779995
∆yvh1	SMY2_pS602	-0.616527
∆cmk2	SMY2_pS84	-0.519595
∆ptc1	SMY2_pS84	0.678363
∆ste11	SMY2_pS84	-0.979694
∆ypk1	SMY2_pS84	0.643954
∆bub1	SMY2_pS96	1.06927
∆bud32	SMY2_pS96	0.979332
∆cka2	SMY2_pS96	0.905694
∆cla4	SMY2_pS96	1.01283
∆ctk1	SMY2_pS96	1.14307
∆ypk1	SMY2_pS96	1.14262
∆bud32	RPL21A_pT143	-0.737181
∆cka1	RPL21A_pT143	-0.531572
∆dbf2	RPL21A_pT143	-3.07671
∆sit4	RPL21A_pT143	-0.588779
∆yvh1	RPL21A_pT143	-1.24605
∆bud32	RPL21A_pS70	0.80307
∆yvh1	RPL21A_pS70	0.646399
∆sit4	PGI1_pT53	-0.54863
∆sit4	PGI1_pS537	-0.504292
∆yck2	YBR197C_pS18	-0.841848
∆yvh1	YBR197C_pS24	0.508057
∆fpk1	BEM1_pT20	0.596641
∆sit4	BEM1_pS458	-0.670566
∆bud32	BEM1_pS47	-0.634844
∆mck1	BEM1_pT51	0.77912
∆ppz1	BEM1_pT51	-0.587734
∆cka2	MCM7_pT811pT820	-1.27369
∆mck1	MCM7_pT820	0.577012
∆yvh1	MCM7_pS838	-0.701067
∆bud32	FTH1_pS116	0.899938
∆yvh1	FTH1_pS116	0.775153
∆bud32	FTH1_pS461	0.769312
∆kns1	FTH1_pS461	-0.846476
∆ppz1	FTH1_pS461	1.12129
∆bud32	AME1_pS59	-0.958544
∆cla4	AME1_pS59	0.61864
∆env7	AME1_pS59	-0.99659
∆cka1	AME1_pS96	-0.563523
∆ctk1	SDS24_pS447pS458	-1.07621
∆sit4	SDS24_pS447pS458	-0.556031
∆bub1	SDS24_pS94	-0.653743
∆cna1	SDS24_pS94	0.56759
∆ctk1	SDS24_pS94	-0.702344
∆dbf2	SDS24_pS94	-0.554562
∆ypl150w	SDS24_pS94	-0.58459
∆ctk1	HPC2_pS388	0.734937
∆dbf2	HPC2_pS388	0.779017
∆dun1	HPC2_pS388	-1.14216
∆pph3	HPC2_pS388	1.50601
∆sky1	HPC2_pS388	-0.648409
∆swe1	HPC2_pS388	0.530396
∆ypk1	HPC2_pS388	-0.68593
∆fus3	PDB1_pT352	-1.19379
∆ptc7	PDB1_pT352	3.28245
∆mck1	YBR225W_pS109	1.08027
∆sit4	YBR225W_pS359	0.827772
∆sch9	YBR225W_pS533	0.550891
∆ctk1	VHC1_pS34	-0.68896
∆ptc1	VHC1_pS654	-0.502577
∆tpk2	VHC1_pS654	0.541094
∆cka2	VHC1_pS918	0.537073
∆hog1	VHC1_pS918	-0.546716
∆sit4	VHC1_pS918	-0.630825
∆dun1	ABD1_pS12	0.883143
∆cka2	PRP5_pS512pS519	-1.50918
∆sit4	PRP5_pS512pS519	-0.668807
∆bud32	ISW1_pT1114	-0.828972
∆yvh1	ISW1_pT1114	-0.850469
∆bub1	ISW1_pT694	0.830194
∆bud32	ISW1_pT694	0.615406
∆ctk1	ISW1_pT694	0.723242
∆kns1	ISW1_pT694	-1.0675
∆rim15	ISW1_pT694	-0.866252
∆ptc1	ISW1_pS760	1.09675
∆bud32	ISW1_pS846	0.850011
∆cka1	ISW1_pS846	-1.52486
∆cka1	ENP1_pS190	-0.773649
∆ppz1	MTC4_pT283	-0.58105
∆ptc1	MTC4_pT283	-0.515675
∆bub1	MTC4_pS356	0.671933
∆ptc1	MTC4_pS481	-0.85806
∆yvh1	MTC4_pS481	-0.633245
∆bub1	REI1_pT111	0.544871
∆mck1	REI1_pT111	0.609074
∆yvh1	REI1_pT111	-0.57975
∆cka2	REI1_pT140	-1.80587
∆sit4	REI1_pT140	0.901437
∆yvh1	REI1_pT140	-0.866064
∆cmp2	UBX7_pS395	0.673724
∆ctk1	UBX7_pS395	0.946835
∆cka2	RIF1_pS1795	0.554789
∆mck1	PAF1_pS32	0.573231
∆ste11	PAF1_pS32	-0.582397
∆cka1	PAF1_pS383pS388	-0.665115
∆ste11	PAF1_pS383pS388	0.595168
∆yvh1	PAF1_pS383pS388	0.619265
∆bud32	PAF1_pS383	0.821077
∆ctk1	PAF1_pS383	0.804647
∆yvh1	PAF1_pS383	0.53979
∆bud32	PAF1_pT385pS388	1.00751
∆cka1	PAF1_pS388	-0.77536
∆cka2	PAF1_pS388	-0.507231
∆ste11	PAF1_pS388	0.515368
∆ctk1	YBR287W_pS234	0.519637
∆bud32	PHO89_pS299	1.11263
∆fpk1	PHO89_pS299	-0.64335
∆swe1	PHO89_pS299	0.560539
∆yck2	PHO89_pS299	-0.760147
∆bud32	PHO89_pS314	-1.35859
∆cka2	PHO89_pS314	-0.555079
∆mck1	PHO89_pS314	-1.36642
∆tpk3	PHO89_pS314	-0.549076
∆yck2	PHO89_pS314	-0.774517
∆yvh1	PHO89_pS314	-0.911214
∆bub1	PHO89_pT329pT331	0.83486
∆bud32	PHO89_pT329pT331	1.06082
∆fpk1	PHO89_pT329pT331	-0.648586
∆bud32	PHO89_pT331	-0.773384
∆cka2	PHO89_pT331	-0.512315
∆hrk1	PHO89_pT331	-1.42317
∆mck1	PHO89_pT331	-1.46077
∆bub1	GBP2_pS13	-0.501495
∆mck1	GBP2_pS13	-1.21064
∆sch9	GBP2_pS13	0.714295
∆sit4	GBP2_pS13	0.635575
∆sky1	GBP2_pS13	-1.2026
∆sky1	YCL012C_pS71	0.700141
∆yck2	YCL012C_pS71	-0.753649
∆bud32	BUD3_pT1045	-0.880427
∆ste11	BUD3_pT1045	-0.810441
∆yvh1	BUD3_pT1045	0.724763
∆bub1	BUD3_pS1075pS1085	-0.563872
∆sit4	BUD3_pS1075	0.552533
∆yck1	BUD3_pS1149	0.566569
∆yck1	BUD3_pT1157pS1160	-0.572064
∆bub1	BUD3_pS1226	-0.790525
∆bub1	BUD3_pY1229	-0.604178
∆ptk2	BUD3_pS1254pS1257	0.65666
∆bub1	BUD3_pS1254	-0.579033
∆bub1	BUD3_pS1312	-0.908054
∆bud32	BUD3_pS1312	-0.626472
∆hsl1	BUD3_pS1312	-0.527192
∆yvh1	BUD3_pY1422	1.26688
∆cna1	BUD3_pT1440	-0.529413
∆mck1	BUD3_pT1440	-0.520143
∆yvh1	BUD3_pT1440	-0.528085
∆sit4	BUD3_pS1501	0.507149
∆swe1	BUD3_pS1501	0.536512
∆ppz1	BUD3_pS1515pS1527	-0.663116
∆bub1	BUD3_pT1585	-0.665904
∆sit4	BUD3_pT1585	0.686315
∆ctk1	BUD3_pS1603	0.578745
∆ppz1	BUD3_pS1603	-1.10479
∆sit4	BUD3_pS1603	0.979469
∆yvh1	BUD3_pS1603	0.680851
∆bub1	BUD3_pT457	-0.942855
∆yvh1	BUD3_pT457	-0.849192
∆hal5	BUD3_pS904	0.56359
∆psr1	BUD3_pS904	0.525813
∆sit4	BUD3_pS904	0.848689
∆swe1	BUD3_pS904	1.2226
∆yvh1	BUD3_pS904	-1.42981
∆bud32	BUD3_pS913	-0.694221
∆ypk1	BUD3_pS913	-0.672686
∆yvh1	KCC4_pS439	-0.637616
∆ptc1	KCC4_pS558	0.738491
∆bud32	KCC4_pS787	0.503523
∆sit4	KCC4_pS822	0.749344
∆swe1	KCC4_pS822	0.773768
∆bub1	KCC4_pS894	-1.26279
∆npr1	AGP1_pS87	-1.53196
∆yvh1	AGP1_pS87	0.984348
∆ptc1	BIK1_pS110	0.680514
∆swe1	BIK1_pS110	0.606975
∆dun1	BIK1_pS167	0.597225
∆sit4	BIK1_pS167	0.643159
∆bub1	BIK1_pY24	-0.653649
∆bud32	BIK1_pY24	-0.629077
∆ctk1	BIK1_pY24	0.787654
∆fpk1	BIK1_pY24	-1.26194
∆sit4	BIK1_pS95	0.566097
∆fus3	STE50_pS202	-0.839266
∆kss1	STE50_pS202	-0.522737
∆ste11	STE50_pS202	-1.43192
∆ste7	STE50_pS202	-0.948508
∆bub1	STE50_pS211	0.694373
∆cla4	STE50_pS211	0.568846
∆sit4	STE50_pS211	1.56215
∆ste11	STE50_pS211	-0.962804
∆bub1	LSB5_pS193	-0.695697
∆env7	LSB5_pS193	1.92714
∆cka1	SRO9_pS148	-0.966889
∆sit4	SRO9_pS148	1.38527
∆cla4	SRO9_pT159	0.586246
∆sit4	SRO9_pT159	1.51663
∆ste11	SRO9_pT159	-0.995429
∆bub1	SRO9_pS40	1.03214
∆cla4	SRO9_pS40	0.512674
∆ctk1	SRO9_pS40	0.824161
∆mck1	SRO9_pS40	1.08997
∆ste11	SRO9_pS40	0.779939
∆bub1	SRO9_pS422	1.27095
∆bud32	SRO9_pS422	1.04547
∆ctk1	SRO9_pS422	1.17513
∆kns1	SRO9_pS422	-1.78974
∆sit4	SRO9_pS422	2.17675
∆ste11	SRO9_pS422	1.04915
∆bud32	SRO9_pS430pS433	1.09683
∆cka2	SRO9_pS430pS433	-0.541913
∆sit4	SRO9_pS430pS433	1.16598
∆ctk1	SRO9_pS432	0.509745
∆sit4	SRO9_pS432	1.51984
∆bub1	SRO9_pS433	0.562799
∆bud32	SRO9_pS433	1.04162
∆ctk1	SRO9_pS433	0.540731
∆sky1	SRO9_pS433	0.539913
∆ste11	SRO9_pS433	0.584029
∆yvh1	SRO9_pS433	0.96909
∆bud32	SRO9_pS55	1.01642
∆ctk1	SRO9_pS55	0.705707
∆cla4	SRO9_pT69	0.860126
∆bud32	APA1_pT60	1.18954
∆kns1	APA1_pT60	-2.51071
∆ptc1	APA1_pT60	1.13907
∆rim15	APA1_pT60	-1.22022
∆hal5	LRE1_pS125	2.13289
∆pkh3	LRE1_pS125	1.40822
∆sit4	LRE1_pS125	2.69848
∆swe1	LRE1_pS125	2.63904
∆bub1	LRE1_pT459	0.564498
∆pps1	LRE1_pT459	-0.513227
∆rtk1	LRE1_pS474	-0.796957
∆sit4	LRE1_pS474	-1.22016
∆ssk22	LRE1_pS474	0.527484
∆swe1	LRE1_pS474	-0.879788
∆hal5	LRE1_pS516	0.569314
∆rtk1	LRE1_pS516	-0.50121
∆sit4	LRE1_pS516	-0.660003
∆ssk22	LRE1_pS516	0.631871
∆bub1	SPB1_pT347	0.577361
∆cka1	SPB1_pT347	-0.967387
∆cka2	SPB1_pT347	-0.995047
∆sit4	SPB1_pT347	0.945142
∆cka1	SPB1_pT432	-1.33723
∆sit4	SPB1_pT432	0.588476
∆bub1	SPB1_pS505	0.59456
∆bud32	SPB1_pS505	0.740137
∆ctk1	SPB1_pS505	0.841524
∆sit4	SPB1_pS505	0.604872
∆dun1	ADF1_pS58	-1.78257
∆pph3	ADF1_pS58	0.974283
∆sit4	ADF1_pS58	1.25949
∆ssk2	ADF1_pS58	-0.582564
∆bud32	MRC1_pS189	-0.946333
∆bud32	MRC1_pS367	0.618333
∆cka1	CDC10_pT216	-0.806087
∆cka2	CDC10_pT216	-0.619176
∆cla4	CDC10_pT216	-0.546049
∆dbf2	CDC10_pT216	-0.664001
∆sit4	CDC10_pT216	1.60296
∆ste11	CDC10_pS311	-0.637711
∆ste11	CDC10_pS312	-0.986637
∆bub1	YCP4_pS209	1.2416
∆bub1	ADP1_pS702	-0.507181
∆ptc2	PGK1_pS8	1.62271
∆ptc3	PGK1_pS8	1.3423
∆sit4	PGK1_pS8	-1.06401
∆cka2	YCR016W_pS21	-1.07355
∆cla4	SYP1_pS264	0.571899
∆cmk2	SYP1_pS311	-0.961263
∆pph22	SYP1_pS311	0.629464
∆ptc1	SYP1_pT314	0.829025
∆ste11	SYP1_pT314	-1.187
∆bub1	SYP1_pS384	-1.04439
∆bub1	SYP1_pT386	-1.04469
∆sit4	SYP1_pS405	0.749499
∆bub1	SYP1_pT416	-0.748508
∆sit4	SYP1_pT577	0.541742
∆cka1	SNT1_pS318	-0.544025
∆bub1	ELO2_pT334pS336pS338	0.63216
∆bud32	ELO2_pT334pS336pS338	1.01973
∆cka2	ELO2_pT334pS338	-0.602429
∆fpk1	ELO2_pT334pS338	-0.581789
∆hsl1	ELO2_pT334pS338	0.5223
∆mck1	ELO2_pT334pS338	-1.75944
∆ptk2	ELO2_pT334pS338	-0.97027
∆sky1	ELO2_pT334pS338	-2.34711
∆mck1	ELO2_pT334	-1.12206
∆ptk2	ELO2_pT334	-0.637533
∆sky1	ELO2_pT334	-1.61786
∆hsl1	ELO2_pS336pS338	0.606769
∆ptk2	ELO2_pS336pS338	-1.01697
∆sky1	ELO2_pS336pS338	-2.81137
∆sky1	ELO2_pS336	-1.98147
∆ppz1	ELO2_pS338	0.684895
∆sit4	ELO2_pS338	-0.64856
∆sky1	ELO2_pS338	-2.07042
∆bud32	TAF2_pT158	-0.553687
∆sit4	TAF2_pT158	-0.523688
∆bud32	TAF2_pT161	-0.85306
∆ypk1	TAF2_pT161	-0.551377
∆cka1	TAF2_pS261	-0.812145
∆ypk1	TAF2_pS261	-0.533009
∆kns1	TAF2_pT268	-1.07604
∆sky1	TAF2_pT268	0.830083
∆ste11	TAF2_pT268	0.767808
∆yvh1	TAF2_pT268	0.580399
∆rtk1	ARE1_pS21	-1.15473
∆sit4	ARE1_pS52	-0.56349
∆ptc1	RSC6_pT303	0.527492
∆cla4	THR4_pT104	0.537953
∆yvh1	THR4_pT104	0.760426
∆yck1	CTR86_pS559	-0.609773
∆cka2	PWP2_pS232	-0.622877
∆dun1	PWP2_pS664	0.806345
∆yvh1	PWP2_pS664	-0.616875
∆sit4	PWP2_pS913	-0.552015
∆cla4	YCR061W_pS212	0.914744
∆bud32	YCR061W_pS219	0.965249
∆cka1	YCR061W_pS223	0.636076
∆bud32	YCR061W_pS264	2.0769
∆sit4	YCR061W_pS264	0.687867
∆bud32	RAD18_pS431	0.550211
∆cka2	RAD18_pS431	-1.10944
∆mck1	RAD18_pS431	1.08774
∆vhs1	SOL2_pS61pS64	-0.990392
∆ypk1	SOL2_pS61pS64	-0.514137
∆yvh1	SOL2_pS61pS64	-0.57101
∆vhs1	SOL2_pS64	-0.977862
∆yvh1	SOL2_pS64	-0.812581
∆tpk2	PAT1_pS456	0.614642
∆bud32	TUP1_pT275	-1.09042
∆bud32	TUP1_pS278	-1.33521
∆ste11	TUP1_pS278	-0.871972
∆ptc1	TUP1_pS439	0.601942
∆bub1	ABP1_pT157	1.09359
∆bud32	ABP1_pT157	0.631607
∆cka2	ABP1_pT157	0.675377
∆ctk1	ABP1_pT157	0.834497
∆kns1	ABP1_pT157	-1.09122
∆rim15	ABP1_pT157	-0.827852
∆ste11	ABP1_pT157	0.708744
∆bub1	ABP1_pS169	0.943318
∆cka2	ABP1_pS169	0.783652
∆ctk1	ABP1_pS169	0.840705
∆kns1	ABP1_pS169	-1.23173
∆bub1	ABP1_pT181pS183	1.69649
∆kns1	ABP1_pT181pS183	-1.75855
∆ppz1	ABP1_pT181pS183	1.76426
∆ptc1	ABP1_pT181pS183	1.07573
∆rim15	ABP1_pT181pS183	-0.990617
∆ste11	ABP1_pT181pS183	0.939399
∆cka1	ABP1_pT181	-0.543206
∆ctk1	ABP1_pT181	0.596379
∆bub1	ABP1_pS183	0.740576
∆cka2	ABP1_pS183	0.568234
∆ctk1	ABP1_pS183	0.664714
∆kns1	ABP1_pS183	-0.584186
∆bub1	ABP1_pS313	-0.516157
∆prk1	ABP1_pS327	-0.882592
∆yvh1	ABP1_pS327	0.628529
∆cka1	ABP1_pS365	-0.802767
∆cka2	ABP1_pS365	-0.837073
∆sit4	ABP1_pS365	1.18067
∆cla4	ABP1_pS389	0.681505
∆ste11	ABP1_pS389	-0.562705
∆bub1	ABP1_pS458	-0.561779
∆bud32	ABP1_pS458	-0.521339
∆cla4	ABP1_pS458	0.506431
∆prk1	ABP1_pS458	-1.06511
∆sit4	ABP1_pS458	-0.502226
∆ptc1	ABP1_pS481	0.864187
∆bud32	CDC39_pT1260	0.514868
∆kin2	OCA4_pS91	-0.670348
∆oca1	OCA4_pS91	-0.908722
∆ppz1	OCA4_pS91	-0.554183
∆sky1	OCA4_pS91	0.607775
∆bud32	NHP10_pS202	0.912474
∆cka2	NHP10_pS202	-0.696215
∆bud32	MCD1_pS263	0.547489
∆sit4	PTC1_pS133	1.05133
∆cla4	RPT2_pS176	0.601142
∆ppt1	RPT2_pS176	0.715915
∆ptc1	RPT2_pS176	0.695915
∆bud32	SLX5_pS151	-1.05989
∆ctk1	SLX5_pS151	0.616207
∆bud32	SLX5_pS29	-1.05967
∆ctk1	SLX5_pS29	0.539103
∆ptc1	NOP1_pS124	1.17727
∆hrk1	OSH2_pS1151	-0.618781
∆ptk2	OSH2_pS1151	0.558629
∆sky1	OSH2_pS1151	0.998436
∆cmk2	OSH2_pT419pS422	-1.82902
∆ctk1	OSH2_pT419pS422	-0.9396
∆ste11	OSH2_pT419pS422	-1.79773
∆cmk2	OSH2_pS422	-1.48078
∆ctk1	OSH2_pS422	-0.616963
∆ypk1	OSH2_pS422	0.660584
∆cmk2	OSH2_pS445	-0.53589
∆ctk1	OSH2_pS451pS458	-0.775454
∆cmk2	OSH2_pS451	-0.787262
∆yvh1	OSH2_pT488	0.547935
∆bud32	OSH2_pS517	0.705141
∆bck1	OSH2_pS521	-0.661939
∆bub1	OSH2_pS521	0.51463
∆ctk1	OSH2_pS521	0.774987
∆ptc1	OSH2_pS521	0.528028
∆sit4	OSH2_pS521	0.900117
∆slt2	OSH2_pS521	-1.10925
∆bud32	OSH2_pS7	-0.944271
∆sit4	OSH2_pT783pS787	1.0431
∆bud32	OSH2_pS787	-0.612546
∆slt2	OSH2_pS787	-0.558312
∆bud32	OSH2_pS848	-1.23301
∆ptc1	OSH2_pS848	-0.561166
∆yck2	OSH2_pS848	-0.633324
∆pbs2	GPD1_pS24pS27	-0.579588
∆ptc1	GPD1_pS24pS27	-0.605958
∆sit4	GPD1_pS24pS27	0.684434
∆ypk1	GPD1_pS24pS27	-1.21631
∆yvh1	GPD1_pS24pS27	0.641852
∆cla4	GPD1_pS24	0.748345
∆ctk1	GPD1_pS24	0.904887
∆sit4	GPD1_pS24	1.91766
∆yvh1	GPD1_pS24	1.09981
∆sit4	GPD1_pS27	-0.516335
∆yvh1	GPD1_pS27	-0.943433
∆cla4	RTK1_pS104	0.552494
∆ptc1	RTK1_pS104	0.770282
∆sit4	RTK1_pS104	0.56472
∆yvh1	RTK1_pS619	0.792871
∆cka1	DBP10_pS400	1.40734
∆bud32	GPR1_pS373	0.656037
∆sat4	GPR1_pS373	-0.506484
∆yvh1	GPR1_pS373	0.597745
∆yvh1	GPR1_pS481	0.54812
∆bud32	SIR2_pS23	0.521086
∆dun1	SIR2_pS23	0.515619
∆bud32	SIR2_pT25	0.62569
∆dun1	SIR2_pT25	0.520064
∆mck1	LHP1_pS15	-1.76521
∆hsl1	LHP1_pS263pS264	0.969091
∆pph3	LHP1_pS263pS264	1.12324
∆yvh1	LHP1_pS263pS264	-0.842924
∆pph3	LHP1_pS264	0.656699
∆sch9	LHP1_pS264	-0.504638
∆sit4	LHP1_pS264	-0.598798
∆sky1	LHP1_pS264	-0.52945
∆yvh1	LHP1_pS264	-1.05542
∆bud32	PSA1_pT153	-0.551841
∆cla4	PSA1_pT153	0.663003
∆ppt1	PSA1_pT153	0.611526
∆dun1	MBP1_pT134	1.65715
∆pph3	MBP1_pT134	0.755763
∆yvh1	MBP1_pT134	-0.546839
∆bud32	MBP1_pS244	-0.619542
∆cka1	USO1_pS1771	0.659026
∆cka2	USO1_pS1771	0.830446
∆bud32	TSR1_pT354	0.799507
∆bud32	PEX19_pS304	0.581276
∆cla4	PEX19_pS304	0.675852
∆ptc1	PEX19_pS304	0.73755
∆bud32	PEX19_pS36	0.916305
∆bud32	PEX19_pY38	0.594781
∆cka2	PEX19_pS62	-1.67128
∆sit4	PEX19_pS62	1.0161
∆bud32	AHK1_pS696	0.649532
∆cka2	RPL31A_pS100	-0.60977
∆cka1	SUB2_pS37	-0.545304
∆cka2	SUB2_pS37	-0.602465
∆cka2	SUB2_pT39	-0.802132
∆ptc1	ASM4_pS458pS464	0.689948
∆cla4	ASM4_pS458	0.567859
∆ptc1	ASM4_pS458	0.8983
∆sit4	ASM4_pS458	0.75086
∆bub1	ASM4_pS464	-0.600045
∆bud32	BUG1_pS115	0.679741
∆cka2	BUG1_pT57	-4.74741
∆yvh1	BUG1_pT57	-0.775885
∆cka2	BUG1_pS87	-2.78569
∆ctk1	DUN1_pS10	0.687285
∆pph3	DUN1_pS10	1.13245
∆pph3	DUN1_pS140	0.782895
∆bud32	DUN1_pS141	-0.659687
∆ctk1	NSE4_pS13	0.638259
∆dbf2	PHO2_pS147	0.796243
∆bud32	KIN28_pT162	-1.07946
∆mck1	CYK3_pS118	-0.833255
∆ctk1	CYK3_pS122	-0.71727
∆mck1	CYK3_pS122	1.28284
∆sit4	CYK3_pS122	-0.648372
∆yvh1	CYK3_pS122	-0.800526
∆ste11	CYK3_pY208	-0.53865
∆cka1	UBP1_pS154	-1.50808
∆cka1	UBP1_pS530pS531	-2.07224
∆cka1	UBP1_pS531	0.672715
∆cka1	UBP1_pS618	-0.609594
∆bud32	UBP1_pS755	0.615407
∆ctk1	UBP1_pS755	0.522944
∆ptc1	UBP1_pS755	0.510362
∆env7	SNA4_pS134	0.623314
∆sch9	SNA4_pS134	0.770357
∆ppt1	CDC48_pS519	0.640332
∆tor1	CDC48_pS519	-0.62844
∆sch9	CDC48_pS599	0.540943
∆ste11	CDC48_pS599	-0.523656
∆cka2	CDC48_pT735	-0.99221
∆sit4	CDC48_pT735	0.642562
∆prr1	SRF1_pS138	-0.824317
∆sch9	SRF1_pS138	0.596168
∆tos3	SRF1_pS138	-0.547664
∆tos3	SRF1_pS167	-0.613433
∆bud32	SRF1_pS222	-0.725803
∆tos3	SRF1_pS222	-0.506945
∆cmk2	RDI1_pT27	-2.29514
∆ptc1	RDI1_pT27	1.4693
∆sch9	RDI1_pT27	1.18547
∆sit4	RDI1_pT27	1.2646
∆ste11	RDI1_pT27	-1.88083
∆sit4	RDI1_pS40	1.32188
∆bub1	RPO21_pS1293	0.996312
∆ctk1	RPO21_pS1293	1.23456
∆fus3	RPO21_pS1293	-0.96289
∆ppt1	RPO21_pS1293	1.07659
∆ptc1	RPO21_pS1293	0.58394
∆ste7	RPO21_pS1293	-0.722028
∆yvh1	RPO21_pS1293	0.524924
∆ctk1	LDB17_pS435	0.564789
∆hsl1	LDB17_pS435	-0.551941
∆ppz1	LDB17_pS435	0.639938
∆mck1	RPC53_pS119	0.931788
∆yvh1	RPC53_pS119	0.62822
∆cka2	RPC53_pS138	1.44155
∆bud32	RPC53_pS178	0.852803
∆ctk1	RPC53_pS178	0.68833
∆bud32	RPC53_pS181	-0.770113
∆ctk1	RPC53_pS181	-0.533667
∆sit4	RPC53_pS181	-0.547947
∆yvh1	RPC53_pS181	-1.01538
∆yvh1	RPC53_pS182	-0.622573
∆bud32	RPC53_pT232	1.52733
∆ctk1	RPC53_pT232	0.805253
∆cka2	SAS10_pS336pS339	-1.44101
∆bck1	SAS10_pS336	0.820898
∆slt2	SAS10_pS336	0.757276
∆bud32	SAS10_pS339	-1.12235
∆cka2	SAS10_pS339	1.08545
∆sky1	SAS10_pS339	-0.540607
∆bud32	CMR1_pS224	0.910149
∆bud32	CMR1_pS99	0.732483
∆kns1	CMR1_pS99	-0.586819
∆rim15	CMR1_pS99	-0.500123
∆ste11	CMR1_pS99	0.556121
∆yvh1	ENT1_pS328	-0.500026
∆dbf2	ENT1_pT346pS350	1.57254
∆prk1	ENT1_pT346pS350	-1.4584
∆ptc1	ENT1_pT346pS350	1.32405
∆yvh1	ENT1_pT346pS350	1.8712
∆sit4	ENT1_pT346	0.763653
∆ste11	ENT1_pT346	-0.93294
∆bud32	ENT1_pT364	-1.09276
∆sit4	ENT1_pT364	1.73227
∆yvh1	ENT1_pT364	1.17536
∆bud32	ENT1_pT366	-1.43289
∆prk1	ENT1_pT366	-1.24592
∆sit4	ENT1_pT366	2.00855
∆ste11	ENT1_pT366	-1.72483
∆ppz1	ENT1_pT384	-1.28311
∆prk1	ENT1_pT384	-1.70844
∆sit4	ENT1_pT384	1.69633
∆ste11	ENT1_pT384	-1.48756
∆yvh1	ENT1_pT384	1.37005
∆ptc1	ENT1_pT386	0.67313
∆sch9	ENT1_pT386	0.68739
∆sit4	ENT1_pT386	0.874882
∆bud32	ENT1_pT395	-1.09513
∆ppz1	ENT1_pT395	-1.0209
∆prk1	ENT1_pT395	-1.47082
∆sit4	ENT1_pT395	1.43916
∆ste11	ENT1_pT395	-1.25788
∆cka2	CDC9_pS75	-1.11024
∆yvh1	CDC9_pS75	-0.537984
∆bck1	FAP7_pS188	0.823556
∆bud32	FAP7_pS188	-0.788597
∆cka2	FAP7_pS188	0.830746
∆sky1	FAP7_pS188	-0.508637
∆yvh1	FAP7_pS188	-0.927585
∆oca1	NRP1_pS410	-0.752324
∆ssk2	NRP1_pS410	-0.553131
∆bub1	NRP1_pS455	0.791122
∆ptc1	NRP1_pS455	0.913973
∆sit4	NRP1_pS455	0.791155
∆ste11	NRP1_pS455	-0.668287
∆ypk1	NRP1_pS455	0.927972
∆ptc1	NRP1_pS459	0.832453
∆mck1	NRP1_pS630	-1.75376
∆oca1	NRP1_pS630	-0.728807
∆ssk2	NRP1_pS630	-0.775317
∆bud32	NRP1_pS634	0.709098
∆ctk1	GLT1_pS1604	-0.572372
∆mck1	PAR32_pS174	0.990941
∆sky1	PAR32_pS174	0.907963
∆swe1	PAR32_pS174	0.711345
∆yvh1	PAR32_pS174	-0.604456
∆hal5	PAR32_pS246	2.64808
∆npr1	PAR32_pS246	-5.15835
∆pkh3	PAR32_pS246	1.52535
∆prr2	PAR32_pS246	-2.5617
∆ptc1	PAR32_pS246	1.20449
∆sit4	PAR32_pS246	4.0626
∆sky1	PAR32_pS246	1.39451
∆swe1	PAR32_pS246	3.87294
∆ypk2	PAR32_pS246	-1.60336
∆bub1	PAR32_pS39	0.598956
∆mck1	PAR32_pS39	0.97124
∆pph21	PAR32_pS39	0.603935
∆ptc1	PAR32_pS39	0.615655
∆sky1	PAR32_pS39	1.19392
∆bud32	AIR2_pT16	1.03334
∆sit4	AIR2_pT16	-0.544623
∆bud32	AIR2_pS31	0.790187
∆bud32	AIR2_pS49	0.758205
∆cka1	AIR2_pS49	-0.670384
∆mck1	VMA1_pS858	0.570435
∆ppt1	VMA1_pS858	1.44025
∆mck1	PPH22_pT43	0.662018
∆sit4	RBS1_pS116	0.669981
∆bud32	RBS1_pS170	0.885776
∆tpk2	RBS1_pS411	-0.829067
∆yck2	RBS1_pS435pS441	-0.750376
∆mck1	RBS1_pS439	-0.672517
∆yvh1	RBS1_pS439	-0.564941
∆sit4	RBS1_pS447	0.74
∆yvh1	SEC31_pT1050	-0.766767
∆bub1	SEC31_pT1185	0.73683
∆sky1	SEC31_pT1185	0.714507
∆cka2	SEC31_pS349	-0.502891
∆sit4	SEC31_pS349	0.542674
∆cla4	SEC31_pS358	0.712688
∆ste11	SEC31_pS358	0.775456
∆bud32	SEC31_pS473	0.668797
∆cka2	SEC31_pS473	-1.82233
∆pph21	SEC31_pS836	0.552426
∆ypl150w	SEC31_pS836	0.533038
∆yvh1	SEC31_pS836	-0.824935
∆mck1	SEC31_pS970	-1.17078
∆sch9	SEC31_pS970	0.77805
∆sit4	SEC31_pS970	1.07892
∆ptc1	SEC31_pS974pS977	1.41789
∆mck1	SEC31_pS974	0.742556
∆ypk1	SEC31_pS974	0.56847
∆ptc1	SEC31_pS975pS980	1.35806
∆mck1	SEC31_pS975	1.29014
∆ptc1	SEC31_pS980	0.595974
∆sit4	SEC31_pS980	0.884035
∆swe1	SEC31_pS980	0.708992
∆mck1	SEC31_pS988pS992pS999	-1.82668
∆sit4	SEC31_pS988pS992pS999	0.582163
∆yvh1	SEC31_pS988pS992pS999	-0.571153
∆ctk1	SEC31_pS992pS999	-0.809874
∆mck1	SEC31_pS992	0.620002
∆mck1	SEC31_pS999	-1.1079
∆bub1	TRM8_pS7	0.598616
∆dbf2	TRM8_pS7	1.15682
∆dun1	TRM8_pS7	1.08858
∆tel1	TRM8_pS7	0.564238
∆oca1	ACK1_pS27	-0.880926
∆bud32	NOP6_pS45	0.665528
∆cka1	NOP6_pS45	-0.533559
∆sit4	NOP6_pS45	0.82294
∆ypk1	CDC13_pT308	0.718068
∆yck1	FMP45_pS290	0.888866
∆cka2	HBT1_pS1034	-1.32433
∆sch9	HBT1_pS1034	1.3095
∆ssk2	HBT1_pS159	-0.636001
∆cka2	HBT1_pS303	-0.803567
∆sch9	HBT1_pS303	1.03358
∆ctk1	HBT1_pS363	-1.39019
∆sch9	HBT1_pS363	1.32854
∆ssk2	HBT1_pS363	0.854964
∆yvh1	HBT1_pS363	0.748462
∆sch9	HBT1_pS41	0.806671
∆yvh1	HBT1_pS41	0.830416
∆sch9	HBT1_pS561	1.3364
∆ssk2	HBT1_pS561	0.522939
∆ste11	HBT1_pS561	-0.756678
∆sch9	HBT1_pS671	0.779226
∆sit4	HBT1_pS671	0.699876
∆ssk2	HBT1_pS671	0.612747
∆ste11	HBT1_pS671	-0.662464
∆swe1	HBT1_pS671	0.982558
∆cka2	HBT1_pS943	-0.558579
∆mck1	HBT1_pS943	0.989087
∆sch9	HBT1_pS943	1.45224
∆yck1	HBT1_pS943	-0.508803
∆tpk2	WHI4_pS22	-0.674485
∆dbf2	SHS1_pS408pS416	0.704075
∆yvh1	SHS1_pS408pS416	-0.648515
∆hsl1	SHS1_pS408	-0.518636
∆swe1	SHS1_pS447	0.546896
∆yvh1	SHS1_pS447	-0.508438
∆pkp1	SHS1_pS519	0.601262
∆sit4	SHS1_pS521	0.700743
∆ste11	SHS1_pS521	-0.61899
∆sit4	SHS1_pT539	0.905589
∆ste11	SHS1_pT539	-0.648852
∆yvh1	SHS1_pT539	0.510593
∆bub1	SHS1_pS548	0.531127
∆dbf2	SHS1_pS64	-1.02425
∆kns1	GCS1_pS157pT161	-1.88415
∆ptc1	GCS1_pS157pT161	1.04907
∆rim15	GCS1_pS157pT161	-1.36165
∆bub1	GCS1_pS157	0.995129
∆ctk1	GCS1_pS157	1.45623
∆kns1	GCS1_pS157	-1.44756
∆sit4	GCS1_pS157	0.734327
∆ste11	GCS1_pS157	0.933349
∆bub1	GCS1_pT161	1.57163
∆bud32	GCS1_pT161	1.29104
∆ctk1	GCS1_pT161	1.52798
∆kns1	GCS1_pT161	-1.30721
∆ptc1	GCS1_pT161	0.928167
∆ste11	GCS1_pT161	1.36169
∆bud32	GCS1_pS168	1.39041
∆bub1	GCS1_pT170	1.28339
∆bud32	GCS1_pT170	1.02365
∆cla4	GCS1_pT170	0.874278
∆sch9	GCS1_pT170	-0.867195
∆ste11	GCS1_pT170	1.00455
∆bud32	GCS1_pS260	1.10318
∆bub1	GCS1_pS278	0.73019
∆bub1	SSB1_pS515	0.914533
∆bud32	SSB1_pS515	1.4709
∆ctk1	SSB1_pS515	1.0461
∆ptc1	SSB1_pS515	0.669108
∆ptc2	SSB1_pS515	0.843887
∆yvh1	SSB1_pS515	1.26722
∆bud32	SSB1_pS516	1.33746
∆dbf2	SSB1_pS516	-1.07141
∆ksp1	SSB1_pS516	0.552165
∆sit4	SSB1_pS516	0.891258
∆ste11	SSB1_pS516	0.849336
∆yvh1	SSB1_pS516	0.764527
∆ctk1	NTH1_pS21	0.651465
∆ste11	NTH1_pS21	-0.585517
∆yvh1	NTH1_pS21	0.928826
∆bud32	NTH1_pS60	-0.503887
∆hog1	NTH1_pS60	0.52999
∆sch9	NTH1_pS60	0.556916
∆sit4	NTH1_pS60	0.70323
∆ste11	NTH1_pS60	-0.727294
∆yvh1	NTH1_pS83	0.524209
∆yvh1	NTH1_pT87	0.508189
∆yvh1	NTH1_pS90	0.529518
∆ste11	NTH1_pS91	-0.755693
∆bub1	YRB1_pS60	0.561994
∆ptc1	YRB1_pS60	1.33408
∆sit4	YRB1_pS60	0.546845
∆ypk1	YRB1_pS60	0.650888
∆sit4	MAF1_pS177	0.70781
∆ste11	MAF1_pS189	-0.594099
∆bud32	MAF1_pT347	0.957397
∆rck1	SOK1_pS838	-0.500897
∆sit4	SOK1_pS838	0.596085
∆tos3	SOK1_pS838	-0.532207
∆rck1	SOK1_pS92	-0.536931
∆tos3	SOK1_pS92	-0.518324
∆bud32	SNQ2_pS10	-0.628571
∆ste11	SNQ2_pS10	-0.708519
∆yck1	SNQ2_pS10	-0.562588
∆ptc7	SNQ2_pS22pS26pS29	-0.562281
∆bud32	SNQ2_pS41	0.744694
∆rim15	SNQ2_pS41	0.526122
∆sch9	SNQ2_pS41	0.818001
∆sch9	SNQ2_pS80pS86	1.01907
∆ste11	SNQ2_pS80pS86	-0.672463
∆ptc7	SNQ2_pS80	-0.510392
∆hrk1	KCS1_pS206	-0.634863
∆sit4	KCS1_pS206	0.872897
∆cka1	KCS1_pS396	-1.12283
∆yvh1	KCS1_pS472	-0.765408
∆bud32	KCS1_pS646	-1.02327
∆yvh1	KCS1_pS97	1.61673
∆bud32	VPS54_pS29	-0.639808
∆cka1	REG1_pS1013	-0.695998
∆bub1	REG1_pS242	0.765185
∆cka1	REG1_pS242	-0.995191
∆cka2	REG1_pS242	-1.37118
∆ste11	REG1_pS242	0.679631
∆cka1	REG1_pS483pS485pS490	-0.565351
∆cka1	REG1_pS483pS490	0.988762
∆cka2	REG1_pS483pS490	1.82718
∆cka1	REG1_pS485pS490	0.810604
∆cka1	REG1_pS490	2.15822
∆cka2	REG1_pS490	1.82954
∆cla4	REG1_pS572pS576	0.526552
∆sch9	REG1_pS572pS576	-1.00068
∆slt2	REG1_pS572pS576	-0.564437
∆ptc1	REG1_pS572	-0.595861
∆sch9	REG1_pS572	-1.2377
∆ptc1	REG1_pS576	0.735877
∆sch9	REG1_pS576	0.686758
∆sit4	REG1_pS576	0.973883
∆sch9	REG1_pT579	0.803418
∆oca1	REG1_pS886	-0.666073
∆ppz1	REG1_pS886	-0.514687
∆yvh1	REG1_pS886	0.547725
∆hog1	REG1_pS898	-1.23328
∆pbs2	REG1_pS898	-1.56847
∆ptc1	REG1_pS898	0.57644
∆skm1	REG1_pS898	-1.19924
∆ssk2	REG1_pS898	-1.09266
∆hal5	REG1_pS914	0.856173
∆pkh3	REG1_pS914	0.54288
∆ptc1	REG1_pS914	0.620134
∆sit4	REG1_pS914	1.45302
∆swe1	REG1_pS914	1.66715
∆pph22	REG1_pS980	0.543408
∆ptc1	PST2_pS175	0.508175
∆yvh1	PST2_pS175	0.628299
∆cka2	MRH1_pS289pT295	3.54135
∆cla4	MRH1_pS289pT295	-1.97482
∆sit4	MRH1_pS289pT295	3.95079
∆cka2	MRH1_pS289	2.66248
∆hal5	MRH1_pS289	3.08885
∆pkh3	MRH1_pS289	1.99562
∆ptc1	MRH1_pS289	1.5274
∆sit4	MRH1_pS289	5.03173
∆sky1	MRH1_pS289	1.54238
∆swe1	MRH1_pS289	4.85065
∆sky1	MRH1_pT295pS299	0.728286
∆bud32	MRH1_pT295	-1.68645
∆cka2	MRH1_pT295	1.03448
∆cla4	MRH1_pT295	0.572313
∆dbf2	MRH1_pT295	-0.564149
∆hog1	MRH1_pT295	-0.802301
∆sky1	MRH1_pT295	0.669424
∆ste11	MRH1_pT295	-1.68263
∆bub1	MRH1_pS299	0.528802
∆sky1	MRH1_pS299	0.591172
∆bub1	KRS1_pT62	1.26519
∆bud32	KRS1_pT62	1.62906
∆cmk2	KRS1_pT62	-1.4576
∆ptc1	KRS1_pT62	1.09267
∆ste11	KRS1_pT62	-1.15769
∆ypk1	KRS1_pT62	2.0944
∆ptc1	TPI1_pS100	1.33018
∆sit4	TPI1_pS100	-0.619603
∆cla4	TPI1_pS215	0.767999
∆ppz1	TPI1_pS215	-0.672655
∆sit4	TPI1_pS215	0.541677
∆sky1	TPI1_pS215	0.528039
∆ych1	TPI1_pS215	-1.49404
∆sit4	TPI1_pS235	-0.725566
∆bud32	DBF4_pS623	-1.16085
∆dun1	DBF4_pS623	0.695519
∆dun1	CDC34_pS186	0.533988
∆yvh1	CDC34_pS186	-0.539616
∆cka2	CDC34_pS195	-1.14276
∆bud32	CDC34_pS263	0.520876
∆yck1	CDC34_pS292	-0.739375
∆ptc1	MAK21_pS1024	0.84567
∆bud32	MAK21_pS129	0.738942
∆cka2	MAK21_pS129	-0.607438
∆sit4	MAK21_pS129	0.662366
∆mck1	MAK21_pS62	0.69809
∆bck1	MAK21_pS73	0.538905
∆bud32	MAK21_pS73	0.844209
∆bud32	MAK21_pS80	0.9481
∆rim15	MAK21_pS80	0.507284
∆sch9	MAK21_pS80	0.561693
∆bud32	AIM7_pS137	0.641321
∆cka2	AIM7_pS137	-0.607195
∆bud32	DOS2_pS38	-0.790042
∆yck2	DOS2_pS38	-0.702183
∆vhs1	TPS2_pS890	-0.564846
∆mck1	VPS41_pT43	0.528747
∆ctk1	VPS41_pS48	0.525506
∆sit4	PDC2_pS679	-0.654115
∆bud32	RRP8_pS62	0.633166
∆cka2	RRP8_pS62	-1.3852
∆bub1	SLU7_pT293	0.993595
∆cmk2	SLU7_pT293	-0.839737
∆dbf2	SLU7_pT293	0.719265
∆ste11	SLU7_pT293	-1.17581
∆bud32	DNF2_pS1542	0.549681
∆ptc1	DNF2_pS1542	0.571598
∆sit4	DNF2_pS1542	0.519192
∆swe1	DNF2_pS1542	0.8732
∆fpk1	DNF2_pS389	-0.663069
∆ptc4	DNF2_pS389	-0.951821
∆ctk1	DNF2_pS403	-0.667383
∆fpk1	DNF2_pS403	-1.29583
∆ptc4	DNF2_pS403	0.755552
∆sit4	DNF2_pS403	-0.888009
∆swe1	DNF2_pS403	-0.650501
∆ctk1	GIS1_pS351	-0.533971
∆psk2	GIS1_pS351	0.605984
∆tpk2	GIS1_pT353	-0.787551
∆cka2	GIS1_pS696	0.520038
∆ptc1	GIS1_pS747	0.560483
∆yvh1	GIS1_pS747	-0.705377
∆bud32	MSH6_pS102	-0.65932
∆dun1	MSH6_pS102	0.572302
∆dun1	MSH6_pS107	0.666966
∆yvh1	MSH6_pS107	-0.526854
∆bud32	MSH6_pS130	-0.52701
∆cka2	MSH6_pS145	0.709792
∆sit4	MSH6_pS145	-0.510242
∆ypl150w	MSH6_pS145	-0.536338
∆cka2	MSH6_pS150	0.72569
∆yvh1	BMH2_pS212	0.976078
∆mck1	STE5_pS329	0.649468
∆bud32	FOB1_pT32	0.839706
∆ctk1	FOB1_pT32	0.626435
∆sit4	FOB1_pT32	0.70329
∆cka1	PDS1_pY156	-0.670836
∆ctk1	PDS1_pY156	1.25827
∆oca1	PDS1_pY156	-0.722706
∆cka1	PDS1_pS186	0.662312
∆bud32	PDS1_pS277	-0.596904
∆dun1	PDS1_pS277	0.746538
∆ste11	PDS1_pS277	-0.684764
∆ypk1	PDS1_pS277	-0.556293
∆dun1	PDS1_pS292	0.549596
∆cka2	VBA4_pS66	-0.564771
∆tor1	VBA4_pS66	-0.568601
∆yvh1	VBA4_pS66	0.653787
∆bub1	VBA4_pS99pS106	0.576728
∆bud32	VBA4_pS99pS106	0.679688
∆ctk1	VBA4_pS99pS106	0.733527
∆sit4	VBA4_pS99pS106	0.504331
∆yvh1	VBA4_pS99pS106	1.12885
∆bub1	VBA4_pS99	0.681774
∆bud32	VBA4_pS99	1.25103
∆cla4	VBA4_pS99	0.55063
∆hog1	VBA4_pS99	-0.65085
∆ptc1	VBA4_pS99	0.907844
∆ypk1	VBA4_pS99	0.662986
∆yvh1	VBA4_pS99	1.26155
∆bud32	DPB4_pS183	1.25118
∆ctk1	DPB4_pS183	1.95404
∆dun1	DPB4_pS183	0.60109
∆ppz1	DPB4_pS183	0.502532
∆tel1	DPB4_pS183	-0.659595
∆yvh1	DPB4_pS183	-0.783726
∆bud32	KIN1_pT302	-0.614867
∆bud32	KIN1_pS306	-0.610649
∆cla4	KIN1_pS46	0.681747
∆sit4	KIN1_pT592	0.585395
∆sit4	KIN1_pS593	0.56635
∆bud32	KIN1_pS612	0.63952
∆hal5	KIN1_pS612	0.657904
∆ptc1	KIN1_pS612	0.711584
∆sit4	KIN1_pS612	2.01704
∆swe1	KIN1_pS612	1.29257
∆yvh1	KIN1_pS612	0.633915
∆cka2	KIN1_pS677	-0.54514
∆sit4	KIN1_pS677	0.937678
∆yvh1	KIN1_pS677	0.778068
∆sit4	KIN1_pS972	0.660603
∆sky1	KIN1_pS972	0.55724
∆ctk1	KIN1_pS986	0.907983
∆hal5	MTC5_pS759	-0.676006
∆ste11	MTC5_pS759	-0.514218
∆ppz1	FIN1_pT68	-1.84941
∆bud32	YCF1_pS251	0.890758
∆cka2	YCF1_pS251	0.605931
∆mck1	YCF1_pS869	-2.38401
∆mck1	YCF1_pS873	0.584302
∆bud32	YCF1_pS908pT911	-0.670007
∆yvh1	HPR1_pS227	-0.524551
∆tda1	HPR1_pS229	-0.626348
∆yvh1	HPR1_pS229	-0.654529
∆cka1	HPR1_pS234	-0.563459
∆yvh1	HPR1_pS673	-0.538448
∆dbf2	HPR1_pS675	-0.758185
∆sit4	HPR1_pS675	-0.509506
∆yvh1	HPR1_pS675	-0.543792
∆cka2	DOP1_pS244	-1.54055
∆sit4	DOP1_pS244	0.688624
∆bud32	SAN1_pS187	0.9078
∆bub1	SAN1_pS405	0.650198
∆tpk2	TAF12_pS286	-0.90793
∆bub1	TAF12_pS470	0.79792
∆dbf2	TAF12_pS470	0.676857
∆ste11	SWI5_pT323	-0.957329
∆mck1	SWI5_pT339	0.848194
∆ppz1	SWI5_pT339	0.51374
∆ste11	SWI5_pT339	-0.570953
∆mck1	SWI5_pS376	0.61111
∆ppz1	SWI5_pT418	-0.684478
∆bud32	SWI5_pT490pS492	-0.706246
∆ctk1	SWI5_pS492	-0.546852
∆sit4	SWI5_pS492	-0.821339
∆yvh1	SWI5_pS492	-0.66107
∆ppz1	SWI5_pS522	-0.61503
∆ste11	SWI5_pS522	-0.654139
∆ste11	SWI5_pS660pS664	-0.666966
∆mck1	SWI5_pS664	1.33441
∆sit4	SWI5_pS664	-0.93778
∆yvh1	SWI5_pS664	-0.596667
∆ste11	SWI5_pS702	-0.756908
∆bud32	NUM1_pS1464	0.505277
∆mck1	NUM1_pS1464	0.594073
∆ste11	NUM1_pY2489	-0.592745
∆sit4	NUM1_pS2519	-0.722684
∆cka1	NUM1_pS51	-0.561113
∆cka2	NUM1_pS51	-0.571216
∆swe1	NUM1_pS51	0.575563
∆ptc1	NUM1_pS62	0.986461
∆tor1	ENT5_pS322	0.549101
∆yvh1	ENT5_pS322	-0.550838
∆sit4	ENT5_pS324	-0.7262
∆sit4	ENT5_pS363	0.706343
∆bud32	ENT5_pT368	0.780361
∆sch9	ENT5_pT368	0.522488
∆sit4	ENT5_pT368	0.709558
∆ptc1	CPR1_pS145	0.57832
∆bub1	RPA14_pS121	0.967335
∆ctk1	RPA14_pS121	1.04637
[truncated: 8,646 more rows]

## Sheet: GO Uniprot bp
Gene Symbol (∆gene)	Term	# Targets	# Match Targets	# Total	# Total Match	Adjusted p-value	Up/Down
∆cka2	negative regulation of chromatin silencing at rDNA [GO:0061188]	252	4	1511	6	0.00388694	down
∆cka2	regulation of DNA-dependent DNA replication initiation [GO:0030174]	252	4	1511	7	0.00885989	down
∆cka2	ER-associated misfolded protein catabolic process [GO:0071712]	252	3	1511	3	0	down
∆cka2	protein exit from endoplasmic reticulum [GO:0032527]	252	2	1511	2	0	down
∆cka2	protein O-linked glycosylation [GO:0006493]	252	2	1511	2	0	down
∆cka2	phospholipid translocation [GO:0045332]	252	4	1511	7	0.00885989	down
∆cka2	positive regulation of endodeoxyribonuclease activity [GO:0032079]	151	2	1511	2	0	up
∆cka2	rRNA processing [GO:0006364]	151	11	1511	45	0.00536726	up
∆cka2	formation of cytoplasmic translation initiation complex [GO:0001732]	252	3	1511	4	0.00438885	down
∆cka2	FAD transport [GO:0015883]	151	2	1511	3	0.00530431	up
∆cka2	negative regulation of actin filament polymerization [GO:0030837]	151	2	1511	2	0	up
∆cka2	negative regulation of actin filament polymerization [GO:0030837]	252	2	1511	2	0	down
∆cka2	regulation of cytokinesis [GO:0032465]	151	3	1511	6	0.00635114	up
∆cka2	regulation of formin-nucleated actin cable assembly [GO:0090337]	151	3	1511	5	0.00286674	up
∆cka2	regulation of vesicle-mediated transport [GO:0060627]	151	3	1511	3	0	up
∆cka2	piecemeal microautophagy of the nucleus [GO:0034727]	151	5	1511	15	0.00939699	up
∆cka2	DNA strand elongation involved in DNA replication [GO:0006271]	151	3	1511	6	0.00635114	up
∆cka2	positive regulation of cytokinesis [GO:0032467]	252	2	1511	2	0	down
∆cka2	protein localization to phagophore assembly site [GO:0034497]	151	2	1511	3	0.00530431	up
∆cka2	conjugation with cellular fusion [GO:0000747]	252	5	1511	8	0.00276111	down
∆cka2	transfer RNA gene-mediated silencing [GO:0061587]	252	5	1511	8	0.00276111	down
∆cka2	phosphate ion transport [GO:0006817]	252	3	1511	3	0	down
∆cka2	phosphatidylinositol biosynthetic process [GO:0006661]	252	3	1511	3	0	down
∆cka2	spindle pole body organization [GO:0051300]	252	2	1511	2	0	down
∆cka2	mitochondrial genome maintenance [GO:0000002]	252	4	1511	7	0.00885989	down
∆cka2	ribosome-associated ubiquitin-dependent protein catabolic process [GO:1990116]	252	4	1511	4	0	down
∆cka2	polyphosphate metabolic process [GO:0006797]	252	4	1511	5	0.00101879	down
∆cka2	regulation of mitotic recombination [GO:0000019]	151	2	1511	2	0	up
∆cka2	negative regulation of sphingolipid biosynthetic process [GO:0090155]	252	2	1511	2	0	down
∆cka2	positive regulation of histone H3-K9 acetylation [GO:2000617]	252	2	1511	2	0	down
∆cka2	rescue of stalled ribosome [GO:0072344]	252	2	1511	2	0	down
∆yvh1	maintenance of translational fidelity [GO:1990145]	376	2	1511	2	0	up
∆yvh1	translational elongation [GO:0006414]	376	5	1511	5	0	up
∆yvh1	cytoplasmic translation [GO:0002181]	376	26	1511	40	1.3353e-07	up
∆yvh1	negative regulation of inositol biosynthetic process by negative regulation of transcription from RNA polymerase II promoter [GO:1900471]	302	2	1511	2	0	down
∆yvh1	positive regulation of phosphatidylcholine biosynthetic process by positive regulation of transcription from RNA polymerase II promoter [GO:1900472]	302	2	1511	2	0	down
∆yvh1	positive regulation of phosphatidylserine biosynthetic process by positive regulation of transcription from RNA polymerase II promoter [GO:1900525]	302	2	1511	2	0	down
∆yvh1	vesicle docking [GO:0048278]	302	2	1511	2	0	down
∆yvh1	protein phosphorylation [GO:0006468]	376	25	1511	61	0.00716211	up
∆yvh1	regulation of (1->6)-beta-D-glucan biosynthetic process [GO:0060917]	376	2	1511	2	0	up
∆yvh1	budding cell bud growth [GO:0007117]	302	5	1511	6	0.000555222	down
∆yvh1	nuclear-transcribed mRNA catabolic process, deadenylation-dependent decay [GO:0000288]	302	6	1511	11	0.00860291	down
∆yvh1	positive regulation of transcription elongation from RNA polymerase II promoter [GO:0032968]	302	11	1511	25	0.00688805	down
∆yvh1	septin ring organization [GO:0031106]	302	5	1511	7	0.00242351	down
∆yvh1	NLS-bearing protein import into nucleus [GO:0006607]	302	7	1511	11	0.00162708	down
∆yvh1	regulation of protein desumoylation [GO:0060188]	302	2	1511	2	0	down
∆yvh1	activation of protein kinase activity [GO:0032147]	302	4	1511	6	0.00745052	down
∆yvh1	regulation of apoptotic process [GO:0042981]	302	6	1511	9	0.00208372	down
∆yvh1	signal transduction by protein phosphorylation [GO:0023014]	302	4	1511	5	0.00215907	down
∆yvh1	stress-activated protein kinase signaling cascade [GO:0031098]	302	7	1511	11	0.00162708	down
∆yvh1	protein autophosphorylation [GO:0046777]	376	8	1511	14	0.008972	up
∆yvh1	translation [GO:0006412]	376	8	1511	13	0.00502355	up
∆yvh1	budding cell apical bud growth [GO:0007118]	302	10	1511	15	0.000118042	down
∆yvh1	cytogamy [GO:0000755]	302	3	1511	4	0.00745342	down
∆yvh1	amino acid transport [GO:0006865]	376	6	1511	9	0.00646522	up
∆yvh1	translation reinitiation [GO:0002188]	376	2	1511	2	0	up
∆yvh1	nucleobase-containing compound metabolic process [GO:0006139]	302	3	1511	3	0	down
∆yvh1	positive regulation of invasive growth in response to glucose limitation [GO:2000219]	302	3	1511	4	0.00745342	down
∆yvh1	exocyst assembly [GO:0001927]	376	2	1511	2	0	up
∆yvh1	exocyst localization [GO:0051601]	376	2	1511	2	0	up
∆yvh1	cellular response to desiccation [GO:0071465]	376	2	1511	2	0	up
∆yvh1	regulation of mitotic cell cycle [GO:0007346]	302	6	1511	10	0.00466042	down
∆yvh1	tRNA transcription by RNA polymerase III [GO:0042797]	302	3	1511	4	0.00745342	down
∆yvh1	positive regulation of transcription from RNA polymerase II promoter in response to osmotic stress [GO:0061393]	376	3	1511	3	0	up
∆yvh1	iron ion homeostasis [GO:0055072]	376	2	1511	2	0	up
∆yvh1	axial cellular bud site selection [GO:0007120]	302	5	1511	6	0.000555222	down
∆yvh1	nucleic acid phosphodiester bond hydrolysis [GO:0090305]	302	2	1511	2	0	down
∆yvh1	basic amino acid transport [GO:0015802]	376	2	1511	2	0	up
∆yvh1	regulation of intracellular pH [GO:0051453]	376	2	1511	2	0	up
∆yvh1	leucine biosynthetic process [GO:0009098]	302	2	1511	2	0	down
∆yvh1	morphogenesis checkpoint [GO:0044879]	302	3	1511	3	0	down
∆yvh1	septin ring assembly [GO:0000921]	302	6	1511	9	0.00208372	down
∆yvh1	polyphosphate metabolic process [GO:0006797]	376	4	1511	5	0.00513471	up
∆yvh1	stress-activated MAPK cascade [GO:0051403]	376	2	1511	2	0	up
∆yvh1	positive regulation of transcription from RNA polymerase II promoter in response to nitrogen starvation [GO:0036278]	376	5	1511	5	0	up
∆yvh1	positive regulation of translational initiation [GO:0045948]	302	2	1511	2	0	down
∆yvh1	positive regulation of microtubule polymerization [GO:0031116]	302	3	1511	4	0.00745342	down
∆yvh1	transcription initiation from RNA polymerase II promoter [GO:0006367]	302	4	1511	6	0.00745052	down
∆yvh1	polyphosphate biosynthetic process [GO:0006799]	376	3	1511	3	0	up
∆yvh1	regulation of pseudohyphal growth [GO:2000220]	376	2	1511	2	0	up
∆yvh1	negative regulation of gene expression [GO:0010629]	302	2	1511	2	0	down
∆yvh1	negative regulation of sterol import by negative regulation of transcription from RNA polymerase II promoter [GO:1990872]	302	2	1511	2	0	down
∆yvh1	sterol import [GO:0035376]	302	2	1511	2	0	down
∆yvh1	histone H3-K4 trimethylation [GO:0080182]	302	2	1511	2	0	down
∆yvh1	copper ion import [GO:0015677]	376	2	1511	2	0	up
∆yvh1	positive regulation of adenylate cyclase activity [GO:0045762]	376	3	1511	3	0	up
∆yvh1	coenzyme A biosynthetic process [GO:0015937]	302	3	1511	4	0.00745342	down
∆yvh1	negative regulation of transcription involved in G1/S transition of mitotic cell cycle [GO:0071930]	302	3	1511	4	0.00745342	down
∆yvh1	interstrand cross-link repair [GO:0036297]	302	2	1511	2	0	down
∆yvh1	protein localization to septin ring [GO:1902935]	302	2	1511	2	0	down
∆yvh1	maintenance of chromatin silencing at telomere [GO:0035392]	302	2	1511	2	0	down
∆yvh1	positive regulation of transcription from RNA polymerase II promoter in response to acidic pH [GO:0061402]	376	3	1511	3	0	up
∆yvh1	positive regulation of transcription from RNA polymerase II promoter in response to a hypotonic environment [GO:0061401]	376	2	1511	2	0	up
∆yvh1	positive regulation of transcription from RNA polymerase II promoter in response to alkaline pH [GO:0061422]	376	3	1511	3	0	up
∆yvh1	positive regulation of transcription from RNA polymerase II promoter in response to arsenic-containing substance [GO:0061395]	376	2	1511	2	0	up
∆yvh1	positive regulation of transcription from RNA polymerase II promoter in response to cold [GO:0061411]	376	2	1511	2	0	up
∆yvh1	positive regulation of transcription from RNA polymerase II promoter in response to ethanol [GO:0061410]	376	3	1511	3	0	up
∆yvh1	positive regulation of transcription from RNA polymerase II promoter in response to freezing [GO:0061409]	376	2	1511	2	0	up
∆yvh1	positive regulation of transcription from RNA polymerase II promoter in response to hydrogen peroxide [GO:0061407]	376	2	1511	2	0	up
∆yvh1	positive regulation of transcription from RNA polymerase II promoter in response to hydrostatic pressure [GO:0061405]	376	2	1511	2	0	up
∆yvh1	positive regulation of transcription from RNA polymerase II promoter in response to nitrosative stress [GO:0061403]	376	2	1511	2	0	up
∆yvh1	positive regulation of transcription from RNA polymerase II promoter in response to zinc ion starvation [GO:0097236]	376	2	1511	2	0	up
∆yvh1	regulation of replicative cell aging by regulation of transcription from RNA polymerase II promoter in response to caloric restriction [GO:0061434]	376	2	1511	2	0	up
∆yvh1	fructose 6-phosphate metabolic process [GO:0006002]	376	3	1511	3	0	up
∆yvh1	protein localization to endosome [GO:0036010]	376	3	1511	3	0	up
∆yvh1	vesicle transport along actin filament [GO:0030050]	302	2	1511	2	0	down
∆yvh1	inositol phosphate-mediated signaling [GO:0048016]	376	3	1511	3	0	up
∆yvh1	G-protein coupled receptor signaling pathway [GO:0007186]	376	2	1511	2	0	up
∆yvh1	positive regulation of mating type switching [GO:0031496]	302	3	1511	4	0.00745342	down
∆yvh1	negative regulation of mRNA polyadenylation [GO:1900364]	302	2	1511	2	0	down
∆yvh1	negative regulation of chromatin silencing [GO:0031936]	302	3	1511	4	0.00745342	down
∆yvh1	negative regulation of nuclear-transcribed mRNA catabolic process, deadenylation-dependent decay [GO:1900152]	302	3	1511	3	0	down
∆yvh1	positive regulation of glycerol transport [GO:0090372]	376	2	1511	2	0	up
∆yvh1	regulation of cellular protein localization [GO:1903827]	376	2	1511	2	0	up
∆yvh1	regulation of cellular protein localization [GO:1903827]	302	2	1511	2	0	down
∆yvh1	cellular response to blue light [GO:0071483]	376	2	1511	2	0	up
∆yvh1	positive regulation of protein serine/threonine phosphatase activity [GO:1905184]	302	2	1511	2	0	down
∆ctk1	proteasome-mediated ubiquitin-dependent protein catabolic process [GO:0043161]	255	7	1511	16	0.00965773	up
∆ctk1	stress granule disassembly [GO:0035617]	126	2	1511	2	0	down
∆ctk1	transcription, DNA-templated [GO:0006351]	255	32	1511	116	0.00465302	up
∆ctk1	positive regulation of inositol biosynthetic process by positive regulation of transcription from RNA polymerase II promoter [GO:1900375]	255	2	1511	2	0	up
∆ctk1	positive regulation of transcription from RNA polymerase II promoter in response to heat stress [GO:0061408]	255	6	1511	11	0.00388369	up
∆ctk1	DNA repair [GO:0006281]	255	13	1511	35	0.00483752	up
∆ctk1	positive regulation of transcription elongation from RNA polymerase II promoter [GO:0032968]	255	12	1511	25	0.000476213	up
∆ctk1	regulation of protein desumoylation [GO:0060188]	255	2	1511	2	0	up
∆ctk1	DNA topological change [GO:0006265]	255	4	1511	5	0.00107306	up
∆ctk1	double-strand break repair via homologous recombination [GO:0000724]	255	3	1511	4	0.00455643	up
∆ctk1	establishment of protein localization [GO:0045184]	255	2	1511	2	0	up
∆ctk1	heteroduplex formation [GO:0030491]	255	2	1511	2	0	up
∆ctk1	nucleotide-excision repair [GO:0006289]	255	4	1511	7	0.00925655	up
∆ctk1	reciprocal meiotic recombination [GO:0007131]	255	5	1511	7	0.00107174	up
∆ctk1	telomere maintenance via telomere lengthening [GO:0010833]	255	3	1511	3	0	up
∆ctk1	positive regulation of transcription from RNA polymerase II promoter by a nonfermentable carbon source [GO:0061414]	126	3	1511	4	0.00043439	down
∆ctk1	positive regulation of cytokinesis [GO:0032467]	255	2	1511	2	0	up
∆ctk1	endoplasmic reticulum membrane organization [GO:0090158]	126	2	1511	4	0.00944369	down
∆ctk1	leading strand elongation [GO:0006272]	255	3	1511	4	0.00455643	up
∆ctk1	barbed-end actin filament capping [GO:0051016]	126	2	1511	4	0.00944369	down
∆ctk1	regulation of mitotic metaphase/anaphase transition [GO:0030071]	126	2	1511	3	0.00351117	down
∆ctk1	calcium ion transport [GO:0006816]	126	2	1511	3	0.00351117	down
∆ctk1	nucleic acid phosphodiester bond hydrolysis [GO:0090305]	255	2	1511	2	0	up
∆ctk1	regulation of intracellular pH [GO:0051453]	255	2	1511	2	0	up
∆ctk1	glucose metabolic process [GO:0006006]	126	2	1511	4	0.00944369	down
∆ctk1	protein localization to nucleolar rDNA repeats [GO:0034503]	255	3	1511	4	0.00455643	up
∆ctk1	positive regulation of Arp2/3 complex-mediated actin nucleation [GO:2000601]	255	4	1511	6	0.00406206	up
∆ctk1	negative regulation of microtubule depolymerization [GO:0007026]	126	2	1511	3	0.00351117	down
∆ctk1	positive regulation of protein oligomerization [GO:0032461]	255	2	1511	2	0	up
∆ctk1	regulation of cell growth [GO:0001558]	126	4	1511	8	0.00131175	down
∆ctk1	TOR signaling [GO:0031929]	126	4	1511	10	0.00399934	down
∆ctk1	regulation of initiation of mating projection growth [GO:0031384]	126	2	1511	3	0.00351117	down
∆ctk1	dephosphorylation of RNA polymerase II C-terminal domain [GO:0070940]	255	2	1511	2	0	up
∆ctk1	RNA polymerase III transcriptional preinitiation complex assembly [GO:0070898]	255	2	1511	2	0	up
∆ctk1	glycerol metabolic process [GO:0006071]	126	2	1511	3	0.00351117	down
∆ctk1	age-dependent response to oxidative stress involved in chronological cell aging [GO:0001324]	255	3	1511	4	0.00455643	up
∆ctk1	histone H3-K4 trimethylation [GO:0080182]	255	2	1511	2	0	up
∆ctk1	zinc ion transport [GO:0006829]	126	2	1511	4	0.00944369	down
∆ctk1	plasmid maintenance [GO:0006276]	255	2	1511	2	0	up
∆ctk1	maintenance of chromatin silencing at telomere [GO:0035392]	255	2	1511	2	0	up
∆ctk1	positive regulation of transcription from RNA polymerase II promoter in response to acidic pH [GO:0061402]	255	3	1511	3	0	up
∆ctk1	positive regulation of transcription from RNA polymerase II promoter in response to a hypotonic environment [GO:0061401]	255	2	1511	2	0	up
∆ctk1	positive regulation of transcription from RNA polymerase II promoter in response to arsenic-containing substance [GO:0061395]	255	2	1511	2	0	up
∆ctk1	positive regulation of transcription from RNA polymerase II promoter in response to cold [GO:0061411]	255	2	1511	2	0	up
∆ctk1	positive regulation of transcription from RNA polymerase II promoter in response to freezing [GO:0061409]	255	2	1511	2	0	up
∆ctk1	positive regulation of transcription from RNA polymerase II promoter in response to hydrogen peroxide [GO:0061407]	255	2	1511	2	0	up
∆ctk1	positive regulation of transcription from RNA polymerase II promoter in response to hydrostatic pressure [GO:0061405]	255	2	1511	2	0	up
∆ctk1	positive regulation of transcription from RNA polymerase II promoter in response to nitrosative stress [GO:0061403]	255	2	1511	2	0	up
∆ctk1	positive regulation of transcription from RNA polymerase II promoter in response to zinc ion starvation [GO:0097236]	255	2	1511	2	0	up
∆ctk1	regulation of replicative cell aging by regulation of transcription from RNA polymerase II promoter in response to caloric restriction [GO:0061434]	255	2	1511	2	0	up
∆ctk1	calcium-mediated signaling [GO:0019722]	126	2	1511	4	0.00944369	down
∆ctk1	negative regulation of septation initiation signaling [GO:0031030]	255	2	1511	2	0	up
∆ctk1	nucleolus organization [GO:0007000]	255	2	1511	2	0	up
∆ctk1	negative regulation of transcription from RNA polymerase II promoter involved in meiotic cell cycle [GO:0010674]	126	2	1511	3	0.00351117	down
∆ctk1	negative regulation of transcription by RNA polymerase I [GO:0016479]	255	2	1511	2	0	up
∆ctk1	response to oxidative stress [GO:0006979]	255	2	1511	2	0	up
∆ctk1	regulation of cell aging [GO:0090342]	255	3	1511	3	0	up
∆ctk1	positive regulation of mating type switching [GO:0031496]	126	2	1511	4	0.00944369	down
∆ctk1	negative regulation of chromatin silencing [GO:0031936]	255	3	1511	4	0.00455643	up
∆ctk1	negative regulation of transcription involved in meiotic cell cycle [GO:0051038]	255	2	1511	2	0	up
∆ctk1	positive regulation of glycerol transport [GO:0090372]	255	2	1511	2	0	up
∆ctk1	regulation of transcription involved in G2/M transition of mitotic cell cycle [GO:0000117]	255	2	1511	2	0	up
∆ptc1	regulation of (1->6)-beta-D-glucan biosynthetic process [GO:0060917]	289	2	1511	2	0	up
∆ptc1	endocytosis [GO:0006897]	289	20	1511	56	0.00463918	up
∆ptc1	regulation of phosphoprotein phosphatase activity [GO:0043666]	289	3	1511	3	0	up
∆ptc1	negative regulation of actin filament polymerization [GO:0030837]	289	2	1511	2	0	up
∆ptc1	maintenance of cell polarity [GO:0030011]	38	2	1511	9	0.005876	down
∆ptc1	sterol transport [GO:0015918]	38	2	1511	4	0.000525644	down
∆ptc1	actin cortical patch assembly [GO:0000147]	289	8	1511	13	0.000889789	up
∆ptc1	negative regulation of Arp2/3 complex-mediated actin nucleation [GO:0034316]	289	3	1511	4	0.00664124	up
∆ptc1	protein autophosphorylation [GO:0046777]	289	7	1511	14	0.0078659	up
∆ptc1	vacuolar transport [GO:0007034]	38	2	1511	7	0.00306305	down
∆ptc1	glycogen metabolic process [GO:0005977]	38	2	1511	8	0.00438868	down
∆ptc1	positive regulation of cytoplasmic mRNA processing body assembly [GO:0010606]	289	3	1511	4	0.00664124	up
∆ptc1	lysosomal microautophagy [GO:0016237]	38	2	1511	5	0.00112545	down
∆ptc1	vacuole inheritance [GO:0000011]	38	2	1511	9	0.005876	down
∆ptc1	negative regulation of dipeptide transport by negative regulation of transcription from RNA polymerase II promoter [GO:0035955]	289	2	1511	2	0	up
∆ptc1	regulation of fatty acid biosynthetic process by regulation of transcription from RNA polymerase II promoter [GO:2000531]	289	2	1511	2	0	up
∆ptc1	regulation of response to DNA damage stimulus [GO:2001020]	289	2	1511	2	0	up
∆ptc1	proteasome storage granule assembly [GO:1902906]	289	2	1511	2	0	up
∆ptc1	axial cellular bud site selection [GO:0007120]	38	2	1511	6	0.00197331	down
∆ptc1	regulation of intracellular pH [GO:0051453]	289	2	1511	2	0	up
∆ptc1	polyphosphate metabolic process [GO:0006797]	38	2	1511	5	0.00112545	down
∆ptc1	bipolar cellular bud site selection [GO:0007121]	289	7	1511	12	0.0026159	up
∆ptc1	positive regulation of Arp2/3 complex-mediated actin nucleation [GO:2000601]	289	4	1511	6	0.00646522	up
∆ptc1	proton transmembrane transport [GO:1902600]	289	3	1511	4	0.00664124	up
∆ptc1	histone demethylation [GO:0016577]	289	2	1511	2	0	up
∆ptc1	polyphosphate biosynthetic process [GO:0006799]	38	2	1511	3	0.000156365	down
∆ptc1	nuclear pore distribution [GO:0031081]	289	3	1511	3	0	up
∆ptc1	Rho protein signal transduction [GO:0007266]	38	2	1511	5	0.00112545	down
∆ptc1	negative regulation of gene expression [GO:0010629]	289	2	1511	2	0	up
∆ptc1	negative regulation of sterol import by negative regulation of transcription from RNA polymerase II promoter [GO:1990872]	289	2	1511	2	0	up
∆ptc1	sterol import [GO:0035376]	289	2	1511	2	0	up
∆ptc1	age-dependent response to oxidative stress involved in chronological cell aging [GO:0001324]	289	3	1511	4	0.00664124	up
∆ptc1	snRNA pseudouridine synthesis [GO:0031120]	289	2	1511	2	0	up
∆ptc1	plasmid maintenance [GO:0006276]	289	2	1511	2	0	up
∆ptc1	positive regulation of transcription from RNA polymerase II promoter in response to hypoxia [GO:0061419]	289	2	1511	2	0	up
∆ptc1	maintenance of chromatin silencing at telomere [GO:0035392]	289	2	1511	2	0	up
∆ptc1	positive regulation of transcription from RNA polymerase II promoter in response to a hypotonic environment [GO:0061401]	289	2	1511	2	0	up
∆ptc1	positive regulation of transcription from RNA polymerase II promoter in response to arsenic-containing substance [GO:0061395]	289	2	1511	2	0	up
∆ptc1	positive regulation of transcription from RNA polymerase II promoter in response to cold [GO:0061411]	289	2	1511	2	0	up
∆ptc1	positive regulation of transcription from RNA polymerase II promoter in response to freezing [GO:0061409]	289	2	1511	2	0	up
∆ptc1	positive regulation of transcription from RNA polymerase II promoter in response to hydrogen peroxide [GO:0061407]	289	2	1511	2	0	up
∆ptc1	positive regulation of transcription from RNA polymerase II promoter in response to hydrostatic pressure [GO:0061405]	289	2	1511	2	0	up
∆ptc1	positive regulation of transcription from RNA polymerase II promoter in response to nitrosative stress [GO:0061403]	289	2	1511	2	0	up
∆ptc1	positive regulation of transcription from RNA polymerase II promoter in response to zinc ion starvation [GO:0097236]	289	2	1511	2	0	up
∆ptc1	regulation of replicative cell aging by regulation of transcription from RNA polymerase II promoter in response to caloric restriction [GO:0061434]	289	2	1511	2	0	up
∆ptc1	invasive filamentous growth [GO:0036267]	289	2	1511	2	0	up
∆ptc1	inositol phosphate-mediated signaling [GO:0048016]	38	2	1511	3	0.000156365	down
∆ptc1	protein-containing complex localization [GO:0031503]	289	2	1511	2	0	up
∆ptc1	valyl-tRNA aminoacylation [GO:0006438]	289	2	1511	2	0	up
∆ptc2	cytoplasmic translation [GO:0002181]	10	2	1511	40	0.00837793	up
∆ptc2	protein folding [GO:0006457]	10	2	1511	19	0.00145981	up
∆ptc2	SRP-dependent cotranslational protein targeting to membrane, translocation [GO:0006616]	10	2	1511	5	2.45508e-05	up
∆ptc2	glycolytic process [GO:0006096]	10	3	1511	15	1.5472e-05	up
∆bub1	regulation of translation [GO:0006417]	264	6	1511	11	0.00457307	up
∆bub1	regulation of (1->6)-beta-D-glucan biosynthetic process [GO:0060917]	264	2	1511	2	0	up
∆bub1	positive regulation of transcription elongation from RNA polymerase II promoter [GO:0032968]	264	10	1511	25	0.00784407	up
∆bub1	mitotic spindle elongation [GO:0000022]	44	2	1511	9	0.00799609	down
∆bub1	mRNA export from nucleus in response to heat stress [GO:0031990]	44	2	1511	6	0.00281565	down
∆bub1	actin cortical patch assembly [GO:0000147]	44	3	1511	13	0.00248428	down
∆bub1	negative regulation of Arp2/3 complex-mediated actin nucleation [GO:0034316]	264	3	1511	4	0.00505269	up
∆bub1	negative regulation of transposition, RNA-mediated [GO:0010526]	44	2	1511	4	0.000778214	down
∆bub1	mitotic spindle pole body separation [GO:0000073]	264	2	1511	2	0	up
∆bub1	amino acid transport [GO:0006865]	44	2	1511	9	0.00799609	down
∆bub1	translational initiation [GO:0006413]	264	7	1511	11	0.00069941	up
∆bub1	barbed-end actin filament capping [GO:0051016]	264	3	1511	4	0.00505269	up
∆bub1	karyogamy involved in conjugation with cellular fusion [GO:0000742]	44	2	1511	6	0.00281565	down
∆bub1	cellular protein localization [GO:0034613]	44	2	1511	6	0.00281565	down
∆bub1	proteasome storage granule assembly [GO:1902906]	264	2	1511	2	0	up
∆bub1	negative regulation of protein kinase activity [GO:0006469]	264	4	1511	5	0.00123236	up
∆bub1	regulation of ER to Golgi vesicle-mediated transport [GO:0060628]	264	2	1511	2	0	up
∆bub1	negative regulation of gene expression [GO:0010629]	264	2	1511	2	0	up
∆bub1	negative regulation of sterol import by negative regulation of transcription from RNA polymerase II promoter [GO:1990872]	264	2	1511	2	0	up
∆bub1	sterol import [GO:0035376]	264	2	1511	2	0	up
∆bub1	ER to Golgi ceramide transport [GO:0035621]	264	2	1511	2	0	up
∆bub1	plasmid maintenance [GO:0006276]	264	2	1511	2	0	up
∆bub1	chromatin remodeling at centromere [GO:0031055]	264	2	1511	2	0	up
∆bub1	regulation of cellular protein localization [GO:1903827]	264	2	1511	2	0	up
∆sch9	regulation of DNA-dependent DNA replication initiation [GO:0030174]	51	2	1511	7	0.00604802	down
∆sch9	positive regulation of cellular response to amino acid starvation [GO:1903833]	51	2	1511	4	0.00112545	down
∆sch9	one-carbon metabolic process [GO:0006730]	51	2	1511	4	0.00112545	down
∆sch9	negative regulation of Ras protein signal transduction [GO:0046580]	51	3	1511	6	0.000173289	down
∆sch9	regulation of protein localization [GO:0032880]	51	3	1511	14	0.00499714	down
∆sch9	cellular response to hydrogen peroxide [GO:0070301]	51	2	1511	3	0.000346353	down
∆sch9	intracellular signal transduction [GO:0035556]	131	11	1511	42	0.00102552	up
∆sch9	negative regulation of pseudohyphal growth [GO:2000221]	131	2	1511	3	0.00384974	up
∆sch9	cytoplasm protein quality control by the ubiquitin-proteasome system [GO:0071629]	131	2	1511	3	0.00384974	up
∆sch9	protein monoubiquitination [GO:0006513]	131	3	1511	6	0.00414919	up
∆sch9	transfer RNA gene-mediated silencing [GO:0061587]	51	2	1511	8	0.00835362	down
∆sch9	positive regulation of GTPase activity [GO:0043547]	51	2	1511	7	0.00604802	down
∆sch9	adenylate cyclase-inhibiting G-protein coupled receptor signaling pathway [GO:0007193]	51	2	1511	2	0	down
∆sch9	cellular response to glucose starvation [GO:0042149]	51	2	1511	7	0.00604802	down
∆sch9	histone modification [GO:0016570]	131	2	1511	3	0.00384974	up
∆sch9	positive regulation of phosphorylation of RNA polymerase II C-terminal domain serine 2 residues [GO:2001165]	131	2	1511	3	0.00384974	up
∆sch9	positive regulation of transcription elongation from RNA polymerase I promoter [GO:2001209]	131	3	1511	6	0.00414919	up
∆sch9	regulation of histone H3-K4 methylation [GO:0051569]	131	2	1511	3	0.00384974	up
∆sch9	regulation of transcription-coupled nucleotide-excision repair [GO:0090262]	131	3	1511	5	0.00182089	up
∆sch9	snoRNA transcription by RNA polymerase II [GO:0001015]	131	2	1511	3	0.00384974	up
∆sch9	cellular ion homeostasis [GO:0006873]	131	3	1511	6	0.00414919	up
∆sch9	cellular cation homeostasis [GO:0030003]	131	3	1511	7	0.00737407	up
∆sch9	response to osmotic stress [GO:0006970]	51	2	1511	8	0.00835362	down
∆sch9	bipolar cellular bud site selection [GO:0007121]	51	3	1511	12	0.00299153	down
∆sch9	cellular response to amino acid starvation [GO:0034198]	51	2	1511	3	0.000346353	down
∆sch9	positive regulation of Arp2/3 complex-mediated actin nucleation [GO:2000601]	51	2	1511	6	0.00402702	down
∆sch9	cellular response to starvation [GO:0009267]	51	2	1511	7	0.00604802	down
∆sch9	methionine metabolic process [GO:0006555]	51	2	1511	3	0.000346353	down
∆sch9	TOR signaling [GO:0031929]	131	4	1511	10	0.0045717	up
∆sch9	nuclear pore distribution [GO:0031081]	131	2	1511	3	0.00384974	up
∆sch9	positive regulation of transcription from RNA polymerase II promoter in response to acidic pH [GO:0061402]	131	2	1511	3	0.00384974	up
∆sch9	positive regulation of transcription from RNA polymerase II promoter in response to a hypotonic environment [GO:0061401]	131	2	1511	2	0	up
∆sch9	positive regulation of transcription from RNA polymerase II promoter in response to alkaline pH [GO:0061422]	131	2	1511	3	0.00384974	up
∆sch9	positive regulation of transcription from RNA polymerase II promoter in response to arsenic-containing substance [GO:0061395]	131	2	1511	2	0	up
∆sch9	positive regulation of transcription from RNA polymerase II promoter in response to cold [GO:0061411]	131	2	1511	2	0	up
∆sch9	positive regulation of transcription from RNA polymerase II promoter in response to ethanol [GO:0061410]	131	2	1511	3	0.00384974	up
∆sch9	positive regulation of transcription from RNA polymerase II promoter in response to freezing [GO:0061409]	131	2	1511	2	0	up
∆sch9	positive regulation of transcription from RNA polymerase II promoter in response to hydrogen peroxide [GO:0061407]	131	2	1511	2	0	up
∆sch9	positive regulation of transcription from RNA polymerase II promoter in response to hydrostatic pressure [GO:0061405]	131	2	1511	2	0	up
∆sch9	positive regulation of transcription from RNA polymerase II promoter in response to nitrosative stress [GO:0061403]	131	2	1511	2	0	up
∆sch9	positive regulation of transcription from RNA polymerase II promoter in response to zinc ion starvation [GO:0097236]	131	2	1511	2	0	up
∆sch9	regulation of replicative cell aging by regulation of transcription from RNA polymerase II promoter in response to caloric restriction [GO:0061434]	131	2	1511	2	0	up
∆sch9	response to oxidative stress [GO:0006979]	51	2	1511	2	0	down
∆sch9	regulation of cell aging [GO:0090342]	51	2	1511	3	0.000346353	down
∆sch9	negative regulation of invasive growth in response to glucose limitation [GO:2000218]	131	2	1511	2	0	up
∆sch9	response to nutrient [GO:0007584]	51	2	1511	3	0.000346353	down
∆sch9	lipid transport [GO:0006869]	131	3	1511	5	0.00182089	up
∆ste11	regulation of translation [GO:0006417]	131	4	1511	11	0.00683204	up
∆ste11	nucleobase transport [GO:0015851]	131	2	1511	2	0	up
∆ste11	endocytosis [GO:0006897]	285	21	1511	56	0.00167805	down
∆ste11	negative regulation of actin filament polymerization [GO:0030837]	285	2	1511	2	0	down
∆ste11	activation of protein kinase activity [GO:0032147]	285	4	1511	6	0.00613733	down
∆ste11	regulation of apoptotic process [GO:0042981]	285	5	1511	9	0.00953571	down
∆ste11	signal transduction by protein phosphorylation [GO:0023014]	285	4	1511	5	0.00169831	down
∆ste11	stress-activated protein kinase signaling cascade [GO:0031098]	285	6	1511	11	0.00662067	down
∆ste11	maintenance of cell polarity [GO:0030011]	285	6	1511	9	0.00151961	down
∆ste11	chromatin assembly or disassembly [GO:0006333]	131	3	1511	7	0.00737407	up
∆ste11	actin cortical patch assembly [GO:0000147]	131	5	1511	13	0.00261077	up
∆ste11	actin cortical patch assembly [GO:0000147]	285	9	1511	13	9.16386e-05	down
∆ste11	actin filament organization [GO:0007015]	285	12	1511	24	0.00085194	down
∆ste11	cell cycle arrest [GO:0007050]	285	2	1511	2	0	down
∆ste11	regulation of gene expression [GO:0010468]	285	2	1511	2	0	down
∆ste11	carbon catabolite activation of transcription from RNA polymerase II promoter [GO:0000436]	285	3	1511	4	0.00642004	down
∆ste11	membrane fusion [GO:0061025]	131	2	1511	3	0.00384974	up
∆ste11	protein localization [GO:0008104]	285	5	1511	7	0.00182347	down
∆ste11	negative regulation of ATPase activity [GO:0032780]	285	2	1511	2	0	down
∆ste11	amino acid transport [GO:0006865]	285	5	1511	9	0.00953571	down
∆ste11	translational initiation [GO:0006413]	131	4	1511	11	0.00683204	up
∆ste11	negative regulation of dipeptide transport by negative regulation of transcription from RNA polymerase II promoter [GO:0035955]	285	2	1511	2	0	down
∆ste11	regulation of fatty acid biosynthetic process by regulation of transcription from RNA polymerase II promoter [GO:2000531]	285	2	1511	2	0	down
∆ste11	regulation of response to DNA damage stimulus [GO:2001020]	285	2	1511	2	0	down
∆ste11	axial cellular bud site selection [GO:0007120]	285	4	1511	6	0.00613733	down
∆ste11	cellular response to glucose starvation [GO:0042149]	131	3	1511	7	0.00737407	up
∆ste11	positive regulation of histone H3-K36 trimethylation [GO:2001255]	285	2	1511	2	0	down
∆ste11	sucrose catabolic process [GO:0005987]	285	3	1511	3	0	down
∆ste11	glucose import [GO:0046323]	131	3	1511	7	0.00737407	up
∆ste11	septin ring assembly [GO:0000921]	285	6	1511	9	0.00151961	down
∆ste11	cellular ion homeostasis [GO:0006873]	285	4	1511	6	0.00613733	down
∆ste11	cellular cation homeostasis [GO:0030003]	285	6	1511	7	8.89191e-05	down
∆ste11	polyphosphate metabolic process [GO:0006797]	285	4	1511	5	0.00169831	down
∆ste11	bipolar cellular bud site selection [GO:0007121]	131	4	1511	12	0.00962333	up
∆ste11	bipolar cellular bud site selection [GO:0007121]	285	7	1511	12	0.00243409	down
∆ste11	positive regulation of Arp2/3 complex-mediated actin nucleation [GO:2000601]	285	4	1511	6	0.00613733	down
∆ste11	response to drug [GO:0042493]	285	6	1511	9	0.00151961	down
∆ste11	hexose transmembrane transport [GO:0008645]	285	2	1511	2	0	down
∆ste11	regulation of initiation of mating projection growth [GO:0031384]	131	2	1511	3	0.00384974	up
∆ste11	regulation of nitrogen utilization [GO:0006808]	131	2	1511	3	0.00384974	up
∆ste11	ribophagy [GO:0034517]	131	3	1511	5	0.00182089	up
∆ste11	regulation of ER to Golgi vesicle-mediated transport [GO:0060628]	131	2	1511	2	0	up
∆ste11	stress granule assembly [GO:0034063]	131	4	1511	7	0.000720957	up
∆ste11	putrescine transport [GO:0015847]	285	2	1511	2	0	down
∆ste11	ER to Golgi ceramide transport [GO:0035621]	285	2	1511	2	0	down
∆ste11	glucose transmembrane transport [GO:1904659]	131	3	1511	4	0.000494414	up
∆ste11	regulation of DNA damage checkpoint [GO:2000001]	131	2	1511	2	0	up
∆ste11	magnesium ion transport [GO:0015693]	285	2	1511	2	0	down
∆ste11	mRNA pseudouridine synthesis [GO:1990481]	131	2	1511	3	0.00384974	up
∆ste11	positive regulation of receptor internalization [GO:0002092]	285	2	1511	2	0	down
∆ste11	sodium ion transport [GO:0006814]	285	2	1511	2	0	down
∆ste11	positive regulation of mating type switching [GO:0031496]	285	4	1511	4	0	down
∆ste11	cellular sodium ion homeostasis [GO:0006883]	285	2	1511	2	0	down
∆ste11	negative regulation of invasive growth in response to glucose limitation [GO:2000218]	285	2	1511	2	0	down
∆ste11	cellular alcohol catabolic process [GO:0044109]	285	3	1511	3	0	down
∆ste11	regulation of cellular protein localization [GO:1903827]	285	2	1511	2	0	down
∆bud32	protein targeting to mitochondrion [GO:0006626]	409	4	1511	5	0.00701486	up
∆bud32	regulation of DNA-dependent DNA replication initiation [GO:0030174]	409	5	1511	7	0.00925654	up
∆bud32	regulation of transcription by RNA polymerase II [GO:0006357]	293	12	1511	30	0.00939089	down
∆bud32	regulation of translation [GO:0006417]	409	7	1511	11	0.00907248	up
∆bud32	ascospore wall assembly [GO:0030476]	293	5	1511	7	0.00208453	down
∆bud32	tRNA wobble uridine modification [GO:0002098]	409	2	1511	2	0	up
∆bud32	nucleobase transport [GO:0015851]	409	2	1511	2	0	up
∆bud32	FAD transport [GO:0015883]	409	3	1511	3	0	up
∆bud32	transcription-dependent tethering of RNA polymerase II gene DNA at nuclear periphery [GO:0000972]	293	4	1511	6	0.00673062	down
∆bud32	DNA unwinding involved in DNA replication [GO:0006268]	293	3	1511	4	0.00688805	down
∆bud32	establishment of protein localization [GO:0045184]	293	2	1511	2	0	down
∆bud32	heteroduplex formation [GO:0030491]	293	2	1511	2	0	down
∆bud32	nucleotide-excision repair [GO:0006289]	293	5	1511	7	0.00208453	down
∆bud32	cytoskeleton organization [GO:0007010]	409	4	1511	4	0	up
∆bud32	negative regulation of actin filament polymerization [GO:0030837]	409	2	1511	2	0	up
∆bud32	positive regulation of cytokinesis [GO:0032467]	409	2	1511	2	0	up
∆bud32	SNARE complex disassembly [GO:0035494]	293	2	1511	2	0	down
∆bud32	cytogamy [GO:0000755]	293	3	1511	4	0.00688805	down
∆bud32	termination of RNA polymerase I transcription [GO:0006363]	293	3	1511	3	0	down
∆bud32	negative regulation of pseudohyphal growth [GO:2000221]	293	3	1511	3	0	down
∆bud32	translational initiation [GO:0006413]	409	7	1511	11	0.00907248	up
∆bud32	translation reinitiation [GO:0002188]	409	2	1511	2	0	up
∆bud32	transfer RNA gene-mediated silencing [GO:0061587]	409	6	1511	8	0.00384974	up
∆bud32	ATP hydrolysis coupled proton transport [GO:0015991]	409	2	1511	2	0	up
∆bud32	proteasome storage granule assembly [GO:1902906]	409	2	1511	2	0	up
∆bud32	phosphorylation of RNA polymerase II C-terminal domain [GO:0070816]	293	3	1511	4	0.00688805	down
∆bud32	proteasome assembly [GO:0043248]	409	2	1511	2	0	up
∆bud32	iron ion homeostasis [GO:0055072]	409	2	1511	2	0	up
∆bud32	DNA-templated transcription, elongation [GO:0006354]	409	2	1511	2	0	up
∆bud32	negative regulation of histone exchange [GO:1900050]	293	2	1511	2	0	down
∆bud32	regulation of chromatin organization [GO:1902275]	293	2	1511	2	0	down
∆bud32	error-prone translesion synthesis [GO:0042276]	409	2	1511	2	0	up
∆bud32	nucleic acid phosphodiester bond hydrolysis [GO:0090305]	409	2	1511	2	0	up
∆bud32	global genome nucleotide-excision repair [GO:0070911]	409	3	1511	3	0	up
∆bud32	histone modification [GO:0016570]	409	3	1511	3	0	up
∆bud32	negative regulation of DNA recombination [GO:0045910]	409	4	1511	5	0.00701486	up
∆bud32	positive regulation of histone H3-K36 trimethylation [GO:2001255]	409	2	1511	2	0	up
∆bud32	positive regulation of phosphorylation of RNA polymerase II C-terminal domain serine 2 residues [GO:2001165]	409	3	1511	3	0	up
∆bud32	regulation of chromatin silencing at telomere [GO:0031938]	409	4	1511	5	0.00701486	up
∆bud32	regulation of histone H2B ubiquitination [GO:2001166]	409	2	1511	2	0	up
∆bud32	regulation of histone H3-K4 methylation [GO:0051569]	409	3	1511	3	0	up
∆bud32	regulation of phosphorylation of RNA polymerase II C-terminal domain serine 2 residues [GO:2001163]	409	2	1511	2	0	up
∆bud32	regulation of transcription-coupled nucleotide-excision repair [GO:0090262]	409	4	1511	5	0.00701486	up
∆bud32	snoRNA transcription by RNA polymerase II [GO:0001015]	409	3	1511	3	0	up
∆bud32	lipid particle organization [GO:0034389]	409	2	1511	2	0	up
∆bud32	negative regulation of transcription from RNA polymerase II promoter by pheromones [GO:0046020]	293	4	1511	6	0.00673062	down
∆bud32	nuclear polyadenylation-dependent tRNA catabolic process [GO:0071038]	409	4	1511	5	0.00701486	up
∆bud32	stress-activated MAPK cascade [GO:0051403]	409	2	1511	2	0	up
∆bud32	positive regulation of protein oligomerization [GO:0032461]	409	2	1511	2	0	up
∆bud32	recombinational repair [GO:0000725]	293	2	1511	2	0	down
∆bud32	stress granule assembly [GO:0034063]	409	6	1511	7	0.000863843	up
∆bud32	response to metal ion [GO:0010038]	293	3	1511	3	0	down
∆bud32	G-quadruplex DNA unwinding [GO:0044806]	409	2	1511	2	0	up
∆bud32	replication fork reversal [GO:0071932]	409	2	1511	2	0	up
∆bud32	copper ion import [GO:0015677]	409	2	1511	2	0	up
∆bud32	chromosome condensation [GO:0030261]	409	2	1511	2	0	up
∆bud32	response to arsenic-containing substance [GO:0046685]	409	2	1511	2	0	up
∆bud32	ncRNA polyadenylation [GO:0043629]	409	4	1511	4	0	up
∆bud32	nuclear mRNA surveillance of mRNA 3'-end processing [GO:0071031]	409	4	1511	5	0.00701486	up
∆bud32	nuclear polyadenylation-dependent snoRNA catabolic process [GO:0071036]	409	3	1511	3	0	up
∆bud32	nuclear polyadenylation-dependent snRNA catabolic process [GO:0071037]	409	3	1511	3	0	up
∆bud32	positive regulation of DNA replication initiation [GO:1903468]	293	2	1511	2	0	down
∆bud32	formin-nucleated actin cable assembly [GO:0070649]	409	2	1511	2	0	up
∆bud32	interstrand cross-link repair [GO:0036297]	293	2	1511	2	0	down
∆bud32	glutathione metabolic process [GO:0006749]	409	2	1511	2	0	up
∆bud32	maintenance of chromatin silencing at telomere [GO:0035392]	293	2	1511	2	0	down
∆bud32	DNA replication, removal of RNA primer [GO:0043137]	409	2	1511	2	0	up
∆bud32	polyamine transport [GO:0015846]	409	2	1511	2	0	up
∆bud32	long-chain fatty acid biosynthetic process [GO:0042759]	409	3	1511	3	0	up
∆bud32	lysosome organization [GO:0007040]	293	2	1511	2	0	down
∆bud32	negative regulation of septation initiation signaling [GO:0031030]	293	2	1511	2	0	down
∆bud32	nucleolus organization [GO:0007000]	293	2	1511	2	0	down
∆bud32	endonucleolytic cleavage to generate mature 3'-end of SSU-rRNA from (SSU-rRNA, 5.8S rRNA, LSU-rRNA) [GO:0000461]	409	3	1511	3	0	up
∆bud32	membrane addition at site of cytokinesis [GO:0007107]	293	2	1511	2	0	down
∆bud32	G-protein coupled receptor signaling pathway [GO:0007186]	409	2	1511	2	0	up
∆bud32	DNA amplification [GO:0006277]	409	2	1511	2	0	up
∆bud32	negative regulation of transcription by RNA polymerase I [GO:0016479]	409	2	1511	2	0	up
∆bud32	response to oxidative stress [GO:0006979]	409	2	1511	2	0	up
∆bud32	negative regulation of transcription by RNA polymerase III [GO:0016480]	409	2	1511	2	0	up
∆bud32	drug export [GO:0046618]	409	3	1511	3	0	up
∆bud32	dsDNA loop formation [GO:0090579]	409	2	1511	2	0	up
∆bud32	regulation of cell aging [GO:0090342]	409	3	1511	3	0	up
∆bud32	bilirubin transport [GO:0015723]	293	2	1511	2	0	down
∆bud32	positive regulation of mating type switching [GO:0031496]	293	3	1511	4	0.00688805	down
∆bud32	negative regulation of reciprocal meiotic recombination [GO:0045128]	409	2	1511	2	0	up
∆bud32	negative regulation of invasive growth in response to glucose limitation [GO:2000218]	293	2	1511	2	0	down
∆bud32	protein localization to spindle pole body [GO:0071988]	293	2	1511	2	0	down
∆bud32	negative regulation of transcription involved in meiotic cell cycle [GO:0051038]	409	2	1511	2	0	up
∆bud32	positive regulation of glycerol transport [GO:0090372]	409	2	1511	2	0	up
∆bud32	chromatin maintenance [GO:0070827]	409	2	1511	2	0	up
∆bud32	regulation of cellular protein localization [GO:1903827]	409	2	1511	2	0	up
∆bud32	positive regulation of antisense RNA transcription [GO:0060196]	293	2	1511	2	0	down
∆bud32	regulation of transcription involved in G2/M transition of mitotic cell cycle [GO:0000117]	409	2	1511	2	0	up
∆sit4	protein phosphorylation [GO:0006468]	490	37	1511	61	1.20292e-05	up
∆sit4	regulation of (1->6)-beta-D-glucan biosynthetic process [GO:0060917]	490	2	1511	2	0	up
∆sit4	tRNA wobble uridine modification [GO:0002098]	490	2	1511	2	0	up
∆sit4	regulation of exit from mitosis [GO:0007096]	490	7	1511	9	0.00438885	up
∆sit4	endocytosis [GO:0006897]	241	18	1511	56	0.00354581	down
∆sit4	regulation of phosphoprotein phosphatase activity [GO:0043666]	490	3	1511	3	0	up
∆sit4	regulation of Rho protein signal transduction [GO:0035023]	490	4	1511	4	0	up
∆sit4	septin ring organization [GO:0031106]	490	7	1511	7	0	up
∆sit4	negative regulation of actin filament polymerization [GO:0030837]	490	2	1511	2	0	up
∆sit4	regulation of apoptotic process [GO:0042981]	490	7	1511	9	0.00438885	up
∆sit4	stress-activated protein kinase signaling cascade [GO:0031098]	490	8	1511	11	0.00558746	up
∆sit4	actin cortical patch assembly [GO:0000147]	490	10	1511	13	0.00118395	up
∆sit4	actin cortical patch assembly [GO:0000147]	241	6	1511	13	0.00814565	down
∆sit4	intracellular signal transduction [GO:0035556]	490	26	1511	42	0.000181605	up
∆sit4	cell cycle arrest [GO:0007050]	490	2	1511	2	0	up
∆sit4	protein autophosphorylation [GO:0046777]	490	10	1511	14	0.00315596	up
∆sit4	actin cortical patch localization [GO:0051666]	490	6	1511	8	0.00939699	up
∆sit4	cell separation after cytokinesis [GO:0000920]	241	6	1511	10	0.00144055	down
∆sit4	actin cytoskeleton organization [GO:0030036]	490	11	1511	17	0.00673405	up
∆sit4	translation reinitiation [GO:0002188]	490	2	1511	2	0	up
∆sit4	ascospore-type prospore membrane assembly [GO:0032120]	490	2	1511	2	0	up
∆sit4	response to acidic pH [GO:0010447]	490	3	1511	3	0	up
∆sit4	morphogenesis checkpoint [GO:0044879]	490	3	1511	3	0	up
∆sit4	regulation of cell shape [GO:0008360]	490	10	1511	13	0.00118395	up
∆sit4	regulation of termination of mating projection growth [GO:0031385]	490	2	1511	2	0	up
∆sit4	positive regulation of Arp2/3 complex-mediated actin nucleation [GO:2000601]	490	5	1511	6	0.00600314	up
∆sit4	positive regulation of nuclear-transcribed mRNA catabolic process, deadenylation-dependent decay [GO:1900153]	490	2	1511	2	0	up
∆sit4	positive regulation of translational initiation [GO:0045948]	241	2	1511	2	0	down
∆sit4	cellular response to anoxia [GO:0071454]	490	2	1511	2	0	up
∆sit4	nuclear pore distribution [GO:0031081]	490	3	1511	3	0	up
∆sit4	nuclear-transcribed mRNA catabolic process [GO:0000956]	490	3	1511	3	0	up
∆sit4	endoplasmic reticulum polarization [GO:0061163]	490	3	1511	3	0	up
∆sit4	regulation of ER to Golgi vesicle-mediated transport [GO:0060628]	490	2	1511	2	0	up
∆sit4	regulation of response to osmotic stress [GO:0047484]	490	2	1511	2	0	up
∆sit4	negative regulation of Rho protein signal transduction [GO:0035024]	490	3	1511	3	0	up
∆sit4	multivesicular body sorting pathway [GO:0071985]	490	2	1511	2	0	up
∆sit4	negative regulation of gene expression [GO:0010629]	490	2	1511	2	0	up
∆sit4	negative regulation of sterol import by negative regulation of transcription from RNA polymerase II promoter [GO:1990872]	490	2	1511	2	0	up
∆sit4	sterol import [GO:0035376]	490	2	1511	2	0	up
∆sit4	stress granule assembly [GO:0034063]	490	6	1511	7	0.00246705	up
∆sit4	glycerol catabolic process [GO:0019563]	241	2	1511	2	0	down
∆sit4	adenylate cyclase-modulating G-protein coupled receptor signaling pathway [GO:0007188]	490	2	1511	2	0	up
∆sit4	regulation of MAPK export from nucleus [GO:0071701]	490	2	1511	2	0	up
∆sit4	age-dependent response to oxidative stress involved in chronological cell aging [GO:0001324]	490	4	1511	4	0	up
∆sit4	regulation of ruffle assembly [GO:1900027]	490	2	1511	2	0	up
∆sit4	IRE1-mediated unfolded protein response [GO:0036498]	490	3	1511	3	0	up
∆sit4	fungal-type cell wall organization or biogenesis [GO:0071852]	490	2	1511	2	0	up
∆sit4	regulation of sphingolipid biosynthetic process [GO:0090153]	490	2	1511	2	0	up
∆sit4	phosphatidylinositol dephosphorylation [GO:0046856]	490	2	1511	2	0	up
∆sit4	plasmid maintenance [GO:0006276]	490	2	1511	2	0	up
∆sit4	eisosome assembly [GO:0070941]	490	7	1511	9	0.00438885	up
∆sit4	cell wall integrity MAPK cascade [GO:0000196]	241	3	1511	3	0	down
∆sit4	positive regulation of transcription from RNA polymerase II promoter in response to acidic pH [GO:0061402]	490	3	1511	3	0	up
∆sit4	positive regulation of transcription from RNA polymerase II promoter in response to a hypotonic environment [GO:0061401]	490	2	1511	2	0	up
∆sit4	positive regulation of transcription from RNA polymerase II promoter in response to arsenic-containing substance [GO:0061395]	490	2	1511	2	0	up
∆sit4	positive regulation of transcription from RNA polymerase II promoter in response to cold [GO:0061411]	490	2	1511	2	0	up
∆sit4	positive regulation of transcription from RNA polymerase II promoter in response to freezing [GO:0061409]	490	2	1511	2	0	up
∆sit4	positive regulation of transcription from RNA polymerase II promoter in response to hydrogen peroxide [GO:0061407]	490	2	1511	2	0	up
∆sit4	positive regulation of transcription from RNA polymerase II promoter in response to hydrostatic pressure [GO:0061405]	490	2	1511	2	0	up
∆sit4	positive regulation of transcription from RNA polymerase II promoter in response to nitrosative stress [GO:0061403]	490	2	1511	2	0	up
∆sit4	positive regulation of transcription from RNA polymerase II promoter in response to zinc ion starvation [GO:0097236]	490	2	1511	2	0	up
∆sit4	regulation of replicative cell aging by regulation of transcription from RNA polymerase II promoter in response to caloric restriction [GO:0061434]	490	2	1511	2	0	up
∆sit4	polyamine transport [GO:0015846]	490	2	1511	2	0	up
∆sit4	negative regulation of transcription by RNA polymerase I [GO:0016479]	241	2	1511	2	0	down
∆sit4	negative regulation of transcription involved in meiotic cell cycle [GO:0051038]	241	2	1511	2	0	down
∆sit4	positive regulation of glycerol transport [GO:0090372]	490	2	1511	2	0	up
∆sit4	regulation of cellular protein localization [GO:1903827]	490	2	1511	2	0	up
∆sit4	mature ribosome assembly [GO:0042256]	490	2	1511	2	0	up
∆sit4	positive regulation of antisense RNA transcription [GO:0060196]	241	2	1511	2	0	down
∆sit4	phosphatidylinositol-mediated signaling [GO:0048015]	490	2	1511	2	0	up
∆sit4	septin ring disassembly [GO:0031107]	490	2	1511	2	0	up
∆sit4	positive regulation of protein import into nucleus [GO:0042307]	490	2	1511	2	0	up
∆sit4	regulation of transcription involved in G2/M transition of mitotic cell cycle [GO:0000117]	241	2	1511	2	0	down
∆ygk3	vesicle-mediated transport [GO:0016192]	2	2	1511	19	0	up
∆cka1	histone deacetylation [GO:0016575]	198	6	1511	12	0.00190276	down
∆cka1	negative regulation of chromatin silencing at rDNA [GO:0061188]	198	4	1511	6	0.00150046	down
∆cka1	negative regulation of chromatin silencing at silent mating-type cassette [GO:0061186]	198	6	1511	9	0.000179157	down
∆cka1	negative regulation of chromatin silencing at telomere [GO:0031939]	198	7	1511	11	9.70847e-05	down
∆cka1	maturation of 5.8S rRNA from tricistronic rRNA transcript (SSU-rRNA, 5.8S rRNA, LSU-rRNA) [GO:0000466]	40	2	1511	9	0.00656274	up
∆cka1	maturation of LSU-rRNA from tricistronic rRNA transcript (SSU-rRNA, 5.8S rRNA, LSU-rRNA) [GO:0000463]	40	3	1511	20	0.00725652	up
∆cka1	maturation of LSU-rRNA from tricistronic rRNA transcript (SSU-rRNA, 5.8S rRNA, LSU-rRNA) [GO:0000463]	198	13	1511	20	7.27911e-08	down
∆cka1	ribosomal large subunit biogenesis [GO:0042273]	198	9	1511	26	0.00514717	down
∆cka1	maturation of SSU-rRNA from tricistronic rRNA transcript (SSU-rRNA, 5.8S rRNA, LSU-rRNA) [GO:0000462]	40	3	1511	22	0.00962333	up
∆cka1	termination of RNA polymerase II transcription, poly(A)-coupled [GO:0030846]	198	2	1511	3	0.0096807	down
∆cka1	ribosomal large subunit export from nucleus [GO:0000055]	198	5	1511	12	0.0096491	down
∆cka1	poly(A)+ mRNA export from nucleus [GO:0016973]	40	4	1511	24	0.00207702	up
∆cka1	protein export from nucleus [GO:0006611]	40	2	1511	6	0.00224952	up
∆cka1	protein export from nucleus [GO:0006611]	198	4	1511	6	0.00150046	down
∆cka1	nucleosome disassembly [GO:0006337]	198	4	1511	8	0.00717667	down
∆cka1	ubiquitin-dependent protein catabolic process [GO:0006511]	198	10	1511	30	0.00475199	down
∆cka1	negative regulation of pseudohyphal growth [GO:2000221]	198	2	1511	3	0.0096807	down
∆cka1	translational initiation [GO:0006413]	198	5	1511	11	0.00635907	down
∆cka1	transfer RNA gene-mediated silencing [GO:0061587]	198	5	1511	8	0.000883865	down
∆cka1	cellular response to glucose starvation [GO:0042149]	40	2	1511	7	0.00349634	up
∆cka1	DNA-templated transcription, elongation [GO:0006354]	198	2	1511	2	0	down
∆cka1	ribosomal small subunit biogenesis [GO:0042274]	40	2	1511	10	0.00837793	up
∆cka1	actin filament bundle assembly [GO:0051017]	40	2	1511	9	0.00656274	up
∆cka1	positive regulation of histone acetylation [GO:0035066]	198	2	1511	3	0.0096807	down
∆cka1	spindle organization [GO:0007051]	198	2	1511	3	0.0096807	down
∆cka1	negative regulation of protein import into nucleus during spindle assembly checkpoint [GO:1901925]	198	2	1511	2	0	down
∆cka1	transcription-coupled nucleotide-excision repair [GO:0006283]	198	3	1511	5	0.00655422	down
∆cka1	fructose 6-phosphate metabolic process [GO:0006002]	198	2	1511	3	0.0096807	down
∆cka1	triglyceride biosynthetic process [GO:0019432]	198	2	1511	2	0	down
∆pph3	transcription, DNA-templated [GO:0006351]	6	3	1511	116	0.00284295	down
∆pph3	histone deacetylation [GO:0016575]	6	2	1511	12	8.46702e-05	down
∆pph3	negative regulation of transcription by RNA polymerase II [GO:0000122]	6	2	1511	47	0.00332076	down
∆pph3	positive regulation of transcription elongation from RNA polymerase II promoter [GO:0032968]	34	3	1511	25	0.00885524	up
∆pph3	maturation of LSU-rRNA from tricistronic rRNA transcript (SSU-rRNA, 5.8S rRNA, LSU-rRNA) [GO:0000463]	34	3	1511	20	0.0045717	up
∆pph3	ribosomal large subunit biogenesis [GO:0042273]	34	3	1511	26	0.00977954	up
∆pph3	intracellular mRNA localization [GO:0008298]	34	2	1511	9	0.00456212	up
∆pph3	transcription elongation from RNA polymerase I promoter [GO:0006362]	34	2	1511	5	0.000854485	up
∆pph3	negative regulation of transcription from RNA polymerase II promoter by pheromones [GO:0046020]	34	2	1511	6	0.00150349	up
∆bck1	positive regulation of transcription from RNA polymerase II promoter in response to heat stress [GO:0061408]	36	2	1511	11	0.00835362	up
∆bck1	cellular response to oxidative stress [GO:0034599]	36	4	1511	21	0.000768758	up
∆bck1	regulation of exit from mitosis [GO:0007096]	29	2	1511	9	0.00313982	down
∆bck1	ribosomal large subunit biogenesis [GO:0042273]	36	4	1511	26	0.00189343	up
∆bck1	exocytosis [GO:0006887]	29	3	1511	25	0.00557385	down
∆bck1	maturation of SSU-rRNA from tricistronic rRNA transcript (SSU-rRNA, 5.8S rRNA, LSU-rRNA) [GO:0000462]	36	3	1511	22	0.00712832	up
∆bck1	stress-activated protein kinase signaling cascade [GO:0031098]	29	2	1511	11	0.00514717	down
∆bck1	endonucleolytic cleavage in 5'-ETS of tricistronic rRNA transcript (SSU-rRNA, 5.8S rRNA, LSU-rRNA) [GO:0000480]	36	3	1511	12	0.000971255	up
∆bck1	endonucleolytic cleavage in ITS1 to separate SSU-rRNA from 5.8S rRNA and LSU-rRNA from tricistronic rRNA transcript (SSU-rRNA, 5.8S rRNA, LSU-rRNA) [GO:0000447]	36	3	1511	14	0.00168612	up
∆bck1	endonucleolytic cleavage to generate mature 5'-end of SSU-rRNA from (SSU-rRNA, 5.8S rRNA, LSU-rRNA) [GO:0000472]	36	3	1511	11	0.000696128	up
∆bck1	actin cortical patch localization [GO:0051666]	29	2	1511	8	0.00229872	down
∆bck1	vacuole inheritance [GO:0000011]	29	2	1511	9	0.00313982	down
∆bck1	regulation of cell shape [GO:0008360]	29	2	1511	13	0.00756267	down
∆bck1	bipolar cellular bud site selection [GO:0007121]	29	2	1511	12	0.00642004	down
∆bck1	stress-activated MAPK cascade [GO:0051403]	36	2	1511	2	0	up
∆bck1	positive regulation of Arp2/3 complex-mediated actin nucleation [GO:2000601]	29	2	1511	6	0.0010014	down
∆bck1	Rho protein signal transduction [GO:0007266]	29	3	1511	5	6.81819e-06	down
∆bck1	positive regulation of actin cytoskeleton reorganization [GO:2000251]	36	2	1511	7	0.00267121	up
∆bck1	negative regulation of gene expression [GO:0010629]	29	2	1511	2	0	down
∆bck1	negative regulation of sterol import by negative regulation of transcription from RNA polymerase II promoter [GO:1990872]	29	2	1511	2	0	down
∆bck1	sterol import [GO:0035376]	29	2	1511	2	0	down
∆bck1	stress granule assembly [GO:0034063]	29	2	1511	7	0.00157301	down
∆cla4	protein refolding [GO:0042026]	52	2	1511	6	0.00418153	down
∆cla4	autophagy of mitochondrion [GO:0000422]	149	4	1511	10	0.00712413	up
∆cla4	negative regulation of glycogen biosynthetic process [GO:0045719]	149	2	1511	3	0.00513731	up
∆cla4	protein phosphorylation [GO:0006468]	149	13	1511	61	0.00778402	up
∆cla4	regulation of (1->6)-beta-D-glucan biosynthetic process [GO:0060917]	149	2	1511	2	0	up
∆cla4	nuclear-transcribed mRNA poly(A) tail shortening [GO:0000289]	52	2	1511	7	0.00634	down
∆cla4	small GTPase mediated signal transduction [GO:0007264]	52	4	1511	10	9.66913e-05	down
∆cla4	endoplasmic reticulum inheritance [GO:0048309]	52	2	1511	7	0.00634	down
∆cla4	exocytosis [GO:0006887]	52	4	1511	25	0.00644137	down
∆cla4	Golgi to plasma membrane transport [GO:0006893]	52	3	1511	8	0.000693552	down
∆cla4	regulation of phosphoprotein phosphatase activity [GO:0043666]	149	2	1511	3	0.00513731	up
∆cla4	regulation of Rho protein signal transduction [GO:0035023]	52	2	1511	4	0.00118279	down
∆cla4	invasive growth in response to glucose limitation [GO:0001403]	149	6	1511	19	0.00704447	up
∆cla4	regulation of vesicle-mediated transport [GO:0060627]	149	2	1511	3	0.00513731	up
∆cla4	maintenance of cell polarity [GO:0030011]	52	3	1511	9	0.00111248	down
∆cla4	actin cortical patch assembly [GO:0000147]	149	5	1511	13	0.00455643	up
∆cla4	cell cycle arrest [GO:0007050]	149	2	1511	2	0	up
∆cla4	pheromone-dependent signal transduction involved in conjugation with cellular fusion [GO:0000750]	149	7	1511	15	0.000262427	up
∆cla4	protein autophosphorylation [GO:0046777]	149	6	1511	14	0.00118279	up
∆cla4	chaperone-mediated protein complex assembly [GO:0051131]	52	2	1511	3	0.000365565	down
∆cla4	mitochondrial translation [GO:0032543]	52	2	1511	3	0.000365565	down
∆cla4	fungal-type cell wall chitin biosynthetic process [GO:0034221]	52	2	1511	6	0.00418153	down
∆cla4	late nucleophagy [GO:0044805]	149	3	1511	6	0.00610408	up
∆cla4	establishment of cell polarity [GO:0030010]	52	4	1511	20	0.00272237	down
∆cla4	translation reinitiation [GO:0002188]	149	2	1511	2	0	up
∆cla4	endoplasmic reticulum membrane organization [GO:0090158]	52	2	1511	4	0.00118279	down
∆cla4	regulation of phosphatidylinositol dephosphorylation [GO:0060304]	52	2	1511	5	0.00246705	down
∆cla4	vesicle tethering involved in exocytosis [GO:0090522]	52	2	1511	4	0.00118279	down
∆cla4	negative regulation of translation [GO:0017148]	149	7	1511	15	0.000262427	up
∆cla4	negative regulation of translation [GO:0017148]	52	3	1511	15	0.00655422	down
∆cla4	protein import into peroxisome matrix [GO:0016558]	149	2	1511	3	0.00513731	up
∆cla4	polyphosphate biosynthetic process [GO:0006799]	149	2	1511	3	0.00513731	up
∆cla4	protein stabilization [GO:0050821]	52	2	1511	6	0.00418153	down
∆cla4	endoplasmic reticulum polarization [GO:0061163]	52	2	1511	3	0.000365565	down
∆cla4	positive regulation of actin cytoskeleton reorganization [GO:2000251]	52	2	1511	7	0.00634	down
∆cla4	multivesicular body sorting pathway [GO:0071985]	149	2	1511	2	0	up
∆cla4	nuclear pore organization [GO:0006999]	52	2	1511	7	0.00634	down
∆cla4	protein import into mitochondrial intermembrane space [GO:0045041]	52	3	1511	3	0	down
∆cla4	inositol phosphate-mediated signaling [GO:0048016]	149	2	1511	3	0.00513731	up
∆cla4	positive regulation of kinase activity [GO:0033674]	149	2	1511	2	0	up
∆cla4	chemotropism [GO:0043577]	149	2	1511	2	0	up
∆pbs2	budding cell apical bud growth [GO:0007118]	23	2	1511	15	0.00642004	down
∆pbs2	positive regulation of transcription from RNA polymerase II promoter in response to osmotic stress [GO:0061393]	23	2	1511	3	3.57616e-05	down
∆slt2	protein phosphorylation [GO:0006468]	37	7	1511	61	0.00061106	down
∆slt2	transcription elongation from RNA polymerase II promoter [GO:0006368]	26	3	1511	27	0.00508708	up
∆slt2	regulation of exit from mitosis [GO:0007096]	37	2	1511	9	0.0054785	down
∆slt2	ribosomal large subunit biogenesis [GO:0042273]	26	4	1511	26	0.000477007	up
∆slt2	rRNA processing [GO:0006364]	26	4	1511	45	0.0044555	up
∆slt2	regulation of apoptotic process [GO:0042981]	37	2	1511	9	0.0054785	down
∆slt2	stress-activated protein kinase signaling cascade [GO:0031098]	37	4	1511	11	3.23643e-05	down
∆slt2	endonucleolytic cleavage in 5'-ETS of tricistronic rRNA transcript (SSU-rRNA, 5.8S rRNA, LSU-rRNA) [GO:0000480]	26	4	1511	12	9.17893e-06	up
∆slt2	endonucleolytic cleavage in ITS1 to separate SSU-rRNA from 5.8S rRNA and LSU-rRNA from tricistronic rRNA transcript (SSU-rRNA, 5.8S rRNA, LSU-rRNA) [GO:0000447]	26	4	1511	14	2.17359e-05	up
∆slt2	endonucleolytic cleavage to generate mature 5'-end of SSU-rRNA from (SSU-rRNA, 5.8S rRNA, LSU-rRNA) [GO:0000472]	26	4	1511	11	5.48252e-06	up
∆slt2	rRNA methylation [GO:0031167]	26	3	1511	20	0.00196522	up
∆slt2	vacuole inheritance [GO:0000011]	37	2	1511	9	0.0054785	down
∆slt2	septin ring assembly [GO:0000921]	37	2	1511	9	0.0054785	down
∆slt2	Rho protein signal transduction [GO:0007266]	37	3	1511	5	1.80139e-05	down
∆slt2	Ras protein signal transduction [GO:0007265]	37	2	1511	8	0.004117	down
∆slt2	activation of MAPKKK activity [GO:0000185]	37	2	1511	2	0	down
∆slt2	negative regulation of gene expression [GO:0010629]	37	2	1511	2	0	down
∆slt2	negative regulation of sterol import by negative regulation of transcription from RNA polymerase II promoter [GO:1990872]	37	2	1511	2	0	down
∆slt2	sterol import [GO:0035376]	37	2	1511	2	0	down
∆swe1	protein phosphorylation [GO:0006468]	145	13	1511	61	0.00646667	up
∆swe1	chromatin silencing at rDNA [GO:0000183]	24	2	1511	13	0.00502928	down
∆swe1	fungal-type cell wall organization [GO:0031505]	24	3	1511	30	0.00547769	down
∆swe1	regulation of exit from mitosis [GO:0007096]	145	4	1511	9	0.004117	up
∆swe1	response to pheromone triggering conjugation with cellular fusion [GO:0000749]	145	3	1511	7	0.00981656	up
∆swe1	response to pheromone triggering conjugation with cellular fusion [GO:0000749]	24	2	1511	7	0.000973915	down
∆swe1	regulation of Rho protein signal transduction [GO:0035023]	145	3	1511	4	0.000710857	up
∆swe1	activation of protein kinase activity [GO:0032147]	145	4	1511	6	0.000399267	up
∆swe1	regulation of apoptotic process [GO:0042981]	145	5	1511	9	0.000436022	up
∆swe1	signal transduction by protein phosphorylation [GO:0023014]	145	4	1511	5	8.53311e-05	up
∆swe1	stress-activated protein kinase signaling cascade [GO:0031098]	145	6	1511	11	0.00016399	up
∆swe1	intracellular signal transduction [GO:0035556]	145	11	1511	42	0.00233204	up
∆swe1	protein autophosphorylation [GO:0046777]	145	6	1511	14	0.00102303	up
∆swe1	proteasomal ubiquitin-independent protein catabolic process [GO:0010499]	145	3	1511	6	0.00557385	up
∆swe1	actin cortical patch localization [GO:0051666]	145	4	1511	8	0.00230912	up
∆swe1	budding cell apical bud growth [GO:0007118]	145	5	1511	15	0.00794169	up
∆swe1	budding cell apical bud growth [GO:0007118]	24	2	1511	15	0.00700072	down
∆swe1	cell separation after cytokinesis [GO:0000920]	24	2	1511	10	0.0026159	down
∆swe1	regulation of fungal-type cell wall organization [GO:0060237]	145	5	1511	15	0.00794169	up
∆swe1	establishment of cell polarity [GO:0030010]	145	7	1511	20	0.00195775	up
∆swe1	actin cytoskeleton organization [GO:0030036]	145	6	1511	17	0.00346824	up
∆swe1	regulation of endocytosis [GO:0030100]	145	2	1511	3	0.00483752	up
∆swe1	cellular protein localization [GO:0034613]	145	3	1511	6	0.00557385	up
∆swe1	positive regulation of GTPase activity [GO:0043547]	145	3	1511	7	0.00981656	up
∆swe1	regulation of mitotic cell cycle [GO:0007346]	145	4	1511	10	0.00655422	up
∆swe1	response to acidic pH [GO:0010447]	145	2	1511	3	0.00483752	up
∆swe1	morphogenesis checkpoint [GO:0044879]	145	2	1511	3	0.00483752	up
∆swe1	regulation of cell shape [GO:0008360]	145	5	1511	13	0.00406316	up
∆swe1	septin ring assembly [GO:0000921]	145	4	1511	9	0.004117	up
∆swe1	Rho protein signal transduction [GO:0007266]	145	3	1511	5	0.0025291	up
∆swe1	Rho protein signal transduction [GO:0007266]	24	2	1511	5	0.000335331	down
∆swe1	negative regulation of Rho protein signal transduction [GO:0035024]	145	3	1511	3	0	up
∆swe1	negative regulation of gene expression [GO:0010629]	145	2	1511	2	0	up
∆swe1	negative regulation of sterol import by negative regulation of transcription from RNA polymerase II promoter [GO:1990872]	145	2	1511	2	0	up
∆swe1	sterol import [GO:0035376]	145	2	1511	2	0	up
∆swe1	manganese ion transport [GO:0006828]	145	2	1511	3	0.00483752	up
∆swe1	negative regulation of septation initiation signaling [GO:0031030]	145	2	1511	2	0	up
∆swe1	nucleolus organization [GO:0007000]	145	2	1511	2	0	up
∆swe1	division septum assembly [GO:0000917]	145	2	1511	3	0.00483752	up
∆swe1	phosphatidylinositol-mediated signaling [GO:0048015]	145	2	1511	2	0	up
∆pph22	negative regulation of glycogen biosynthetic process [GO:0045719]	42	2	1511	3	0.000205503	up
∆pph22	activation of protein kinase activity [GO:0032147]	42	2	1511	6	0.0025291	up
∆pph22	regulation of apoptotic process [GO:0042981]	42	2	1511	9	0.00724633	up
∆pph22	signal transduction by protein phosphorylation [GO:0023014]	42	2	1511	5	0.00146135	up
∆pph22	actin cortical patch assembly [GO:0000147]	42	3	1511	13	0.00214431	up
∆pph22	glycogen metabolic process [GO:0005977]	42	2	1511	8	0.00546403	up
∆pph22	signal transduction [GO:0007165]	42	3	1511	20	0.00837437	up
∆pph22	barbed-end actin filament capping [GO:0051016]	42	2	1511	4	0.000689951	up
∆pph22	regulation of mitotic cell cycle [GO:0007346]	42	2	1511	10	0.00936163	up
∆pph22	actin nucleation [GO:0045010]	42	2	1511	3	0.000205503	up
∆pph22	cellular iron ion homeostasis [GO:0006879]	42	2	1511	5	0.00146135	up
∆pph22	meiotic sister chromatid cohesion, centromeric [GO:0051754]	42	2	1511	2	0	up
∆ppz1	protein phosphorylation [GO:0006468]	112	17	1511	61	1.39433e-06	down
∆ppz1	fungal-type cell wall organization [GO:0031505]	112	7	1511	30	0.00557292	down
∆ppz1	regulation of cytokinesis [GO:0032465]	112	3	1511	6	0.00255915	down
∆ppz1	activation of protein kinase activity [GO:0032147]	51	2	1511	6	0.00402702	up
∆ppz1	signal transduction by protein phosphorylation [GO:0023014]	51	2	1511	5	0.00236653	up
∆ppz1	actin cortical patch assembly [GO:0000147]	112	4	1511	13	0.00766069	down
∆ppz1	intracellular signal transduction [GO:0035556]	112	14	1511	42	1.04831e-06	down
∆ppz1	mRNA stabilization [GO:0048255]	112	2	1511	3	0.0026159	down
∆ppz1	glycogen metabolic process [GO:0005977]	51	2	1511	8	0.00835362	up
∆ppz1	Golgi organization [GO:0007030]	51	2	1511	4	0.00112545	up
∆ppz1	peptidyl-serine phosphorylation [GO:0018105]	112	8	1511	28	0.000863843	down
∆ppz1	chitin biosynthetic process [GO:0006031]	112	2	1511	2	0	down
∆ppz1	cytogamy [GO:0000755]	112	2	1511	4	0.00725612	down
∆ppz1	barbed-end actin filament capping [GO:0051016]	112	2	1511	4	0.00725612	down
∆ppz1	morphogenesis checkpoint [GO:0044879]	112	2	1511	3	0.0026159	down
∆ppz1	cellular ion homeostasis [GO:0006873]	51	2	1511	6	0.00402702	up
∆ppz1	cellular cation homeostasis [GO:0030003]	112	3	1511	7	0.00475764	down
∆ppz1	establishment or maintenance of actin cytoskeleton polarity [GO:0030950]	112	4	1511	9	0.00152359	down
∆ppz1	Ras protein signal transduction [GO:0007265]	51	2	1511	8	0.00835362	up
∆ppz1	maintenance of rDNA [GO:0043007]	51	2	1511	4	0.00112545	up
∆ppz1	age-dependent response to oxidative stress involved in chronological cell aging [GO:0001324]	112	2	1511	4	0.00725612	down
∆ppz1	regulation of sphingolipid biosynthetic process [GO:0090153]	112	2	1511	2	0	down
∆ppz1	regulation of cytoplasmic mRNA processing body assembly [GO:0010603]	51	2	1511	3	0.000346353	up
∆ppz1	negative regulation of transcription involved in G1/S transition of mitotic cell cycle [GO:0071930]	112	2	1511	4	0.00725612	down
∆ppz1	mitotic actomyosin contractile ring assembly [GO:1903475]	112	2	1511	3	0.0026159	down
∆ppz1	formin-nucleated actin cable assembly [GO:0070649]	112	2	1511	2	0	down
∆ppz1	protein import into mitochondrial intermembrane space [GO:0045041]	51	2	1511	3	0.000346353	up
∆ppz1	positive regulation of G1 to G0 transition [GO:1903452]	112	2	1511	3	0.0026159	down
∆ppz1	positive regulation of mitotic cell cycle phase transition [GO:1901992]	112	2	1511	3	0.0026159	down
∆ppz1	negative regulation of protein dephosphorylation [GO:0035308]	112	2	1511	3	0.0026159	down
∆ppz1	negative regulation of nuclear-transcribed mRNA catabolic process, deadenylation-dependent decay [GO:1900152]	112	2	1511	3	0.0026159	down
∆ppz1	positive regulation of glycerol transport [GO:0090372]	112	2	1511	2	0	down
∆ppz1	positive regulation of protein serine/threonine phosphatase activity [GO:1905184]	112	2	1511	2	0	down
∆kns1	proteasome-mediated ubiquitin-dependent protein catabolic process [GO:0043161]	84	4	1511	16	0.00647763	down
∆kns1	regulation of translation [GO:0006417]	84	3	1511	11	0.00959357	down
∆kns1	ATP-dependent chromatin remodeling [GO:0043044]	84	5	1511	14	0.000477007	down
∆kns1	chromatin silencing at telomere [GO:0006348]	84	5	1511	25	0.00856498	down
∆kns1	heterochromatin maintenance involved in chromatin silencing [GO:0070870]	84	2	1511	2	0	down
∆kns1	nucleosome mobilization [GO:0042766]	84	4	1511	9	0.000463597	down
∆kns1	nucleosome positioning [GO:0016584]	84	3	1511	8	0.00330443	down
∆kns1	transcription elongation from RNA polymerase II promoter [GO:0006368]	84	6	1511	27	0.00294205	down
∆kns1	telomere tethering at nuclear periphery [GO:0034398]	84	3	1511	10	0.00707356	down
∆kns1	tRNA methylation [GO:0030488]	84	2	1511	5	0.00735899	down
∆kns1	membrane fusion [GO:0061025]	84	2	1511	3	0.00128394	down
∆kns1	protein deubiquitination [GO:0016579]	84	3	1511	8	0.00330443	down
∆kns1	termination of RNA polymerase II transcription [GO:0006369]	84	2	1511	5	0.00735899	down
∆kns1	termination of RNA polymerase I transcription [GO:0006363]	84	2	1511	3	0.00128394	down
∆kns1	sister chromatid cohesion [GO:0007062]	84	2	1511	4	0.00384974	down
∆kns1	regulation of nucleosome density [GO:0060303]	84	3	1511	5	0.00040241	down
∆kns1	negative regulation of histone exchange [GO:1900050]	84	2	1511	2	0	down
∆kns1	regulation of chromatin organization [GO:1902275]	84	2	1511	2	0	down
∆kns1	regulation of transcriptional start site selection at RNA polymerase II promoter [GO:0001178]	84	2	1511	3	0.00128394	down
∆kns1	retrograde vesicle-mediated transport, Golgi to ER [GO:0006890]	84	4	1511	12	0.00194936	down
∆kns1	maturation of LSU-rRNA [GO:0000470]	84	2	1511	3	0.00128394	down
∆kns1	ribophagy [GO:0034517]	84	2	1511	5	0.00735899	down
∆kns1	regulation of ER to Golgi vesicle-mediated transport [GO:0060628]	84	2	1511	2	0	down
∆mck1	nuclear-transcribed mRNA poly(A) tail shortening [GO:0000289]	109	3	1511	7	0.00438885	down
∆mck1	traversing start control point of mitotic cell cycle [GO:0007089]	204	5	1511	7	0.000340956	up
∆mck1	regulation of Rho protein signal transduction [GO:0035023]	109	2	1511	4	0.00688805	down
∆mck1	septin ring organization [GO:0031106]	204	6	1511	7	9.2935e-06	up
∆mck1	regulation of protein localization [GO:0032880]	109	4	1511	14	0.00940158	down
∆mck1	regulation of apoptotic process [GO:0042981]	204	5	1511	9	0.00229872	up
∆mck1	signal transduction by protein phosphorylation [GO:0023014]	204	3	1511	5	0.00707356	up
∆mck1	stress-activated protein kinase signaling cascade [GO:0031098]	204	5	1511	11	0.00707356	up
∆mck1	aerobic respiration [GO:0009060]	204	3	1511	3	0	up
∆mck1	budding cell apical bud growth [GO:0007118]	204	6	1511	15	0.00842278	up
∆mck1	regulation of mitotic cell cycle [GO:0007346]	204	5	1511	10	0.00431233	up
∆mck1	regulation of cell shape [GO:0008360]	109	4	1511	13	0.00705581	down
∆mck1	regulation of termination of mating projection growth [GO:0031385]	204	2	1511	2	0	up
∆mck1	bipolar cellular bud site selection [GO:0007121]	109	5	1511	12	0.000696128	down
∆mck1	deadenylation-independent decapping of nuclear-transcribed mRNA [GO:0031087]	109	3	1511	5	0.000995786	down
∆mck1	regulation of pseudohyphal growth [GO:2000220]	204	2	1511	2	0	up
∆mck1	regulation of nitrogen utilization [GO:0006808]	109	2	1511	3	0.00246705	down
∆mck1	positive regulation of actin cytoskeleton reorganization [GO:2000251]	204	5	1511	7	0.000340956	up
∆mck1	glucose transmembrane transport [GO:1904659]	109	2	1511	4	0.00688805	down
∆mck1	magnesium ion transport [GO:0015693]	109	2	1511	2	0	down
∆mck1	calcium-mediated signaling [GO:0019722]	109	2	1511	4	0.00688805	down
∆mck1	positive regulation of G1 to G0 transition [GO:1903452]	109	2	1511	3	0.00246705	down
∆mck1	positive regulation of mitotic cell cycle phase transition [GO:1901992]	109	2	1511	3	0.00246705	down
∆mck1	positive regulation of glycerol transport [GO:0090372]	204	2	1511	2	0	up
∆mck1	regulation of cellular protein localization [GO:1903827]	204	2	1511	2	0	up
∆mck1	lipid transport [GO:0006869]	204	3	1511	5	0.00707356	up
∆ypl150w	chromatin silencing at rDNA [GO:0000183]	32	2	1511	13	0.00947248	down
∆ypl150w	regulation of exit from mitosis [GO:0007096]	18	2	1511	9	0.000945505	up
∆ypl150w	endocytosis [GO:0006897]	32	6	1511	56	0.000899051	down
∆ypl150w	glycolytic process [GO:0006096]	18	2	1511	15	0.00364359	up
∆ypl150w	invasive growth in response to glucose limitation [GO:0001403]	18	2	1511	19	0.00634	up
∆ypl150w	pseudohyphal growth [GO:0007124]	18	3	1511	25	0.00119811	up
∆ypl150w	pheromone-dependent signal transduction involved in conjugation with cellular fusion [GO:0000750]	18	2	1511	15	0.00364359	up
∆ypl150w	budding cell apical bud growth [GO:0007118]	18	2	1511	15	0.00364359	up
∆ypl150w	translational termination [GO:0006415]	32	2	1511	8	0.00289573	down
∆ypl150w	glycogen biosynthetic process [GO:0005978]	18	2	1511	4	6.34568e-05	up
∆ypl150w	response to salt stress [GO:0009651]	32	3	1511	10	0.000314234	down
∆dun1	cytoplasmic translation [GO:0002181]	63	6	1511	40	0.0053111	up
∆dun1	nuclear envelope organization [GO:0006998]	63	2	1511	3	0.000616727	up
∆dun1	ATP-dependent chromatin remodeling [GO:0043044]	63	3	1511	14	0.00906821	up
∆dun1	chromatin silencing at rDNA [GO:0000183]	63	3	1511	13	0.00718584	up
∆dun1	chromatin silencing at telomere [GO:0006348]	63	6	1511	25	0.000393751	up
∆dun1	DNA replication [GO:0006260]	63	3	1511	10	0.00305553	up
∆dun1	transcription elongation from RNA polymerase II promoter [GO:0006368]	13	2	1511	27	0.00656274	down
∆dun1	cell division [GO:0051301]	63	8	1511	66	0.00626552	up
∆dun1	regulation of exit from mitosis [GO:0007096]	63	3	1511	9	0.00207702	up
∆dun1	ribosomal small subunit assembly [GO:0000028]	63	2	1511	7	0.00949119	up
∆dun1	rRNA processing [GO:0006364]	63	7	1511	45	0.00248428	up
∆dun1	rRNA processing [GO:0006364]	13	3	1511	45	0.00265136	down
∆dun1	chromosome organization [GO:0051276]	13	2	1511	4	2.35396e-05	down
∆dun1	poly(A)+ mRNA export from nucleus [GO:0016973]	63	6	1511	24	0.000305721	up
∆dun1	poly(A)+ mRNA export from nucleus [GO:0016973]	13	2	1511	24	0.00502928	down
∆dun1	telomere tethering at nuclear periphery [GO:0034398]	63	4	1511	10	0.000232979	up
∆dun1	telomere tethering at nuclear periphery [GO:0034398]	13	2	1511	10	0.000525644	down
∆dun1	telomere maintenance [GO:0000723]	13	2	1511	17	0.00218563	down
∆dun1	nucleotide-excision repair [GO:0006289]	63	3	1511	7	0.000756304	up
∆dun1	endonucleolytic cleavage in 5'-ETS of tricistronic rRNA transcript (SSU-rRNA, 5.8S rRNA, LSU-rRNA) [GO:0000480]	63	3	1511	12	0.00560651	up
∆dun1	endonucleolytic cleavage in ITS1 to separate SSU-rRNA from 5.8S rRNA and LSU-rRNA from tricistronic rRNA transcript (SSU-rRNA, 5.8S rRNA, LSU-rRNA) [GO:0000447]	63	3	1511	14	0.00906821	up
∆dun1	endonucleolytic cleavage to generate mature 5'-end of SSU-rRNA from (SSU-rRNA, 5.8S rRNA, LSU-rRNA) [GO:0000472]	63	3	1511	11	0.00424829	up
∆dun1	carbon catabolite activation of transcription from RNA polymerase II promoter [GO:0000436]	63	2	1511	4	0.00191528	up
∆dun1	premeiotic DNA replication [GO:0006279]	63	2	1511	2	0	up
∆dun1	leading strand elongation [GO:0006272]	63	2	1511	4	0.00191528	up
∆dun1	negative regulation of exit from mitosis [GO:0001100]	63	2	1511	6	0.00646667	up
∆dun1	negative regulation of transcription from RNA polymerase II promoter by pheromones [GO:0046020]	63	2	1511	6	0.00646667	up
∆dun1	tRNA export from nucleus [GO:0006409]	63	2	1511	7	0.00949119	up
∆dun1	transcription initiation from RNA polymerase II promoter [GO:0006367]	63	2	1511	6	0.00646667	up
∆dun1	establishment of protein-containing complex localization to telomere [GO:0097695]	63	2	1511	3	0.000616727	up
∆dun1	negative regulation of DNA replication [GO:0008156]	63	2	1511	3	0.000616727	up
∆dun1	meiotic attachment of telomere to nuclear envelope [GO:0070197]	63	2	1511	2	0	up
∆dun1	rRNA modification [GO:0000154]	63	2	1511	3	0.000616727	up
∆yck2	vesicle fusion [GO:0006906]	64	2	1511	6	0.0066639	down
∆yck2	nucleobase transport [GO:0015851]	64	2	1511	2	0	down
∆yck2	endocytosis [GO:0006897]	16	5	1511	56	0.000128016	up
∆yck2	endocytosis [GO:0006897]	64	8	1511	56	0.00258957	down
∆yck2	Golgi vesicle budding [GO:0048194]	16	2	1511	7	0.000325926	up
∆yck2	Golgi vesicle budding [GO:0048194]	64	2	1511	7	0.00976492	down
∆yck2	post-Golgi vesicle-mediated transport [GO:0006892]	64	2	1511	4	0.00198685	down
∆yck2	response to pheromone triggering conjugation with cellular fusion [GO:0000749]	64	2	1511	7	0.00976492	down
∆yck2	fungal-type cell wall biogenesis [GO:0009272]	64	2	1511	6	0.0066639	down
∆yck2	endoplasmic reticulum unfolded protein response [GO:0030968]	64	2	1511	6	0.0066639	down
∆yck2	regulation of fungal-type cell wall organization [GO:0060237]	64	4	1511	15	0.00182089	down
∆yck2	signal transduction [GO:0007165]	64	4	1511	20	0.00584576	down
∆yck2	amino acid transport [GO:0006865]	64	3	1511	9	0.00218264	down
∆yck2	endoplasmic reticulum membrane organization [GO:0090158]	64	3	1511	4	3.41074e-05	down
∆yck2	protein localization to plasma membrane [GO:0072659]	64	3	1511	8	0.00138431	down
∆yck2	regulation of phosphatidylinositol dephosphorylation [GO:0060304]	64	4	1511	5	1.49707e-06	down
∆yck2	phosphate ion transport [GO:0006817]	64	2	1511	3	0.000644868	down
∆yck2	glucose import [GO:0046323]	64	2	1511	7	0.00976492	down
∆yck2	negative regulation of Rho protein signal transduction [GO:0035024]	64	3	1511	3	0	down
∆yck2	glucose transmembrane transport [GO:1904659]	64	2	1511	4	0.00198685	down
∆yck2	protein localization to bud neck [GO:0097271]	64	2	1511	7	0.00976492	down
∆yck2	copper ion import [GO:0015677]	64	2	1511	2	0	down
∆yck2	positive regulation of adenylate cyclase activity [GO:0045762]	64	2	1511	3	0.000644868	down
∆yck2	lipid transport [GO:0006869]	64	2	1511	5	0.00405385	down
∆yck2	endoplasmic reticulum-plasma membrane tethering [GO:0061817]	64	2	1511	2	0	down
∆sky1	nuclear-transcribed mRNA catabolic process, deadenylation-dependent decay [GO:0000288]	73	3	1511	11	0.00652798	down
∆sky1	cellular response to salt stress [GO:0071472]	93	2	1511	5	0.00925654	up
∆sky1	regulation of phosphoprotein phosphatase activity [GO:0043666]	73	2	1511	3	0.000901634	down
∆sky1	regulation of formin-nucleated actin cable assembly [GO:0090337]	93	2	1511	5	0.00925654	up
∆sky1	regulation of vesicle-mediated transport [GO:0060627]	93	2	1511	3	0.00166482	up
∆sky1	sterol transport [GO:0015918]	93	2	1511	4	0.00483752	up
∆sky1	endonucleolytic cleavage in 5'-ETS of tricistronic rRNA transcript (SSU-rRNA, 5.8S rRNA, LSU-rRNA) [GO:0000480]	73	3	1511	12	0.00851725	down
∆sky1	endonucleolytic cleavage to generate mature 5'-end of SSU-rRNA from (SSU-rRNA, 5.8S rRNA, LSU-rRNA) [GO:0000472]	73	3	1511	11	0.00652798	down
∆sky1	vacuolar transport [GO:0007034]	73	3	1511	7	0.00123178	down
∆sky1	lysosomal microautophagy [GO:0016237]	73	3	1511	5	0.000243697	down
∆sky1	protein import into mitochondrial matrix [GO:0030150]	93	2	1511	4	0.00483752	up
∆sky1	regulation of transcription-coupled nucleotide-excision repair [GO:0090262]	93	2	1511	5	0.00925654	up
∆sky1	nuclear mRNA surveillance [GO:0071028]	73	2	1511	5	0.00543633	down
∆sky1	polyphosphate metabolic process [GO:0006797]	73	3	1511	5	0.000243697	down
∆sky1	positive regulation of transcription from RNA polymerase II promoter in response to nitrogen starvation [GO:0036278]	93	3	1511	5	0.000580863	up
∆sky1	polyphosphate biosynthetic process [GO:0006799]	73	3	1511	3	0	down
∆sky1	regulation of protein localization to nucleus [GO:1900180]	73	2	1511	2	0	down
∆sky1	ER to Golgi ceramide transport [GO:0035621]	93	2	1511	2	0	up
∆sky1	zinc ion transport [GO:0006829]	73	2	1511	4	0.00273196	down
∆sky1	positive regulation of transcription from RNA polymerase II promoter in response to glucose starvation [GO:0061406]	93	2	1511	5	0.00925654	up
∆sky1	cellular sphingolipid homeostasis [GO:0090156]	93	2	1511	3	0.00166482	up
∆sky1	inositol phosphate-mediated signaling [GO:0048016]	73	3	1511	3	0	down
∆sky1	mRNA pseudouridine synthesis [GO:1990481]	93	2	1511	3	0.00166482	up
∆sky1	regulation of sequestering of zinc ion [GO:0061088]	73	2	1511	3	0.000901634	down
∆sky1	response to zinc ion [GO:0010043]	73	2	1511	3	0.000901634	down
∆sky1	positive regulation of glycerol transport [GO:0090372]	93	2	1511	2	0	up
∆pkh3	glycogen metabolic process [GO:0005977]	17	2	1511	8	0.000579952	up
∆pkh3	eisosome assembly [GO:0070941]	7	3	1511	9	2.66715e-07	down
∆pkp1	regulation of protein localization [GO:0032880]	20	2	1511	14	0.0039468	up
∆pkp1	autophagy [GO:0006914]	20	2	1511	11	0.00213499	up
∆pkp1	regulation of cell shape [GO:0008360]	20	3	1511	13	0.000157248	up
∆pkp1	regulation of initiation of mating projection growth [GO:0031384]	20	2	1511	3	2.35396e-05	up
∆pkp1	positive regulation of actin cytoskeleton reorganization [GO:2000251]	20	2	1511	7	0.000604099	up
∆hog1	cellular response to oxidative stress [GO:0034599]	20	2	1511	21	0.00982209	up
∆hog1	activation of protein kinase activity [GO:0032147]	46	2	1511	6	0.00313982	down
∆hog1	regulation of apoptotic process [GO:0042981]	46	3	1511	9	0.000734337	down
∆hog1	signal transduction by protein phosphorylation [GO:0023014]	46	2	1511	5	0.0018217	down
∆hog1	stress-activated protein kinase signaling cascade [GO:0031098]	46	4	1511	11	9.33307e-05	down
∆hog1	intracellular signal transduction [GO:0035556]	20	3	1511	42	0.00837437	up
∆hog1	DNA damage checkpoint [GO:0000077]	46	2	1511	9	0.00885989	down
∆hog1	budding cell apical bud growth [GO:0007118]	46	3	1511	15	0.0045717	down
∆hog1	transfer RNA gene-mediated silencing [GO:0061587]	46	2	1511	8	0.00666825	down
∆hog1	vacuole inheritance [GO:0000011]	46	2	1511	9	0.00885989	down
∆hog1	regulation of mitotic cell cycle [GO:0007346]	46	3	1511	10	0.00111237	down
∆hog1	glucose import [GO:0046323]	20	2	1511	7	0.000604099	up
∆hog1	protein stabilization [GO:0050821]	46	2	1511	6	0.00313982	down
∆hog1	establishment or maintenance of actin cytoskeleton polarity [GO:0030950]	46	2	1511	9	0.00885989	down
∆hog1	glucose transmembrane transport [GO:1904659]	20	2	1511	4	8.78119e-05	up
∆hog1	cortical actin cytoskeleton organization [GO:0030866]	46	2	1511	5	0.0018217	down
∆hog1	positive regulation of glycerol transport [GO:0090372]	46	2	1511	2	0	down
∆cmk2	endocytosis [GO:0006897]	45	9	1511	56	2.97203e-05	down
∆cmk2	response to pheromone triggering conjugation with cellular fusion [GO:0000749]	45	2	1511	7	0.00455643	down
∆cmk2	maintenance of cell polarity [GO:0030011]	45	2	1511	9	0.00843634	down
∆cmk2	piecemeal microautophagy of the nucleus [GO:0034727]	45	3	1511	15	0.00430629	down
∆cmk2	sterol transport [GO:0015918]	45	2	1511	4	0.00082526	down
∆cmk2	actin cortical patch localization [GO:0051666]	45	2	1511	8	0.00642004	down
∆cmk2	ubiquitin-dependent endocytosis [GO:0070086]	45	2	1511	6	0.00297541	down
∆cmk2	positive regulation of Arp2/3 complex-mediated actin nucleation [GO:2000601]	45	2	1511	6	0.00297541	down
∆cmk2	ER to Golgi ceramide transport [GO:0035621]	45	2	1511	2	0	down
∆hrk1	sterol transport [GO:0015918]	50	2	1511	4	0.00107919	down
∆hrk1	regulation of endocytosis [GO:0030100]	50	2	1511	3	0.000333251	down
∆hrk1	phosphate ion transport [GO:0006817]	50	2	1511	3	0.000333251	down
∆ptc3	glycolytic process [GO:0006096]	13	2	1511	15	0.00158354	up
∆ptc3	pseudohyphal growth [GO:0007124]	13	2	1511	25	0.0054785	up
∆ptc3	regulation of protein localization [GO:0032880]	13	2	1511	14	0.00131978	up
∆ptc3	budding cell apical bud growth [GO:0007118]	13	2	1511	15	0.00158354	up
∆ptc3	establishment of cell polarity [GO:0030010]	13	2	1511	20	0.00329289	up
∆ptc3	bipolar cellular bud site selection [GO:0007121]	13	2	1511	12	0.000881857	up
∆ptc3	positive regulation of actin cytoskeleton reorganization [GO:2000251]	13	2	1511	7	0.000178798	up
∆oca1	ATP export [GO:1904669]	55	2	1511	4	0.00136711	down
∆oca1	regulation of growth [GO:0040008]	55	2	1511	3	0.000430075	down
∆ssk2	regulation of exit from mitosis [GO:0007096]	46	2	1511	9	0.00885989	down
∆ssk2	intracellular mRNA localization [GO:0008298]	46	3	1511	9	0.000734337	down
∆ssk2	mRNA transport [GO:0051028]	46	3	1511	10	0.00111237	down
∆ssk2	regulation of apoptotic process [GO:0042981]	46	2	1511	9	0.00885989	down
∆ssk2	mRNA stabilization [GO:0048255]	46	2	1511	3	0.000262987	down
∆ssk2	budding cell apical bud growth [GO:0007118]	46	3	1511	15	0.0045717	down
∆ssk2	transfer RNA gene-mediated silencing [GO:0061587]	46	2	1511	8	0.00666825	down
∆ssk2	establishment or maintenance of actin cytoskeleton polarity [GO:0030950]	46	2	1511	9	0.00885989	down
∆ssk2	positive regulation of glycerol transport [GO:0090372]	46	2	1511	2	0	down
∆cna1	response to pheromone triggering conjugation with cellular fusion [GO:0000749]	20	2	1511	7	0.000604099	up
∆cna1	intracellular signal transduction [GO:0035556]	20	3	1511	42	0.00837437	up
∆cna1	protein autophosphorylation [GO:0046777]	20	3	1511	14	0.000211026	up
∆cna1	positive regulation of GTPase activity [GO:0043547]	13	2	1511	7	0.000178798	down
∆cna1	regulation of cell shape [GO:0008360]	13	2	1511	13	0.00109339	down
∆ptk2	vacuole fusion, non-autophagic [GO:0042144]	13	3	1511	13	2.66371e-05	down
∆ptk2	vacuolar transport [GO:0007034]	13	3	1511	7	1.46341e-06	down
∆ptk2	cytogamy [GO:0000755]	22	2	1511	4	0.000114847	up
∆ptk2	lysosomal microautophagy [GO:0016237]	13	3	1511	5	2.17451e-07	down
∆ptk2	regulation of cell shape [GO:0008360]	22	2	1511	13	0.004117	up
∆ptk2	polyphosphate metabolic process [GO:0006797]	13	3	1511	5	2.17451e-07	down
∆ptk2	polyphosphate biosynthetic process [GO:0006799]	13	3	1511	3	0	down
∆ptk2	inositol phosphate-mediated signaling [GO:0048016]	13	3	1511	3	0	down
∆tpk2	negative regulation of transcription by RNA polymerase II [GO:0000122]	47	6	1511	47	0.00283062	down
∆tpk2	positive regulation of transcription by RNA polymerase II [GO:0045944]	47	10	1511	81	0.000198565	down
∆tpk2	histone acetylation [GO:0016573]	47	3	1511	17	0.00709604	down
∆tpk2	nucleocytoplasmic transport [GO:0006913]	47	3	1511	8	0.000482082	down
∆tpk2	nucleosome disassembly [GO:0006337]	47	2	1511	8	0.00700367	down
∆tpk2	RNA polymerase II transcriptional preinitiation complex assembly [GO:0051123]	47	3	1511	16	0.00600314	down
∆tpk2	negative regulation of pseudohyphal growth [GO:2000221]	47	2	1511	3	0.000279858	down
∆tpk2	negative regulation of transcription from RNA polymerase II promoter by pheromones [GO:0046020]	47	2	1511	6	0.00332076	down
∆tpk2	deadenylation-independent decapping of nuclear-transcribed mRNA [GO:0031087]	47	2	1511	5	0.00192286	down
∆tpk2	stress granule assembly [GO:0034063]	47	2	1511	7	0.00502355	down
∆tpk2	negative regulation of invasive growth in response to glucose limitation [GO:2000218]	47	2	1511	2	0	down
∆dbf2	transcription elongation from RNA polymerase II promoter [GO:0006368]	90	6	1511	27	0.00413916	up
∆dbf2	regulation of exit from mitosis [GO:0007096]	48	2	1511	9	0.00967995	down
∆dbf2	intracellular mRNA localization [GO:0008298]	48	2	1511	9	0.00967995	down
∆dbf2	chromosome organization [GO:0051276]	90	2	1511	4	0.00451928	up
∆dbf2	regulation of cytokinesis [GO:0032465]	90	3	1511	6	0.00125863	up
∆dbf2	regulation of formin-nucleated actin cable assembly [GO:0090337]	90	2	1511	5	0.0085918	up
∆dbf2	regulation of vesicle-mediated transport [GO:0060627]	90	2	1511	3	0.00152647	up
∆dbf2	actin cortical patch assembly [GO:0000147]	90	5	1511	13	0.00043439	up
∆dbf2	actin filament organization [GO:0007015]	90	8	1511	24	4.55043e-05	up
∆dbf2	negative regulation of Arp2/3 complex-mediated actin nucleation [GO:0034316]	90	2	1511	4	0.00451928	up
∆dbf2	pheromone-dependent signal transduction involved in conjugation with cellular fusion [GO:0000750]	48	3	1511	15	0.00514717	down
∆dbf2	positive regulation of cytokinesis [GO:0032467]	90	2	1511	2	0	up
∆dbf2	RNA polymerase II transcriptional preinitiation complex assembly [GO:0051123]	90	5	1511	16	0.00142939	up
∆dbf2	cellular bud neck septin ring organization [GO:0032186]	90	2	1511	5	0.0085918	up
∆dbf2	cellular bud neck septin ring organization [GO:0032186]	48	2	1511	5	0.002027	down
∆dbf2	exit from mitosis [GO:0010458]	90	2	1511	5	0.0085918	up
∆dbf2	exit from mitosis [GO:0010458]	48	2	1511	5	0.002027	down
∆dbf2	cytogamy [GO:0000755]	48	2	1511	4	0.000971255	down
∆dbf2	transcriptional start site selection at RNA polymerase II promoter [GO:0001174]	90	2	1511	5	0.0085918	up
∆dbf2	negative regulation of pseudohyphal growth [GO:2000221]	48	2	1511	3	0.000297953	down
∆dbf2	cellular response to glucose starvation [GO:0042149]	48	2	1511	7	0.00523147	down
∆dbf2	regulation of cell shape [GO:0008360]	48	3	1511	13	0.00328513	down
∆dbf2	septin ring assembly [GO:0000921]	48	2	1511	9	0.00967995	down
∆dbf2	negative regulation of transcription from RNA polymerase II promoter by pheromones [GO:0046020]	48	2	1511	6	0.00351117	down
∆dbf2	positive regulation of microtubule polymerization [GO:0031116]	48	2	1511	4	0.000971255	down
∆dbf2	transcription initiation from RNA polymerase II promoter [GO:0006367]	90	4	1511	6	4.43637e-05	up
∆dbf2	dephosphorylation of RNA polymerase II C-terminal domain [GO:0070940]	90	2	1511	2	0	up
∆dbf2	positive regulation of transcription by RNA polymerase I [GO:0045943]	48	2	1511	6	0.00351117	down
∆dbf2	promoter clearance from RNA polymerase II promoter [GO:0001111]	90	2	1511	3	0.00152647	up
∆dbf2	negative regulation of invasive growth in response to glucose limitation [GO:2000218]	48	2	1511	2	0	down
∆dbf2	negative regulation of antisense RNA transcription [GO:0060195]	90	2	1511	3	0.00152647	up
∆dbf2	rRNA modification [GO:0000154]	90	2	1511	3	0.00152647	up
∆pph21	mitotic spindle orientation checkpoint [GO:0031578]	36	2	1511	10	0.00666825	up
∆pph21	NLS-bearing protein import into nucleus [GO:0006607]	36	3	1511	11	0.000696128	up
∆pph21	poly(A)+ mRNA export from nucleus [GO:0016973]	36	3	1511	24	0.00925205	up
∆pph21	transcription-dependent tethering of RNA polymerase II gene DNA at nuclear periphery [GO:0000972]	36	2	1511	6	0.00172881	up
∆pph21	protein import into nucleus [GO:0006606]	36	3	1511	20	0.00540702	up
∆pph21	ubiquitin-dependent endocytosis [GO:0070086]	36	2	1511	6	0.00172881	up
∆pph21	cellular bud neck septin ring organization [GO:0032186]	36	2	1511	5	0.000988837	up
∆pph21	protein localization to plasma membrane [GO:0072659]	36	2	1511	8	0.0038661	up
∆pph21	septin ring assembly [GO:0000921]	36	2	1511	9	0.00514717	up
∆hsl1	septin ring organization [GO:0031106]	14	2	1511	7	0.000219668	down
∆hsl1	mRNA export from nucleus in response to heat stress [GO:0031990]	14	2	1511	6	0.000133685	down
∆hsl1	NLS-bearing protein import into nucleus [GO:0006607]	14	3	1511	11	1.77508e-05	down
∆hsl1	poly(A)+ mRNA export from nucleus [GO:0016973]	14	2	1511	24	0.00602286	down
∆hsl1	posttranscriptional tethering of RNA polymerase II gene DNA at nuclear periphery [GO:0000973]	14	2	1511	9	0.000476213	down
∆hsl1	telomere tethering at nuclear periphery [GO:0034398]	14	2	1511	10	0.00064949	down
∆hsl1	transcription-dependent tethering of RNA polymerase II gene DNA at nuclear periphery [GO:0000972]	14	2	1511	6	0.000133685	down
∆hsl1	mitotic cytokinesis [GO:0000281]	14	2	1511	8	0.000335331	down
∆hsl1	maintenance of cell polarity [GO:0030011]	14	2	1511	9	0.000476213	down
∆hsl1	protein import into nucleus [GO:0006606]	14	2	1511	20	0.0039468	down
∆hsl1	septin ring assembly [GO:0000921]	14	2	1511	9	0.000476213	down
∆hsl1	protein localization to bud neck [GO:0097271]	14	2	1511	7	0.000219668	down
∆tel1	DNA repair [GO:0006281]	5	2	1511	35	0.000915951	up
∆tel1	ATP-dependent chromatin remodeling [GO:0043044]	7	2	1511	14	0.000219668	down
∆yck1	fungal-type cell wall biogenesis [GO:0009272]	52	2	1511	6	0.00418153	down
∆yck1	regulation of protein localization [GO:0032880]	52	3	1511	14	0.00525089	down
∆yck1	cellular bud neck septin ring organization [GO:0032186]	52	2	1511	5	0.00246705	down
∆yck1	signal transduction [GO:0007165]	52	5	1511	20	0.000325926	down
∆yck1	cytogamy [GO:0000755]	52	2	1511	4	0.00118279	down
∆yck1	positive regulation of pseudohyphal growth [GO:2000222]	52	2	1511	5	0.00246705	down
∆yck1	protein localization to plasma membrane [GO:0072659]	52	2	1511	8	0.00872699	down
∆yck1	regulation of cell shape [GO:0008360]	52	5	1511	13	2.12431e-05	down
∆yck1	fungal-type cell wall organization or biogenesis [GO:0071852]	52	2	1511	2	0	down
∆yck1	septin ring disassembly [GO:0031107]	52	2	1511	2	0	down
∆kin1	negative regulation of actin filament polymerization [GO:0030837]	22	2	1511	2	0	down
∆kin1	regulation of cytokinesis [GO:0032465]	22	2	1511	6	0.000478721	down
∆kin1	regulation of formin-nucleated actin cable assembly [GO:0090337]	22	2	1511	5	0.000262427	down
∆kin1	regulation of protein localization [GO:0032880]	22	2	1511	14	0.00490385	down
∆kin1	regulation of vesicle-mediated transport [GO:0060627]	22	2	1511	3	3.13741e-05	down
∆kin1	signal transduction [GO:0007165]	22	3	1511	20	0.00112545	down
∆kin1	macroautophagy [GO:0016236]	22	2	1511	17	0.00756267	down
∆kin1	double-strand break repair via nonhomologous end joining [GO:0006303]	22	2	1511	16	0.00666825	down
∆kin1	regulation of cytoplasmic mRNA processing body assembly [GO:0010603]	22	2	1511	3	3.13741e-05	down
∆kin2	regulation of cytokinesis [GO:0032465]	25	2	1511	6	0.000683089	down
∆kin2	regulation of formin-nucleated actin cable assembly [GO:0090337]	25	2	1511	5	0.000371501	down
∆kin2	regulation of protein localization [GO:0032880]	25	4	1511	14	1.7766e-05	down
∆kin2	regulation of vesicle-mediated transport [GO:0060627]	25	2	1511	3	4.59367e-05	down
∆kin2	activation of protein kinase activity [GO:0032147]	25	2	1511	6	0.000683089	down
∆kin2	actin cortical patch assembly [GO:0000147]	25	2	1511	13	0.0054785	down
∆kin2	autophagy [GO:0006914]	25	2	1511	11	0.00372704	down
∆kin2	budding cell apical bud growth [GO:0007118]	25	2	1511	15	0.00756267	down
∆kin2	cell separation after cytokinesis [GO:0000920]	25	2	1511	10	0.00287166	down
∆kin2	macroautophagy [GO:0016236]	25	4	1511	17	5.02257e-05	down
∆kin2	bipolar cellular bud site selection [GO:0007121]	25	2	1511	12	0.00456212	down
∆kin2	positive regulation of actin cytoskeleton reorganization [GO:2000251]	25	2	1511	7	0.00108411	down
∆ypk1	glycolytic process [GO:0006096]	95	4	1511	15	0.00757535	up
∆ypk1	regulation of Rho protein signal transduction [GO:0035023]	69	2	1511	4	0.00240486	down
∆ypk1	regulation of protein localization [GO:0032880]	95	4	1511	14	0.00594302	up
∆ypk1	phosphate-containing compound metabolic process [GO:0006796]	95	2	1511	2	0	up
∆ypk1	actin cortical patch assembly [GO:0000147]	69	3	1511	13	0.00933302	down
∆ypk1	negative regulation of Arp2/3 complex-mediated actin nucleation [GO:0034316]	95	2	1511	4	0.00506584	up
∆ypk1	cell wall organization [GO:0071555]	69	4	1511	13	0.00128394	down
∆ypk1	endoplasmic reticulum unfolded protein response [GO:0030968]	69	2	1511	6	0.00775817	down
∆ypk1	actin cortical patch localization [GO:0051666]	95	3	1511	8	0.00477175	up
∆ypk1	budding cell apical bud growth [GO:0007118]	95	4	1511	15	0.00757535	up
∆ypk1	positive regulation of cytoplasmic mRNA processing body assembly [GO:0010606]	95	2	1511	4	0.00506584	up
∆ypk1	establishment of cell polarity [GO:0030010]	69	4	1511	20	0.00745342	down
∆ypk1	cytogamy [GO:0000755]	69	2	1511	4	0.00240486	down
∆ypk1	amino acid transport [GO:0006865]	95	3	1511	9	0.00707397	up
∆ypk1	endoplasmic reticulum membrane organization [GO:0090158]	69	2	1511	4	0.00240486	down
∆ypk1	protein localization to plasma membrane [GO:0072659]	69	4	1511	8	9.53317e-05	down
∆ypk1	regulation of phosphatidylinositol dephosphorylation [GO:0060304]	69	2	1511	5	0.00480544	down
∆ypk1	regulation of mitotic cell cycle [GO:0007346]	69	3	1511	10	0.00404757	down
∆ypk1	mitotic sister chromatid biorientation [GO:1990758]	95	2	1511	4	0.00506584	up
∆ypk1	regulation of telomere maintenance via telomerase [GO:0032210]	95	2	1511	3	0.00174881	up
∆ypk1	axial cellular bud site selection [GO:0007120]	69	2	1511	6	0.00775817	down
∆ypk1	TORC2 signaling [GO:0038203]	69	2	1511	4	0.00240486	down
∆ypk1	regulation of intracellular pH [GO:0051453]	95	2	1511	2	0	up
∆ypk1	regulation of cell shape [GO:0008360]	69	4	1511	13	0.00128394	down
∆ypk1	regulation of termination of mating projection growth [GO:0031385]	95	2	1511	2	0	up
∆ypk1	bipolar cellular bud site selection [GO:0007121]	69	3	1511	12	0.00724633	down
∆ypk1	positive regulation of Arp2/3 complex-mediated actin nucleation [GO:2000601]	95	3	1511	6	0.00150791	up
∆ypk1	proton transmembrane transport [GO:1902600]	95	3	1511	4	0.000156365	up
∆ypk1	TOR signaling [GO:0031929]	69	3	1511	10	0.00404757	down
∆ypk1	nuclear pore distribution [GO:0031081]	95	2	1511	3	0.00174881	up
∆ypk1	Rho protein signal transduction [GO:0007266]	95	2	1511	5	0.0096491	up
∆ypk1	regulation of initiation of mating projection growth [GO:0031384]	95	2	1511	3	0.00174881	up
∆ypk1	manganese ion transport [GO:0006828]	95	2	1511	3	0.00174881	up
∆ypk1	meiosis I [GO:0007127]	69	2	1511	3	0.000780567	down
∆ypk1	eisosome assembly [GO:0070941]	69	4	1511	9	0.000195053	down
∆ypk1	endosomal transport [GO:0016197]	69	2	1511	3	0.000780567	down
∆ypk1	re-entry into mitotic cell cycle after pheromone arrest [GO:0000321]	95	2	1511	4	0.00506584	up
∆ypk1	protein import into mitochondrial intermembrane space [GO:0045041]	69	2	1511	3	0.000780567	down
∆ypk1	fructose 6-phosphate metabolic process [GO:0006002]	95	2	1511	3	0.00174881	up
∆ypk1	(1->3)-beta-D-glucan biosynthetic process [GO:0006075]	69	2	1511	2	0	down
∆ypk1	lipid transport [GO:0006869]	95	2	1511	5	0.0096491	up
∆ypk1	lipid transport [GO:0006869]	69	2	1511	5	0.00480544	down
∆akl1	endocytosis [GO:0006897]	4	2	1511	56	0.00143745	up
∆akl1	endocytosis [GO:0006897]	8	3	1511	56	0.000889789	down
∆akl1	actin cortical patch assembly [GO:0000147]	8	2	1511	13	0.000270125	down
∆ste7	invasive growth in response to glucose limitation [GO:0001403]	27	3	1511	19	0.00187526	down
∆ste7	activation of protein kinase activity [GO:0032147]	27	2	1511	6	0.000835264	down
∆ste7	regulation of apoptotic process [GO:0042981]	27	3	1511	9	0.000104684	down
∆ste7	signal transduction by protein phosphorylation [GO:0023014]	27	2	1511	5	0.000463143	down
∆ste7	stress-activated protein kinase signaling cascade [GO:0031098]	27	3	1511	11	0.000246074	down
∆ste7	cellular response to heat [GO:0034605]	27	2	1511	14	0.00765538	down
∆ste7	cell cycle arrest [GO:0007050]	27	2	1511	2	0	down
∆ste7	pheromone-dependent signal transduction involved in conjugation with cellular fusion [GO:0000750]	27	4	1511	15	3.80279e-05	down
∆ste7	protein autophosphorylation [GO:0046777]	27	2	1511	14	0.00765538	down
∆ste7	sexual sporulation resulting in formation of a cellular spore [GO:0043935]	27	2	1511	2	0	down
∆ste7	negative regulation of pseudohyphal growth [GO:2000221]	27	2	1511	3	5.74166e-05	down
∆ste7	regulation of mitotic cell cycle [GO:0007346]	27	3	1511	10	0.000166805	down
∆ste7	septin ring assembly [GO:0000921]	27	2	1511	9	0.0026175	down
∆ste7	signal transduction involved in filamentous growth [GO:0001402]	27	2	1511	9	0.0026175	down
∆ste7	negative regulation of transcription from RNA polymerase II promoter by pheromones [GO:0046020]	27	3	1511	6	1.45277e-05	down
∆ste7	adaptation of signaling pathway by response to pheromone involved in conjugation with cellular fusion [GO:0000754]	27	2	1511	5	0.000463143	down
∆ste7	negative regulation of invasive growth in response to glucose limitation [GO:2000218]	27	2	1511	2	0	down
∆rim15	regulation of translation [GO:0006417]	43	3	1511	11	0.00126656	down
∆rim15	ribosomal large subunit biogenesis [GO:0042273]	11	2	1511	26	0.00405375	up
∆rim15	formation of cytoplasmic translation initiation complex [GO:0001732]	43	2	1511	4	0.000731518	down
∆rim15	ubiquitin-dependent ERAD pathway [GO:0030433]	43	3	1511	15	0.00380376	down
∆rim15	tRNA methylation [GO:0030488]	43	2	1511	5	0.0015382	down
∆rim15	positive regulation of G1 to G0 transition [GO:1903452]	43	2	1511	3	0.000218775	down
∆rim15	positive regulation of mitotic cell cycle phase transition [GO:1901992]	43	2	1511	3	0.000218775	down
∆rim15	negative regulation of protein dephosphorylation [GO:0035308]	43	2	1511	3	0.000218775	down
∆rim15	negative regulation of nuclear-transcribed mRNA catabolic process, deadenylation-dependent decay [GO:1900152]	43	2	1511	3	0.000218775	down
∆rim15	positive regulation of protein serine/threonine phosphatase activity [GO:1905184]	43	2	1511	2	0	down
∆env7	protein dephosphorylation [GO:0006470]	19	2	1511	17	0.0054785	down
∆env7	chromatin silencing at silent mating-type cassette [GO:0030466]	19	2	1511	21	0.00885989	down
∆env7	cell division [GO:0051301]	19	4	1511	66	0.00532989	down
∆env7	mitotic sister chromatid segregation [GO:0000070]	19	2	1511	13	0.00287166	down
∆env7	meiotic cell cycle [GO:0051321]	19	2	1511	16	0.00480544	down
∆env7	mitotic chromosome condensation [GO:0007076]	19	2	1511	6	0.000324116	down
∆env7	tRNA gene clustering [GO:0070058]	19	2	1511	4	7.51563e-05	down
∆fpk1	intracellular protein transport [GO:0006886]	29	4	1511	28	0.00106881	down
∆fpk1	endocytosis [GO:0006897]	29	9	1511	56	3.29967e-07	down
∆fpk1	Golgi vesicle budding [GO:0048194]	29	3	1511	7	4.2588e-05	down
∆fpk1	phospholipid translocation [GO:0045332]	29	4	1511	7	4.87445e-07	down
∆fpk1	response to pheromone triggering conjugation with cellular fusion [GO:0000749]	29	4	1511	7	4.87445e-07	down
∆fpk1	regulation of protein localization [GO:0032880]	29	3	1511	14	0.000820688	down
∆fpk1	actin cortical patch assembly [GO:0000147]	29	2	1511	13	0.00756267	down
∆fpk1	actin filament organization [GO:0007015]	29	3	1511	24	0.00497139	down
∆fpk1	protein autophosphorylation [GO:0046777]	29	2	1511	14	0.00906821	down
∆fpk1	ascospore formation [GO:0030437]	29	2	1511	14	0.00906821	down
∆fpk1	protein localization to plasma membrane [GO:0072659]	29	2	1511	8	0.00229872	down
∆fpk1	establishment or maintenance of cell polarity [GO:0007163]	29	2	1511	6	0.0010014	down
∆fpk1	eisosome assembly [GO:0070941]	29	2	1511	9	0.00313982	down
∆prk1	endocytosis [GO:0006897]	10	4	1511	56	0.000136788	down
∆prk1	actin cortical patch assembly [GO:0000147]	10	5	1511	13	2.90165e-10	down
∆prk1	actin filament organization [GO:0007015]	10	2	1511	24	0.0026159	down
∆prk1	barbed-end actin filament capping [GO:0051016]	10	2	1511	4	1.03195e-05	down
∆prk1	positive regulation of Arp2/3 complex-mediated actin nucleation [GO:2000601]	10	2	1511	6	4.72286e-05	down
∆ptc7	protein refolding [GO:0042026]	10	2	1511	6	4.72286e-05	up
∆ptc7	chaperone-mediated protein complex assembly [GO:0051131]	10	2	1511	3	2.65784e-06	up
∆ptc7	cellular cation homeostasis [GO:0030003]	6	2	1511	7	1.46998e-05	down
∆ptc7	response to drug [GO:0042493]	6	3	1511	9	1.15774e-07	down
∆ptc7	protein import into mitochondrial intermembrane space [GO:0045041]	10	2	1511	3	2.65784e-06	up
∆ptc7	drug export [GO:0046618]	6	3	1511	3	0	down
∆psr1	positive regulation of GTPase activity [GO:0043547]	11	2	1511	7	0.000107418	up
∆hal5	transfer RNA gene-mediated silencing [GO:0061587]	33	2	1511	8	0.00313982	up
∆hal5	positive regulation of GTPase activity [GO:0043547]	33	2	1511	7	0.00217582	up
∆hal5	response to osmotic stress [GO:0006970]	33	2	1511	8	0.00313982	up
∆hal5	manganese ion transport [GO:0006828]	33	2	1511	3	0.000103975	up
∆cmp2	ubiquitin-dependent protein catabolic process [GO:0006511]	13	2	1511	30	0.00823485	up
∆ptc4	vacuole fusion, non-autophagic [GO:0042144]	6	2	1511	13	0.000106721	up
∆ptc4	intracellular protein transport [GO:0006886]	6	2	1511	28	0.000913393	up
∆ptc4	intracellular protein transport [GO:0006886]	9	2	1511	28	0.00287166	down
∆ptc4	vesicle fusion [GO:0006906]	6	2	1511	6	8.67285e-06	up
∆ptc4	transmembrane transport [GO:0055085]	6	2	1511	25	0.000683089	up
∆ptc4	transmembrane transport [GO:0055085]	9	2	1511	25	0.00218264	down
∆ptc4	Golgi vesicle budding [GO:0048194]	6	2	1511	7	1.46998e-05	up
∆ptc4	Golgi vesicle budding [GO:0048194]	9	2	1511	7	5.72707e-05	down
∆ptc4	phospholipid translocation [GO:0045332]	6	2	1511	7	1.46998e-05	up
∆ptc4	phospholipid translocation [GO:0045332]	9	2	1511	7	5.72707e-05	down
∆ptc4	response to pheromone triggering conjugation with cellular fusion [GO:0000749]	6	2	1511	7	1.46998e-05	up
∆ptc4	response to pheromone triggering conjugation with cellular fusion [GO:0000749]	9	2	1511	7	5.72707e-05	down
∆ptc4	exocytosis [GO:0006887]	6	2	1511	25	0.000683089	up
∆ptc4	establishment or maintenance of cell polarity [GO:0007163]	9	2	1511	6	3.37703e-05	down
∆rim11	formation of cytoplasmic translation initiation complex [GO:0001732]	10	2	1511	4	1.03195e-05	down
∆ppt1	protein folding [GO:0006457]	34	3	1511	19	0.00392322	up
∆ppt1	glutamine metabolic process [GO:0006541]	34	2	1511	6	0.00150349	up
∆ppt1	macroautophagy [GO:0016236]	34	3	1511	17	0.00271075	up
∆ppt1	late endosome to vacuole transport [GO:0045324]	34	2	1511	8	0.00338476	up
∆ppt1	protein retention in Golgi apparatus [GO:0045053]	34	2	1511	7	0.00235048	up
∆ppt1	ATP metabolic process [GO:0046034]	34	3	1511	3	0	up
∆ppt1	vacuolar acidification [GO:0007035]	34	2	1511	8	0.00338476	up
∆ppt1	nonfunctional rRNA decay [GO:0070651]	34	2	1511	5	0.000854485	up
∆ppt1	box C/D snoRNP assembly [GO:0000492]	34	2	1511	3	0.000112862	up
∆ppt1	peptide catabolic process [GO:0043171]	34	2	1511	2	0	up
∆ypk3	protein transport [GO:0015031]	3	2	1511	58	0.000491728	up
∆fus3	invasive growth in response to glucose limitation [GO:0001403]	8	2	1511	19	0.000780567	up
∆fus3	activation of protein kinase activity [GO:0032147]	27	2	1511	6	0.000835264	down
∆fus3	regulation of apoptotic process [GO:0042981]	27	3	1511	9	0.000104684	down
∆fus3	signal transduction by protein phosphorylation [GO:0023014]	27	2	1511	5	0.000463143	down
∆fus3	stress-activated protein kinase signaling cascade [GO:0031098]	27	3	1511	11	0.000246074	down
∆fus3	cellular response to heat [GO:0034605]	27	2	1511	14	0.00765538	down
∆fus3	pheromone-dependent signal transduction involved in conjugation with cellular fusion [GO:0000750]	8	3	1511	15	5.45707e-06	up
∆fus3	negative regulation of pseudohyphal growth [GO:2000221]	27	2	1511	3	5.74166e-05	down
∆fus3	protein retention in Golgi apparatus [GO:0045053]	27	2	1511	7	0.00131067	down
∆fus3	regulation of mitotic cell cycle [GO:0007346]	27	3	1511	10	0.000166805	down
∆fus3	negative regulation of transcription from RNA polymerase II promoter by pheromones [GO:0046020]	27	3	1511	6	1.45277e-05	down
∆fus3	adaptation of signaling pathway by response to pheromone involved in conjugation with cellular fusion [GO:0000754]	8	2	1511	5	1.1965e-05	up
∆fus3	negative regulation of invasive growth in response to glucose limitation [GO:2000218]	27	2	1511	2	0	down
∆kss1	activation of protein kinase activity [GO:0032147]	8	2	1511	6	2.30585e-05	down
∆kss1	regulation of apoptotic process [GO:0042981]	8	3	1511	9	5.26718e-07	down
∆kss1	signal transduction by protein phosphorylation [GO:0023014]	8	2	1511	5	1.1965e-05	down
∆kss1	stress-activated protein kinase signaling cascade [GO:0031098]	8	3	1511	11	1.35676e-06	down
∆kss1	cellular response to heat [GO:0034605]	8	2	1511	14	0.000335331	down
∆kss1	regulation of mitotic cell cycle [GO:0007346]	8	3	1511	10	8.69506e-07	down
∆kss1	negative regulation of transcription from RNA polymerase II promoter by pheromones [GO:0046020]	8	2	1511	6	2.30585e-05	down
∆ssk22	protein phosphorylation [GO:0006468]	3	3	1511	61	0	down
∆ssk22	intracellular signal transduction [GO:0035556]	3	2	1511	42	0.000205503	down
∆tor1	vacuole fusion, non-autophagic [GO:0042144]	7	2	1511	13	0.000178798	up
∆tor1	vacuolar transport [GO:0007034]	7	2	1511	7	2.49811e-05	up
∆tor1	lysosomal microautophagy [GO:0016237]	7	2	1511	5	7.61064e-06	up
∆tor1	polyphosphate metabolic process [GO:0006797]	7	2	1511	5	7.61064e-06	up
∆tor1	polyphosphate biosynthetic process [GO:0006799]	7	2	1511	3	7.92472e-07	up
∆tor1	regulation of cell growth [GO:0001558]	9	2	1511	8	8.94319e-05	down
∆tor1	TOR signaling [GO:0031929]	9	2	1511	10	0.000179157	down
∆tor1	cellular response to amino acid stimulus [GO:0071230]	9	2	1511	2	0	down
∆tor1	inositol phosphate-mediated signaling [GO:0048016]	7	2	1511	3	7.92472e-07	up
∆skm1	positive regulation of transcription from RNA polymerase II promoter in response to osmotic stress [GO:0061393]	10	2	1511	3	2.65784e-06	down
∆tda1	mRNA 3'-end processing [GO:0031124]	8	2	1511	9	8.94319e-05	down
∆tda1	fructose metabolic process [GO:0006000]	8	2	1511	4	4.937e-06	down
∆siw14	regulation of transcription, DNA-templated [GO:0006355]	5	2	1511	47	0.00192286	up
∆siw14	chromosome segregation [GO:0007059]	5	2	1511	20	0.00020182	up

## Sheet: GO KEGG
Gene Symbol (∆gene)	Term	# Targets	# Match Targets	# Total	# Total Match	Adjusted p-value	Up/Down
∆cka2	Other types of O-glycan biosynthesis - Saccharomyces cerevisiae (budding yeast)	252	2	1511	2	0	down
∆cka2	Mannose type O-glycan biosynthesis - Saccharomyces cerevisiae (budding yeast)	252	2	1511	2	0	down
∆yvh1	Ribosome - Saccharomyces cerevisiae (budding yeast)	376	22	1511	34	1.56579e-05	up
∆ctk1	Nucleotide excision repair - Saccharomyces cerevisiae (budding yeast)	255	7	1511	13	0.00691831	up
∆ctk1	Homologous recombination - Saccharomyces cerevisiae (budding yeast)	255	4	1511	5	0.00370133	up
∆ptc2	Spliceosome - Saccharomyces cerevisiae (budding yeast)	10	2	1511	17	0.00370133	up
∆ptc2	Protein processing in endoplasmic reticulum - Saccharomyces cerevisiae (budding yeast)	10	2	1511	22	0.00630907	up
∆ptc2	Longevity regulating pathway - multiple species - Saccharomyces cerevisiae (budding yeast)	10	2	1511	22	0.00630907	up
∆ptc2	Metabolic pathways - Saccharomyces cerevisiae (budding yeast)	10	5	1511	134	0.00229747	up
∆ptc2	Biosynthesis of antibiotics - Saccharomyces cerevisiae (budding yeast)	10	3	1511	48	0.0041363	up
∆ptc2	Biosynthesis of amino acids - Saccharomyces cerevisiae (budding yeast)	10	3	1511	32	0.00126993	up
∆ptc2	Glycolysis / Gluconeogenesis - Saccharomyces cerevisiae (budding yeast)	10	3	1511	19	0.00027145	up
∆ptc2	Purine metabolism - Saccharomyces cerevisiae (budding yeast)	10	2	1511	28	0.00996207	up
∆ptc2	Biosynthesis of secondary metabolites - Saccharomyces cerevisiae (budding yeast)	10	3	1511	66	0.0093109	up
∆ptc2	Carbon metabolism - Saccharomyces cerevisiae (budding yeast)	10	3	1511	27	0.000801247	up
∆sch9	Longevity regulating pathway - multiple species - Saccharomyces cerevisiae (budding yeast)	131	7	1511	22	0.00630907	up
∆ste11	Valine, leucine and isoleucine biosynthesis - Saccharomyces cerevisiae (budding yeast)	131	2	1511	3	0.00996617	up
∆ste11	ABC transporters - Saccharomyces cerevisiae (budding yeast)	285	2	1511	2	0	down
∆bud32	ABC transporters - Saccharomyces cerevisiae (budding yeast)	409	2	1511	2	0	up
∆sit4	MAPK signaling pathway - yeast - Saccharomyces cerevisiae (budding yeast)	490	35	1511	70	0.0093109	up
∆pph3	Mismatch repair - Saccharomyces cerevisiae (budding yeast)	34	2	1511	7	0.00691831	up
∆bck1	MAPK_High osmolarity	36	2	1511	5	0.0034839	up
∆cla4	Amino sugar and nucleotide sugar metabolism - Saccharomyces cerevisiae (budding yeast)	52	3	1511	10	0.00527483	down
∆swe1	MAPK signaling pathway - yeast - Saccharomyces cerevisiae (budding yeast)	145	17	1511	70	0.00180377	up
∆ypl150w	Metabolic pathways - Saccharomyces cerevisiae (budding yeast)	18	6	1511	134	0.00915911	up
∆ypl150w	Starch and sucrose metabolism - Saccharomyces cerevisiae (budding yeast)	18	4	1511	13	1.74515e-05	up
∆dun1	Cell cycle - yeast - Saccharomyces cerevisiae (budding yeast)	63	8	1511	55	0.00630907	up
∆dun1	Ribosome - Saccharomyces cerevisiae (budding yeast)	63	6	1511	34	0.00691831	up
∆yck2	AGE-RAGE signaling pathway in diabetic complications - Saccharomyces cerevisiae (budding yeast)	64	3	1511	7	0.00278177	down
∆sky1	Oxidative phosphorylation - Saccharomyces cerevisiae (budding yeast)	73	3	1511	6	0.00229747	down
∆hog1	Starch and sucrose metabolism - Saccharomyces cerevisiae (budding yeast)	20	2	1511	13	0.0091713	up
∆ptc3	Glycolysis / Gluconeogenesis - Saccharomyces cerevisiae (budding yeast)	13	2	1511	19	0.00827816	up
∆dbf2	Basal transcription factors - Saccharomyces cerevisiae (budding yeast)	90	5	1511	14	0.0024516	up
∆tel1	DNA replication - Saccharomyces cerevisiae (budding yeast)	7	2	1511	13	0.000801247	down
∆tel1	Nucleotide excision repair - Saccharomyces cerevisiae (budding yeast)	7	2	1511	13	0.000801247	down
∆ste7	MAPK signaling pathway - yeast - Saccharomyces cerevisiae (budding yeast)	4	2	1511	70	0.00700797	up
∆ste7	MAPK signaling pathway - yeast - Saccharomyces cerevisiae (budding yeast)	27	10	1511	70	9.71809e-07	down
∆ste7	AGE-RAGE signaling pathway in diabetic complications - Saccharomyces cerevisiae (budding yeast)	27	2	1511	7	0.0041831	down
∆ste7	MAPK_Pheromone	27	2	1511	4	0.000901081	down
∆prk1	Endocytosis - Saccharomyces cerevisiae (budding yeast)	10	4	1511	33	6.95663e-05	down
∆ptc7	Biosynthesis of antibiotics - Saccharomyces cerevisiae (budding yeast)	10	3	1511	48	0.0041363	up
∆ptc7	Biosynthesis of secondary metabolites - Saccharomyces cerevisiae (budding yeast)	10	3	1511	66	0.0093109	up
∆ptc7	Carbon metabolism - Saccharomyces cerevisiae (budding yeast)	10	2	1511	27	0.0093109	up
∆ptc7	Citrate cycle (TCA cycle) - Saccharomyces cerevisiae (budding yeast)	10	2	1511	3	1.8707e-05	up
∆ptc7	2-Oxocarboxylic acid metabolism - Saccharomyces cerevisiae (budding yeast)	10	2	1511	6	0.000290907	up
∆ptc7	ABC transporters - Saccharomyces cerevisiae (budding yeast)	6	2	1511	2	0	down
∆rim11	Fructose and mannose metabolism - Saccharomyces cerevisiae (budding yeast)	10	2	1511	11	0.00126993	down
∆ppt1	Metabolic pathways - Saccharomyces cerevisiae (budding yeast)	34	11	1511	134	0.000801247	up
∆ppt1	Biosynthesis of secondary metabolites - Saccharomyces cerevisiae (budding yeast)	34	6	1511	66	0.00845122	up
∆ppt1	Phagosome - Saccharomyces cerevisiae (budding yeast)	34	3	1511	9	0.00106649	up
∆ppt1	Oxidative phosphorylation - Saccharomyces cerevisiae (budding yeast)	34	2	1511	6	0.00477771	up
∆ypk3	Endocytosis - Saccharomyces cerevisiae (budding yeast)	3	2	1511	33	0.00058475	up
∆fus3	MAPK signaling pathway - yeast - Saccharomyces cerevisiae (budding yeast)	8	5	1511	70	1.8707e-05	up
∆fus3	MAPK signaling pathway - yeast - Saccharomyces cerevisiae (budding yeast)	27	6	1511	70	0.00381413	down
∆kss1	RNA degradation - Saccharomyces cerevisiae (budding yeast)	8	2	1511	30	0.00700797	down
∆kss1	MAPK signaling pathway - yeast - Saccharomyces cerevisiae (budding yeast)	8	4	1511	70	0.00058475	down
∆pps1	Biosynthesis of antibiotics - Saccharomyces cerevisiae (budding yeast)	5	2	1511	48	0.00630907	up
∆vhs1	Carbon metabolism - Saccharomyces cerevisiae (budding yeast)	10	2	1511	27	0.0093109	down
∆vhs1	Pentose phosphate pathway - Saccharomyces cerevisiae (budding yeast)	10	2	1511	11	0.00126993	down
∆tos3	Biosynthesis of amino acids - Saccharomyces cerevisiae (budding yeast)	5	2	1511	32	0.00258185	up
∆tos3	RNA degradation - Saccharomyces cerevisiae (budding yeast)	5	2	1511	30	0.00229747	up
∆ych1	Metabolic pathways - Saccharomyces cerevisiae (budding yeast)	2	2	1511	134	0	down
∆tda1	Fructose and mannose metabolism - Saccharomyces cerevisiae (budding yeast)	8	2	1511	11	0.000801247	down

## Sheet: GO SGD Biochem
Gene Symbol (∆gene)	Term	# Targets	# Match Targets	# Total	# Total Match	Adjusted p-value	Up/Down
∆cka2	sphingolipid metabolism	151	3	1511	5	0.00149381	up
∆cka2	glycogen biosynthesis	252	2	1511	3	0.00933534	down
∆yvh1	pantothenate and coenzyme A biosynthesis	302	3	1511	4	0.00437005	down
∆yvh1	leucine biosynthesis	302	2	1511	2	0	down
∆yvh1	fatty acid elongation	376	2	1511	2	0	up
∆yvh1	fatty acid biosynthesis (concise)	376	2	1511	2	0	up
∆yvh1	myristate biosynthesis	376	2	1511	2	0	up
∆yvh1	palmitate biosynthesis	376	2	1511	2	0	up
∆yvh1	stearate biosynthesis	376	2	1511	2	0	up
∆ptc1	glycolysis	289	6	1511	11	0.00414939	up
∆ptc2	glycolysis	10	3	1511	11	1.33657e-06	up
∆bud32	gluconeogenesis	293	4	1511	7	0.00845065	down
∆bud32	fatty acid biosynthesis, initial steps	409	3	1511	3	0	up
∆bud32	fatty acid elongation	409	2	1511	2	0	up
∆bud32	oxidative branch of the pentose phosphate pathway	409	2	1511	2	0	up
∆bud32	fatty acid biosynthesis (concise)	409	2	1511	2	0	up
∆bud32	myristate biosynthesis	409	2	1511	2	0	up
∆bud32	palmitate biosynthesis	409	2	1511	2	0	up
∆bud32	stearate biosynthesis	409	2	1511	2	0	up
∆bud32	phospholipid biosynthesis (Kennedy pathway)	409	2	1511	2	0	up
∆sit4	glycolysis	241	5	1511	11	0.00807412	down
∆sit4	phosphatidylinositol phosphate biosynthesis	490	5	1511	6	0.00347154	up
∆sit4	phosphatidylinositol phosphate biosynthesis	241	4	1511	6	0.00166354	down
∆cka1	triglyceride biosynthesis	198	2	1511	3	0.00592142	down
∆cla4	de novo biosynthesis of purine nucleotides	149	3	1511	7	0.0061805	up
∆cla4	chitin biosynthesis	52	2	1511	3	0.000144992	down
∆mck1	glycogen biosynthesis	204	2	1511	3	0.0061805	up
∆ypl150w	glycogen biosynthesis	18	2	1511	3	5.68815e-06	up
∆hog1	glycolysis	46	2	1511	11	0.00810779	down
∆hrk1	glycolysis	50	2	1511	11	0.00933534	down
∆ptc3	glycolysis	13	2	1511	11	0.000280959	up
∆ypk1	glycolysis	95	3	1511	11	0.00807412	up

## Sheet: GO SGD protein complex
Gene Symbol (∆gene)	Term	# Targets	# Match Targets	# Total	# Total Match	Adjusted p-value	Up/Down
∆cka2	preribosome/30684	151	16	1511	79	0.00972291	up
∆cka2	eukaryotic 48S preinitiation complex/33290	252	3	1511	4	0.00640708	down
∆cka2	ribosome/5840	252	25	1511	82	0.00383871	down
∆cka2	Kelch-containing formin regulatory complex/1990615	151	3	1511	3	0	up
∆cka2	small-subunit processome/32040	151	7	1511	19	0.00236321	up
∆cka2	multi-eIF complex/43614	252	4	1511	6	0.00563994	down
∆cka2	RQC complex/1990112	252	3	1511	3	0	down
∆cka2	AP-3 adaptor complex/30123	151	2	1511	2	0	up
∆cka2	eukaryotic 43S preinitiation complex/16282	252	2	1511	2	0	down
∆cka2	Lem3p-Dnf1p complex/1990531	252	2	1511	2	0	down
∆cka2	mitochondrial outer membrane translocase complex/5742	151	2	1511	3	0.00754932	up
∆yvh1	CCR4-NOT complex/30014	302	5	1511	6	0.000699796	down
∆yvh1	CCR4-NOT core complex/30015	302	5	1511	6	0.000699796	down
∆yvh1	actin filament/5884	302	4	1511	4	0	down
∆yvh1	cytosolic ribosome/22626	376	25	1511	45	2.86809e-05	up
∆yvh1	ribosome/5840	376	39	1511	82	2.03847e-05	up
∆yvh1	outer plaque of spindle pole body/5824	302	2	1511	2	0	down
∆yvh1	nuclear pore nuclear basket/44615	302	6	1511	8	0.000876192	down
∆yvh1	cytosolic large ribosomal subunit/22625	376	16	1511	26	0.000170697	up
∆yvh1	large ribosomal subunit/15934	376	16	1511	29	0.00104973	up
∆yvh1	vacuolar transporter chaperone complex/33254	376	3	1511	3	0	up
∆yvh1	phosphopantothenoylcysteine decarboxylase complex/71513	302	3	1511	3	0	down
∆yvh1	fatty acid synthase complex/5835	376	2	1511	2	0	up
∆yvh1	mRNA cap binding complex/5845	376	2	1511	2	0	up
∆yvh1	ATG1/ULK1 kinase complex/1990316	376	2	1511	2	0	up
∆yvh1	6-phosphofructokinase complex/5945	376	2	1511	2	0	up
∆ctk1	DNA replication factor A complex/5662	255	2	1511	2	0	up
∆ctk1	proteasome complex/502	255	7	1511	15	0.00938426	up
∆ctk1	proteasome storage granule/34515	255	5	1511	9	0.008858	up
∆ctk1	Tec1p-Ste12p-Dig1p complex/1990527	255	2	1511	2	0	up
∆ctk1	TORC1 complex/31931	126	2	1511	2	0	down
∆ctk1	CHRAC/8623	255	3	1511	4	0.00654987	up
∆ctk1	6-phosphofructokinase complex/5945	255	2	1511	2	0	up
∆ptc1	vacuolar transporter chaperone complex/33254	38	2	1511	3	0.000197055	down
∆ptc1	nascent polypeptide-associated complex/5854	289	2	1511	2	0	up
∆ptc1	Noc1p-Noc2p complex/30690	289	2	1511	2	0	up
∆ptc1	6-phosphofructokinase complex/5945	289	2	1511	2	0	up
∆ptc2	polysome/5844	10	2	1511	17	0.00141931	up
∆bub1	telomerase holoenzyme complex/5697	264	2	1511	2	0	up
∆bub1	Ubp3-Bre5 deubiquitination complex/1990861	264	2	1511	2	0	up
∆bub1	box H/ACA snoRNP complex/31429	264	2	1511	2	0	up
∆bub1	nascent polypeptide-associated complex/5854	264	2	1511	2	0	up
∆bub1	eukaryotic translation initiation factor 4F complex/16281	264	3	1511	3	0	up
∆bub1	CHRAC/8623	264	3	1511	4	0.0072808	up
∆sch9	Ste12p-Dig1p-Dig2p complex/1990526	131	2	1511	3	0.00562962	up
∆ste11	Tec1p-Ste12p-Dig1p complex/1990527	285	2	1511	2	0	down
∆ste11	SWI/SNF complex/16514	285	3	1511	4	0.00919256	down
∆ste11	Ubp3-Bre5 deubiquitination complex/1990861	131	2	1511	2	0	up
∆ste11	Ste12p-Dig1p-Dig2p complex/1990526	285	3	1511	3	0	down
∆ste11	eukaryotic translation initiation factor 4F complex/16281	131	2	1511	3	0.00562962	up
∆bud32	intracellular ribonucleoprotein complex/30529	409	91	1511	228	2.37593e-05	up
∆bud32	CCR4-NOT complex/30014	293	5	1511	6	0.000592438	down
∆bud32	CCR4-NOT core complex/30015	293	5	1511	6	0.000592438	down
∆bud32	preribosome/30684	409	33	1511	79	0.00902855	up
∆bud32	nuclear pore nuclear basket/44615	293	5	1511	8	0.00765926	down
∆bud32	DNA replication factor A complex/5662	293	2	1511	2	0	down
∆bud32	nuclear nucleosome/788	409	3	1511	3	0	up
∆bud32	Tec1p-Ste12p-Dig1p complex/1990527	293	2	1511	2	0	down
∆bud32	telomerase holoenzyme complex/5697	409	2	1511	2	0	up
∆bud32	Isw1 complex/16587	409	2	1511	2	0	up
∆bud32	Isw1b complex/36437	409	2	1511	2	0	up
∆bud32	nucleolar chromatin/30874	293	2	1511	2	0	down
∆bud32	transcriptionally active chromatin/35327	409	4	1511	4	0	up
∆bud32	SWI/SNF complex/16514	293	3	1511	4	0.00987658	down
∆bud32	mediator complex/16592	293	2	1511	2	0	down
∆bud32	Ste12p-Dig1p-Dig2p complex/1990526	293	3	1511	3	0	down
∆bud32	box H/ACA snoRNP complex/31429	409	2	1511	2	0	up
∆bud32	rDNA heterochromatin/33553	409	6	1511	6	0	up
∆bud32	t-UTP complex/34455	409	3	1511	3	0	up
∆bud32	TRAMP complex/31499	409	4	1511	5	0.00989875	up
∆bud32	fatty acid synthase complex/5835	409	2	1511	2	0	up
∆bud32	exomer complex/34044	409	2	1511	2	0	up
∆bud32	RENT complex/30869	409	3	1511	3	0	up
∆bud32	TFIIK complex/70985	293	2	1511	2	0	down
∆bud32	Noc1p-Noc2p complex/30690	409	2	1511	2	0	up
∆bud32	Rpd3S complex/32221	409	3	1511	3	0	up
∆sit4	cytoplasmic stress granule/10494	490	28	1511	53	0.00478852	up
∆sit4	septin complex/31105	490	3	1511	3	0	up
∆sit4	Arp2/3 protein complex/5885	490	2	1511	2	0	up
∆sit4	meiotic spindle/72687	490	2	1511	2	0	up
∆sit4	Ubp3-Bre5 deubiquitination complex/1990861	490	2	1511	2	0	up
∆sit4	nuclear pore outer ring/31080	490	2	1511	2	0	up
∆sit4	mRNA cap binding complex/5845	490	2	1511	2	0	up
∆cka1	intracellular ribonucleoprotein complex/30529	198	51	1511	228	0.000107412	down
∆cka1	Rpd3L-Expanded complex/70210	198	6	1511	13	0.00467323	down
∆cka1	preribosome, large subunit precursor/30687	198	18	1511	40	1.43234e-06	down
∆cka1	preribosome/30684	40	7	1511	79	0.00645534	up
∆cka1	preribosome/30684	198	27	1511	79	2.52467e-06	down
∆cka1	90S preribosome/30686	40	5	1511	39	0.00374933	up
∆cka1	AP-1 adaptor complex/30121	198	2	1511	2	0	down
∆cka1	nuclear pore cytoplasmic filaments/44614	40	2	1511	4	0.000759998	up
∆pph3	Tec1p-Ste12p-Dig1p complex/1990527	34	2	1511	2	0	up
∆pph3	Ste12p-Dig1p-Dig2p complex/1990526	34	2	1511	3	0.00014252	up
∆bck1	intracellular ribonucleoprotein complex/30529	36	15	1511	228	0.000247415	up
∆bck1	preribosome, large subunit precursor/30687	36	5	1511	40	0.00245661	up
∆bck1	preribosome/30684	36	9	1511	79	0.000105293	up
∆bck1	cytoplasmic stress granule/10494	36	5	1511	53	0.00902855	up
∆bck1	90S preribosome/30686	36	5	1511	39	0.00221703	up
∆bck1	small-subunit processome/32040	36	3	1511	19	0.00665604	up
∆bck1	Noc1p-Noc2p complex/30690	36	2	1511	2	0	up
∆cla4	CCR4-NOT complex/30014	52	2	1511	6	0.00608071	down
∆cla4	CCR4-NOT core complex/30015	52	2	1511	6	0.00608071	down
∆cla4	Kelch-containing formin regulatory complex/1990615	149	2	1511	3	0.00731949	up
∆cla4	mitochondrial large ribosomal subunit/5762	52	2	1511	2	0	down
∆cla4	mitochondrial ribosome/5761	52	2	1511	2	0	down
∆cla4	exocyst/145	52	2	1511	4	0.00155198	down
∆cla4	vacuolar transporter chaperone complex/33254	149	2	1511	3	0.00731949	up
∆cla4	polarisome/133	52	2	1511	4	0.00155198	down
∆slt2	intracellular ribonucleoprotein complex/30529	26	12	1511	228	0.000324654	up
∆slt2	preribosome, large subunit precursor/30687	26	4	1511	40	0.00406459	up
∆slt2	preribosome/30684	26	9	1511	79	3.9076e-06	up
∆slt2	90S preribosome/30686	26	5	1511	39	0.000387176	up
∆slt2	small-subunit processome/32040	26	4	1511	19	0.000139841	up
∆swe1	microtubule/5874	24	2	1511	15	0.00987658	down
∆swe1	proteasome core complex/5839	145	3	1511	6	0.0079882	up
∆swe1	SBF transcription complex/33309	145	3	1511	4	0.000889356	up
∆swe1	proteasome core complex, alpha-subunit complex/19773	145	3	1511	3	0	up
∆ppz1	protein phosphatase type 1 complex/164	112	2	1511	2	0	down
∆ppz1	RENT complex/30869	112	2	1511	3	0.00374114	down
∆kns1	nucleolar chromatin/30874	84	2	1511	2	0	down
∆kns1	COPI vesicle coat/30126	84	3	1511	5	0.000508773	down
∆kns1	Ubp3-Bre5 deubiquitination complex/1990861	84	2	1511	2	0	down
∆mck1	CCR4-NOT complex/30014	109	4	1511	6	0.000139841	down
∆mck1	CCR4-NOT core complex/30015	109	4	1511	6	0.000139841	down
∆mck1	core mediator complex/70847	109	2	1511	4	0.00987658	down
∆mck1	polarisome/133	204	3	1511	4	0.00311341	up
∆mck1	polarisome/133	109	2	1511	4	0.00987658	down
∆dun1	small nucleolar ribonucleoprotein complex/5732	63	2	1511	6	0.00927387	up
∆dun1	nuclear pore nuclear basket/44615	13	2	1511	8	0.000344996	down
∆dun1	nuclear pore/5643	13	2	1511	23	0.00654987	down
∆dun1	90S preribosome/30686	63	6	1511	39	0.00679035	up
∆dun1	small-subunit processome/32040	63	4	1511	19	0.00654987	up
∆dun1	cytosolic large ribosomal subunit/22625	63	5	1511	26	0.00453512	up
∆dun1	large ribosomal subunit/15934	63	5	1511	29	0.0072808	up
∆dun1	transcriptional repressor complex/17053	63	5	1511	8	1.87282e-06	up
∆dun1	nuclear heterochromatin/5720	63	2	1511	5	0.00563994	up
∆dun1	nuclear telomeric heterochromatin/5724	63	2	1511	5	0.00563994	up
∆dun1	chromatin silencing complex/5677	63	4	1511	5	1.87282e-06	up
∆dun1	RENT complex/30869	63	3	1511	3	0	up
∆dun1	CHRAC/8623	63	3	1511	4	4.17212e-05	up
∆sky1	Kelch-containing formin regulatory complex/1990615	93	2	1511	3	0.00225173	up
∆sky1	vacuolar transporter chaperone complex/33254	73	3	1511	3	0	down
∆sky1	mitochondrial outer membrane translocase complex/5742	93	2	1511	3	0.00225173	up
∆sky1	PeBoW complex/70545	73	2	1511	3	0.00115339	down
∆pkh3	eisosome/32126	7	3	1511	8	2.06407e-07	down
∆cmk2	AP-2 adaptor complex/30122	45	2	1511	3	0.000319185	down
∆cmk2	clathrin vesicle coat/30125	45	2	1511	8	0.00919256	down
∆ptc3	polarisome/133	13	2	1511	4	3.07257e-05	up
∆ssk2	P-body/932	46	4	1511	26	0.00688618	down
∆ptk2	vacuolar transporter chaperone complex/33254	13	3	1511	3	0	down
∆tpk2	Rpd3L complex/33698	47	2	1511	8	0.00987658	down
∆tpk2	P-body/932	5	2	1511	26	0.000523098	up
∆tpk2	P-body/932	47	4	1511	26	0.00731949	down
∆tpk2	cytoplasmic stress granule/10494	5	2	1511	53	0.00368133	up
∆tpk2	nuclear pore nuclear basket/44615	47	2	1511	8	0.00987658	down
∆tpk2	nuclear pore/5643	47	4	1511	23	0.00469522	down
∆tpk2	RSC complex/16586	47	2	1511	6	0.00475662	down
∆tpk2	SAGA complex/124	47	2	1511	8	0.00987658	down
∆tpk2	SLIK (SAGA-like) complex/46695	47	2	1511	7	0.00725335	down
∆tpk2	transcriptional repressor complex/17053	47	2	1511	8	0.00987658	down
∆tpk2	Ste12p-Dig1p-Dig2p complex/1990526	47	2	1511	3	0.000354877	down
∆dbf2	transcription factor complex/5667	90	7	1511	32	0.00357387	up
∆dbf2	DNA-directed RNA polymerase II, holoenzyme/16591	90	8	1511	30	0.000393202	up
∆dbf2	RNA polymerase II transcription factor complex/90575	90	7	1511	28	0.00141931	up
∆dbf2	Kelch-containing formin regulatory complex/1990615	90	2	1511	3	0.00208318	up
∆dbf2	core mediator complex/70847	90	2	1511	4	0.00654004	up
∆dbf2	transcriptional repressor complex/17053	90	3	1511	8	0.00590411	up
∆dbf2	transcription factor TFIID complex/5669	90	3	1511	9	0.00888382	up
∆dbf2	Ste12p-Dig1p-Dig2p complex/1990526	48	2	1511	3	0.000375155	down
∆dbf2	transcription factor TFIIF complex/5674	90	2	1511	3	0.00208318	up
∆pph21	nuclear pore central transport channel/44613	36	3	1511	11	0.000876192	up
∆pph21	nuclear pore nuclear basket/44615	36	3	1511	8	0.000234062	up
∆hsl1	nuclear pore central transport channel/44613	14	3	1511	11	2.35707e-05	down
∆hsl1	nuclear pore nuclear basket/44615	14	2	1511	8	0.000418947	down
∆hsl1	nuclear pore/5643	14	3	1511	23	0.000444893	down
∆hsl1	septin complex/31105	14	2	1511	3	1.04032e-05	down
∆yck1	eisosome/32126	52	3	1511	8	0.000876192	down
∆kin1	Kelch-containing formin regulatory complex/1990615	22	2	1511	3	4.11114e-05	down
∆kin2	Kelch-containing formin regulatory complex/1990615	25	2	1511	3	6.00798e-05	down
∆ypk1	polarisome/133	95	2	1511	4	0.0072808	up
∆ypk1	eisosome/32126	69	3	1511	8	0.00237005	down
∆ypk1	1,3-beta-D-glucan synthase complex/148	69	2	1511	2	0	down
∆ypk1	6-phosphofructokinase complex/5945	95	2	1511	2	0	up
∆ste7	cytoplasmic stress granule/10494	27	5	1511	53	0.00232238	down
∆ste7	Tec1p-Ste12p-Dig1p complex/1990527	27	2	1511	2	0	down
∆ste7	Ste12p-Dig1p-Dig2p complex/1990526	27	3	1511	3	0	down
∆rim15	multi-eIF complex/43614	43	3	1511	6	0.000116732	down
∆env7	nuclear condensin complex/799	19	2	1511	5	0.000220637	down
∆ptc4	SNARE complex/31201	6	2	1511	5	5.76683e-06	up
∆ksp1	intracellular ribonucleoprotein complex/30529	3	3	1511	228	0	down
∆ksp1	P-body/932	3	2	1511	26	6.64864e-05	down
∆rim11	multi-eIF complex/43614	10	2	1511	6	6.13793e-05	down
∆ppt1	vacuolar proton-transporting V-type ATPase complex/16471	34	2	1511	5	0.00108402	up
∆ppt1	vacuolar proton-transporting V-type ATPase, V1 domain/221	34	2	1511	2	0	up
∆ppt1	Ino80 complex/31011	34	3	1511	11	0.00071657	up
∆fus3	Tec1p-Ste12p-Dig1p complex/1990527	27	2	1511	2	0	down
∆fus3	heterotrimeric G-protein complex/5834	8	2	1511	2	0	up
∆fus3	Ste12p-Dig1p-Dig2p complex/1990526	27	3	1511	3	0	down
∆kss1	Ste12p-Dig1p-Dig2p complex/1990526	8	2	1511	3	1.72204e-06	down
∆tor1	vacuolar transporter chaperone complex/33254	7	2	1511	3	1.10423e-06	up
∆tor1	TORC1 complex/31931	9	2	1511	2	0	down

## Sheet: GO SGD slimC
Gene Symbol (∆gene)	Term	# Targets	# Match Targets	# Total	# Total Match	Adjusted p-value	Up/Down
∆cka2	endoplasmic reticulum	252	36	1511	137	0.00763099	down
∆cka2	ribosome	252	25	1511	82	0.00425836	down
∆yvh1	cellular bud	376	58	1511	155	0.00108434	up
∆yvh1	cellular bud	302	61	1511	155	7.2267e-08	down
∆yvh1	cytoskeleton	302	37	1511	100	0.000213661	down
∆yvh1	site of polarized growth	376	60	1511	169	0.00398665	up
∆yvh1	site of polarized growth	302	62	1511	169	9.9926e-07	down
∆yvh1	ribosome	376	39	1511	82	3.48154e-05	up
∆yvh1	cell cortex	302	33	1511	90	0.000589301	down
∆ctk1	nucleus	255	137	1511	681	0.00766521	up
∆ctk1	plasma membrane	126	27	1511	180	0.00443521	down
∆ptc1	cell wall	289	5	1511	7	0.00309606	up
∆ptc1	vacuole	38	12	1511	123	7.88691e-05	down
∆ptc1	cellular bud	289	45	1511	155	0.00518707	up
∆ptc1	site of polarized growth	289	51	1511	169	0.000992574	up
∆ptc1	cell cortex	38	7	1511	90	0.00994533	down
∆bub1	site of polarized growth	44	12	1511	169	0.00585126	down
∆bub1	cell cortex	264	27	1511	90	0.00682434	up
∆bub1	cell cortex	44	8	1511	90	0.00684294	down
∆sch9	plasma membrane	131	36	1511	180	2.91444e-06	up
∆ste11	plasma membrane	285	62	1511	180	1.31753e-06	down
∆ste11	cellular bud	285	58	1511	155	1.45624e-07	down
∆ste11	site of polarized growth	285	62	1511	169	1.06244e-07	down
∆ste11	cell cortex	285	33	1511	90	0.000204689	down
∆bud32	cytoskeleton	293	31	1511	100	0.00999538	down
∆bud32	site of polarized growth	293	49	1511	169	0.00459372	down
∆sit4	plasma membrane	241	48	1511	180	0.000407227	down
∆sit4	cellular bud	490	79	1511	155	5.02493e-06	up
∆sit4	cellular bud	241	49	1511	155	2.68537e-06	down
∆sit4	site of polarized growth	490	91	1511	169	2.36341e-08	up
∆sit4	site of polarized growth	241	50	1511	169	1.62871e-05	down
∆sit4	cell cortex	490	48	1511	90	0.000140513	up
∆sit4	cell cortex	241	27	1511	90	0.00189501	down
∆pph3	nucleus	34	29	1511	681	5.22106e-06	up
∆cla4	cellular bud	149	27	1511	155	0.00585126	up
∆cla4	cellular bud	52	20	1511	155	3.07833e-07	down
∆cla4	site of polarized growth	149	33	1511	169	0.000225617	up
∆cla4	site of polarized growth	52	19	1511	169	5.61757e-06	down
∆cla4	cell cortex	52	10	1511	90	0.00178575	down
∆swe1	plasma membrane	145	33	1511	180	0.000435408	up
∆swe1	plasma membrane	24	8	1511	180	0.0082801	down
∆swe1	cellular bud	145	37	1511	155	2.95209e-07	up
∆swe1	cellular bud	24	9	1511	155	0.000724891	down
∆swe1	site of polarized growth	145	44	1511	169	4.52163e-10	up
∆swe1	site of polarized growth	24	10	1511	169	0.000288493	down
∆swe1	cell cortex	145	21	1511	90	0.000274307	up
∆pph22	cytoskeleton	42	8	1511	100	0.00937042	up
∆pph22	site of polarized growth	42	12	1511	169	0.00398665	up
∆ppz1	mitochondrion	51	16	1511	217	0.00417082	up
∆ppz1	cellular bud	112	27	1511	155	5.6025e-05	down
∆ppz1	site of polarized growth	112	29	1511	169	3.48154e-05	down
∆ppz1	cell cortex	112	16	1511	90	0.00209731	down
∆kns1	nucleus	84	52	1511	681	0.00473472	down
∆mck1	cellular bud	204	38	1511	155	0.000407227	up
∆mck1	site of polarized growth	204	39	1511	169	0.0012125	up
∆dun1	nucleus	63	53	1511	681	9.34156e-10	up
∆dun1	nucleus	13	11	1511	681	0.0049407	down
∆yck2	endomembrane system	64	23	1511	271	0.00151245	down
∆yck2	plasma membrane	16	10	1511	180	5.02493e-06	up
∆yck2	plasma membrane	64	32	1511	180	1.65713e-13	down
∆yck2	vacuole	16	5	1511	123	0.0082801	up
∆yck2	endoplasmic reticulum	64	17	1511	137	0.000118398	down
∆yck2	cellular bud	64	20	1511	155	1.28148e-05	down
∆yck2	site of polarized growth	64	16	1511	169	0.00398665	down
∆yck2	cell cortex	64	12	1511	90	0.000724891	down
∆sky1	plasma membrane	93	27	1511	180	2.52646e-05	up
∆hog1	plasma membrane	20	9	1511	180	0.000435082	up
∆cmk2	plasma membrane	45	18	1511	180	5.61757e-06	down
∆cmk2	cellular bud	45	15	1511	155	7.64036e-05	down
∆cmk2	site of polarized growth	45	18	1511	169	2.53202e-06	down
∆cmk2	cell cortex	45	10	1511	90	0.000499396	down
∆hrk1	plasma membrane	50	17	1511	180	0.000122563	down
∆cna1	cellular bud	20	7	1511	155	0.00443521	up
∆cna1	site of polarized growth	20	7	1511	169	0.00687169	up
∆tpk2	nucleus	47	35	1511	681	0.000154951	down
∆dbf2	cellular bud	90	21	1511	155	0.000665139	up
∆dbf2	cytoskeleton	90	16	1511	100	0.000568539	up
∆dbf2	site of polarized growth	90	23	1511	169	0.000321319	up
∆hsl1	cell wall	14	2	1511	7	0.000356064	down
∆hsl1	cellular bud	14	8	1511	155	3.48154e-05	down
∆hsl1	cytoskeleton	14	8	1511	100	1.24022e-06	down
∆hsl1	site of polarized growth	14	8	1511	169	6.5081e-05	down
∆hsl1	cell cortex	14	8	1511	90	5.25249e-07	down
∆tel1	nucleus	5	5	1511	681	0	up
∆yck1	plasma membrane	52	15	1511	180	0.00211253	down
∆yck1	cellular bud	52	16	1511	155	0.000122563	down
∆yck1	cytoskeleton	52	10	1511	100	0.00398665	down
∆yck1	site of polarized growth	52	17	1511	169	9.8577e-05	down
∆yck1	cell cortex	4	2	1511	90	0.00682434	up
∆yck1	cell cortex	52	12	1511	90	0.000101912	down
∆kin2	cellular bud	25	10	1511	155	0.000213271	down
∆kin2	site of polarized growth	25	10	1511	169	0.000422589	down
∆ypk1	plasma membrane	69	17	1511	180	0.00636775	down
∆ypk1	cellular bud	69	20	1511	155	4.23176e-05	down
∆ypk1	site of polarized growth	95	21	1511	169	0.00442904	up
∆ypk1	site of polarized growth	69	21	1511	169	4.35177e-05	down
∆ypk1	cell cortex	95	13	1511	90	0.00789476	up
∆akl1	cytoskeleton	4	2	1511	100	0.00838121	up
∆akl1	cytoskeleton	8	3	1511	100	0.00823878	down
∆akl1	cell cortex	4	2	1511	90	0.00682434	up
∆akl1	cell cortex	8	3	1511	90	0.00623755	down
∆ptp3	site of polarized growth	2	2	1511	169	0	up
∆ste7	cellular bud	27	8	1511	155	0.00763099	down
∆ste7	site of polarized growth	27	10	1511	169	0.000874995	down
∆rim15	plasma membrane	11	5	1511	180	0.00650815	up
∆fpk1	endomembrane system	29	12	1511	271	0.00607024	down
∆fpk1	plasma membrane	29	10	1511	180	0.00289136	down
∆fpk1	endoplasmic reticulum	29	8	1511	137	0.00607024	down
∆fpk1	cellular bud	29	11	1511	155	0.000187267	down
∆fpk1	site of polarized growth	29	11	1511	169	0.000399415	down
∆fpk1	cell cortex	29	7	1511	90	0.00209731	down
∆prk1	cellular bud	10	5	1511	155	0.00189501	down
∆prk1	cytoskeleton	10	6	1511	100	1.44388e-05	down
∆prk1	site of polarized growth	10	7	1511	169	2.28482e-05	down
∆prk1	cell cortex	10	5	1511	90	0.000131351	down
∆ptc7	mitochondrion	10	9	1511	217	1.9471e-07	up
∆tpk3	plasma membrane	8	4	1511	180	0.00766521	down
∆ptc4	endomembrane system	6	4	1511	271	0.00763099	up
∆ptc4	endomembrane system	9	6	1511	271	0.00178575	down
∆ptc4	vacuole	6	3	1511	123	0.00526245	up
∆ptc4	vacuole	9	4	1511	123	0.00350451	down
∆ptc4	endoplasmic reticulum	6	3	1511	137	0.00712957	up
∆ptc4	endoplasmic reticulum	9	5	1511	137	0.00049172	down
∆ypk3	cytoplasmic vesicle	3	2	1511	88	0.00219812	up
∆tor1	vacuole	9	4	1511	123	0.00350451	down
∆ych1	mitochondrion	2	2	1511	217	0	down
∆psk2	nucleus	2	2	1511	681	0	up
∆ptc5	mitochondrion	3	3	1511	217	0	up
∆pkh2	mitochondrion	2	2	1511	217	0	down
∆siw14	nucleus	5	5	1511	681	0	up
∆psr2	nucleus	2	2	1511	681	0	up
