# Supplementary material for: Investigation of Proteomic and Phosphoproteomic Responses to Signaling Network Perturbations Reveals Functional Pathway Organizations in Yeast
Source: Cell Rep. Author manuscript; Available in PMC 2020 Jul 26. (PMC7382779; doi:10.1016/j.celrep.2019.10.034)
Supplement: Tale S7 [file NIHMS1605463-supplement-Tale_S7.xlsx]

## Sheet: Tab and Column Descriptions
Table S7. Phosphosite covariance network. Related to Figure 7.
"Phosphosite Covariance Network" tab contains phosphosite covariance network file (with protein normalization)
"Phosphosite Quantifications" tab contains quantification results for all phosphosites in phosphosite covariance network. "Node" denotes individual phosphosite in covariance network. "All Neighbors" denotes all correlated phosphosites. "Positive Neighbors" denotes all positively correlated phosphosites. "Negative Neighbors" denotes all negatively correlated phosphosites. Values are log2-ratios.

## Sheet: Phosphosite Covariance Network
Gene Symbol pSTY position	Gene Symbol pSTY position	Pearson r	adjusted p-val
ENO1_pS404	ENO1_pS188	0.962556	0
ENO1_pS404	ENO1_pS251	0.933633	0
ENO1_pS188	ENO1_pS251	0.939218	0
SPT8_pT85	SPT8_pT87	0.944257	0
SSD1_pS164	SSD1_pS152	0.762495	0
SSD1_pS152	SSD1_pS322	0.702442	8.0509e-05
TDH3_pT185	TDH3_pT235	0.729257	0
TDH3_pT235	TDH3_pS239	0.710771	1.63281e-07
TDH3_pT227	TDH3_pT252	0.709769	0
TDH3_pT235	TDH3_pS49	0.72048	0.000164715
TDH3_pT199	TDH3_pS208	0.75618	0
TDH3_pT209	TDH3_pS208	0.738747	0
TDH3_pT199	TDH3_pS207	0.703978	5.83145e-09
TDH3_pS208	TDH3_pS207	0.800879	0
TDH3_pT199	TDH3_pS149	0.747821	0
TDH3_pS208	TDH3_pS149	0.702491	0
TDH3_pS207	TDH3_pS149	0.743157	0
TDH3_pS149	TDH3_pT151	0.702872	0
ACK1_pS27	KRS1_pT62	0.780139	3.03236e-07
ACK1_pS27	APL3_pS723	0.767629	1.4462e-06
APL3_pS736	APL3_pS738	0.74311	2.68247e-07
APL3_pT727	APM4_pS180pS181	0.788005	0
APL3_pT727	APM4_pS179pS180	0.81163	0
APM4_pS180pS181	APM4_pS179pS180	0.877619	0
GSY2_pS655	GSY1_pS655	0.807575	0
ACK1_pS27	PMA1_pT647	0.831688	0
KRS1_pT62	PMA1_pT647	0.849952	0
DPS1_pS14	SPN1_pT15	0.820302	0
SPT8_pT85	SPN1_pS89	0.76436	0
SPT8_pT87	SPN1_pS89	0.750723	0
SPN1_pS26	SPN1_pS23	0.862219	0
DPS1_pS14	SPN1_pS117	0.773356	0
SPN1_pT15	SPN1_pS117	0.884668	0
STI1_pS227	CDC48_pT735	0.709615	0
SPT5_pS1032	SPT5_pS1043	0.871043	0
SPT5_pS1043	SPT5_pS1052	0.73499	2.52735e-05
SSD1_pT482	SPT5_pS1009	0.711209	3.09067e-07
SPT5_pS1032	SPT5_pS1009	0.791874	0
SPT5_pS1043	SPT5_pS1009	0.929084	0
STI1_pS227	SPT5_pS36	0.721424	0
SPT5_pS136	SPT5_pS36	0.9055	0
DPS1_pS14	GCS1_pT161	0.896831	0
SPN1_pT15	GCS1_pT161	0.881575	0
SPN1_pS117	GCS1_pT161	0.830764	0
DPS1_pS14	GCS1_pS157	0.89355	0
SPN1_pT15	GCS1_pS157	0.901307	0
SPN1_pS117	GCS1_pS157	0.901795	0
GCS1_pT161	GCS1_pS157	0.908753	0
KRS1_pT62	GCS1_pS278	0.711875	0
GCS1_pT161	GCS1_pT170	0.757139	0
DPS1_pS14	GCS1_pS157pT161	0.873641	0
SPN1_pT15	GCS1_pS157pT161	0.828969	0
SPN1_pS117	GCS1_pS157pT161	0.845203	0
GCS1_pT161	GCS1_pS157pT161	0.881354	0
GCS1_pS157	GCS1_pS157pT161	0.905741	0
GCS1_pT170	GCS1_pS157pT161	0.709824	0
STI1_pS227	HOS3_pS629	0.74496	0
SPN1_pS117	FUN30_pS451	0.804634	0
GCS1_pS157	FUN30_pS451	0.725441	0
GSY2_pS655	GIP4_pS464	-0.778184	1.72378e-05
GSY1_pS655	GIP4_pS464	-0.796155	2.09932e-06
FUN30_pS451	GIP4_pS464	0.766056	6.41343e-05
GIP4_pS464	GIP4_pS462	0.755159	0.000195599
GIP4_pS472	GIP4_pS501	0.700307	0
SSD1_pT482	GIP4_pS536	0.783561	0
SPT5_pS1043	GIP4_pS536	0.754623	0
SPT5_pS1009	GIP4_pS536	0.752694	0
GIP4_pS570	GIP4_pS536	0.823622	0
SSD1_pT482	GIP4_pS534	0.773872	0
SPT5_pS1043	GIP4_pS534	0.736055	0
SPT5_pS1009	GIP4_pS534	0.736022	0
GIP4_pS570	GIP4_pS534	0.85093	0
GIP4_pS536	GIP4_pS534	0.984712	0
GIP4_pS472	GIP4_pS497pS501	0.708241	0
SPT8_pS409	ENT3_pS176	0.720293	4.03537e-06
ENT3_pS227	ENT3_pS227pT228	0.770581	9.93563e-05
SPT8_pS409	TIF5_pS228	0.809211	0
TIF5_pS184	TIF5_pT191	0.744406	1.16629e-08
TIF5_pT191	TIF5_pS190	0.771046	0
SSD1_pT482	SLA1_pS449	0.789398	0
SPT5_pS1043	SLA1_pS449	0.75608	0
SPT5_pS1009	SLA1_pS449	0.756479	0
GIP4_pS570	SLA1_pS449	0.745857	0
GIP4_pS536	SLA1_pS449	0.940826	0
GIP4_pS534	SLA1_pS449	0.943997	0
GIP4_pS570	SLA1_pS785	0.745372	3.55719e-06
GIP4_pS536	SLA1_pS785	0.707656	0.000194823
GIP4_pS534	SLA1_pS785	0.71042	0.000148475
SLA1_pS449	SLA1_pS785	0.767628	2.33258e-07
APL3_pS723	SLA1_pT993	0.7502	0.000318759
SLA1_pT877	SLA1_pT887	0.757019	7.79665e-06
APL3_pS706	SLA1_pS799	0.719529	0
SLA1_pS785	SLA1_pS799	0.745115	3.66215e-06
GIP4_pS536	SLA1_pS477	0.731405	0
GIP4_pS534	SLA1_pS477	0.724266	0
SLA1_pS449	SLA1_pS477	0.741269	0
SLA1_pS477	SLA1_pS479	0.833278	0
SLA1_pT877	SLA1_pT913	0.761599	2.70463e-05
YEF3_pS1040	YEF3_pS1039	0.728702	0
SPT8_pS409	YEF3_pS642	0.794545	0
SPT8_pS409	YEF3_pS753	0.736145	4.55436e-06
YEF3_pS642	YEF3_pS753	0.766357	0
YEF3_pS1039pS1040	YEF3_pY1037pS1040	0.701334	0
SPT5_pS1032	PUF4_pS254	0.70157	1.16629e-08
GIP4_pS536	PUF4_pS254	0.705212	0
GIP4_pS534	PUF4_pS254	0.703455	0
SLA1_pS449	PUF4_pS254	0.706881	0
PUF4_pS254	PUF4_pS256	0.868398	0
TIF5_pS228	SSB1_pS516	0.73773	7.69752e-07
SPT8_pS409	SSB1_pS515	0.762015	0
YEF3_pS642	SSB1_pS515	0.80158	0
YEF3_pS753	SSB1_pS515	0.777929	2.33258e-08
SSA2_pT36	SSA2_pT35	0.796942	0
SSA1_pS551	SSA1_pS545	0.776919	0
SSA1_pS151	SSA1_pS545	0.742362	0
VPS9_pS375	PRO3_pT251	0.735187	3.41723e-06
PRO3_pT251	PRO3_pT250	0.870342	0
DPS1_pS14	USA1_pS376	0.733444	0
GCS1_pT161	USA1_pS376	0.754596	0
GCS1_pT170	USA1_pS376	0.74372	0
GCS1_pS157pT161	USA1_pS376	0.731289	0
SPT5_pS136	PAF1_pS388	0.762387	0
SPT8_pS409	PAF1_pS383	0.717392	0
TIF5_pS228	PAF1_pS383	0.748928	1.92438e-07
YEF3_pS753	PAF1_pS383	0.711255	3.76712e-06
SSB1_pS515	PAF1_pS383	0.719369	0
PAF1_pS388	PAF1_pS383pS388	0.757664	0
YEF3_pS642	PAF1_pT385pS388	0.800912	5.55154e-06
RIM15_pS1557	RIM15_pT1559	0.744317	4.01787e-06
WTM1_pS98	WTM1_pS96	0.74718	0
ENT3_pS227pT228	NOP12_pS184	0.752587	0.000592266
PAF1_pS388	NOP12_pS184	0.709592	0
SPT8_pS409	NOP12_pS70	0.803832	0
SPT5_pS136	NOP12_pS70	0.720509	0
YEF3_pS642	NOP12_pS70	0.766657	0
YEF3_pS753	NOP12_pS70	0.701763	0.000243428
PAF1_pS388	NOP12_pS70	0.792278	0
PAF1_pT385pS388	NOP12_pS70	0.781714	4.90367e-05
HOS3_pS629	NOP12_pT181pS184	0.732431	2.24219e-05
PAF1_pS388	SUB2_pS37	0.775394	0
SUB2_pS37	SUB2_pT39	0.734398	0
EFR3_pS771pS773	EFR3_pS771pS774	0.88604	0
SPN1_pS89	NUP145_pS404	0.720095	0
SPT8_pS409	FAS2_pS73	0.732955	5.83145e-08
SSB1_pS515	FAS2_pS73	0.758369	0
PAF1_pS383	FAS2_pS73	0.7089	2.33258e-08
STI1_pS248	FAS2_pS50	0.739198	4.31528e-07
YEF3_pS642	FAS2_pS50	0.740268	2.33258e-08
SSB1_pS515	FAS2_pS50	0.777965	0
FAS2_pS1440	FAS2_pS50	0.771626	2.23461e-05
FAS2_pS1440	FAS2_pY1438	0.895712	0
FAS2_pS50	FAS2_pY1438	0.759293	0
FAS2_pS1730	FAS2_pY525	0.768804	5.07336e-07
FAS2_pY1438	FAS2_pY525	0.704908	0.000513121
PFK2_pS163	PFK2_pS167	0.894049	0
PFK2_pS163	PFK2_pS166	0.862246	0
PFK2_pS167	PFK2_pS166	0.942773	0
ACK1_pS27	PFK2_pT184	0.838681	0
KRS1_pT62	PFK2_pT184	0.860862	0
PMA1_pT647	PFK2_pT184	0.865811	0
VPS9_pS375	PFK1_pS895	0.799811	0
SSB1_pS515	PFK1_pS895	0.702933	5.83145e-09
PRO3_pT251	PFK1_pS895	0.78943	0
SPT5_pS136	PFK1_pS179	0.757565	0
SPT5_pS36	PFK1_pS179	0.706716	0
PAF1_pS388	PFK1_pS179	0.758124	0
NOP12_pS70	PFK1_pS179	0.720352	0
SUB2_pS37	PFK1_pS179	0.735243	0
DPS1_pS502	PFK1_pS166	0.706568	4.49022e-06
VPS9_pS375	PFK1_pT898	0.820774	0
SSB1_pS515	PFK1_pT898	0.741179	2.55418e-06
PFK1_pS895	PFK1_pT898	0.932266	0
SPT5_pS1043	DSF2_pS122	0.71643	0
PFK1_pT898	DSF2_pS122	0.718526	1.62698e-06
PFK1_pT898	CYC8_pS943	0.713536	2.90406e-06
SSA1_pS151	CYC8_pS741	-0.724004	0
SLA1_pT818	CYC8_pS429	0.713707	0
SPN1_pT15	CYC8_pS790	0.756344	0
SPN1_pT15	CYC8_pS817	-0.71589	0
SPN1_pS117	CYC8_pS817	-0.822257	0
GCS1_pS157	CYC8_pS817	-0.781717	0
SPN1_pS26	CYC8_pS780	0.730922	0
SPN1_pS23	CYC8_pS780	0.838019	0
DPS1_pS14	CYC8_pS815pS817	0.740858	0
SPN1_pT15	CYC8_pS815pS817	0.839649	0
SPN1_pS117	CYC8_pS815pS817	0.915759	0
GCS1_pT161	CYC8_pS815pS817	0.788554	0
GCS1_pS157	CYC8_pS815pS817	0.818661	0
GCS1_pS157pT161	CYC8_pS815pS817	0.757222	0
CYC8_pS817	CYC8_pS815pS817	-0.82539	0
SPT8_pS409	FAS1_pS1121	0.702777	1.16629e-08
TIF5_pS228	FAS1_pS1121	0.777084	0
YEF3_pS642	FAS1_pS1121	0.71006	0
FAS2_pS50	FAS1_pS1121	0.707654	1.37622e-06
NOP12_pS184	NUP159_pS940	0.809179	0
VPS9_pS375	NUP159_pS404	0.70832	0
SSB1_pS516	NUP159_pS404	0.731019	0
PFK1_pS895	NUP159_pS404	0.703567	0
PFK1_pT898	NUP159_pS404	0.739627	1.22461e-07
CYC8_pS741	NUP159_pS404	0.767456	0
NUP159_pS680	NUP159_pS684	0.891032	0
SPT5_pS136	NUP159_pS1065pS1068	-0.713655	1.38789e-06
SPT5_pS36	NUP159_pS1065pS1068	-0.804993	0
SPN1_pS26	RAD23_pS121	0.770434	0
SPN1_pS23	RAD23_pS121	0.834782	0
CYC8_pS780	RAD23_pS121	0.864196	0
RAD23_pS138	RAD23_pT139	0.835335	0
VPS9_pS375	LSP1_pT233	0.770276	0
NUP145_pS314	LSP1_pT233	0.731679	0
PFK1_pS895	LSP1_pT233	0.712283	0
PFK1_pT898	LSP1_pT233	0.735243	2.09932e-07
NUP159_pS404	LSP1_pT233	0.719804	0
PIL1_pT233	LSP1_pT233	0.761704	0
SPT8_pS409	LSP1_pS98	0.743082	0
TIF5_pS228	LSP1_pS98	0.701694	4.34968e-05
YEF3_pS642	LSP1_pS98	0.724855	0
NOP12_pS70	LSP1_pS98	0.712035	0
SEC18_pT15	RPP2A_pS49	0.839642	0
YEF3_pS753	RPP2A_pS49	0.738465	1.39955e-07
SSB1_pS515	RPP2A_pS49	0.741848	0
SPT8_pS409	RPP2A_pS71	0.755845	0
VPS9_pS375	RPP2A_pS71	0.732992	0
TIF5_pS228	RPP2A_pS71	0.710206	1.77218e-05
YEF3_pS642	RPP2A_pS71	0.773065	0
YEF3_pS753	RPP2A_pS71	0.727638	5.48157e-07
SSB1_pS515	RPP2A_pS71	0.736296	0
PAF1_pS383	RPP2A_pS71	0.802018	0
PAF1_pT385pS388	RPP2A_pS71	0.753514	0.000832242
PFK1_pS895	RPP2A_pS71	0.764916	0
PFK1_pT898	RPP2A_pS71	0.74967	3.49887e-08
NUP159_pS1041pS1042	FKS1_pT269	0.732489	6.4146e-08
NUP159_pS1065pS1068	FKS1_pT269	-0.764501	3.3006e-06
TFC3_pS277pS284	FKS1_pT269pT272	0.707303	1.43454e-06
NUP159_pS1065pS1068	FKS1_pT269pT272	-0.719557	0.00018039
FKS1_pT269	FKS1_pT269pT272	0.821242	2.33258e-08
SKT5_pS133	SKT5_pS134	0.888011	0
SKT5_pS133pT135	SKT5_pS133pS136	0.910591	0
SKT5_pS133pT135	SKT5_pS134pS136	0.870065	0
SKT5_pS133pS136	SKT5_pS134pS136	0.901821	0
HXT3_pS23	HXT3_pS25	0.758217	0
HXT3_pS26	HXT3_pS23pS26	0.757247	0
NUP159_pS1065pS1068	HXT3_pS17pS23pS26	0.713724	1.37622e-06
HXT3_pS23pS26	HXT3_pS23pS25	0.828169	0
HXT3_pS23pS26	HXT3_pS25pS26	0.831833	5.24831e-08
HXT1_pS23	HXT1_pS16pS23	0.760612	0
FUN30_pS451	CDC4_pT75	-0.814823	0
ACK1_pS27	CMK2_pS443	0.716979	0.000484897
KRS1_pT62	CMK2_pS443	0.737193	0
PFK2_pT184	CMK2_pS443	0.779213	0
DPS1_pS14	RPL7A_pT8	0.799732	0
SPN1_pT15	RPL7A_pT8	0.76631	0
SPN1_pS117	RPL7A_pT8	0.720729	1.16629e-08
GCS1_pT161	RPL7A_pT8	0.791507	0
GCS1_pS157	RPL7A_pT8	0.760796	0
GCS1_pS157pT161	RPL7A_pT8	0.728089	0
SSB1_pS516	RPL7A_pT8	0.825121	0
SSB1_pS515	RPL7A_pT8	0.749135	0
USA1_pS376	RPL7A_pT8	0.731038	0
ADE3_pT318	RPL7A_pT8	0.700813	0
CYC8_pS741	RPL7A_pT8	0.703595	0
CYC8_pS815pS817	RPL7A_pT8	0.815063	0
NUP159_pS404	RPL7A_pT8	0.750726	0
RPL7A_pT8	RPL7A_pT8pS11	0.753555	5.83145e-09
ENT3_pS227pT228	YDR239C_pS683	0.763033	0.000214154
NOP12_pS184	YDR239C_pS683	0.749137	0
NUP159_pS940	YDR239C_pS683	0.75914	0
ACK1_pS27	YDR239C_pS74	0.752577	8.37397e-06
PPZ2_pS203	YDR239C_pS74	0.730986	5.83145e-09
SSD1_pT482	YDR239C_pS74	0.714472	2.04101e-07
SPT5_pS1043	YDR239C_pS74	0.729158	0
SPT5_pS1009	YDR239C_pS74	0.740163	0
GIP4_pS536	YDR239C_pS74	0.702227	0
GIP4_pS534	YDR239C_pS74	0.716822	0
SLA1_pS449	YDR239C_pS74	0.761789	0
AHK1_pS762	YDR239C_pS74	0.70154	7.05606e-07
SLA1_pT993	YDR239C_pS382	0.768153	5.13926e-05
EFR3_pS735	YDR239C_pS477	0.720543	4.66516e-08
PRO3_pT251	GYP5_pS157	0.738137	1.09048e-06
PFK1_pS895	GYP5_pS157	0.727628	0
PFK1_pT898	GYP5_pS157	0.700832	1.20011e-05
PAF1_pS388	RRP12_pS1186	0.76259	0
NOP12_pS70	RRP12_pS1186	0.735132	0
CDC28_pY19	CDC28_pT18	0.957225	0
ENO1_pS188	CBF1_pT138	-0.724637	0
ENO1_pS251	CBF1_pT138	-0.700478	0
DPS1_pS14	CBF1_pT138	0.822501	0
SPN1_pT15	CBF1_pT138	0.820751	0
SPN1_pS117	CBF1_pT138	0.775196	0
GCS1_pT161	CBF1_pT138	0.793877	0
GCS1_pS157	CBF1_pT138	0.871391	0
GCS1_pS157pT161	CBF1_pT138	0.761321	0
SSB1_pS516	CBF1_pT138	0.709124	0
USA1_pS376	CBF1_pT138	0.714474	0
ADE3_pT318	CBF1_pT138	0.716212	0
CYC8_pS817	CBF1_pT138	-0.787394	0
CYC8_pS815pS817	CBF1_pT138	0.853638	0
RPL7A_pT8	CBF1_pT138	0.848612	0
RPL7A_pT8pS11	CBF1_pT138	0.71442	8.86381e-07
NOP12_pS184	CBF1_pS77	0.820438	0
NUP159_pS940	CBF1_pS77	0.841066	0
YDR239C_pS683	CBF1_pS77	0.788664	0
NOP12_pS184	MLP2_pS1660	0.70176	0
ACK1_pS27	RPH1_pS459	0.792294	3.35892e-06
KRS1_pT62	RPH1_pS459	0.777982	0
PMA1_pT647	RPH1_pS459	0.847341	0
GCS1_pS278	RPH1_pS459	0.729219	0
PFK2_pT184	RPH1_pS459	0.837368	0
LSP1_pT233	RPH1_pS689	0.72087	0
USA1_pS376	SLA2_pS308	-0.703855	0
CBF1_pT138	SLA2_pS308	-0.733952	0
SLA2_pT294	SLA2_pT298	0.873217	0
SLA2_pT294	SLA2_pT296pS308	0.758534	0
SLA2_pT298	SLA2_pT296pS308	0.71777	9.33032e-08
CBF1_pT138	SLA2_pT294pT296	0.812385	0
SLA2_pT296pS308	SLA2_pT298pS308	0.862855	0
SSA1_pS545	SLA2_pT294pT298pS308	-0.754887	6.44959e-06
SLA2_pS308	SLA2_pT294pT298pS308	-0.731775	7.7675e-05
PUF4_pT212	VPS27_pS155	0.757945	0
VAC14_pT308	VPS27_pT509	0.722585	0
VPS27_pS155	VPS27_pS157	0.84984	0
VPS27_pS495	VPS27_pT497	0.827259	0
NSP1_pS729	NSP1_pS730	0.847611	0
EFR3_pS735	IML2_pT380pS383	0.737142	6.65136e-05
GIP4_pS536	YSC84_pS274	0.838974	0
GIP4_pS534	YSC84_pS274	0.836621	0
SLA1_pS449	YSC84_pS274	0.834282	0
SLA1_pS477	YSC84_pS274	0.767028	0
PUF4_pS256	YSC84_pS274	0.704756	3.88375e-06
CDC4_pT75	LSB3_pT384	0.706202	0.000646382
LSB3_pS383	LSB3_pT384	0.754995	0
SPT5_pS1009	LSB3_pS315	0.722741	2.09932e-06
LSB3_pT393pS397	LSB3_pT393pT396	0.909229	0
VPS9_pS375	HOM6_pS237	0.718828	0
NUP145_pS314	HOM6_pS237	0.811819	0
PFK1_pS895	HOM6_pS237	0.741317	0
PFK1_pT898	HOM6_pS237	0.704383	8.12905e-06
LSP1_pT233	HOM6_pS237	0.795614	0
RPH1_pS689	HOM6_pS237	0.712544	0
SKT5_pS133	SEC9_pS190	0.714623	1.16629e-08
SLA1_pS799	SEC9_pS213	0.701084	0
SEC9_pS210	SEC9_pS208	0.882368	0
SEC9_pS273	SEC9_pY272	0.847088	0
ARB1_pS43	VID27_pT486	0.720197	0
VID27_pT486	VID27_pS390	-0.704146	9.33032e-08
NUP159_pS1065pS1068	VID27_pS386	0.730066	1.86606e-07
VID27_pS390	VID27_pS386	0.878376	0
SPT5_pS136	VID27_pS386pS390	-0.73996	0
TIF5_pS268	VID27_pS386pS390	-0.721779	3.6155e-07
NUP159_pS1065pS1068	VID27_pS386pS390	0.7428	3.49887e-08
VID27_pS390	VID27_pS386pS390	0.798537	0
VID27_pS386	VID27_pS386pS390	0.857957	0
FKS1_pT269pT272	VID27_pT71pS90	0.718963	0.000277192
SPN1_pS89	CEF1_pS385	0.765365	0
SLA1_pS449	MCA1_pS325	0.765727	2.69996e-05
PUF4_pS254	MCA1_pS325	0.743156	0.000275484
YDR239C_pS74	MCA1_pS325	0.829504	5.83145e-09
RPL7A_pT8	FUN12_pT386	0.79649	7.231e-07
CBF1_pT138	FUN12_pT386	0.838414	0
FUN12_pS397	FUN12_pS394	0.767924	0
SSD1_pS164	PXR1_pS230	0.77096	0
SSD1_pT482	PXR1_pS230	0.754748	0
GIP4_pS536	PXR1_pS230	0.722336	0
GIP4_pS534	PXR1_pS230	0.730616	0
SLA1_pS449	PXR1_pS230	0.785895	0
PFK2_pS171	PXR1_pS230	0.718044	0
YDR239C_pS74	PXR1_pS230	0.7744	0
MYO1_pS1171	MYO1_pS1217	0.73754	0
SSD1_pT482	ROD1_pS694	0.783736	0
SKT5_pS133pS136	ROD1_pS694	0.775882	0
SKT5_pS134pS136	ROD1_pS694	0.715097	5.83145e-09
LSB3_pT393pT396	ROD1_pS694	0.716626	0.000724307
SSD1_pT482	ROD1_pS623	0.718982	4.68849e-06
SKT5_pS133	ROD1_pS623	0.702626	1.74944e-06
SKT5_pS133pS136	ROD1_pS623	0.7062	4.67683e-06
ROD1_pS694	ROD1_pS623	0.721532	0
SSD1_pS286	ROD1_pS626	0.7968	4.19865e-07
SSD1_pS286	ROD1_pS624	0.812888	0
HXT1_pS16pS23	ROD1_pS624	-0.722338	2.09116e-05
ROD1_pS623	ROD1_pS624	0.715437	0.000808467
SPT8_pT87	HSL1_pS899	0.747448	2.33258e-08
HSL1_pS880	HSL1_pS899	0.704951	0.000359824
HSL1_pS671	HSL1_pS682	0.791726	0
ACK1_pS27	HSL1_pT1210	0.731473	8.01067e-05
SSD1_pT482	HSL1_pT1210	0.72395	2.65914e-06
SPT5_pS1009	HSL1_pT1210	0.727642	0
GIP4_pS536	HSL1_pT1210	0.750914	0
GIP4_pS534	HSL1_pT1210	0.747722	0
SLA1_pS449	HSL1_pT1210	0.774269	0
PUF4_pS256	HSL1_pT1210	0.707533	3.35775e-05
YDR239C_pS74	HSL1_pT1210	0.765331	0
YSC84_pS274	HSL1_pT1210	0.731514	0
LSB3_pT393pS397	HSL1_pT1210	0.734139	0
PPZ1_pS142	PKH2_pS619	0.748471	0
TIF5_pS228	TPK2_pT224	-0.715394	1.4532e-05
FAS2_pY525	TPK2_pT224	-0.770578	6.4146e-07
CDC48_pT735	TPK1_pS41	0.780051	7.98909e-07
STI1_pS227	TPK1_pS37	0.751874	0
GCS1_pS168	TPK1_pT241	-0.743379	1.52784e-05
TPK2_pT224	TPK1_pT241	0.830707	0
DPS1_pS14	YTA7_pS1142	0.799707	0
SPN1_pT15	YTA7_pS1142	0.782516	0
SPN1_pS117	YTA7_pS1142	0.749701	0
GCS1_pT161	YTA7_pS1142	0.782505	0
GCS1_pS157	YTA7_pS1142	0.810551	0
GCS1_pS157pT161	YTA7_pS1142	0.78472	0
RPL7A_pT8	YTA7_pS1142	0.730091	0
CBF1_pT138	YTA7_pS1142	0.71118	0
SPN1_pT15	YTA7_pS1301	0.706953	2.12265e-06
GCS1_pT161	YTA7_pS1301	0.775469	0
SSA1_pS151	YTA7_pS1301	-0.721601	7.35346e-06
CYC8_pS815pS817	YTA7_pS1301	0.747768	1.74944e-08
RPL7A_pT8	YTA7_pS1301	0.754976	0
CBF1_pT138	YTA7_pS1301	0.708839	1.70278e-06
FUN30_pS451	YTA7_pS304	-0.755301	0
GIP4_pS464	YTA7_pS304	-0.746612	0.000450725
CDC4_pT75	YTA7_pS304	0.815808	0
SPT8_pS409	YTA7_pS73	0.73636	1.46603e-05
SPT5_pS136	YTA7_pS73	0.703185	1.85907e-05
YEF3_pS642	YTA7_pS73	0.797487	0
SSB1_pS515	YTA7_pS73	0.73334	5.94808e-07
PAF1_pS383	YTA7_pS73	0.715568	4.77013e-06
NOP12_pS70	YTA7_pS73	0.776535	6.99774e-08
FAS2_pS50	YTA7_pS73	0.781243	2.89823e-06
PFK1_pS166	YTA7_pS73	0.70044	2.49003e-05
FAS1_pS1121	YTA7_pS73	0.709331	9.54609e-06
MYO2_pT1097	YTA7_pS73	-0.737375	3.6155e-07
UBR2_pS1218	UBR2_pS717	0.852329	0
UBR2_pS717	UBR2_pS1218pS1222	0.87504	0
DPS1_pS14	RFC1_pS80	0.734391	0
SSB1_pS516	RFC1_pS80	0.744414	0
RPL7A_pT8	RFC1_pS80	0.820185	0
CBF1_pT138	RFC1_pS80	0.73936	0
CDC48_pT735	BMS1_pS478pS492	0.732525	7.19368e-05
SPT8_pT85	HSE1_pS162	0.756674	0
SPT8_pT87	HSE1_pS162	0.737862	0
SPN1_pS89	HSE1_pS162	0.819639	0
SFL1_pS216	SFL1_pS220	0.818031	0
SFL1_pS216	SFL1_pS582	0.759443	0
SFL1_pS220	SFL1_pS582	0.891512	0
SFL1_pS216	SFL1_pS599	0.768113	0
SFL1_pS220	SFL1_pS599	0.950886	0
SFL1_pS582	SFL1_pS599	0.881863	0
AHC1_pS255	SFL1_pS598	0.717246	8.22818e-06
SFL1_pS216	SFL1_pS598	0.794277	1.74944e-08
SFL1_pS220	SFL1_pS598	0.949253	0
SFL1_pS582	SFL1_pS598	0.903586	0
SFL1_pS599	SFL1_pS598	0.973194	0
SFL1_pY736	SFL1_pS598	0.709536	0.000473199
AHC1_pS255	SFL1_pS579pS582	0.707884	3.87208e-06
SFL1_pS216	SFL1_pS579pS582	0.795832	1.04966e-07
SFL1_pS220	SFL1_pS579pS582	0.949836	0
SFL1_pS582	SFL1_pS579pS582	0.892044	0
SFL1_pS599	SFL1_pS579pS582	0.959826	0
SFL1_pS598	SFL1_pS579pS582	0.955475	0
VPS9_pS375	PSK2_pS434	0.705035	1.16629e-08
NUP145_pS314	PSK2_pS434	0.708513	6.99774e-08
HOM6_pS237	PSK2_pS434	0.711903	0
ACK1_pS27	PSK2_pT155	0.711259	0.000576287
PMA1_pT647	PSK2_pT155	0.705953	0
GIP4_pS536	PSK2_pT155	0.719051	0
GIP4_pS534	PSK2_pT155	0.711335	0
SLA1_pS449	PSK2_pT155	0.746483	0
HSL1_pS997	PSK2_pT155	0.811327	1.16629e-08
HSL1_pT1210	PSK2_pT155	0.742866	0
NUP145_pS314	PSK1_pS1035	0.74355	0
PFK1_pS895	PSK1_pS1035	0.726257	0
LSP1_pT233	PSK1_pS1035	0.756169	0
RPH1_pS689	PSK1_pS1035	0.703531	0
HOM6_pS237	PSK1_pS1035	0.850445	0
PFK1_pS895	PSK1_pS1055	0.70359	0
PFK1_pT898	PSK1_pS1055	0.708581	5.09669e-06
YDR239C_pS74	PSK1_pS255	0.773489	0
HSL1_pS671	PSK1_pS255	0.753635	0
SLA1_pS449	PSK1_pT919	0.711785	1.04325e-05
YDR239C_pS74	PSK1_pT919	0.755827	4.66516e-08
PSK1_pS255	PSK1_pT919	0.75531	5.83145e-08
SEC9_pS273	PSK1_pS597	0.737814	2.33258e-07
HOS3_pS629	YLR419W_pS816	0.725079	1.16629e-08
CDC48_pT735	OPY1_pS162	0.707457	0
SPT5_pS36	OPY1_pS162	0.746248	0
NUP159_pS1065pS1068	OPY1_pS162	-0.717374	2.69413e-06
FKS1_pT269	OPY1_pS162	0.754798	1.16629e-08
FKS1_pT269pT272	OPY1_pS162	0.729974	1.28292e-07
BMS1_pS478pS492	OPY1_pS162	0.728602	0.000107159
MLP2_pS1660	FAA1_pS699	0.738187	1.08465e-06
HOM6_pS237	CSL4_pS90	0.773893	0.000111987
VPS9_pS375	CSL4_pS94	0.827581	0
SEC18_pT15	CSL4_pS94	0.747972	0.000171322
PRO3_pT251	CSL4_pS94	0.754433	1.39955e-07
PFK1_pS895	CSL4_pS94	0.823974	0
PFK1_pT898	CSL4_pS94	0.800634	0
LSP1_pT233	CSL4_pS94	0.715601	0
RPP2A_pS71	CSL4_pS94	0.738785	0
URA2_pT1295	CSL4_pS94	0.706309	5.42675e-05
GYP5_pS157	CSL4_pS94	0.735493	0
PSK2_pS434	CSL4_pS94	0.730949	0
PSK2_pT155	CSL4_pS94	0.715504	0
SPT8_pS409	MDN1_pS4555	0.714634	0
DPS1_pS14	MDN1_pT4388	0.769866	0
SPN1_pT15	MDN1_pT4388	0.765866	0
GCS1_pT161	MDN1_pT4388	0.748467	0
GCS1_pS157	MDN1_pT4388	0.738091	0
NUP159_pS404	MDN1_pT4388	0.739216	0
RPL7A_pT8	MDN1_pT4388	0.747631	0
YTA7_pS1142	MDN1_pT4388	0.742406	0
DPS1_pS14	MDN1_pT4413	0.706407	0.000634229
SPN1_pS26	MDN1_pT4413	0.721048	2.39906e-05
SPN1_pS23	MDN1_pT4413	0.728661	2.25094e-06
RPL7A_pS11	MDN1_pT4413	0.751957	0.000628712
VPS27_pT153	EIS1_pS401	0.719293	0.000185125
EIS1_pS130	EIS1_pT132	0.831633	0
EIS1_pS27	EIS1_pS26	0.778886	0
SPT5_pS1058	EIS1_pS161	0.742344	3.86742e-05
SLA1_pT993	EIS1_pS161	0.760816	0.000110448
PUF4_pS256	EIS1_pS161	0.735761	9.33032e-08
EIS1_pS584	EIS1_pY586	0.800507	0
EIS1_pS130pT132	EIS1_pS130pS133	0.83976	0
NOP12_pS184	HMO1_pS153	0.736225	0
URA2_pT1295	KIC1_pT1073	0.840815	0
GSY1_pS655	RSA3_pT88	0.711716	1.50568e-05
YEF3_pS1040	RSA3_pT88	0.75512	8.16403e-08
SDA1_pS603pS610	RSA3_pT88	0.712612	0.000353468
SPN1_pS117	RNR1_pS816	0.863837	0
CYC8_pS815pS817	RNR1_pS816	0.711136	0
PSK1_pS1035	CAB3_pS116	0.797902	0
CAB3_pS116	CAB3_pS118	0.752163	0
PUF4_pT212	ATG2_pS236	0.781456	0
ACK1_pS27	PAL1_pT323	0.755599	5.94808e-06
KRS1_pT62	PAL1_pT323	0.794117	0
APL3_pT727	PAL1_pT323	0.819509	0
APM4_pS180pS181	PAL1_pT323	0.845006	0
APM4_pS179pS180	PAL1_pT323	0.875081	0
PFK2_pT184	PAL1_pT323	0.741319	0
CMK2_pS443	PAL1_pT323	0.77321	0
YDR239C_pS382	PAL1_pT153	0.70955	2.33258e-08
SPT5_pS1032	PAL1_pT436	0.747544	2.22062e-05
SPT5_pS1043	PAL1_pT436	0.780985	4.4319e-07
SLA1_pS449	PAL1_pT436	0.728997	0.000151583
HSL1_pS57	PAL1_pT436	-0.715069	0.000836347
PAL1_pT153	PAL1_pS152	0.748789	0
KRS1_pT62	PAL1_pS49	0.724056	0
APL3_pT727	PAL1_pS49	0.818278	0
APM4_pS180pS181	PAL1_pS49	0.722499	0
APM4_pS179pS180	PAL1_pS49	0.751903	0
PAL1_pT323	PAL1_pS49	0.76615	0
PPZ1_pS142	PAL1_pS439	0.763722	0
APL3_pT727	PAL1_pT218	0.760218	7.56223e-05
SKT5_pS133pS136	PAL1_pS114	0.74179	0
ACK1_pS27	PAL1_pS61	-0.806726	1.16629e-08
PFK2_pT184	PAL1_pS61	-0.769008	0
PAL1_pS64	PAL1_pS61	0.751766	0
PAL1_pS114	PAL1_pS172	0.737852	0
SLA1_pS449	PAL1_pS356	0.714607	6.0064e-07
SLA2_pT298pS308	PAL1_pS61pS64	0.734185	0
PAL1_pT153	YHR097C_pT205	0.805814	0
PSK1_pS1020	YHR097C_pS222	0.704346	0
PAL1_pS172	YHR097C_pS33	0.73383	0
SPT5_pS136	SPT6_pS39	-0.81949	0
SPT5_pS36	SPT6_pS39	-0.826504	0
NUP159_pS1065pS1068	SPT6_pS39	0.749363	1.16629e-08
OPY1_pS162	SPT6_pS39	-0.707566	0
SPT5_pS136	SPT6_pS134	0.73862	0
SPT5_pS36	SPT6_pS134	0.834853	0
NUP159_pS1041pS1042	SPT6_pS134	0.708981	0
NUP159_pS1065pS1068	SPT6_pS134	-0.813521	0
FKS1_pT269	SPT6_pS134	0.771361	0
GYP5_pS56	SPT6_pS134	0.736212	0
VID27_pS386	SPT6_pS134	-0.724047	0
VID27_pS386pS390	SPT6_pS134	-0.710453	8.16403e-08
OPY1_pS162	SPT6_pS134	0.750383	0
SPT6_pS39	SPT6_pS134	-0.714784	0
STI1_pS227	SPT6_pS39pS40	-0.746033	4.19865e-07
SPT5_pS136	SPT6_pS39pS40	-0.794026	0
SPT5_pS36	SPT6_pS39pS40	-0.823374	0
NUP159_pS1041pS1042	SPT6_pS39pS40	-0.712673	1.94829e-05
NUP159_pS1065pS1068	SPT6_pS39pS40	0.799124	2.43755e-06
TPK1_pS37	SPT6_pS39pS40	-0.742698	6.29797e-07
OPY1_pS162	SPT6_pS39pS40	-0.732896	6.57788e-06
SPT6_pS39	SPT6_pS39pS40	0.793787	0
SPT6_pS134	SPT6_pS39pS40	-0.737525	1.17795e-06
ACM1_pS102	ACM1_pT161	0.879372	0
SLA1_pS785	ACM1_pS188	0.741459	0.000143885
ACM1_pT161	ACM1_pS188	0.761704	0
ACM1_pS102	ACM1_pS202	0.740913	7.81415e-07
ACM1_pT161	ACM1_pS202	0.91445	0
ACM1_pS188	ACM1_pS202	0.840524	0
HOS3_pS629	UBA1_pS187	0.730805	0
NET1_pT676	NET1_pS452	0.728065	0
NET1_pS452	NET1_pS252	0.712962	0
SPN1_pS72	NET1_pS48	0.717031	4.4319e-07
NET1_pT1042	NET1_pS1032	0.744394	0
NET1_pS252	NET1_pS1032	0.755406	0
SLA1_pS449	NET1_pS1082	0.710109	0
YDR239C_pS74	NET1_pS1082	0.778108	0
PXR1_pS230	NET1_pS1082	0.856525	0
PSK1_pS255	NET1_pS1082	0.732897	0
NET1_pS1032	NET1_pS830	0.722362	0
NET1_pS437	NET1_pS439	0.82372	0
SKT5_pS133	NET1_pS259	0.701674	5.83145e-08
NET1_pS317	NET1_pS259	0.817741	0
NET1_pS317	NET1_pS362	0.872457	0
NET1_pS259	NET1_pS362	0.943052	0
NET1_pS437	NET1_pS440	0.753324	0
NET1_pS439	NET1_pS440	0.886135	0
NET1_pS497	NET1_pS496	0.87256	0
NET1_pS317	NET1_pS295	0.914032	0
NET1_pS259	NET1_pS295	0.868441	0
NET1_pS362	NET1_pS295	0.925763	0
NET1_pS1056	NET1_pT1042pS1056	0.755835	2.33258e-08
PPZ1_pS142	NET1_pT1049pS1056	0.769337	2.86966e-05
NET1_pS1056	NET1_pT1049pS1056	0.726787	0.000595835
HOS3_pS629	UBP1_pS618	0.733997	0
PAF1_pS388	UBP1_pS618	0.774539	0
NOP12_pS184	UBP1_pS618	0.728995	0
SUB2_pS37	UBP1_pS618	0.768066	0
ARP8_pS65	UBP1_pS618	0.712598	8.3314e-05
PFK1_pS179	UBP1_pS618	0.723119	0
UBA1_pS187	UBP1_pS618	0.766006	0
YEF3_pS642	UBP1_pS755	0.729471	0
PAF1_pS383	UBP1_pS755	0.717768	0
NOP12_pS70	UBP1_pS755	0.766037	0
SSF1_pT301	UBP1_pS755	0.700107	0
NOP12_pS184	UBP1_pS154	0.749988	1.16629e-08
NUP159_pS940	UBP1_pS154	0.729523	1.39955e-07
ENT3_pS227pT228	UBP1_pS530pS531	0.800432	3.49304e-06
NOP12_pS184	UBP1_pS530pS531	0.893055	0
NUP159_pS940	UBP1_pS530pS531	0.848204	0
YDR239C_pS683	UBP1_pS530pS531	0.769665	0
CBF1_pS77	UBP1_pS530pS531	0.856779	0
UBP1_pS618	UBP1_pS530pS531	0.72229	0
UBP1_pS531	UBP1_pS530pS531	-0.721597	0
UBP1_pS154	UBP1_pS530pS531	0.722668	3.26561e-07
SPT8_pS409	SAN1_pS187	0.756149	0
STI1_pS248	SAN1_pS187	0.711132	6.35628e-07
TIF5_pS228	SAN1_pS187	0.742074	4.54853e-07
PAF1_pS383	SAN1_pS187	0.811545	0
NOP12_pS70	SAN1_pS187	0.707268	1.22461e-07
FAS2_pS73	SAN1_pS187	0.714083	1.74944e-08
YTA7_pS73	SAN1_pS187	0.743585	6.57788e-06
UBP1_pS755	SAN1_pS187	0.701069	1.16629e-08
GCS1_pT161	MHP1_pS198	0.702698	0
RPL7A_pT8	MHP1_pS198	0.753609	0
PIL1_pT233	MHP1_pS299	0.718526	0
LSP1_pT233	MHP1_pS299	0.721118	0
RPH1_pS689	MHP1_pS299	0.752803	0
MHP1_pS174pS176	MHP1_pS176pT178	0.81322	7.58089e-08
YDR239C_pS74	FRK1_pS439	0.708433	0.000524883
NET1_pS1082	FRK1_pS439	0.71625	0.00024912
PAL1_pS49	KIN4_pS378	0.710215	0.000635174
SKT5_pS133pS136	KIN4_pS485	0.768482	0
SKT5_pS134pS136	KIN4_pS485	0.712398	3.49887e-08
YDR239C_pS74	KIN4_pS485	0.77295	0
LSB3_pS315	KIN4_pS485	0.705832	8.09989e-05
LSB3_pT393pT396	KIN4_pS485	0.764007	5.45824e-06
SEC9_pS213	KIN4_pS485	0.709702	0
PXR1_pS230	KIN4_pS485	0.721937	0
NET1_pS1082	KIN4_pS485	0.771509	0
FRK1_pS439	KIN4_pS485	0.724151	0.000167024
TPK2_pT224	KIN4_pT209	0.79602	0
LSB3_pS315	KIN4_pT484	0.746732	3.04402e-06
KIN4_pS485	KIN4_pT484	0.718834	0
YPL150W_pS505	YPL150W_pS530	0.766826	4.66516e-08
YPL150W_pT190	YPL150W_pS530	0.79947	0
SPN1_pS23	SIR4_pS692	0.760002	0
CYC8_pS780	SIR4_pS692	0.762297	0
NAB2_pT516	SIR4_pS692	0.794752	3.26561e-07
PUF4_pT212	IPP1_pS266	0.723411	0
HOM6_pS237	IPP1_pS266	0.706844	0
PSK2_pS434	IPP1_pS266	0.742905	0
PUF4_pT212	IPP1_pT251	0.755941	0
HOM6_pS237	IPP1_pT251	0.742378	0
MHP1_pS299	IPP1_pT251	0.748442	0
IPP1_pS266	IPP1_pT251	0.760882	0
STI1_pS227	SEG1_pS352	0.708374	0
CDC48_pT735	SEG1_pS352	0.714071	0
SPT5_pS36	SEG1_pS352	0.759469	0
NUP159_pS1065pS1068	SEG1_pS352	-0.764373	0
GYP5_pS56	SEG1_pS352	0.741277	0
VID27_pS386	SEG1_pS352	-0.712311	0
TPK1_pS37	SEG1_pS352	0.71237	0
BMS1_pS478pS492	SEG1_pS352	0.782011	2.3909e-07
OPY1_pS162	SEG1_pS352	0.726119	0
SPT6_pS134	SEG1_pS352	0.7282	0
SPT6_pS39pS40	SEG1_pS352	-0.727756	3.67382e-06
SKT5_pS133pS136	SEG1_pS217	0.706395	1.39955e-07
YDR239C_pS74	SEG1_pS217	0.774042	0
PSK1_pS255	SEG1_pS217	0.769371	0
PSK1_pT919	SEG1_pS217	0.702354	2.87257e-05
NET1_pS1082	SEG1_pS217	0.7589	0
KIN4_pS485	SEG1_pS217	0.818747	0
MHP1_pS174pS176	SEG1_pS658	0.777587	4.46689e-06
PRO3_pT251	SEG1_pS450	0.722875	6.37961e-06
PFK1_pS895	SEG1_pS450	0.758629	0
PFK1_pT898	SEG1_pS450	0.700204	1.28525e-05
MHP1_pS174pS176	SEG1_pS656	0.771046	0
SEG1_pS658	SEG1_pS656	0.973278	0
SPT6_pS39pS40	SEG1_pS818	0.724912	5.07336e-06
VAC14_pS867	SEG1_pS248	0.74574	0.000323599
GIP4_pS570	SEG1_pS248	0.747732	0
PRO3_pT251	SEG1_pS248	0.735179	2.4772e-05
SKT5_pS133pS136	SEG1_pS248	0.700742	3.06734e-06
SEG1_pS248	SEG1_pS118	0.851063	0
SEG1_pS63	SEG1_pS118	0.834908	0
MHP1_pS174pS176	SEG1_pS654	0.77801	0
MHP1_pS176pT178	SEG1_pS654	0.708139	2.21012e-05
SEG1_pS658	SEG1_pS654	0.957964	0
SEG1_pS656	SEG1_pS654	0.965118	0
PRO3_pT251	SEG1_pT452	0.724585	5.2658e-06
PFK1_pS895	SEG1_pT452	0.761856	0
PFK1_pT898	SEG1_pT452	0.735836	1.98269e-07
SEG1_pS450	SEG1_pT452	0.829883	0
SKT5_pS133	SEG1_pS48	0.706268	3.49887e-08
YDR239C_pS74	SEG1_pS48	0.761738	0
PSK1_pS255	SEG1_pS48	0.715316	0
PSK1_pT919	SEG1_pS48	0.708192	1.54184e-05
NET1_pS1082	SEG1_pS48	0.747145	0
FRK1_pS439	SEG1_pS48	0.717804	0.000214178
KIN4_pS485	SEG1_pS48	0.731613	0
SEG1_pS217	SEG1_pS48	0.879185	0
GIP4_pS570	SEG1_pS85	0.7607	4.08202e-08
GIP4_pS536	SEG1_pS85	0.705304	3.64466e-06
GIP4_pS534	SEG1_pS85	0.724234	3.84876e-07
SLA1_pT984	SEG1_pS85	0.701817	6.06821e-05
SKT5_pS133pS136	SEG1_pS85	0.729098	0.000220977
ROD1_pS694	SEG1_pS85	0.726416	2.97404e-07
HSL1_pT1210	SEG1_pS85	0.723958	1.20361e-05
SEG1_pS217	SEG1_pS85	0.775468	0
SEG1_pS248	SEG1_pS85	0.864954	0
SEG1_pS48	SEG1_pS85	0.755253	5.83145e-09
KIN4_pS485	SEG1_pS235pS238	0.758154	6.05363e-05
SEG1_pS217	SEG1_pS235pS238	0.788243	1.23627e-06
SEG1_pS48	SEG1_pS235pS238	0.83749	0
SEG1_pS217	SEG1_pS63pS66	0.746025	3.49887e-08
SEG1_pS248	SEG1_pS63pS66	0.705678	5.79063e-05
SEG1_pS118	SEG1_pS63pS66	0.751905	2.10865e-05
SEG1_pS48	SEG1_pS63pS66	0.773383	0
SEG1_pS85	SEG1_pS63pS66	0.839458	0
SKT5_pS133	FPK1_pS300	0.718407	1.16629e-08
SKT5_pS133pT135	FPK1_pS303	0.780835	4.08202e-08
SKT5_pS133pS136	FPK1_pS303	0.748336	0.000381873
SKT5_pS134pS136	FPK1_pS303	0.749046	2.85741e-07
ROD1_pS694	FPK1_pS303	0.716685	1.26309e-05
ROD1_pS623	FPK1_pS303	0.764718	2.33258e-08
APM4_pS180pS181	FPK1_pS414	0.731716	0
APM4_pS179pS180	FPK1_pS414	0.802633	0
PAL1_pT323	FPK1_pS414	0.7734	0
ACK1_pS27	FPK1_pS292	0.748415	2.0206e-05
SSD1_pS286	FPK1_pS436	0.750594	0
ROD1_pS626	FPK1_pS436	0.767614	2.19729e-05
ROD1_pS624	FPK1_pS436	0.767574	1.51618e-07
FPK1_pS426	FPK1_pS429	0.823294	0
ACK1_pS27	FPK1_pS414pS426	0.805627	1.16629e-08
PMA1_pT647	FPK1_pS414pS426	0.716282	0
RPH1_pS459	FPK1_pS414pS426	0.710335	0
HSL1_pT1210	FPK1_pS414pS426	0.704283	1.16629e-08
PSK2_pT155	FPK1_pS414pS426	0.71494	0
ACK1_pS27	NOG2_pS60	0.813873	0
KRS1_pT62	NOG2_pS60	0.831195	0
PMA1_pT647	NOG2_pS60	0.880844	0
PFK2_pT184	NOG2_pS60	0.805318	0
RPH1_pS459	NOG2_pS60	0.875357	0
FPK1_pS414pS426	NOG2_pS60	0.740475	0
SPT5_pS36	SEC16_pS472	0.717608	0
SPT5_pS43	SEC16_pS472	0.720552	8.86381e-07
SUB2_pS37	SEC16_pS472	0.767431	0
NUP159_pS1041pS1042	SEC16_pS472	0.76652	0
NUP159_pS1065pS1068	SEC16_pS472	-0.729427	2.04101e-07
GYP5_pS56	SEC16_pS472	0.709878	0
TPK1_pS37	SEC16_pS472	0.709135	0
SPT6_pS39	SEC16_pS472	-0.714746	0
SPT6_pS134	SEC16_pS472	0.758306	0
SPT6_pS39pS40	SEC16_pS472	-0.721868	7.1377e-06
UBP1_pS618	SEC16_pS472	0.705292	0
SEG1_pS352	SEC16_pS472	0.753179	0
VPS9_pS375	SEC16_pS415	0.777584	0
NUP145_pS314	SEC16_pS415	0.792469	3.49887e-08
PFK1_pS895	SEC16_pS415	0.781711	0
PFK1_pT898	SEC16_pS415	0.781632	6.53123e-07
NUP159_pS404	SEC16_pS415	0.704529	3.23646e-05
LSP1_pT233	SEC16_pS415	0.858572	0
GYP5_pS84	SEC16_pS415	0.763356	1.55117e-06
HOM6_pS237	SEC16_pS415	0.857827	0
PSK1_pS1035	SEC16_pS415	0.842187	0
CSL4_pS94	SEC16_pS415	0.725626	3.20147e-06
IPP1_pS266	SEC16_pS415	0.737237	8.16403e-07
SPT5_pS136	SEC16_pS313	0.811742	0
SPT5_pS36	SEC16_pS313	0.776941	0
PAF1_pS388	SEC16_pS313	0.74255	0
SPT6_pS39	SEC16_pS313	-0.712487	0
SPT6_pS39pS40	SEC16_pS313	-0.77615	1.16629e-08
SEG1_pS352	SEC16_pS313	0.705989	0
SEC16_pS472	SEC16_pS313	0.74169	0
ACK1_pS27	SEC16_pT1539	0.803328	1.16629e-08
KRS1_pT62	SEC16_pT1539	0.820611	0
PMA1_pT647	SEC16_pT1539	0.829675	0
PFK2_pT184	SEC16_pT1539	0.862881	0
CMK2_pS443	SEC16_pT1539	0.762023	0
RPH1_pS459	SEC16_pT1539	0.851432	0
PAL1_pT323	SEC16_pT1539	0.783491	0
FPK1_pS414pS426	SEC16_pT1539	0.741877	0
NOG2_pS60	SEC16_pT1539	0.88523	0
NUP159_pS1041pS1042	SEC16_pS483	0.71545	0
FKS1_pT269	SEC16_pS483	0.736323	3.49887e-08
FKS1_pT269pT272	SEC16_pS483	0.786476	0
OPY1_pS162	SEC16_pS483	0.701918	0
NUP159_pS1065pS1068	SEC16_pS1986	0.710569	1.99436e-06
TPK1_pS41	SEC16_pS1986	-0.737259	9.80267e-05
SSD1_pT482	SEC16_pS759	0.760904	1.74944e-08
GIP4_pS536	SEC16_pS759	0.79768	0
GIP4_pS534	SEC16_pS759	0.781107	0
SLA1_pS449	SEC16_pS759	0.779488	0
YEF3_pS753	SEC16_pS759	0.737434	5.86644e-06
YSC84_pS274	SEC16_pS759	0.701165	1.16629e-08
CDC48_pT735	SEC16_pS96	0.796429	0
TIF5_pS268	SEC16_pS96	0.770341	4.66516e-08
NUP159_pS1041pS1042	SEC16_pS96	0.775311	2.33258e-08
FKS1_pT269	SEC16_pS96	0.783424	9.52859e-06
FKS1_pT269pT272	SEC16_pS96	0.844675	1.16629e-08
HXT3_pS17pS23pS26	SEC16_pS96	-0.799768	0
GYP5_pS84	SEC16_pS96	0.732682	0.000104815
VID27_pT71	SEC16_pS96	0.731059	5.4699e-06
TPK1_pS37	SEC16_pS96	0.713185	3.80444e-05
RFC1_pT38pS40	SEC16_pS96	0.726481	9.12039e-06
OPY1_pS162	SEC16_pS96	0.706437	7.61821e-05
RSA3_pS40	SEC16_pS96	-0.721289	1.60831e-05
SPT6_pS134	SEC16_pS96	0.773808	2.33258e-08
SEC16_pS483	SEC16_pS96	0.832511	0
SEC16_pS1986	SEC16_pS96	-0.730381	5.90143e-06
PAL1_pS439	SEC16_pS2144	0.748506	0
SEC16_pS768	SEC16_pS762	0.861965	0
VPS9_pS375	SEC16_pS73	0.716447	6.22799e-06
SSA1_pT35	SEC16_pS73	0.702745	0.00062796
PFK1_pS895	SEC16_pS73	0.73534	3.14898e-07
PSK2_pS434	SEC16_pS73	0.751472	3.49887e-08
CSL4_pS94	SEC16_pS73	0.769895	0
IPP1_pS266	SEC16_pS73	0.742631	1.28292e-07
TIF5_pS228	SEC16_pS660	-0.746417	2.62415e-07
EIS1_pY586	SEC16_pS660	0.726071	0
SEC16_pS663	SEC16_pS660	0.770591	0
MHP1_pS299	SEC16_pS706	0.751128	0
IPP1_pT251	SEC16_pS706	0.716803	0
YEF3_pS753	SEC16_pS1602	0.743268	7.58089e-08
SSB1_pS515	SEC16_pS1602	0.753371	0
PRO3_pT251	SEC16_pS1602	0.709763	2.65506e-05
PFK1_pT898	SEC16_pS1602	0.723452	9.09707e-07
RPP2A_pS71	SEC16_pS1602	0.709086	0
RPL7A_pT8	SEC16_pS1602	0.717317	0
RPL7A_pT8pS11	SEC16_pS1602	0.703585	3.12566e-06
CSL4_pS94	SEC16_pS1602	0.725326	0
RNR1_pS837	SEC16_pS1602	0.735898	0.000552746
MCM4_pS82	SEC16_pS1887	0.721603	3.73213e-07
KRS1_pT62	SEC16_pT1962	0.844278	0
APL3_pS723	SEC16_pT1962	0.700457	9.83416e-05
APM4_pS180pS181	SEC16_pT1962	0.722025	0.00020585
PMA1_pT647	SEC16_pT1962	0.87933	0
PFK2_pT184	SEC16_pT1962	0.871203	0
RPH1_pS459	SEC16_pT1962	0.732277	7.37912e-05
PAL1_pT323	SEC16_pT1962	0.732003	3.32393e-06
FPK1_pS414pS426	SEC16_pT1962	0.739324	2.11682e-06
NOG2_pS60	SEC16_pT1962	0.860513	0
SEC16_pT1539	SEC16_pT1962	0.87663	0
ACK1_pS27	SEC16_pS1611	0.785747	1.45786e-07
PAL1_pT323	SEC16_pS1611	0.700571	0
NOG2_pS60	SEC16_pS1611	0.7449	0
SEC16_pT1539	SEC16_pS1611	0.799412	0
SEC16_pT1962	SEC16_pS1611	0.822455	0
SEC16_pS2144	SEC16_pS2143	0.86809	0
DPS1_pS14	SEC16_pS30	0.811455	0
SPN1_pT15	SEC16_pS30	0.80146	0
SPN1_pS117	SEC16_pS30	0.809274	0
GCS1_pT161	SEC16_pS30	0.749702	0
GCS1_pS157	SEC16_pS30	0.743191	0
GCS1_pS157pT161	SEC16_pS30	0.745329	0
CYC8_pS815pS817	SEC16_pS30	0.774618	0
RPL7A_pT8	SEC16_pS30	0.756564	0
CBF1_pT138	SEC16_pS30	0.729419	0
RFC1_pS80	SEC16_pS30	0.717308	0
SEC16_pS1578	SEC16_pS1576	0.885279	0
YEF3_pS753	SEC16_pS499	0.745412	1.55117e-06
SSB1_pS515	SEC16_pS499	0.743247	0
PFK1_pT898	SEC16_pS499	0.710119	7.47709e-05
SEC16_pS1602	SEC16_pS499	0.825503	0
HSL1_pS997	SEC16_pS305	0.788368	1.69112e-07
SSD1_pS164	SEC16_pS841	0.712664	0
SSD1_pT482	SEC16_pS841	0.706443	5.48157e-07
SPT5_pS1032	SEC16_pS841	0.70597	5.83145e-09
SPT5_pS1043	SEC16_pS841	0.723626	0
SPT5_pS1009	SEC16_pS841	0.700523	0
GIP4_pS536	SEC16_pS841	0.762153	0
GIP4_pS534	SEC16_pS841	0.748523	0
SLA1_pS449	SEC16_pS841	0.758998	0
SLA1_pS477	SEC16_pS841	0.70741	0
YSC84_pS274	SEC16_pS841	0.741166	0
MCA1_pS325	SEC16_pS841	0.739316	0.00039935
PXR1_pS230	SEC16_pS841	0.802511	0
NET1_pS1082	SEC16_pS841	0.760887	0
SEC16_pS759	SEC16_pS841	0.733396	0
LSB3_pT393pS397	SEC16_pS1511pS1515	0.74854	0
LSB3_pT393pT396	SEC16_pS1511pS1515	0.814726	5.71482e-07
HSL1_pT1210	SEC16_pS1511pS1515	0.714578	6.99774e-08
KIN4_pS485	SEC16_pS1511pS1515	0.727342	0
SEC16_pS472	SEC16_pS483pS488	0.744972	0
SEC16_pS759	SEC16_pS759pS762	0.863292	0
SEC16_pS841	SEC16_pS759pS762	0.731127	5.61919e-05
EIS1_pS401	SEC16_pS2130pS2144	0.715349	2.33258e-08
SEC16_pS2144	SEC16_pS2130pS2144	0.800801	0
SEC16_pS2144	SEC16_pS2139pS2144	0.71455	4.19865e-07
EIS1_pS401	SEC16_pT2132pS2144	0.732984	0.00010166
SEC16_pS2144	SEC16_pT2132pS2144	0.798582	0
SEC16_pS2130pS2144	SEC16_pT2132pS2144	0.835076	0
SEC16_pS706	SEC16_pS2130pS2143	0.727186	3.90766e-05
SEC16_pS2130pS2144	SEC16_pS2130pS2143	0.807707	0
DPS1_pS14	BLM10_pS62pT64	0.763751	3.84876e-07
GCS1_pT161	BLM10_pS62pT64	0.840011	0
GCS1_pS157	BLM10_pS62pT64	0.765362	3.14898e-07
GCS1_pT170	BLM10_pS62pT64	0.802907	0
GCS1_pS157pT161	BLM10_pS62pT64	0.722276	4.46223e-05
YEF3_pT972	BLM10_pS62pT64	0.706589	0.000216184
SSB1_pS516	BLM10_pS62pT64	0.721702	4.73631e-05
SSB1_pS515	BLM10_pS62pT64	0.724499	3.53736e-05
SSA1_pS151	BLM10_pS62pT64	-0.705942	0.000230214
USA1_pS376	BLM10_pS62pT64	0.792331	1.16629e-08
ADE3_pT318	BLM10_pS62pT64	0.701899	0.000339694
RPL7A_pT8	BLM10_pS62pT64	0.783001	2.91573e-08
CBF1_pT138	BLM10_pS62pT64	0.780642	4.08202e-08
SLA2_pS308	BLM10_pS62pT64	-0.768511	2.09932e-07
SLA2_pT294pT296	BLM10_pS62pT64	0.816278	0
TPK1_pT241	BLM10_pS62pT64	-0.70344	0.000293112
RFC1_pS80	BLM10_pS62pT64	0.700314	0.000394947
PSK1_pS1020	BLM10_pS62pT64	0.728703	2.26552e-05
SSD1_pT482	RPL3_pS38	0.736464	0.000351532
YSC84_pS274	RPL3_pS38	0.722898	4.36776e-06
NUP159_pS1041pS1042	BUD22_pS285	0.700232	0
FKS1_pT269	PRP5_pS512pS519	0.718309	2.21537e-05
GIP4_pS536	MDR1_pS862	0.746133	0.00020564
GIP4_pS534	MDR1_pS862	0.75794	6.19067e-05
YSC84_pS274	MDR1_pS862	0.743009	0.000279455
PSK1_pS953	SFB2_pS51	0.708941	0
SSD1_pS492	HPC2_pS435	0.735865	0
SPT5_pS1043	PFK26_pS644	0.705529	1.16629e-08
SPT5_pS1009	PFK26_pS644	0.741717	0
GIP4_pS534	PFK26_pS644	0.703852	1.16629e-08
SLA1_pS449	PFK26_pS644	0.730977	0
PUF4_pS254	PFK26_pS644	0.742001	0
YPK9_pT95	PFK26_pS644	0.708676	0.000513063
HSL1_pS899	PFK26_pS644	0.707075	1.74944e-07
SLA1_pT993	PFK26_pT157	0.743077	0.000630479
PSK1_pS255	PFK26_pT157	0.813881	0
PAL1_pT153	PFK26_pT157	0.701753	0
SFL1_pS598	SMY2_pS12	0.744743	1.16629e-08
SFL1_pS579pS582	SMY2_pS12	0.747946	0
SLA1_pS785	SMY2_pS96	0.711978	0.000127207
ACK1_pS27	SMY2_pS84	0.850584	0
KRS1_pT62	SMY2_pS84	0.792974	0
PMA1_pT647	SMY2_pS84	0.820715	0
PFK2_pT184	SMY2_pS84	0.85147	0
CMK2_pS443	SMY2_pS84	0.75607	0
RPH1_pS459	SMY2_pS84	0.808723	0
PAL1_pT323	SMY2_pS84	0.80833	0
PAL1_pT23	SMY2_pS84	0.715312	5.48157e-07
FPK1_pS414pS426	SMY2_pS84	0.768254	0
NOG2_pS60	SMY2_pS84	0.87069	0
SEC16_pT1539	SMY2_pS84	0.910872	0
SEC16_pT1962	SMY2_pS84	0.8644	0
SEC16_pS1611	SMY2_pS84	0.82336	0
ACK1_pS27	SMY2_pT129	0.745321	1.86606e-05
YDR239C_pS74	SMY2_pT129	0.722998	0
PXR1_pS230	SMY2_pT129	0.713319	0
HSL1_pT1210	SMY2_pT129	0.759906	0
PAL1_pS356	SMY2_pT129	0.729268	9.33032e-08
NET1_pS439	SMY2_pT129	0.782675	0
NET1_pS440	SMY2_pT129	0.716876	0
KIN4_pS485	SMY2_pT129	0.713877	0
NOG2_pS60	SMY2_pT129	0.716696	0
SEC16_pS1511pS1515	SMY2_pT129	0.723736	0
SMY2_pS96	SMY2_pT129	0.755344	0
SMY2_pS84	SMY2_pT129	0.720353	0
SKT5_pS622pS625	SKG3_pS701	0.742769	1.63281e-05
SKT5_pS133pT135	SKG3_pS663	0.710437	1.16629e-08
SKT5_pS133pS136	SKG3_pS663	0.744881	0
SKT5_pS134pS136	SKG3_pS663	0.707883	1.16629e-08
YDR239C_pS74	SKG3_pS663	0.711285	0
PSK1_pS597	SKG3_pS663	0.702945	1.34823e-05
KIN4_pS485	SKG3_pS663	0.755968	0
SEG1_pS217	SKG3_pS663	0.740595	0
FPK1_pS300	SKG3_pS663	0.769664	0
EFR3_pS735	SKG3_pS580	0.728535	0
YDR239C_pS477	SKG3_pS580	0.735744	0
YSC84_pS301pS311	SKG3_pS684	0.730805	0
PKH2_pS619	SKG3_pS684	0.740711	0
PAL1_pS439	SKG3_pS684	0.774868	0
SEC16_pS2144	SKG3_pS684	0.810066	0
SEC16_pS2130pS2144	SKG3_pS684	0.790162	0
SEC16_pT2132pS2144	SKG3_pS684	0.802463	0
SKG3_pS709	SKG3_pS531	0.750468	0.0002035
KIN4_pS388	SKG3_pS31	0.714034	0
MHP1_pS299	SKG3_pS633	0.723962	0
SSD1_pS286	SKG3_pS623	0.752776	0
ROD1_pS624	SKG3_pS623	0.737852	3.74962e-06
FPK1_pS436	SKG3_pS623	0.794288	0
FPK1_pS436	SKG3_pY620	0.770108	0
SKG3_pS623	SKG3_pY620	0.936065	0
SSD1_pS286	SKG3_pS592pT599	0.733923	0
HXT1_pS16pS23	SKG3_pS592pT599	-0.708865	0
ROD1_pS626	SKG3_pS592pT599	0.757565	4.16832e-05
ROD1_pS624	SKG3_pS592pT599	0.850234	0
FPK1_pS436	SKG3_pS592pT599	0.816861	0
SKG3_pS592	SKG3_pS592pT599	0.816211	0
SKG3_pS623	SKG3_pS592pT599	0.826954	0
SKG3_pY620	SKG3_pS592pT599	0.831045	0
SKG3_pS31	SKG3_pT28pS31	0.710189	1.74944e-07
SKG3_pT28pS31	SKG3_pS27pS31	0.825689	0
NOP12_pT181pS184	MCM3_pS824	0.707753	0.000275128
SSD1_pT482	MCM3_pS781	-0.770939	0
LSB3_pT393pS397	MCM3_pS781	-0.725651	0
LSB3_pT393pT396	MCM3_pS781	-0.802573	2.33258e-08
HSL1_pT1210	MCM3_pS781	-0.725775	0
SEG1_pS85	MCM3_pS781	-0.70162	5.52822e-06
SEC16_pS1515	MCM3_pS781	0.799228	0
GIP4_pS464	MCM3_pS777	0.781406	1.19895e-05
CDC4_pT75	MCM3_pS777	-0.76913	7.69752e-07
LSB3_pT384	MCM3_pS800	0.702472	5.83145e-09
GIP4_pS464	MCM3_pS777pS781	0.791721	3.59801e-06
CDC4_pT75	MCM3_pS777pS781	-0.815205	0
LSB3_pT393pT396	MCM3_pS777pS781	0.716614	0.000501843
MCM3_pS777	MCM3_pS777pS781	0.7827	0
PUF4_pS254	GLN3_pS395	0.725965	0
PUF4_pS256	GLN3_pS395	0.735411	9.33032e-08
PUF4_pS254	GLN3_pS469	0.721993	0
YDR239C_pS74	GLN3_pS469	0.74768	0
MCA1_pS325	GLN3_pS469	0.742208	0.000302104
GLN3_pS395	GLN3_pS469	0.774753	0
GLN3_pS469	GLN3_pS257	0.700232	1.51618e-07
GCS1_pS157	RSC30_pS152	0.724938	0
YEF3_pT972	RSC30_pS152	0.707887	0
CYC8_pS815pS817	RSC30_pS152	0.721164	0
RPL7A_pT8	RSC30_pS152	0.728287	0
CBF1_pT138	RSC30_pS152	0.84157	0
SLA2_pT294pT296	RSC30_pS152	0.762702	0
YTA7_pS1301	RSC30_pS152	0.703446	3.17814e-06
BLM10_pS62pT64	RSC30_pS152	0.7361	1.01351e-05
SLA2_pS308	NTE1_pS670	-0.709322	9.55192e-06
SPT8_pS409	NHA1_pS830	0.723595	6.4146e-08
SSD1_pT482	NHA1_pS830	0.83584	0
SPT5_pS1032	NHA1_pS830	0.708504	6.12303e-07
SPT5_pS1043	NHA1_pS830	0.791059	0
SPT5_pS1009	NHA1_pS830	0.790632	0
GIP4_pS570	NHA1_pS830	0.743635	0
GIP4_pS536	NHA1_pS830	0.897134	0
GIP4_pS534	NHA1_pS830	0.896154	0
SLA1_pS449	NHA1_pS830	0.908603	0
PUF4_pS254	NHA1_pS830	0.705592	2.33258e-08
YDR239C_pS74	NHA1_pS830	0.760076	0
YSC84_pS274	NHA1_pS830	0.792671	0
LSB3_pT393pS397	NHA1_pS830	0.720751	0
PXR1_pS230	NHA1_pS830	0.77353	0
HSL1_pS57	NHA1_pS830	-0.726563	0
HSL1_pT1210	NHA1_pS830	0.781559	0
PSK2_pT155	NHA1_pS830	0.747035	0
PSK1_pT919	NHA1_pS830	0.769291	4.6535e-06
PAL1_pT436	NHA1_pS830	0.767061	9.45279e-06
NET1_pS1082	NHA1_pS830	0.701173	4.66516e-08
SEG1_pS248	NHA1_pS830	0.729582	1.16629e-08
SEG1_pS85	NHA1_pS830	0.731793	2.40023e-05
SEC16_pS1515	NHA1_pS830	-0.755134	0
SEC16_pS759	NHA1_pS830	0.844068	0
SEC16_pS841	NHA1_pS830	0.811843	0
SEC16_pS1511pS1515	NHA1_pS830	0.787288	0
RPL3_pS38	NHA1_pS830	0.713408	5.34044e-05
MCM3_pS781	NHA1_pS830	-0.807135	0
SSD1_pS164	BDP1_pS164	0.73077	5.24831e-08
SSD1_pT482	BDP1_pS164	0.707192	1.71678e-05
SPT5_pS1009	BDP1_pS164	0.707001	1.04383e-06
SEC16_pS759	BDP1_pS164	0.825237	0
SEC16_pS841	BDP1_pS164	0.714444	4.25696e-07
SEC16_pS759pS762	BDP1_pS164	0.76036	7.4526e-05
MCM3_pS781	BDP1_pS164	-0.750613	0
NHA1_pS830	BDP1_pS164	0.708571	8.74601e-05
SLA1_pT993	BDP1_pT180	0.741034	0.000763576
PUF4_pS254	BDP1_pT180	0.811179	0
PUF4_pS256	BDP1_pT180	0.772495	0
SPT5_pS1032	BDP1_pS178	0.709241	0
PUF4_pS254	BDP1_pS178	0.813021	0
RPL3_pS38	BDP1_pS178	0.701034	4.657e-05
PFK26_pS644	BDP1_pS178	0.717074	0
BDP1_pS164	BDP1_pS178	0.705786	1.20128e-06
BDP1_pT180	BDP1_pS178	0.894487	0
SSD1_pS164	BDP1_pT165	0.779205	2.47487e-05
GIP4_pS536	BDP1_pT165	0.779329	2.44105e-05
GIP4_pS534	BDP1_pT165	0.781778	1.86023e-05
SLA1_pS449	BDP1_pT165	0.782229	1.7681e-05
SLA1_pS477	BDP1_pT165	0.745722	0.000742945
PUF4_pS254	BDP1_pT165	0.770089	6.61053e-05
YSC84_pS274	BDP1_pT165	0.748807	0.000555341
SEC16_pS841	BDP1_pT165	0.800506	2.05267e-06
MCM3_pS781	BDP1_pT165	-0.811776	4.89842e-07
DPS1_pS14	VPS1_pS599	0.838791	0
SPN1_pT15	VPS1_pS599	0.865686	0
SPN1_pS117	VPS1_pS599	0.793582	0
GCS1_pT161	VPS1_pS599	0.873371	0
GCS1_pS157	VPS1_pS599	0.839742	0
GCS1_pT170	VPS1_pS599	0.774572	0
GCS1_pS157pT161	VPS1_pS599	0.808977	0
SSB1_pS516	VPS1_pS599	0.760026	0
USA1_pS376	VPS1_pS599	0.719175	0
CYC8_pS790	VPS1_pS599	0.74622	1.16629e-08
CYC8_pS815pS817	VPS1_pS599	0.811447	0
NUP159_pS404	VPS1_pS599	0.746151	0
RPL7A_pT8	VPS1_pS599	0.859337	0
CBF1_pT138	VPS1_pS599	0.80951	0
FUN12_pT386	VPS1_pS599	0.755262	8.1757e-05
YTA7_pS1142	VPS1_pS599	0.791873	0
RFC1_pS80	VPS1_pS599	0.745296	0
MDN1_pT4388	VPS1_pS599	0.771487	0
MHP1_pS198	VPS1_pS599	0.776925	0
SEC16_pS30	VPS1_pS599	0.810967	0
BLM10_pS62pT64	VPS1_pS599	0.750677	1.91272e-06
NUP159_pS684	MFT1_pS297	0.718297	2.33258e-08
STI1_pS227	MFT1_pS368	0.721234	0
NUP159_pS1041pS1042	MFT1_pS368	0.740427	0
NUP159_pS1065pS1068	MFT1_pS368	-0.780563	0
FKS1_pT269	MFT1_pS368	0.740829	3.49887e-08
FKS1_pT269pT272	MFT1_pS368	0.706613	1.09631e-06
OPY1_pS162	MFT1_pS368	0.716832	0
SPT6_pS134	MFT1_pS368	0.749226	0
SEC16_pS483	MFT1_pS368	0.712546	0
SEC16_pS96	MFT1_pS368	0.719247	2.00369e-05
BUD22_pS285	MFT1_pS368	0.702523	0
NUP159_pS1041pS1042	MFT1_pS368pS371	0.730357	0.000425265
RSA3_pS40	MFT1_pS368pS371	-0.722183	0.000913439
SPT6_pS134	MFT1_pS368pS371	0.739769	0.000170302
MFT1_pS368	MFT1_pS368pS371	0.783217	1.41121e-06
DPS1_pS14	SNF12_pT21	0.811519	0
SPN1_pS117	SNF12_pT21	0.768211	2.33258e-08
GCS1_pT161	SNF12_pT21	0.778341	0
GCS1_pS157	SNF12_pT21	0.804302	0
GCS1_pS157pT161	SNF12_pT21	0.769532	0
YTA7_pS1142	SNF12_pT21	0.757337	0
VPS1_pS599	SNF12_pT21	0.712986	5.83145e-08
SFL1_pS598	BCY1_pS83	0.752354	0.000605526
BCY1_pT150	BCY1_pS145	0.712552	0
BCY1_pT144	BCY1_pS145	0.702448	0
BCY1_pS74	BCY1_pS79	0.859897	0
RPL7A_pT8	BCY1_pT129	0.703846	5.83145e-09
CBF1_pT138	BCY1_pT129	0.734789	0
BCY1_pS83	BCY1_pS83pS84	0.793682	2.27427e-07
SPT8_pS409	YPR148C_pS328	0.771232	0
YEF3_pS642	YPR148C_pS328	0.802656	0
SSB1_pS515	YPR148C_pS328	0.727883	0
PAF1_pS383	YPR148C_pS328	0.759668	0
PAF1_pT385pS388	YPR148C_pS328	0.857123	0
NOP12_pS70	YPR148C_pS328	0.755872	0
FAS2_pS50	YPR148C_pS328	0.748075	1.16629e-08
RPP2A_pS71	YPR148C_pS328	0.716866	0
YTA7_pS73	YPR148C_pS328	0.769999	5.83145e-09
UBP1_pS755	YPR148C_pS328	0.730498	0
SAN1_pS187	YPR148C_pS328	0.775033	0
SKG3_pT28pS31	MDS3_pS693	0.715335	8.74718e-08
GIP4_pS464	MDS3_pS934	-0.782924	1.00884e-05
SPN1_pS117	MDS3_pS919	-0.731074	0
GCS1_pS157	MDS3_pS919	-0.723471	0
FUN30_pS451	MDS3_pS919	-0.808925	0
PUF4_pS254	MDS3_pS770	0.706322	0
PUF4_pS256	MDS3_pS770	0.715086	1.17212e-06
GCS1_pT161	IES1_pT535	0.744774	5.74981e-06
GCS1_pS157	IES1_pT535	0.711206	0.000196782
RPL7A_pT8	IES1_pT535	0.703779	0.000402219
RFC1_pS80	IES1_pT535	0.726922	4.01729e-05
YEF3_pS1040	UTP14_pS423	0.725175	1.63281e-07
SEC16_pS483	UTP14_pS35	0.759029	0
SEC16_pS96	UTP14_pS35	0.721987	1.49169e-05
SPN1_pS89	UTP14_pS488	0.713811	0
YTA7_pS73	UTP14_pS488	0.720802	2.62415e-06
UBP1_pS755	UTP14_pS488	0.708045	0
SAN1_pS187	UTP14_pS488	0.702218	1.16629e-08
UTP14_pS488	UTP14_pS562	0.718592	0
SPN1_pS89	UTP14_pS500	0.734077	0
UTP14_pS488	UTP14_pS500	0.843472	0
UTP14_pS488	UTP14_pT498	0.771215	0
UTP14_pS500	UTP14_pT498	0.822503	0
STI1_pS227	UTP14_pS34pS35	0.707892	0
CDC48_pT735	UTP14_pS34pS35	0.707052	0
SPT5_pS36	UTP14_pS34pS35	0.785989	0
NUP159_pS1041pS1042	UTP14_pS34pS35	0.722904	0
NUP159_pS1065pS1068	UTP14_pS34pS35	-0.779886	0
BMS1_pS478pS492	UTP14_pS34pS35	0.751841	9.09124e-06
OPY1_pS162	UTP14_pS34pS35	0.746812	0
SPT6_pS134	UTP14_pS34pS35	0.806344	0
SPT6_pS39pS40	UTP14_pS34pS35	-0.788238	0
SEG1_pS352	UTP14_pS34pS35	0.740788	0
SEC16_pS96	UTP14_pS34pS35	0.790586	0
MFT1_pS368	UTP14_pS34pS35	0.700816	0
FKS1_pT269pT272	JJJ1_pT504	0.724146	8.74718e-08
VPS9_pS375	ISW1_pS760	0.713606	2.33258e-08
NUP145_pS314	ISW1_pS760	0.799331	0
NUP159_pS404	ISW1_pS760	0.706258	6.99774e-08
LSP1_pT233	ISW1_pS760	0.856187	0
RPH1_pS689	ISW1_pS760	0.750588	0
HOM6_pS237	ISW1_pS760	0.852663	0
PSK2_pS434	ISW1_pS760	0.782613	0
PSK1_pS1035	ISW1_pS760	0.705066	8.16403e-08
MHP1_pS299	ISW1_pS760	0.785422	0
IPP1_pS266	ISW1_pS760	0.737701	0
IPP1_pT251	ISW1_pS760	0.777087	0
SEC16_pS415	ISW1_pS760	0.804176	5.83145e-09
ENT3_pT228	ISW1_pS846	0.720398	0.000740023
NOP12_pS184	ISW1_pS846	0.738442	1.16629e-08
HMO1_pS153	ISW1_pS846	0.805693	0
UBP1_pS530pS531	ISW1_pS846	0.750703	0
DPS1_pS14	ISW1_pT694	0.859464	0
SPN1_pT15	ISW1_pT694	0.904812	0
SPN1_pS117	ISW1_pT694	0.870743	0
GCS1_pT161	ISW1_pT694	0.944513	0
GCS1_pS157	ISW1_pT694	0.912406	0
GCS1_pS157pT161	ISW1_pT694	0.881924	0
CYC8_pS817	ISW1_pT694	-0.730563	0
CYC8_pS815pS817	ISW1_pT694	0.846025	0
RPL7A_pT8	ISW1_pT694	0.783024	0
CBF1_pT138	ISW1_pT694	0.821274	0
YTA7_pS1142	ISW1_pT694	0.767547	0
YTA7_pS1301	ISW1_pT694	0.754592	5.83145e-09
SEC16_pS30	ISW1_pT694	0.776968	0
BLM10_pS62pT64	ISW1_pT694	0.785636	2.33258e-08
VPS1_pS599	ISW1_pT694	0.873141	0
SNF12_pT21	ISW1_pT694	0.755454	0
SEC16_pS1515	ISW1_pT1114	0.758031	9.48194e-05
HPC2_pS388	ISW1_pT1114	0.759244	8.3658e-05
UBP1_pS555	ISW2_pS831	0.708063	0
SKG3_pS701	ISW2_pS831	0.725428	0
CYC8_pS780	ISW2_pS1082	0.747309	0
GSY2_pS655	MOT2_pS360	-0.755459	1.42929e-05
GSY1_pS655	MOT2_pS360	-0.748054	3.19097e-05
SEC16_pS1778	MOT2_pS360	0.779156	8.92212e-07
MCM3_pS781	MOT2_pS360	-0.731602	0.000172733
MDS3_pS934	MOT2_pS360	-0.72072	0.000494006
VPS27_pT509	MOT2_pT543	0.753253	0
SEC14_pS302	RPS3_pS221	0.703036	0
ACK1_pS27	SLU7_pT293	0.78471	1.69112e-07
KRS1_pT62	SLU7_pT293	0.780434	0
PMA1_pT647	SLU7_pT293	0.802685	0
PFK2_pT184	SLU7_pT293	0.788782	0
CMK2_pS443	SLU7_pT293	0.741783	0
RPH1_pS459	SLU7_pT293	0.793037	0
PAL1_pT323	SLU7_pT293	0.780005	0
FPK1_pS414pS426	SLU7_pT293	0.713645	0
NOG2_pS60	SLU7_pT293	0.85476	0
SEC16_pT1539	SLU7_pT293	0.86205	0
SEC16_pT1962	SLU7_pT293	0.834978	0
SEC16_pS1611	SLU7_pT293	0.753338	0
SMY2_pS84	SLU7_pT293	0.896145	0
TIF5_pS228	RPT5_pY180	0.752844	0.000160563
SSB1_pS515	RPT5_pY180	0.706266	2.69588e-05
FAS2_pS1440	RPT5_pY180	0.710405	0.000893449
FAS2_pY1438	RPT5_pY180	0.747897	1.16629e-08
FAS1_pS1121	RPT5_pY180	0.747907	1.16629e-08
YPR148C_pS328	RPT5_pY180	0.717461	1.16046e-05
LSP1_pT233	YMR196W_pS1081	0.701565	1.16629e-08
RPH1_pS689	YMR196W_pS1081	0.703425	1.16629e-08
HOM6_pS237	YMR196W_pS1081	0.718375	0
PSK1_pS1035	YMR196W_pS1081	0.704032	1.16629e-08
ISW1_pS760	YMR196W_pS1081	0.707661	1.37622e-06
MDN1_pT4413	RAP1_pT486	0.731367	1.64447e-06
DPS1_pS14	TIF4632_pT196	0.875353	0
SPN1_pT15	TIF4632_pT196	0.927325	0
SPN1_pS117	TIF4632_pT196	0.897361	0
GCS1_pT161	TIF4632_pT196	0.920395	0
GCS1_pS157	TIF4632_pT196	0.947659	0
GCS1_pS157pT161	TIF4632_pT196	0.871705	0
CYC8_pS817	TIF4632_pT196	-0.790217	0
CYC8_pS815pS817	TIF4632_pT196	0.870765	0
RPL7A_pT8	TIF4632_pT196	0.805351	0
CBF1_pT138	TIF4632_pT196	0.879578	0
FUN12_pT386	TIF4632_pT196	0.744429	0.00024323
YTA7_pS1142	TIF4632_pT196	0.79992	0
YTA7_pS1301	TIF4632_pT196	0.736272	5.83145e-08
MDN1_pT4388	TIF4632_pT196	0.737166	0
SEC16_pS30	TIF4632_pT196	0.783406	0
BLM10_pS62pT64	TIF4632_pT196	0.758115	7.81415e-07
RSC30_pS152	TIF4632_pT196	0.702456	0
VPS1_pS599	TIF4632_pT196	0.879223	0
SNF12_pT21	TIF4632_pT196	0.771654	0
IES1_pT535	TIF4632_pT196	0.737066	1.35756e-05
ISW1_pT694	TIF4632_pT196	0.947279	0
STI1_pS227	TIF4632_pS351	0.750085	0
SPT5_pS136	TIF4632_pS351	0.739324	0
SPT5_pS36	TIF4632_pS351	0.841436	0
SUB2_pS37	TIF4632_pS351	0.721194	0
NUP159_pS1041pS1042	TIF4632_pS351	0.835757	0
NUP159_pS1065pS1068	TIF4632_pS351	-0.834667	0
FKS1_pT269	TIF4632_pS351	0.778563	0
FKS1_pT269pT272	TIF4632_pS351	0.720298	1.39955e-07
GYP5_pS56	TIF4632_pS351	0.78281	0
TPK1_pS37	TIF4632_pS351	0.729171	0
BMS1_pS478pS492	TIF4632_pS351	0.754563	6.69451e-06
OPY1_pS162	TIF4632_pS351	0.811637	0
SPT6_pS39	TIF4632_pS351	-0.78275	0
SPT6_pS134	TIF4632_pS351	0.864854	0
SPT6_pS39pS40	TIF4632_pS351	-0.826926	0
SEG1_pS352	TIF4632_pS351	0.812691	0
SEC16_pS472	TIF4632_pS351	0.816542	0
SEC16_pS313	TIF4632_pS351	0.722961	0
SEC16_pS96	TIF4632_pS351	0.800872	0
SEC16_pS483pS488	TIF4632_pS351	0.700275	0
BUD22_pS285	TIF4632_pS351	0.701674	0
MFT1_pS368	TIF4632_pS351	0.793639	0
MFT1_pS368pS371	TIF4632_pS351	0.729499	0.000461408
UTP14_pS34pS35	TIF4632_pS351	0.834636	0
SEC16_pS472	TIF4632_pT355	0.720665	1.18495e-05
TIF4632_pS351	TIF4632_pT355	0.77609	1.16629e-08
HOS3_pS629	TIF4632_pS486	0.736037	5.00572e-05
SEC16_pS1778	TIF4632_pS486	0.741714	1.74944e-08
SNF12_pT21	TIF4632_pS486	0.737927	2.75186e-05
KRS1_pT62	TIF4632_pT314	0.779954	0
PMA1_pT647	TIF4632_pT314	0.719237	2.33258e-07
PFK2_pT184	TIF4632_pT314	0.800986	0
RPH1_pS459	TIF4632_pT314	0.722749	3.04985e-06
NOG2_pS60	TIF4632_pT314	0.783796	0
SEC16_pT1539	TIF4632_pT314	0.812457	0
SMY2_pS84	TIF4632_pT314	0.750611	0
STI1_pS227	TIF4632_pS322	0.762348	0
CDC48_pT735	TIF4632_pS322	0.747909	0
SPT5_pS36	TIF4632_pS322	0.784279	0
SPT5_pS43	TIF4632_pS322	0.705758	5.74281e-05
NUP159_pS1041pS1042	TIF4632_pS322	0.737897	0
NUP159_pS1065pS1068	TIF4632_pS322	-0.837168	0
FKS1_pT269	TIF4632_pS322	0.700215	3.25395e-06
TPK1_pS37	TIF4632_pS322	0.767294	0
OPY1_pS162	TIF4632_pS322	0.741472	0
RSA3_pS40	TIF4632_pS322	-0.71363	0
SPT6_pS39	TIF4632_pS322	-0.752698	0
SPT6_pS134	TIF4632_pS322	0.755525	0
SPT6_pS39pS40	TIF4632_pS322	-0.761724	5.83145e-08
SEG1_pS352	TIF4632_pS322	0.757651	0
SEG1_pS818	TIF4632_pS322	-0.707535	0
SEC16_pS96	TIF4632_pS322	0.784556	1.74944e-07
MFT1_pS368	TIF4632_pS322	0.731981	0
UTP14_pS34pS35	TIF4632_pS322	0.809899	0
TIF4632_pS351	TIF4632_pS322	0.838424	0
SPT8_pS409	TIF4631_pT276	0.711709	0.000792518
DPS1_pS14	TIF4631_pT276	0.772425	5.07336e-07
VAC14_pS805	TIF4631_pT276	0.711225	3.25628e-05
GCS1_pT161	TIF4631_pT276	0.702835	7.73659e-05
GCS1_pS157	TIF4631_pT276	0.710008	3.69947e-05
GCS1_pT170	TIF4631_pT276	0.703088	7.54123e-05
SSB1_pS515	TIF4631_pT276	0.719021	0.00019014
ADE3_pT318	TIF4631_pT276	0.7381	1.63281e-06
CYC8_pS815pS817	TIF4631_pT276	0.733425	2.82242e-06
RPL7A_pT8	TIF4631_pT276	0.721648	1.06366e-05
SAN1_pS187	TIF4631_pT276	0.706855	5.13051e-05
SEC16_pS360	TIF4631_pT276	0.715327	2.10924e-05
SEC16_pS1602	TIF4631_pT276	0.741546	1.08465e-06
SEC16_pS30	TIF4631_pT276	0.707469	4.81503e-05
VPS1_pS599	TIF4631_pT276	0.722329	9.87265e-06
TIF4632_pT196	TIF4631_pT276	0.707682	4.71065e-05
SSA2_pT35	TIF4631_pS163	0.711489	4.25696e-07
MDN1_pT4388	TIF4631_pS163	0.700967	1.16629e-08
SEC16_pS415	TIF4631_pS163	0.728969	2.17513e-06
VPS1_pS599	TIF4631_pS163	0.723946	0
NOP12_pT181pS184	TIF4631_pS187	0.792221	7.46426e-07
YLR419W_pS816	TIF4631_pS187	0.803472	0
PAL1_pT436	TIF4631_pS187	0.722213	0.000294395
TIF4632_pS322	TIF4631_pS187	0.70745	4.08202e-08
TIF4631_pT276	TIF4631_pS187	0.711042	0.000410406
NOP12_pT181pS184	TIF4631_pS553	0.788264	2.33258e-08
TIF4632_pS486	TIF4631_pS553	0.892488	0
NOP12_pT181pS184	TIF4631_pS502	0.769646	1.1313e-06
SNF12_pT21	TIF4631_pS502	0.709467	9.4003e-06
TIF4632_pS486	TIF4631_pS502	0.923562	0
TIF4631_pS553	TIF4631_pS502	0.966925	0
LSP1_pT233	TIF4631_pT181	0.767037	0
TIF4632_pS486	TIF4631_pT181	0.731024	0.000182886
TIF4631_pT276	TIF4631_pT181	0.726378	1.98036e-05
TIF4631_pS163	TIF4631_pT181	0.721324	4.08202e-08
TIF4631_pS187	TIF4631_pT181	0.70104	1.17329e-05
NOP12_pS70	PHO84_pT302	0.721072	0
YTA7_pS73	PHO84_pT302	0.704466	1.61998e-05
FAS2_pS1440	PHO84_pS303	0.712965	1.31558e-05
PHO84_pS316	PHO84_pT317	0.719263	0
ISW2_pS831	PHO84_pS581	0.711261	0
PFK1_pT898	PHO84_pS579	0.745709	2.2626e-06
PHO84_pS581	PHO84_pS577	0.706868	0
SPT5_pS36	PHO84_pT302pS303	0.705101	0
NUP159_pS1065pS1068	PHO84_pT302pS303	-0.767176	0
FKS1_pT269	PHO84_pT302pS303	0.749416	5.83145e-09
SPT6_pS134	PHO84_pT302pS303	0.701092	0
SPT6_pS39pS40	PHO84_pT302pS303	-0.770658	1.74944e-08
SEC16_pS313	PHO84_pT302pS303	0.712857	0
TIF4632_pS351	PHO84_pT302pS303	0.708479	0
SKG3_pS580	PHO84_pS316pS321	-0.710193	0
GYP5_pS157	PHO84_pS577pS578	0.77141	9.11573e-05
FAS2_pS73	PHO84_pS578pS581	0.700392	4.97598e-05
PHO84_pS579pS581	PHO84_pS578pS581	0.700791	6.05888e-06
VPS27_pS155	DIG2_pS225	0.736922	0
DIG2_pS34	DIG2_pS225	0.777587	0
DIG2_pS34	DIG2_pS124	0.847367	0
DIG2_pS225	DIG2_pS124	0.81236	0
DIG2_pS124	DIG2_pS266	0.790987	6.99774e-08
DIG2_pS264	DIG2_pS266	0.822126	0
VPS27_pS155	DIG2_pT82	0.714482	0
SKG3_pS660	DIG2_pT82	0.725718	0
DIG2_pS34	DIG2_pT82	0.852121	0
DIG2_pS225	DIG2_pT82	0.846622	0
DIG2_pS124	DIG2_pT82	0.917684	0
DIG2_pS266	DIG2_pT82	0.74133	2.86616e-05
VPS9_pS375	PXL1_pS193	0.702534	0
PKH2_pS619	PXL1_pS193	0.7542	0
EIS1_pS401	PXL1_pS193	0.706469	6.99774e-08
SEC16_pS2130pS2144	PXL1_pS193	0.786347	0
SKG3_pS684	PXL1_pS193	0.842652	0
PXL1_pS135	PXL1_pS534	0.753297	2.56584e-07
SEC18_pS226	PXL1_pS299pS303	0.799305	0
PFK2_pS171	RSC1_pS607	0.744452	0
DPS1_pS14	RSC2_pS682	0.873164	0
SPN1_pT15	RSC2_pS682	0.926443	0
SPN1_pS117	RSC2_pS682	0.86563	0
GCS1_pT161	RSC2_pS682	0.90744	0
GCS1_pS157	RSC2_pS682	0.906412	0
GCS1_pS157pT161	RSC2_pS682	0.828106	0
CYC8_pS790	RSC2_pS682	0.761081	0
CYC8_pS817	RSC2_pS682	-0.728605	0
CYC8_pS815pS817	RSC2_pS682	0.856342	0
RPL7A_pT8	RSC2_pS682	0.814062	0
CBF1_pT138	RSC2_pS682	0.857274	0
FUN12_pT386	RSC2_pS682	0.771088	1.49635e-05
YTA7_pS1142	RSC2_pS682	0.800728	0
YTA7_pS1301	RSC2_pS682	0.732438	9.33032e-08
RFC1_pS80	RSC2_pS682	0.724808	0
MDN1_pT4388	RSC2_pS682	0.746546	0
SEC16_pS30	RSC2_pS682	0.786278	0
RSC30_pS152	RSC2_pS682	0.706513	0
VPS1_pS599	RSC2_pS682	0.862934	0
SNF12_pT21	RSC2_pS682	0.772695	0
ISW1_pT694	RSC2_pS682	0.930436	0
TIF4632_pT196	RSC2_pS682	0.936035	0
SFL1_pS220	RSC2_pS663	0.727012	0
SFL1_pS582	RSC2_pS663	0.730249	0
SFL1_pS599	RSC2_pS663	0.722882	0
SFL1_pS598	RSC2_pS663	0.840525	0
SFL1_pS579pS582	RSC2_pS663	0.738435	0
SMY2_pS12	RSC2_pS663	0.730953	0
CSL4_pS94	MIL1_pS435	0.70068	4.83019e-05
UBP1_pS755	TGS1_pS285pS286	0.705124	1.30625e-06
RRP12_pS1186	SAP190_pY855	0.711447	1.04966e-07
CDC48_pT735	BPT1_pS885	0.714785	0
SEC16_pS96	BPT1_pS885	0.745481	1.01467e-06
MCM3_pS777pS781	YCF1_pS869	0.730361	5.83145e-08
SSB1_pS515	YCF1_pS251	0.74071	0
EFR3_pS735	YOR1_pS851	0.793054	0
HXT2_pT29	YOR1_pS851	0.739536	0
YDR239C_pS477	YOR1_pS851	0.704565	2.33258e-08
IML2_pT380pS383	YOR1_pS851	0.742256	1.49868e-06
SKG3_pS580	YOR1_pS851	0.725797	0
RSA3_pT88	YBT1_pS1519	0.706426	2.65098e-05
NET1_pS1082	YBT1_pS952	0.782212	0
PXR1_pS230	YBT1_pS944	0.715084	0
PSK1_pS255	YBT1_pS944	0.720007	0
NET1_pS1082	YBT1_pS944	0.802287	0
SEG1_pS217	YBT1_pS944	0.713628	0
YBT1_pS952	YBT1_pS944	0.793101	0
YBT1_pS952	YBT1_pS955	0.716755	0
PFK2_pS171	YBT1_pS952pS955	0.789346	5.83145e-08
NET1_pS1082	YBT1_pS952pS955	0.724458	0.000110856
YBT1_pS952	YBT1_pS952pS955	0.798051	1.74944e-08
YBT1_pS944	YBT1_pS952pS955	0.738932	3.69597e-05
TOF2_pS455	TOF2_pS653	0.736507	0
TOF2_pS766	TOF2_pS653	0.739802	0
TOF2_pS766	TOF2_pS397	0.847928	0
TOF2_pS653	TOF2_pS397	0.724358	0
TOF2_pS766	TOF2_pT662	0.758758	1.72611e-06
TOF2_pS653	TOF2_pT662	0.733373	3.00262e-05
TOF2_pT662	TOF2_pS527	0.883843	0
UBP1_pS530pS531	RRP5_pS188	-0.762192	1.16629e-08
IES1_pT516	RRP5_pS187	0.747498	2.23111e-05
SPT5_pS36	RRP5_pS1376	-0.705314	0.000701874
YTA7_pS304	RRP5_pS187pS188	0.715345	0
SSB1_pS516	BUD3_pS1160	0.735854	0
RPL7A_pT8	BUD3_pS1160	0.704318	0
ROD1_pS626	BUD3_pS1443	0.748508	0.000106797
ROD1_pS624	BUD3_pS1443	0.739443	3.12566e-06
SPT8_pS409	BUD3_pT457	-0.714537	0
TIF5_pS190pT191	BUD3_pT457	-0.700313	0.000140713
SSB1_pS515	BUD3_pT457	-0.701003	1.16629e-08
SEC16_pS1602	BUD3_pT457	-0.721703	0
SEC16_pS499	BUD3_pT457	-0.724197	0
BUD3_pS1549	BUD3_pS1501	0.722207	0
SEC16_pS1643	BUD3_pS1030	0.703206	1.04966e-07
SPT5_pS1032	BUD3_pS1603	0.711385	0
SPT5_pS1043	BUD3_pS1603	0.752754	0
SPT5_pS1009	BUD3_pS1603	0.7222	0
SLA1_pS449	BUD3_pS1603	0.703354	0
SLA1_pT993	BUD3_pS1603	0.817631	1.28292e-07
SKT5_pS133	BUD3_pS1603	0.765299	0
YDR239C_pS74	BUD3_pS1603	0.84217	0
MCA1_pS325	BUD3_pS1603	0.797628	1.04966e-06
PXR1_pS230	BUD3_pS1603	0.779663	0
HSL1_pS671	BUD3_pS1603	0.715859	0
PSK1_pS255	BUD3_pS1603	0.752325	0
PSK1_pT919	BUD3_pS1603	0.766827	1.74944e-08
NET1_pS1082	BUD3_pS1603	0.765732	0
KIN4_pS485	BUD3_pS1603	0.721432	0
SEG1_pS217	BUD3_pS1603	0.777662	0
SEG1_pS48	BUD3_pS1603	0.792187	0
SEC16_pS841	BUD3_pS1603	0.723339	0
PFK26_pT157	BUD3_pS1603	0.713746	0
NHA1_pS830	BUD3_pS1603	0.725688	0
PPZ1_pS142	BUD3_pS904	0.730302	0
PAL1_pS439	BUD3_pS904	0.760689	0
SPT8_pS409	DED1_pS535	0.732901	0.000224983
GIP4_pS501	DED1_pS535	-0.709111	5.79938e-05
SEC16_pS1778	DED1_pS535	0.842831	0
TIF4632_pS486	DED1_pS535	0.907311	0
TIF4631_pS187	DED1_pS535	0.793936	1.28292e-07
NOP12_pT181pS184	DED1_pS539	0.742833	7.16102e-06
SNF12_pT21	DED1_pS539	0.702483	2.21595e-07
TIF4632_pS486	DED1_pS539	0.932911	0
TIF4631_pS187	DED1_pS539	0.71708	0
TIF4631_pS553	DED1_pS539	0.853769	0
TIF4631_pS502	DED1_pS539	0.867848	0
TIF4631_pT181	DED1_pS539	0.716923	6.99774e-08
DED1_pS535	DED1_pS539	0.827101	0
FAS2_pY1438	DED1_pS263	0.713047	0
YLR419W_pS816	DED1_pS585	0.715749	0
EIS1_pS161	DED1_pS563	0.731423	5.24831e-06
SEC16_pS1576	LMO1_pS550	0.746609	0.00068361
WSC2_pS455	WSC2_pS455pS458	0.736144	3.49887e-08
DPS1_pS14	NOC2_pS70	0.846678	0
SPN1_pT15	NOC2_pS70	0.875745	0
SPN1_pS117	NOC2_pS70	0.797488	0
GCS1_pT161	NOC2_pS70	0.86389	0
GCS1_pS157	NOC2_pS70	0.892537	0
GCS1_pS157pT161	NOC2_pS70	0.778629	0
SSB1_pS516	NOC2_pS70	0.731878	0
CYC8_pS790	NOC2_pS70	0.733092	1.98269e-06
CYC8_pS817	NOC2_pS70	-0.750516	0
CYC8_pS815pS817	NOC2_pS70	0.8136	0
RPL7A_pT8	NOC2_pS70	0.821191	0
RPL7A_pT8pS11	NOC2_pS70	0.709811	2.64165e-05
CBF1_pT138	NOC2_pS70	0.894722	0
SLA2_pT294pT296	NOC2_pS70	0.71962	0
YTA7_pS1142	NOC2_pS70	0.752062	0
YTA7_pS1301	NOC2_pS70	0.71277	1.07299e-06
RFC1_pS80	NOC2_pS70	0.733468	0
MDN1_pT4388	NOC2_pS70	0.710399	4.08202e-08
SEC16_pS30	NOC2_pS70	0.749524	0
BLM10_pS62pT64	NOC2_pS70	0.714307	0.000100779
RSC30_pS152	NOC2_pS70	0.746639	0
VPS1_pS599	NOC2_pS70	0.845533	0
SNF12_pT21	NOC2_pS70	0.744382	2.33258e-08
ISW1_pT694	NOC2_pS70	0.886131	0
TIF4632_pT196	NOC2_pS70	0.937092	0
RSC2_pS682	NOC2_pS70	0.907186	0
ARB1_pS43	SKY1_pS342	0.796584	0
FAS2_pS73	SKY1_pS332pS335	0.721765	6.84729e-05
DPS1_pS14	SEC21_pT638	0.718859	1.16629e-07
SPN1_pT15	SEC21_pT638	0.701114	4.66516e-08
SPN1_pS117	SEC21_pT638	0.711756	5.09669e-06
GCS1_pT161	SEC21_pT638	0.753484	0
GCS1_pS157	SEC21_pT638	0.717583	5.83145e-09
GCS1_pS157pT161	SEC21_pT638	0.712938	1.16629e-08
SSB1_pS516	SEC21_pT638	0.740135	0
CYC8_pS815pS817	SEC21_pT638	0.810109	0
RPL7A_pT8	SEC21_pT638	0.812421	0
CBF1_pT138	SEC21_pT638	0.769423	0
YTA7_pS73	SEC21_pT638	0.704105	0.000274953
VPS1_pS599	SEC21_pT638	0.809138	0
ISW1_pT694	SEC21_pT638	0.776615	0
TIF4632_pT196	SEC21_pT638	0.762761	0
RSC2_pS682	SEC21_pT638	0.731715	0
SEC21_pS643	SEC21_pT638	0.755538	5.16317e-05
PPZ1_pS142	MSB1_pS835	0.748638	0
PKH2_pS619	MSB1_pS835	0.714099	0
PAL1_pS439	MSB1_pS835	0.781701	0
SEC16_pS2144	MSB1_pS835	0.802413	0
SEC16_pS2143	MSB1_pS835	0.772747	0
SEC16_pT2132pS2144	MSB1_pS835	0.753784	1.16629e-08
SKG3_pS684	MSB1_pS835	0.791673	0
BUD3_pS904	MSB1_pS835	0.831478	0
GIP4_pS534	MSB1_pS874	0.704596	0
PFK1_pT898	MSB1_pS874	0.737024	1.69112e-07
MCM3_pS824	MSB1_pS874	0.740781	0
NHA1_pS830	MSB1_pS874	0.724656	0
BDP1_pS164	MSB1_pS874	0.726294	9.33032e-08
BDP1_pT165	MSB1_pS874	0.772215	5.27863e-05
PPZ1_pS142	MSB1_pS816	0.828978	0
PKH2_pS619	MSB1_pS816	0.759835	0
PAL1_pS439	MSB1_pS816	0.808805	0
SEC16_pS2144	MSB1_pS816	0.728777	0
SEC16_pS2143	MSB1_pS816	0.740109	1.16629e-07
SKG3_pS684	MSB1_pS816	0.751077	0
BUD3_pS904	MSB1_pS816	0.800246	0
MSB1_pS835	MSB1_pS816	0.920535	0
BUD3_pS904	MSB1_pS514	0.72757	0
MSB1_pS835	MSB1_pS514	0.713211	2.33258e-08
MSB1_pS816	MSB1_pS514	0.764845	0
SEC16_pS706	MSB1_pT495	0.729591	6.58254e-05
SKG3_pS27pS31	MSB1_pT495	0.723105	0.000126933
MSB1_pS492	MSB1_pT495	0.842098	0
UTP14_pS488	SPO14_pS1239	0.761702	0.000100849
MYO2_pT1097	SPO14_pS1447	-0.736233	0.000535549
YHR097C_pS222	SPO14_pS1447	0.749469	0.000147472
PHO84_pT302	SPO14_pS1447	0.736733	0.0005108
GIP4_pS464	YPR089W_pS814	0.753085	0.000240256
CDC4_pT75	YPR089W_pS814	-0.790126	4.66516e-08
MCM3_pS777	YPR089W_pS814	0.7011	0
MCM3_pS777pS781	YPR089W_pS814	0.774967	0
YCF1_pS869	YPR089W_pS814	0.714361	1.74944e-08
YHR097C_pT205	YPR089W_pS818	-0.710948	0
YPR089W_pS818pS821	YPR089W_pT820pS821	0.804605	0
PPZ1_pS142	LRE1_pS125	0.712829	1.16629e-08
PKH2_pS619	LRE1_pS125	0.751249	0
SKG3_pS684	LRE1_pS125	0.722045	0
PXL1_pS193	LRE1_pS125	0.745914	0
MSB1_pS835	LRE1_pS125	0.818049	0
MSB1_pS816	LRE1_pS125	0.778111	0
LRE1_pS474	LRE1_pT459	0.80603	0
LRE1_pS474	LRE1_pS516	0.735565	0
YTA7_pS304	PEA2_pS230	0.706013	0
MCM3_pS781	PEA2_pS230	0.725304	0
RSA3_pT88	PEA2_pS226	0.878079	0
SKG3_pS701	PEA2_pS226pS230	0.727352	0
PHO84_pS581	PEA2_pS226pS230	0.713351	0
RAP1_pT262	ABF1_pT153	0.706831	1.78442e-05
SMY2_pS12	ABF1_pS467	0.751425	0
RSC2_pS663	ABF1_pS467	0.76242	0
YTA7_pS241	ABF1_pS459	0.755566	0
ISW1_pT1114	ABF1_pS459	0.797839	1.01467e-06
MDN1_pT4413	ABF1_pS256	0.798646	5.48157e-07
ABF1_pS193	ABF1_pS256	0.776741	0
ENT3_pS227	SWC3_pS523	0.70586	0.000163211
NOP12_pS184	SWC3_pS523	0.706196	0.000157904
YDR239C_pS683	SWC3_pS523	0.72496	2.30459e-05
PUF4_pT212	VPS5_pS252	0.737745	0
VPS27_pS155	VPS5_pS252	0.736621	0
SEC16_pS706	VPS5_pS252	0.700928	1.16629e-08
HOM6_pS237	VPS5_pS142	0.709242	0
MHP1_pS299	VPS5_pS142	0.725557	0
IPP1_pT251	VPS5_pS142	0.776419	0
ISW1_pS760	VPS5_pS142	0.759593	0
YMR196W_pS1081	VPS5_pS142	0.716108	0
SPT8_pS409	VBA4_pS99	0.709601	5.83145e-09
DPS1_pS502	VBA4_pS99	0.71022	1.16629e-07
YEF3_pS642	VBA4_pS99	0.740819	0
SSB1_pS515	VBA4_pS99	0.762647	0
FAS2_pS50	VBA4_pS99	0.751278	5.83145e-09
PFK1_pS895	VBA4_pS99	0.774623	0
PFK1_pT898	VBA4_pS99	0.772918	0
RPL7A_pT8	VBA4_pS99	0.728533	0
YTA7_pS73	VBA4_pS99	0.772888	0
CSL4_pS94	VBA4_pS99	0.731035	0
YPR148C_pS328	VBA4_pS99	0.707883	0
SPT8_pS409	VBA4_pS99pS106	0.788335	0
YEF3_pS642	VBA4_pS99pS106	0.781708	0
YEF3_pS753	VBA4_pS99pS106	0.722932	9.68021e-07
SSB1_pS515	VBA4_pS99pS106	0.791825	0
PAF1_pS383	VBA4_pS99pS106	0.710558	0
NOP12_pS70	VBA4_pS99pS106	0.7609	0
PFK1_pS895	VBA4_pS99pS106	0.700849	0
RPP2A_pS71	VBA4_pS99pS106	0.718944	0
RPL7A_pT8	VBA4_pS99pS106	0.702898	0
RPL7A_pT8pS11	VBA4_pS99pS106	0.707378	2.01768e-06
YTA7_pS73	VBA4_pS99pS106	0.763736	1.16629e-08
SEC16_pS1602	VBA4_pS99pS106	0.758564	0
SEC16_pS499	VBA4_pS99pS106	0.712024	0
YPR148C_pS328	VBA4_pS99pS106	0.764786	0
TIF4631_pT276	VBA4_pS99pS106	0.701779	8.60839e-05
BUD3_pT457	VBA4_pS99pS106	-0.737966	0
VBA4_pS99	VBA4_pS99pS106	0.773939	0
NEW1_pT116	NEW1_pT118	0.780712	7.34763e-07
NEW1_pT110	NEW1_pT110pS122	0.795622	0
NEW1_pT118pT124	NEW1_pT118pS125	0.785835	1.66196e-06
NEW1_pT118	NEW1_pT118pS122	0.758777	5.83145e-09
SPT5_pS1009	NEW1_pS114pT118pT124	0.714703	3.49887e-08
GIP4_pS570	NEW1_pS114pT118pT124	0.723491	1.16629e-08
GIP4_pS536	NEW1_pS114pT118pT124	0.731528	0
GIP4_pS534	NEW1_pS114pT118pT124	0.740352	0
SLA1_pS449	NEW1_pS114pT118pT124	0.757969	0
SKT5_pS133pS136	NEW1_pS114pT118pT124	0.707735	4.68499e-05
YDR239C_pS74	NEW1_pS114pT118pT124	0.802296	0
SEC2_pS185	NEW1_pS114pT118pT124	0.714498	4.77188e-05
PXR1_pS230	NEW1_pS114pT118pT124	0.786606	0
NET1_pS1082	NEW1_pS114pT118pT124	0.754551	0
SEG1_pS85	NEW1_pS114pT118pT124	0.777118	7.17269e-07
SEC16_pS759	NEW1_pS114pT118pT124	0.708415	1.79609e-06
SEC16_pS841	NEW1_pS114pT118pT124	0.712466	4.66516e-08
MCM3_pS781	NEW1_pS114pT118pT124	-0.711606	4.66516e-08
NHA1_pS830	NEW1_pS114pT118pT124	0.784899	0
PFK2_pS171	NEW1_pT116pS122	0.780782	4.54853e-07
PXR1_pS230	NEW1_pT116pS122	0.716376	0.000513215
YBT1_pS952	NEW1_pT116pS122	0.744338	3.13149e-05
YBT1_pS955	NEW1_pT116pS122	0.732085	0.000111311
HOS3_pS629	NUM1_pS51	0.702415	1.63281e-07
SSB1_pS515	RCK2_pS187	0.757906	0
FAS2_pS50	RCK2_pS187	0.729721	1.34123e-07
PFK1_pT898	RCK2_pS187	0.722057	1.56283e-06
YCF1_pS251	RCK2_pS187	0.853098	0
VBA4_pS99	RCK2_pS187	0.704428	0
SSB1_pS515	RPG1_pS508	0.703656	0
PFK1_pS179	RPG1_pS508	0.712684	0
YCP4_pS209	RPG1_pS508	0.76915	1.20128e-06
ISW1_pS846	RPG1_pS508	0.714369	2.09932e-07
VBA4_pS99pS106	RPG1_pS508	0.715432	0
SPT8_pS409	RPG1_pT513	0.734448	0
STI1_pS248	RPG1_pT513	0.733953	0
SPT5_pS136	RPG1_pT513	0.760187	0
SPT5_pS36	RPG1_pT513	0.710893	0
PAF1_pS388	RPG1_pT513	0.718288	0
NOP12_pS70	RPG1_pT513	0.786189	0
PFK1_pS179	RPG1_pT513	0.759167	0
SEC2_pS640	RPG1_pT513	0.702834	0
RPG1_pS508	RPG1_pT513	0.735972	0
HOS3_pS533	RPG1_pS893	0.703236	0
SSB1_pS515	RPG1_pS504	0.709967	0
YCP4_pS209	RPG1_pS504	0.71711	0.000331285
BUD3_pT457	RPG1_pS504	-0.753219	0
VBA4_pS99pS106	RPG1_pS504	0.711078	0
RPG1_pS508	RPG1_pS504	0.907124	0
LSP1_pT233	RPG1_pT921	0.714593	0
MHP1_pS299	RPG1_pT921	0.718567	0
TIF4631_pS163	RPG1_pT921	0.721852	0
TIF4631_pT181	RPG1_pT921	0.703662	3.84876e-07
NEW1_pS1181	RPG1_pT921	0.753124	0
VAC14_pT308	RPG1_pT938	0.841786	0
RPH1_pS459	RPG1_pT938	0.72182	0
LSB3_pT384	RPG1_pT938	0.706124	0
NET1_pS48	RPG1_pT938	0.742386	0
NET1_pS440	RPG1_pT938	0.721926	0
SEC16_pT1539	RPG1_pT938	0.725664	0
SMY2_pS84	RPG1_pT938	0.709946	0
SLU7_pT293	RPG1_pT938	0.719949	0
VAC14_pT308	RPG1_pT940	0.812472	0
SLA1_pS449	RPG1_pT940	0.731764	7.77624e-05
VPS27_pT509	RPG1_pT940	0.73747	0.000476255
EIS1_pS130	RPG1_pT940	0.71564	0.000381202
NET1_pS48	RPG1_pT940	0.797066	3.49887e-08
NET1_pS440	RPG1_pT940	0.707402	0.000823973
NOG2_pS126	RPG1_pT940	0.76442	2.12848e-06
NOG2_pS60	RPG1_pT940	0.724574	0.000160178
SEC16_pT1539	RPG1_pT940	0.71907	0.000274347
SLU7_pT293	RPG1_pT940	0.724696	0.000158254
YCF1_pS873	RPG1_pT940	0.716092	0.000365131
NUM1_pS62	RPG1_pT940	0.734796	5.69383e-05
RPG1_pT921	RPG1_pT940	0.774769	6.06471e-07
RPG1_pT938	RPG1_pT940	0.929433	0
SPT8_pS409	RPG1_pS508pT513	0.733267	1.28292e-07
SPT5_pS136	RPG1_pS508pT513	0.721992	1.16629e-08
SSB1_pS515	RPG1_pS508pT513	0.738202	2.91573e-08
PAF1_pS388	RPG1_pS508pT513	0.747966	0
NOP12_pS70	RPG1_pS508pT513	0.773996	0
PFK1_pS179	RPG1_pS508pT513	0.780831	0
UBP1_pS755	RPG1_pS508pT513	0.742819	0
SAN1_pS187	RPG1_pS508pT513	0.743223	2.33258e-08
BLM10_pS62pT64	RPG1_pS508pT513	0.726664	0.000884561
HPC2_pS47	RPG1_pS508pT513	0.730356	0
ISW1_pS846	RPG1_pS508pT513	0.758534	1.1488e-06
BUD3_pT457	RPG1_pS508pT513	-0.719136	3.49887e-08
VBA4_pS99pS106	RPG1_pS508pT513	0.761629	0
RPG1_pS508	RPG1_pS508pT513	0.909064	0
RPG1_pT513	RPG1_pS508pT513	0.87871	0
RPG1_pS504	RPG1_pS508pT513	0.88345	0
LSB3_pT384	BEM1_pT51	0.759655	0
RPG1_pT938	BEM1_pT51	0.727489	0
RCK2_pS46	BEM1_pS72	0.729989	0
BEM1_pS12	BEM1_pS15	0.888445	0
PPZ1_pS142	CYR1_pS559	0.702095	2.91573e-08
PAL1_pS439	CYR1_pS559	0.719383	0
SKG3_pS684	CYR1_pS559	0.717114	0
BUD3_pS904	CYR1_pS559	0.704203	0
MSB1_pS835	CYR1_pS559	0.734698	0
MSB1_pS816	CYR1_pS559	0.703518	0
YDR239C_pS74	CYR1_pS527	0.730878	0
LSB3_pT393pT396	CYR1_pS527	0.717882	0.000644539
PRO3_pT251	CYR1_pS639	0.750009	1.69929e-05
NUP145_pS314	CYR1_pS639	0.730475	1.74944e-07
PFK1_pS895	CYR1_pS639	0.778852	0
PFK1_pT898	CYR1_pS639	0.764062	8.46727e-06
LSP1_pT233	CYR1_pS639	0.700339	2.91573e-07
HOM6_pS237	CYR1_pS639	0.773829	0
PSK1_pS1035	CYR1_pS639	0.716193	3.49887e-08
SEG1_pS450	CYR1_pS639	0.71462	4.66516e-08
SEG1_pT452	CYR1_pS639	0.778709	0
SEC16_pS415	CYR1_pS639	0.740128	0.000369364
ISW1_pS760	CYR1_pS639	0.731918	1.5395e-06
ACK1_pS27	CYR1_pT1647	0.808016	5.83145e-09
KRS1_pT62	CYR1_pT1647	0.772172	0
PMA1_pT647	CYR1_pT1647	0.798264	0
PFK2_pT184	CYR1_pT1647	0.782667	0
RPH1_pS459	CYR1_pT1647	0.744205	0
PAL1_pT323	CYR1_pT1647	0.780884	0
FPK1_pS414pS426	CYR1_pT1647	0.709343	0
NOG2_pS60	CYR1_pT1647	0.797929	0
SEC16_pT1539	CYR1_pT1647	0.837506	0
SEC16_pT1962	CYR1_pT1647	0.834327	0
SEC16_pS1611	CYR1_pT1647	0.721558	0
SMY2_pS84	CYR1_pT1647	0.830794	0
SLU7_pT293	CYR1_pT1647	0.746345	0
VPS9_pS375	CYR1_pS28	0.704917	0
PFK1_pS895	CYR1_pS28	0.751592	0
PFK1_pT898	CYR1_pS28	0.745267	5.83145e-08
HOM6_pS237	CYR1_pS28	0.824423	0
PSK1_pS1035	CYR1_pS28	0.913588	0
CAB3_pS116	CYR1_pS28	0.766295	0
SEC16_pS415	CYR1_pS28	0.785742	0
CYR1_pS639	CYR1_pS28	0.770688	0
YDR239C_pS74	CYR1_pS241	0.704553	0.000263331
PXR1_pS230	CYR1_pS241	0.706493	0.000218207
HOM6_pS237	CYR1_pT371	0.790219	0
PSK1_pS1035	CYR1_pT371	0.89817	0
CAB3_pS116	CYR1_pT371	0.818135	0
SEC16_pS415	CYR1_pT371	0.76475	2.33258e-08
CYR1_pS28	CYR1_pT371	0.874381	0
GIP4_pS536	CYR1_pS240	0.70286	0
GIP4_pS534	CYR1_pS240	0.737386	0
SLA1_pS449	CYR1_pS240	0.789286	0
YDR239C_pS74	CYR1_pS240	0.747394	0
MCA1_pS325	CYR1_pS240	0.733552	0.000688957
PXR1_pS230	CYR1_pS240	0.755643	0
PAL1_pS356	CYR1_pS240	0.705191	1.83108e-06
NET1_pS1082	CYR1_pS240	0.747726	0
SEG1_pS217	CYR1_pS240	0.726741	0
SEG1_pS85	CYR1_pS240	0.705392	3.60967e-06
CYR1_pS241	CYR1_pS240	0.844055	0
ENT3_pS227pT228	MAP2_pS35	0.812621	7.52257e-07
NOP12_pS184	MAP2_pS35	0.890952	0
NUP159_pS940	MAP2_pS35	0.848021	0
YDR239C_pS683	MAP2_pS35	0.784026	0
SEC2_pS632pS640	MAP2_pS35	0.707621	0
CBF1_pS77	MAP2_pS35	0.82441	0
MLP2_pS1660	MAP2_pS35	0.751616	0
UBP1_pS618	MAP2_pS35	0.714872	0
UBP1_pS530pS531	MAP2_pS35	0.903035	0
ISW1_pS846	MAP2_pS35	0.724821	5.83145e-08
RRP5_pS188	MAP2_pS35	-0.726963	5.94808e-07
SWC3_pS523	MAP2_pS35	0.778209	3.49887e-08
KRS1_pT62	TOM70_pS174	0.7864	0
APL3_pT727	TOM70_pS174	0.818601	0
APM4_pS180pS181	TOM70_pS174	0.74146	0
APM4_pS179pS180	TOM70_pS174	0.812305	0
PMA1_pT647	TOM70_pS174	0.737206	0
PFK2_pT184	TOM70_pS174	0.718408	0
CMK2_pS443	TOM70_pS174	0.741397	0
PAL1_pT323	TOM70_pS174	0.880814	0
PAL1_pS49	TOM70_pS174	0.794723	0
FPK1_pS414	TOM70_pS174	0.774406	0
SEC16_pT1539	TOM70_pS174	0.760623	0
SEC16_pS1611	TOM70_pS174	0.721503	0
SMY2_pS84	TOM70_pS174	0.792301	0
SLU7_pT293	TOM70_pS174	0.796334	0
CYR1_pT1647	TOM70_pS174	0.737767	0
DPS1_pS301	TOM70_pT232	0.751372	0.000121714
HXT3_pS23pS26	TOM70_pS78	-0.735627	0
SPT8_pT85	MRC1_pS605pS607	0.760708	0
CDC48_pT735	CAJ1_pT137	0.70072	0.000757459
GIP4_pS501	CAJ1_pT137	-0.706152	0.000456439
IML1_pS1293	CAJ1_pT137	-0.744103	0.000864093
SLA2_pT296pS308	CAJ1_pT137	-0.770853	3.90707e-07
SLA2_pT298pS308	CAJ1_pT137	-0.747501	0.00017955
VID27_pT71	CAJ1_pT137	-0.756381	2.29176e-06
YLR419W_pS816	CAJ1_pT137	0.708718	0.000357894
SEG1_pS818	CAJ1_pT137	-0.757819	1.93604e-06
TIF4632_pS322	CAJ1_pT137	0.731722	0.000552151
PXL1_pS303	CAJ1_pT137	-0.75521	2.62999e-06
DED1_pS539	CAJ1_pT137	0.769996	4.37359e-07
YDR239C_pS74	CAJ1_pY268	0.830687	0
PXR1_pS230	CAJ1_pY268	0.743712	0
PSK1_pS255	CAJ1_pY268	0.730926	0
YHR097C_pS222pT225	CAJ1_pY268	0.718981	0.000276726
NET1_pS1082	CAJ1_pY268	0.70947	0
FRK1_pS439	CAJ1_pY268	0.704084	0.000786313
KIN4_pS485	CAJ1_pY268	0.790887	0
SEG1_pS217	CAJ1_pY268	0.711633	0
SKG3_pS663	CAJ1_pY268	0.758007	0
BUD3_pS1603	CAJ1_pY268	0.738107	0
NEW1_pS114pT118pT124	CAJ1_pY268	0.729667	0
CYR1_pS240	CAJ1_pY268	0.739667	0
HOS3_pS629	BCP1_pT205	0.749831	0
NOP12_pT181pS184	BCP1_pT205	0.718141	9.89014e-05
UBA1_pS187	BCP1_pT205	0.721632	0
UBP1_pS618	BCP1_pT205	0.739868	0
PAF1_pS388	BCP1_pT209	0.71169	0
NOP12_pS184	BCP1_pT209	0.739072	0
UBP1_pS618	BCP1_pT209	0.707169	0
TIF4632_pT355	BCP1_pT209	0.711053	3.31576e-05
BCP1_pT205	BCP1_pT209	0.773155	0
VPS27_pT509	BFR1_pT336	0.718975	0
SPT8_pS409	BFR1_pS316	0.715525	7.69752e-07
FAS2_pS73	BFR1_pS316	0.72818	7.52257e-07
VPS9_pS375	VAC7_pS599	0.723056	1.45786e-07
PFK1_pS895	VAC7_pS599	0.732299	4.66516e-08
PSK1_pS1020	VAC7_pS599	0.742133	1.16629e-08
NEW1_pT118pS125	SEC63_pS512	0.707221	0.000412575
YEF3_pS642	MOB1_pS80	0.743834	0
SSB1_pS515	MOB1_pS80	0.724009	0
RPL7A_pT8	MOB1_pS80	0.730877	0
BCY1_pT129	MOB1_pS80	0.716261	0
NET1_pT1042	MOB1_pT85	0.741269	0
NET1_pS1032	MOB1_pT85	0.742417	0
SEC16_pS1515	MOB1_pT85	0.705191	0
ISW1_pT1114	MOB1_pT85	0.739048	0.000613341
VAC14_pT308	SNT1_pT357	0.707684	0
DSF2_pS323	SNT1_pT357	0.70933	6.99774e-08
NET1_pS1032	SNT1_pT357	0.778874	0
RNR2_pS374	ZDS2_pS50	0.704849	4.44123e-05
SSD1_pS164	ZDS2_pS50	0.705748	4.04586e-05
TIF4631_pS163	ZDS2_pS50	0.719211	9.58108e-06
NUM1_pS62	ZDS2_pS50	0.733678	4.31003e-05
CSL4_pS94	ZDS2_pS454	0.721089	0
SKY1_pS359	ZDS2_pT453	0.715838	0.000374094
MSB1_pS874	ZDS2_pT453	0.719357	0.000266841
ZDS2_pS454	ZDS2_pT453	0.740639	3.08484e-05
ENT3_pS227pT228	ALY1_pS814	0.769948	0.000106086
NOP12_pS184	ALY1_pS814	0.724627	0
UBP1_pS530pS531	ALY1_pS814	0.740438	0
RRP5_pS188	ALY1_pS814	-0.732424	1.02517e-05
MAP2_pS35	ALY1_pS814	0.73285	0
MHP1_pS174pS176	ALY2_pS213	0.704778	1.16629e-07
MHP1_pS176pT178	ALY2_pS213	0.715977	9.45862e-06
SEG1_pS658	ALY2_pS213	0.785533	1.06132e-06
ACK1_pS27	ALY2_pS838	0.766563	1.64447e-06
KRS1_pT62	ALY2_pS838	0.772202	0
APL3_pT727	ALY2_pS838	0.707316	0
APM4_pS180pS181	ALY2_pS838	0.736876	0
APM4_pS179pS180	ALY2_pS838	0.804512	0
PMA1_pT647	ALY2_pS838	0.702125	0
PFK2_pT184	ALY2_pS838	0.728107	0
CMK2_pS443	ALY2_pS838	0.732514	0
PAL1_pT323	ALY2_pS838	0.905105	0
FPK1_pS414	ALY2_pS838	0.722123	0
SEC16_pT1539	ALY2_pS838	0.76038	0
SEC16_pT1962	ALY2_pS838	0.750434	3.6155e-07
SEC16_pS1611	ALY2_pS838	0.73036	0
SMY2_pS84	ALY2_pS838	0.795026	0
SLU7_pT293	ALY2_pS838	0.763943	0
CYR1_pT1647	ALY2_pS838	0.769517	0
TOM70_pS174	ALY2_pS838	0.844001	0
HXT3_pS23pS26	ALY2_pS155	-0.734296	0
ACK1_pS27	ALY2_pS201	0.814281	1.98269e-07
PMA1_pT647	ALY2_pS201	0.732987	0
GIP4_pS536	ALY2_pS201	0.766731	0
GIP4_pS534	ALY2_pS201	0.761117	0
SLA1_pS449	ALY2_pS201	0.780313	0
YDR239C_pS74	ALY2_pS201	0.704841	5.83145e-09
RPH1_pS459	ALY2_pS201	0.710876	0
PSK2_pT155	ALY2_pS201	0.704379	1.16629e-08
NOG2_pS60	ALY2_pS201	0.71212	0
SEC16_pT1539	ALY2_pS201	0.736818	0
SEC16_pT1962	ALY2_pS201	0.763527	2.36757e-06
SEC16_pS1611	ALY2_pS201	0.711609	0
SMY2_pS84	ALY2_pS201	0.771156	0
SLU7_pT293	ALY2_pS201	0.76431	0
RPG1_pT938	ALY2_pS201	0.702476	1.16629e-08
CYR1_pT1647	ALY2_pS201	0.704179	1.16629e-08
PUF4_pS256	ALY2_pS162	0.722067	5.07336e-07
SEC16_pT1962	ALY2_pS162	0.713961	2.4393e-05
SKG3_pS684	ALY2_pS162	0.720933	0
PXL1_pS193	ALY2_pS162	0.732762	0
MSB1_pS874	ALY2_pS162	0.710026	0
SLA1_pS477	ALY2_pS172	0.744026	0
NUP2_pS203	NUP2_pS205	0.721193	0
SPN1_pS26	NUP2_pS399	0.766307	0
SPN1_pS23	NUP2_pS399	0.765995	0
CYC8_pS780	NUP2_pS399	0.701639	0
RAD23_pS121	NUP2_pS399	0.710814	0
NUP2_pS399	NUP2_pS581	0.732234	0
TIF5_pS228	NUP2_pS165	-0.722161	4.7468e-06
NUP2_pS203	NUP2_pS165	0.72193	0
SPT5_pS136	NUP2_pS163	-0.709876	0
SPT5_pS36	NUP2_pS163	-0.755253	0
NUP159_pS1065pS1068	NUP2_pS163	0.738855	5.83145e-08
SPT6_pS39	NUP2_pS163	0.727221	0
NUP2_pS165	NUP2_pS164	0.714751	0.000414803
NUP2_pS203	NUP2_pS20	0.788041	0
PUF4_pT212	NUP2_pS84	0.727249	0
PIL1_pT233	NUP2_pS84	0.781022	0
LSP1_pT233	NUP2_pS84	0.801695	0
MHP1_pS299	NUP2_pS84	0.817787	0
ISW1_pS760	NUP2_pS84	0.720135	1.16629e-08
NUM1_pS62	NUP2_pS84	0.709118	6.99774e-08
RPG1_pT940	NUP2_pS84	0.725037	0.000153006
NUP2_pS20	NUP2_pS17	0.744183	0
NUP2_pS581	NUP2_pS572	0.710699	0
NOP12_pS184	NUP2_pS203pS205	0.777998	0
NUP159_pS940	NUP2_pS203pS205	0.719535	0
CBF1_pS77	NUP2_pS203pS205	0.714881	0
MLP2_pS1660	NUP2_pS203pS205	0.737988	0
UBP1_pS530pS531	NUP2_pS203pS205	0.72346	0
RRP5_pS188	NUP2_pS203pS205	-0.701675	1.09515e-05
MAP2_pS35	NUP2_pS203pS205	0.756878	0
ENT3_pT228	NUP2_pS17pS20	0.70517	9.09707e-07
NOP12_pS184	NUP2_pS17pS20	0.789302	0
NUP159_pS940	NUP2_pS17pS20	0.809605	0
CBF1_pS77	NUP2_pS17pS20	0.708904	0
MLP2_pS1660	NUP2_pS17pS20	0.738898	0
UBP1_pS530pS531	NUP2_pS17pS20	0.723967	0
MAP2_pS35	NUP2_pS17pS20	0.765645	0
NUP2_pS581	NUP2_pS17pS20	0.736634	0
NUP2_pS203pS205	NUP2_pS17pS20	0.762459	0
TIF5_pS228	NUP2_pS163pS165	-0.734825	1.09048e-06
KIN4_pS704	NUP2_pS163pS165	0.701087	6.53822e-05
NUP2_pS165	NUP2_pS163pS165	0.855302	0
[truncated: 34,701 more rows]

## Sheet: Phosphosite Quantifications
Node	All Neighbors	Positive Neighbors	Negative Neighbors	Δakl1	Δalk1	Δbck1	Δbub1	Δbud32	Δcka1	Δcka2	Δcla4	Δcmk1	Δcmk2	Δcmp2	Δcna1	Δctk1	Δdbf2	Δdbf20	Δdun1	Δelm1	Δenv7	Δfpk1	Δfus3	Δhal5	Δhog1	Δhrk1	Δhsl1	Δiks1	Δime2	Δisr1	Δkcc4	Δkdx1	Δkin1	Δkin2	Δkin4	Δkin82	Δkkq8	Δkns1	Δksp1	Δkss1	Δltp1	Δmck1	Δmek1	Δmkk1	Δmkk2	Δmrk1	Δnpr1	Δoca1	Δpbs2
ENO1_pS404	ENO1_pS404=ENO1_pS188=ENO1_pS251=RLF2_pS125=VPS13_pS1364=	ENO1_pS404=ENO1_pS188=ENO1_pS251=RLF2_pS125=	ENO1_pS404=VPS13_pS1364=	0.147312	0.139695	0.283721	0.397763	0.323687	0.0517703	-0.777135	-0.288821	0.0203129	-0.0539674	0.0612655	0.0886966	-0.7744	0.707682	0.430201	-0.310481	-0.257101	0.200579	0.0415394	-0.221653	-0.103023	0.752251	0.014989	-0.0638181	-0.126624	-0.223351	-0.227681	0.0281484	0.133745	0.0501359	0.0665945	0.0435561	-0.122306	0.0917843	-0.187915	-0.120776	-0.0267308	-0.00322417	1.23617	0.231408	0.170656	-0.384401	0.0495687	0.0864448	-0.354633	0.408164
ENO1_pS188	ENO1_pS188=ENO1_pS251=CBF1_pT138=RLF2_pS125=VPS13_pS1364=SPT16_pS460=NOT3_pS307=ENO1_pS404=	ENO1_pS188=ENO1_pS251=RLF2_pS125=NOT3_pS307=ENO1_pS404=	ENO1_pS188=CBF1_pT138=VPS13_pS1364=SPT16_pS460=	0.116347	0.130534	0.198963	0.6373	-0.336529	0.0334651	-0.746533	0.0918394	0.0200278	-0.00399126	-0.0216364	0.09161	-0.984106	0.510597	0.441513	-0.297103	-0.214132	0.212884	-0.0510353	-0.190974	-0.0237632	0.703141	0.102814	-0.0902321	-0.122261	-0.309902	-0.249449	-0.0118627	0.160183	0.0483105	0.0854048	0.0563027	-0.101177	0.0286893	-0.21624	-0.0340102	0.0241293	-0.0119938	1.08253	0.104287	0.063603	-0.444477	0.00175493	0.111154	-0.347203	0.300982
SPT8_pT85	SPT8_pT85=SPT8_pT87=SPN1_pS89=HSE1_pS162=MRC1_pS605pS607=SPA2_pS1263=ENP2_pS671pS672=TOP1_pS14pS15=VTC3_pS621pS622=RTF1_pS181=LEO1_pS105=SUR7_pS293pS301=	SPT8_pT85=SPT8_pT87=SPN1_pS89=HSE1_pS162=MRC1_pS605pS607=SPA2_pS1263=ENP2_pS671pS672=TOP1_pS14pS15=VTC3_pS621pS622=RTF1_pS181=LEO1_pS105=SUR7_pS293pS301=	SPT8_pT85=	0.170335	-0.0163968	-0.0380976	0.227146	0.371036	0.0662534	0.0911624	-0.00372051	0.0993652	-0.0687633	-0.412039	-0.0228535	0.226886	-0.0312354	-0.12688	-0.407225	-0.407809	0.0907904	-0.401426	-0.551178	0.0754079	-0.196897	-0.0986609	0.143302	-0.125512	-0.300059	0.436142	-0.0528661	0.181316	-0.0884335	0.0676021	-0.176147	-0.104896	0.128094	0.23606	0.282474	0.0367218	0.153257	0.131179	0.157001	-0.142855	0.311823	0.00379512	-0.127828	-0.30014	-0.11809
SSD1_pS164	SSD1_pS164=SSD1_pS152=PXR1_pS230=SEC16_pS841=BDP1_pS164=BDP1_pT165=ZDS2_pS50=GIP3_pS143=GIP3_pS68=ASK10_pS628=PHO4_pY154=YGL140C_pS1167=VIP1_pS1137=RTG3_pS259=MGA2_pT469=WHI3_pS225=BOI1_pS640=BOI1_pS578=MSN2_pS633=MSN2_pS632=MSN4_pS279=GIN4_pS805=SIP1_pS234=YML119W_pS72=PMD1_pS1307=RPA34_pS60=GAT1_pS399=	SSD1_pS164=SSD1_pS152=PXR1_pS230=SEC16_pS841=BDP1_pS164=BDP1_pT165=ZDS2_pS50=GIP3_pS143=GIP3_pS68=ASK10_pS628=PHO4_pY154=YGL140C_pS1167=VIP1_pS1137=RTG3_pS259=MGA2_pT469=WHI3_pS225=BOI1_pS640=BOI1_pS578=MSN2_pS633=MSN2_pS632=MSN4_pS279=GIN4_pS805=SIP1_pS234=YML119W_pS72=PMD1_pS1307=RPA34_pS60=GAT1_pS399=	SSD1_pS164=	0.108431	-0.0741844	0.374026	-0.0493313	-0.114128	-0.311697	0.00527439	0.408653	-0.0564626	0.0073036	0.286413	-0.028495	0.502052	-0.0733543	0.116227	0.101756	0.0447047	0.101821	0.0602085	-0.0086338	0.260533	-0.306752	-0.0460427	-0.122052	0.151863	0.00750602	0.430239	-0.0351593	0.0302342	0.0864347	-0.0478017	0.0209448	-0.226894	0.0817289	-0.00349625	-0.0910637	-0.024386	-0.0380865	0.67295	0.30311	-0.0357504	0.0747083	-0.00827074	-0.154556	-0.827084	-0.347137
SSD1_pS152	SSD1_pS152=SSD1_pS322=SSD1_pS164=	SSD1_pS152=SSD1_pS322=SSD1_pS164=	SSD1_pS152=	-0.030152	-0.05339	0.689042	-0.323426	0.0343603	-0.138862	-0.00473958	0.579256	-0.0139329	0.0939154	0.40409	0.151809	0.230723	-0.279029	-0.0179809	0.24267	0.247748	0.0292738	0.172085	0.118198	0.166296	-0.296647	-0.116192	-0.217891	0.21785	0.033117	0.165896	-0.0722626	0.0147199	-0.00760875	0.0720885	0.0154419	-0.0618875	0.0853306	-0.0703435	-0.0529741	-0.0363163	-0.114986	0.776798	0.13897	0.174504	0.0561259	0.144862	-0.469322	-0.36303	-0.236611
TDH3_pT185	TDH3_pT185=TDH3_pT235=	TDH3_pT185=TDH3_pT235=	TDH3_pT185=	0.0488038	-0.00140025	0.0391826	0.219499	-0.0248824	0.0711568	-0.109215	0.241593	0.0595767	0.0172231	0.088743	-0.0826422	0.086933	0.540899	-0.144463	-0.0200119	0.127056	0.0419847	-0.025021	0.0784376	-0.304778	-0.300752	-0.136955	-0.0674056	0.0353445	0.0490269	-0.304528	0.0101912	0.0369422	-0.245494	0.0744379	-0.0156916	0.0802538	0.0160618	-0.15103	0.228113	0.0694481	-0.0150107	-0.0133137	-0.050675	-0.170813	-0.0726021	-0.299532	0.0258409	-0.0675604	-0.283693
TDH3_pT235	TDH3_pT235=TDH3_pS239=TDH3_pS49=TDH3_pT185=	TDH3_pT235=TDH3_pS239=TDH3_pS49=TDH3_pT185=	TDH3_pT235=	0.0560528	0.0459401	0.0646765	0.119176	-0.529834	-0.00200672	-0.0633619	0.431857	0.0037378	-0.054688	0.0212903	-0.123048	0.210509	0.277073	-0.105059	0.102883	-0.0175668	0.0560348	-0.0404321	0.00793676	-0.226639	-0.457969	-0.058089	0.00291836	-0.0459893	0.0549762	-0.27154	0.00985811	0.126828	-0.244089	0.117438	-0.105521	0.0156036	0.00476197	-0.0113251	0.146711	0.0742922	0.14174	-0.132344	0.143922	-0.118018	-0.140183		0.0293844	-0.231344
TDH3_pT227	TDH3_pT227=TDH3_pT252=	TDH3_pT227=TDH3_pT252=	TDH3_pT227=	-0.933935	-0.0297309	0.0479242	0.224491	-0.205173	0.0640453	-0.341599	0.0348505	0.0223926	-0.0287364	-0.0187298	-0.152101	0.145254	0.180252	-0.105788	-0.0389291	-0.0267523	0.140783	0.0591962	0.045675	-0.262988	-0.380864	-0.187701	0.118086	-0.0714701	0.0650839	-0.230304	0.0440061	0.0539212	-0.183428	0.153834	-0.0917399	0.101223	0.019027	0.0148109	0.278817	0.0932465	0.0812224	0.137997	0.0942634	-0.0615803	0.0248291	-0.401316	0.0581824	-0.10577	-0.137878
TDH3_pT199	TDH3_pT199=TDH3_pS208=TDH3_pS207=TDH3_pS149=AHP1_pS30=	TDH3_pT199=TDH3_pS208=TDH3_pS207=TDH3_pS149=AHP1_pS30=	TDH3_pT199=	0.00673639	0.0697486	0.0671599	0.295058	-0.531778	0.0581589	-0.227821	0.0989421	0.0829133	-0.0355418	0.126811	-0.174968	-0.231945	0.0766882	-0.166578	0.076804	-0.0297665	0.0856646	-0.0293811	-0.0257118	-0.207187	-0.0425279	-0.0202679	-0.059618	-0.0261698	0.0547283	-0.337836	0.108219	0.0629564	-0.231237	0.134186	-0.0119632	0.0629196	-0.0169559	-0.272564	0.0754404	0.0776233	0.083148	0.00755087	0.0751643	0.00282929	-0.167554	-0.387596	-0.00269786	-0.161627	-0.0781674
TDH3_pT209	TDH3_pT209=TDH3_pS208=	TDH3_pT209=TDH3_pS208=	TDH3_pT209=	-0.520867	-0.0143226	0.128307	0.3105	-0.598504	-0.00503321	-0.384881	-0.0145563	0.0794793	-0.0689054	-0.0187872	-0.23521	-0.235521	0.0939516	0.121449	-0.0305218	-0.220967	0.178465	-0.106642	-0.058606	-0.145363	-0.127633	-0.0206537	-0.00421698	-0.175234	0.0117544	-0.479853	0.173652	-0.031566	-0.114392	0.153645	0.00333374	0.0136237	-0.0792783	-0.133394	0.0474533	0.129196	0.0980778	0.133263	0.0107843	-0.104357	-0.0488374	-0.460073	0.185748	-0.0307031	-0.0524521
TDH3_pS208	TDH3_pS208=TDH3_pS207=TDH3_pS149=TDH3_pT199=TDH3_pT209=	TDH3_pS208=TDH3_pS207=TDH3_pS149=TDH3_pT199=TDH3_pT209=	TDH3_pS208=	-0.140006	0.0662816	0.037202	0.0528752	-0.509711	0.0759245	-0.0196692	0.00998423	0.052277	-0.000965156	-0.0454805	-0.0756475	0.0537141	0.0429343	-0.1387	-0.0359072	-0.075491	0.116105	-0.122315	-0.00277373	-0.13728	-0.233011	-0.0553819	0.110637	-0.113458	0.0251183	-0.393298	-0.0212589	0.125768	-0.214851	0.163164	-0.0512405	0.107005	0.0271192	-0.0055034	0.0910427	0.0978305	0.144401	0.0611728	-0.00694391	-0.0282793	-0.0185638	-0.374491	0.0877107	-0.0446202	-0.131207
TDH3_pS207	TDH3_pS207=TDH3_pS149=GPM1_pS128=TDH3_pT199=TDH3_pS208=	TDH3_pS207=TDH3_pS149=GPM1_pS128=TDH3_pT199=TDH3_pS208=	TDH3_pS207=	-0.303104	0.0563524	0.0312594	0.129477	-0.562611	0.218785	-0.270037	0.130193	0.0605401	0.00171513	0.0353167	-0.142877			-0.0875891	-0.0476118	-0.156401	0.101653	-0.137679	-0.0163431		-0.266109		0.118175	-0.0241677	0.0746346	-0.364913	-0.0279299	0.0843681	-0.168075	0.138744	-0.0639358	0.0884941	0.0767592	-0.0199262	0.0728036		0.0839554	-0.0699214	0.0430648	-0.048104	-0.0482487	-0.335669	0.0451732	0.104448	-0.220813
TDH3_pS149	TDH3_pS149=TDH3_pT151=AHP1_pS171=TDH3_pT199=TDH3_pS208=TDH3_pS207=	TDH3_pS149=TDH3_pT151=AHP1_pS171=TDH3_pT199=TDH3_pS208=TDH3_pS207=	TDH3_pS149=	0.0410059	0.130408	0.0589901	0.00634162	-0.566789	0.195171	-0.260648	0.245277	0.00371294	0.00216315	0.196641	-0.0994213	0.000499583	0.0267198	-0.203876	0.0753002	0.131028	-0.00296345	0.0640512	0.112146	-0.168347	-0.184557	-0.0391517	-0.00375519	-0.0612399	0.0662835	-0.446376	-0.0167212	0.0191619	-0.119809	0.117525	-0.0115781	0.084075	0.0204408	-0.128151	0.0910848	0.0914417	0.0760496	0.0923283	0.0656928	-0.0263221	-0.120271	-0.402464	-0.000131043	-0.11068	-0.0884872
ACK1_pS27	ACK1_pS27=KRS1_pT62=APL3_pS723=PMA1_pT647=PFK2_pT184=CMK2_pS443=YDR239C_pS74=RPH1_pS459=HSL1_pT1210=PSK2_pT155=PAL1_pT323=PAL1_pS61=FPK1_pS292=FPK1_pS414pS426=NOG2_pS60=SEC16_pT1539=SEC16_pS1611=SMY2_pS84=SMY2_pT129=SLU7_pT293=CYR1_pT1647=ALY2_pS838=ALY2_pS201=BSP1_pT526=PAN1_pS1252=PAN1_pS759=PAN1_pS1253pT1256=TIF3_pT370=PDR5_pS54pS58=PIK1_pS396=PRK1_pS613=WHI4_pT291=RDI1_pT27=LEU1_pS748=RAS2_pS…	ACK1_pS27=KRS1_pT62=APL3_pS723=PMA1_pT647=PFK2_pT184=CMK2_pS443=YDR239C_pS74=RPH1_pS459=HSL1_pT1210=PSK2_pT155=PAL1_pT323=FPK1_pS292=FPK1_pS414pS426=NOG2_pS60=SEC16_pT1539=SEC16_pS1611=SMY2_pS84=SMY2_pT129=SLU7_pT293=CYR1_pT1647=ALY2_pS838=ALY2_pS201=BSP1_pT526=PAN1_pS1252=PAN1_pS759=PAN1_pS1253pT1256=TIF3_pT370=PDR5_pS54pS58=PIK1_pS396=PRK1_pS613=WHI4_pT291=RDI1_pT27=LEU1_pS748=RAS2_pS225=SBE22_…	ACK1_pS27=PAL1_pS61=	0.0252977		0.217012	0.676593	0.147292	-0.240408			0.0428381	-0.906049		-0.267438	0.0161141	0.55852		0.131324			0.192167		-0.233979		0.054614		-0.2034	-0.0727557						-0.0361305					-0.217105	-0.0977535			-0.0196903		-0.256061	0.0717846	-0.880926	0.174379
APL3_pS736	APL3_pS736=APL3_pS738=CTR86_pS559=	APL3_pS736=APL3_pS738=CTR86_pS559=	APL3_pS736=	-0.0529318	-0.022579	-0.0635544	0.181052	0.369211	0.0548551	0.39375	-0.0164345	-0.0537968	0.10112	0.0792778	-0.0351377	-0.0407244	0.215343	-0.026062	-2.07244e-05	-0.0371562	0.00980973	0.0526907	-0.0283731	-0.114909	-0.200493	-0.0699209	0.0600705	-0.0100272	0.0953005	0.0414743	0.0199863	0.0231275	0.00142705	0.000939641	-0.0562762	0.0226015	0.221009	0.0506733	-0.0176434	-0.0257429	0.0901005	-0.307735	0.0224748	-0.0464114	0.0555678	-0.0200824	0.00729794	0.0195186	-0.106823
APL3_pT727	APL3_pT727=APM4_pS180pS181=APM4_pS179pS180=PAL1_pT323=PAL1_pS49=PAL1_pT218=TOM70_pS174=ALY2_pS838=PAN1_pT1256=CHS3_pT538=CMK1_pS417=OSH3_pT210=PTK2_pS623=PTK2_pS752=PTK2_pT56=PTK2_pS775=PTK2_pS587=PTK2_pS592=PTK2_pS595=PTK2_pT56pS65=OSH2_pT419pS422=BBC1_pS166=BBC1_pT513=BBC1_pT850=AIM21_pT58=AIM21_pS19=AIM21_pS83=AIM21_pT18=AIM21_pT84=AIM21_pT85=AVL9_pS493=PKC1_pT683=VHS3_pT90=YOL036W_pS469=PTP3_…	APL3_pT727=APM4_pS180pS181=APM4_pS179pS180=PAL1_pT323=PAL1_pS49=PAL1_pT218=TOM70_pS174=ALY2_pS838=PAN1_pT1256=CHS3_pT538=CMK1_pS417=OSH3_pT210=PTK2_pS623=PTK2_pS752=PTK2_pT56=PTK2_pS775=PTK2_pS587=PTK2_pS592=PTK2_pS595=PTK2_pT56pS65=OSH2_pT419pS422=BBC1_pS166=BBC1_pT513=BBC1_pT850=AIM21_pT58=AIM21_pS19=AIM21_pS83=AIM21_pT18=AIM21_pT84=AIM21_pT85=AVL9_pS493=PKC1_pT683=VHS3_pT90=YOL036W_pS469=PTP3_…	APL3_pT727=	-0.00794015	-0.0249535	0.0500209	0.0482994	-0.178503	0.0911456	-0.0368041	-0.160207	-0.111893	-0.896793	-0.124102	-0.111983	-0.092751	-0.0401355	0.20939	0.0546172	-0.0520417	0.0305785	0.0069108	0.104351	-0.0253649	0.283272	0.0722778	-0.168015	-0.0221449	0.056465	-0.0716687	0.130822	-0.04537	-0.0622371	-0.0872081	-0.0177061	-0.114039	-0.00262716	-0.193064	-0.0714695	-0.0451277	0.033768	0.780082	0.0534563	-0.126761	-0.205221	-0.133445	-0.00411416	-0.0102165	0.152286
APM4_pS180pS181	APM4_pS180pS181=APM4_pS179pS180=PAL1_pT323=PAL1_pS49=FPK1_pS414=SEC16_pT1962=TOM70_pS174=ALY2_pS838=PAN1_pT1256=PAN1_pS1253pT1256=STT4_pT470=OSH3_pT210=PTK2_pS623=PTK2_pS752=PTK2_pT56=PTK2_pS775=PTK2_pS587=PTK2_pS595=OSH2_pS451=OSH2_pT419pS422=BBC1_pS166=BBC1_pT513=BBC1_pT850=AIM21_pS19=AIM21_pS83=AIM21_pT18=AIM21_pT84=AIM21_pT85=YHR131C_pS523=AVL9_pS493=TAO3_pS277=PKC1_pT683=EDE1_pT513=PTP3_pT75…	APM4_pS180pS181=APM4_pS179pS180=PAL1_pT323=PAL1_pS49=FPK1_pS414=SEC16_pT1962=TOM70_pS174=ALY2_pS838=PAN1_pT1256=PAN1_pS1253pT1256=STT4_pT470=OSH3_pT210=PTK2_pS623=PTK2_pS752=PTK2_pT56=PTK2_pS775=PTK2_pS587=PTK2_pS595=OSH2_pS451=OSH2_pT419pS422=BBC1_pS166=BBC1_pT513=BBC1_pT850=AIM21_pS19=AIM21_pS83=AIM21_pT18=AIM21_pT84=AIM21_pT85=YHR131C_pS523=AVL9_pS493=TAO3_pS277=PKC1_pT683=EDE1_pT513=PTP3_pT75…	APM4_pS180pS181=		-0.0649665	0.0740782	0.304296	-0.341885	-0.0489092	0.122303	-0.327355	-0.0657249	-1.20425	-0.121252	0.0245849	-0.156781	0.255786	0.278147	-0.0602145	-0.205276	0.221662		-0.0180126	-0.0784734	0.325571	0.0963322	-0.0227359	-0.0628918	0.0267174	0.00209448	0.182641	0.075339	-0.0661296	-0.239205	0.0761758	-0.180727	-0.138302	-0.121578	0.135402	-0.0415293	0.101165		0.130174	-0.0639497	-0.185286	-0.0951287	0.102667		0.174795
GSY2_pS655	GSY2_pS655=GSY1_pS655=GIP4_pS464=MOT2_pS360=YGR054W_pS560pS564=PKH3_pS680pS683=SWI4_pS1003pS1007=	GSY2_pS655=GSY1_pS655=	GSY2_pS655=GIP4_pS464=MOT2_pS360=YGR054W_pS560pS564=PKH3_pS680pS683=SWI4_pS1003pS1007=	-0.0251448	0.0895556	0.0770079	-0.096592	0.0810179	0.436092	0.290966	0.193015	0.0302298	-0.0085077	-0.0301008	0.138419	-0.491105	0.288082	0.327094	-0.0851453	-0.156882	-0.29586	-0.0387817	-0.0358741	0.02215	-0.0464732	-0.0174414	-0.160677	-0.060735	-0.0723682	-0.0587556	-0.00330078	0.0929087	0.1039	0.000650049	-0.0461543	-0.0428717	0.00602005	0.0325251	-0.0608937	0.0990895	0.00319192	1.45553	-0.250102	-0.0938556	0.0309567	0.113901	0.119686	-0.0258878	-0.136742
KRS1_pT62	KRS1_pT62=PMA1_pT647=GCS1_pS278=PFK2_pT184=CMK2_pS443=RPH1_pS459=PAL1_pT323=PAL1_pS49=NOG2_pS60=SEC16_pT1539=SEC16_pT1962=SMY2_pS84=SLU7_pT293=TIF4632_pT314=CYR1_pT1647=TOM70_pS174=ALY2_pS838=NUP1_pT570=BSP1_pT526=PAN1_pS759=PAN1_pS1252pT1256=TIF3_pT370=CHS3_pS537pT538=PIK1_pS396=RDI1_pT27=LEU1_pT769=SBE22_pS201=EGD1_pT151=PTK2_pS623=PTK2_pS752=PTK2_pS632=PTK2_pS587=PTK2_pS592=PTK2_pS595=PTK2_pT5…	KRS1_pT62=PMA1_pT647=GCS1_pS278=PFK2_pT184=CMK2_pS443=RPH1_pS459=PAL1_pT323=PAL1_pS49=NOG2_pS60=SEC16_pT1539=SEC16_pT1962=SMY2_pS84=SLU7_pT293=TIF4632_pT314=CYR1_pT1647=TOM70_pS174=ALY2_pS838=NUP1_pT570=BSP1_pT526=PAN1_pS759=PAN1_pS1252pT1256=TIF3_pT370=CHS3_pS537pT538=PIK1_pS396=RDI1_pT27=LEU1_pT769=SBE22_pS201=EGD1_pT151=PTK2_pS623=PTK2_pS752=PTK2_pS632=PTK2_pS587=PTK2_pS592=PTK2_pS595=PTK2_pT5…	KRS1_pT62=	-0.060813	0.105573	0.498753	1.26519	1.62906	-0.156346	0.147508	-0.285393	-0.164479	-1.4576	-0.441182	-0.27319	0.0676507	0.722625	0.651349	0.195855	-0.0882333	0.238995	0.11028	-0.0184568	0.00199933	0.178705	-0.0708676	-0.0746785	-0.0921265	-0.184978	0.0878986	0.346518	0.0141632	-0.354613	-0.194153	-0.353881	-0.332862	-0.0973587	-0.28395	0.571278	-0.0291305	-0.0884202	0.582343	0.0981406	-0.306218	-0.141557	-0.284432	0.151079	-0.417947	0.154119
DPS1_pS14	DPS1_pS14=SPN1_pT15=SPN1_pS117=GCS1_pT161=GCS1_pS157=GCS1_pS157pT161=USA1_pS376=CYC8_pS815pS817=RPL7A_pT8=CBF1_pT138=YTA7_pS1142=RFC1_pS80=MDN1_pT4388=MDN1_pT4413=SEC16_pS30=BLM10_pS62pT64=VPS1_pS599=SNF12_pT21=ISW1_pT694=TIF4632_pT196=TIF4631_pT276=RSC2_pS682=NOC2_pS70=SEC21_pT638=CHD1_pT1306=PAN1_pS1003=CDC60_pT142=XRN1_pS1505pS1510=YGR054W_pS564=YGR054W_pS564pS567=LAS1_pS444=ABP1_pS183=ABP1_pS…	DPS1_pS14=SPN1_pT15=SPN1_pS117=GCS1_pT161=GCS1_pS157=GCS1_pS157pT161=USA1_pS376=CYC8_pS815pS817=RPL7A_pT8=CBF1_pT138=YTA7_pS1142=RFC1_pS80=MDN1_pT4388=MDN1_pT4413=SEC16_pS30=BLM10_pS62pT64=VPS1_pS599=SNF12_pT21=ISW1_pT694=TIF4632_pT196=TIF4631_pT276=RSC2_pS682=NOC2_pS70=SEC21_pT638=CHD1_pT1306=PAN1_pS1003=CDC60_pT142=XRN1_pS1505pS1510=YGR054W_pS564=YGR054W_pS564pS567=LAS1_pS444=ABP1_pS183=ABP1_pS…	DPS1_pS14=	-0.0417413	-0.0637086	-0.00696512	1.20852	0.587773	0.140849		0.268631	0.0650588	-0.0209683	0.24746	-0.0796214	1.15137	0.268765	-0.0612981	0.544217	-0.111281		-0.23041	-0.157507	0.0136813	-0.292339	-0.135062	0.275062	0.00319528	0.0221353	0.287444	-0.161167	0.0210323	-0.153073	-0.00457197	-0.111477	0.0980842	0.177732	-0.714054	0.303525	-0.0248731	0.0463473			-0.064944	0.25827	0.0675577	0.00970737	0.0282783	-0.0583733
SPT8_pT87	SPT8_pT87=SPN1_pS89=HSL1_pS899=HSE1_pS162=SPA2_pS1263=ENP2_pS671pS672=VTC3_pS621pS622=SPT8_pT85=	SPT8_pT87=SPN1_pS89=HSL1_pS899=HSE1_pS162=SPA2_pS1263=ENP2_pS671pS672=VTC3_pS621pS622=SPT8_pT85=	SPT8_pT87=	0.303683	-0.240645	-0.097458	0.229973	0.364442	0.02368	0.138237	-0.0507081	0.109078	0.0149515	-0.385196	-0.0544836	0.357194	0.0750071	0.0401889	-0.33886	-0.352803	0.0749665	-0.247811	-0.377421	0.0723706	-0.282707	-0.109209	0.225673	-0.136077	-0.339048	0.593978	0.0552298	0.215195		0.0901958		-0.117923	-0.0107748	0.230449		-0.0456701	0.167749		0.189559			-0.0287575	-0.106247	-0.393898	-0.252397
SPN1_pS26	SPN1_pS26=SPN1_pS23=CYC8_pS780=RAD23_pS121=MDN1_pT4413=NUP2_pS399=RPS7B_pS187=SWI3_pS88=CET1_pS151=LEO1_pS34=DOT6_pT589=PSY4_pS415=PHO2_pS147=CBC2_pS177=	SPN1_pS26=SPN1_pS23=CYC8_pS780=RAD23_pS121=MDN1_pT4413=NUP2_pS399=RPS7B_pS187=SWI3_pS88=CET1_pS151=LEO1_pS34=DOT6_pT589=PSY4_pS415=PHO2_pS147=CBC2_pS177=	SPN1_pS26=	-0.104831	-0.0486594	0.0917097	0.75448	0.71531	-0.401434	-0.378574	-0.174546	0.130127	0.00327637	0.133877	-0.034208	1.3458	0.922462	0.302153	0.799661	-0.142793	0.032405	-0.017564	-0.144668	-0.211952	0.110937	-0.1133	-0.0127738	0.00584179	-0.152333	0.095573	0.0295922	-0.100999	-0.153742	0.0416051	0.0513276	-0.110012	-0.0534411	-0.144521	0.132032	-0.247184	0.090278		0.165587	0.0210662	-0.0217838	0.0694221	-0.0268911	-0.0578874	-0.0787026
SPN1_pT15	SPN1_pT15=SPN1_pS117=GCS1_pT161=GCS1_pS157=GCS1_pS157pT161=CYC8_pS790=CYC8_pS817=CYC8_pS815pS817=RPL7A_pT8=CBF1_pT138=YTA7_pS1142=YTA7_pS1301=MDN1_pT4388=SEC16_pS30=VPS1_pS599=ISW1_pT694=TIF4632_pT196=RSC2_pS682=NOC2_pS70=SEC21_pT638=CHD1_pT1306=CDC60_pT142=YGR054W_pS564=YGR054W_pS560pS567=YGR054W_pS564pS567=LAS1_pS444=ABP1_pS183=ABP1_pS169=ABP1_pT157=ABP1_pT181pS183=MPP10_pS177=MPP10_pS176pS177=…	SPN1_pT15=SPN1_pS117=GCS1_pT161=GCS1_pS157=GCS1_pS157pT161=CYC8_pS790=CYC8_pS815pS817=RPL7A_pT8=CBF1_pT138=YTA7_pS1142=YTA7_pS1301=MDN1_pT4388=SEC16_pS30=VPS1_pS599=ISW1_pT694=TIF4632_pT196=RSC2_pS682=NOC2_pS70=SEC21_pT638=CHD1_pT1306=CDC60_pT142=YGR054W_pS564=YGR054W_pS560pS567=YGR054W_pS564pS567=LAS1_pS444=ABP1_pS183=ABP1_pS169=ABP1_pT157=ABP1_pT181pS183=MPP10_pS177=MPP10_pS176pS177=NUP60_pS312…	SPN1_pT15=CYC8_pS817=SHP1_pS108=TDA11_pS286=AXL2_pS734=	0.202171	-0.025313	0.0625583	0.970397	0.438023	0.39474	0.711558	-0.241644	0.0126822	0.00865388	0.439234	-0.118017	1.13974	-0.243602	-0.267016	0.0427719	0.0365443	-0.0993035	0.105086	-0.155686	0.083466	-0.505093	-0.167812	-0.107127	0.0134041	0.127309	0.488562	-0.0283119	0.00638457	0.0404805	-0.2278	-0.200768	0.0375959	0.147285	-1.58642	0.289189	-0.0183135	-0.0644317	-0.329692	-0.0734938	-0.020644	0.281784	0.0444384	-0.0374049	-0.0862695	-0.222432
STI1_pS227	STI1_pS227=CDC48_pT735=SPT5_pS36=HOS3_pS629=TPK1_pS37=SPT6_pS39pS40=SEG1_pS352=MFT1_pS368=UTP14_pS34pS35=TIF4632_pS351=TIF4632_pS322=TIF3_pT387=CHS5_pS590=GEA2_pS284=YFR016C_pT861=PIB1_pS191=PTK2_pS711=TRI1_pS225=GTS1_pS153=UBP2_pS907=AIM21_pT277pS284=CBF5_pT423=UTP8_pT95=DOP1_pS244=VPS29_pS188=TSR4_pS10pS16=CUE5_pT70=BUG1_pS87=PEX19_pS62=DEF1_pT338=SOL1_pT320=	STI1_pS227=CDC48_pT735=SPT5_pS36=HOS3_pS629=TPK1_pS37=SEG1_pS352=MFT1_pS368=UTP14_pS34pS35=TIF4632_pS351=TIF4632_pS322=TIF3_pT387=CHS5_pS590=GEA2_pS284=YFR016C_pT861=PIB1_pS191=PTK2_pS711=TRI1_pS225=GTS1_pS153=UBP2_pS907=AIM21_pT277pS284=CBF5_pT423=UTP8_pT95=DOP1_pS244=VPS29_pS188=TSR4_pS10pS16=CUE5_pT70=BUG1_pS87=PEX19_pS62=DEF1_pT338=SOL1_pT320=	STI1_pS227=SPT6_pS39pS40=	0.0181571	-0.0154682	-0.019831	0.342905	0.0267405	-0.179188	-0.876967	-0.0322377	0.0418143	0.0083326	0.0307836	-0.0808542	-0.0740481	-0.0438414	-0.0474132	-0.0510736	-0.0179859	0.0702405	0.0503787	-0.0751523	-0.0440285	-0.135966	-0.0532645	-0.0209453	0.0358817	-0.0176153	0.128149	0.0494033	0.0171232	-0.174221	-0.0313908	-0.0126603	0.00414811	0.0838951	0.0125602	0.0991234	-0.066205	0.0120649	0.0348106	0.0479036	-0.0177327	-0.0691049	-0.121293	-0.0252081	-0.00592242	-0.205828
SPT5_pS1032	SPT5_pS1032=SPT5_pS1043=SPT5_pS1009=PUF4_pS254=PAL1_pT436=SEC16_pS841=NHA1_pS830=BDP1_pS178=BUD3_pS1603=NTH1_pS21=YGL140C_pT1169=TCO89_pT12=RTG3_pS227pS229=MSN2_pS633=MSN2_pS632=MSN4_pS279=MSN4_pS263=YPK1_pS64=YML119W_pS72=KKQ8_pS238=IDS2_pS163=PMD1_pT818=MLF3_pS320=	SPT5_pS1032=SPT5_pS1043=SPT5_pS1009=PUF4_pS254=PAL1_pT436=SEC16_pS841=NHA1_pS830=BDP1_pS178=BUD3_pS1603=NTH1_pS21=YGL140C_pT1169=TCO89_pT12=RTG3_pS227pS229=MSN2_pS633=MSN2_pS632=MSN4_pS279=MSN4_pS263=YPK1_pS64=YML119W_pS72=KKQ8_pS238=IDS2_pS163=PMD1_pT818=MLF3_pS320=	SPT5_pS1032=	-0.0947017	0.276771			-0.116097	-0.0491243	-0.30717	0.169519	-0.0290507		-0.231835	0.0270787	1.08708	0.00704571	-0.0418434	0.0447595	-0.00570239	0.278752	-0.0766693	-0.0810392	0.0523709	-0.0597572	-0.0877486	0.0947722			-0.147422	-0.118423	-0.00649336	-0.111831	-0.117061	-0.0222971	-0.123363	0.298516	0.0280252	-0.0955551	-0.211541		0.428043	0.186563	0.0373118	-0.051635	0.016269	-0.0565337	-0.0781184	0.15701
SPT5_pS1043	SPT5_pS1043=SPT5_pS1052=SPT5_pS1009=GIP4_pS536=GIP4_pS534=SLA1_pS449=DSF2_pS122=YDR239C_pS74=PAL1_pT436=SEC16_pS841=PFK26_pS644=NHA1_pS830=BUD3_pS1603=TIF3_pS298=GIP3_pS143=RGC1_pS765=ASK10_pS1095=ASK10_pS628=TSC11_pS19=KEL1_pS23=ADE1_pS175=YSP2_pS596=HAL5_pS233=HAL5_pS19=RTG3_pS259=RTG3_pS227pS229=SBE22_pS242=SBE22_pS56=ENT4_pT206=ENT1_pT384=HAA1_pS473=SLT2_pT190pY192=MSN4_pS279=DOT6_pS456=DOT6_…	SPT5_pS1043=SPT5_pS1052=SPT5_pS1009=GIP4_pS536=GIP4_pS534=SLA1_pS449=DSF2_pS122=YDR239C_pS74=PAL1_pT436=SEC16_pS841=PFK26_pS644=NHA1_pS830=BUD3_pS1603=TIF3_pS298=GIP3_pS143=RGC1_pS765=ASK10_pS1095=ASK10_pS628=TSC11_pS19=KEL1_pS23=ADE1_pS175=YSP2_pS596=HAL5_pS233=HAL5_pS19=RTG3_pS259=RTG3_pS227pS229=SBE22_pS242=SBE22_pS56=ENT4_pT206=ENT1_pT384=HAA1_pS473=SLT2_pT190pY192=MSN4_pS279=DOT6_pS456=DOT6_…	SPT5_pS1043=	-0.030525	0.0101514	-0.22256	0.429981	-0.101644	-0.537346	-0.00691602	0.327527	-0.0501849	0.00783261	-0.396659	-0.0427559	1.26576	0.0788789	0.0557148	-0.107724	-0.139004	0.0952454	-0.210691	-0.190928	-0.0109125	-0.0458594	-0.0316805	0.211468	-0.0432533	-0.0918728	-0.0498132	-0.0450146	0.136897	-0.112726	-0.0319075	-0.0426667	-0.180792	-0.0462799	-0.0494369	0.275437	-0.0570832	0.00544203	0.470145	-0.0915062	-0.0769178	-0.283917	0.0196776	0.0583898	-0.0349492	-0.0629773
SSD1_pT482	SSD1_pT482=SPT5_pS1009=GIP4_pS536=GIP4_pS534=SLA1_pS449=YDR239C_pS74=PXR1_pS230=ROD1_pS694=ROD1_pS623=HSL1_pT1210=SEC16_pS759=SEC16_pS841=RPL3_pS38=MCM3_pS781=NHA1_pS830=BDP1_pS164=TIF3_pS298=GIP3_pS143=GIP3_pS66=GIP3_pS68=ASK10_pS1095=ASK10_pS628=ASK10_pS627=ASK10_pY630=ASK10_pT1053=BNI1_pS19=SYH1_pS687=DCP2_pS725pS729=YSP2_pS596=PCT1_pS16=PCT1_pS18=HAL5_pS233=HAL5_pS19=YGL140C_pT1169=YGL140C_pS…	SSD1_pT482=SPT5_pS1009=GIP4_pS536=GIP4_pS534=SLA1_pS449=YDR239C_pS74=PXR1_pS230=ROD1_pS694=ROD1_pS623=HSL1_pT1210=SEC16_pS759=SEC16_pS841=RPL3_pS38=NHA1_pS830=BDP1_pS164=TIF3_pS298=GIP3_pS143=GIP3_pS66=GIP3_pS68=ASK10_pS1095=ASK10_pS628=ASK10_pS627=ASK10_pY630=ASK10_pT1053=BNI1_pS19=SYH1_pS687=DCP2_pS725pS729=YSP2_pS596=PCT1_pS16=PCT1_pS18=HAL5_pS233=HAL5_pS19=YGL140C_pT1169=YGL140C_pS1167=SBE22_…	SSD1_pT482=MCM3_pS781=CYK3_pS122=BOI2_pS523=	0.397247	-0.0237816	0.541982	0.417436	0.0505334	-0.530296		1.11015	-0.125687	0.000888873	-0.499327	0.703532	0.765145	-0.43068	-0.21901	-0.00255846	-0.0339814		-0.66279	-0.245575	-0.126251	-0.0290568	-0.214013	0.20564	-0.0446109	0.00570469	-0.0199649	-0.361988	0.0629151	0.113788	-0.0385166		0.0657852	0.106219	0.189995	0.395081	0.156417	-0.142451				-0.0308005		-0.15755	-1.00512
SPT5_pS136	SPT5_pS136=SPT5_pS36=PAF1_pS388=NOP12_pS70=PFK1_pS179=NUP159_pS1065pS1068=VID27_pS386pS390=YTA7_pS73=SPT6_pS39=SPT6_pS134=SPT6_pS39pS40=SEC16_pS313=TIF4632_pS351=RPG1_pT513=RPG1_pS508pT513=NUP2_pS163=SPB1_pT347=RPC37_pT61=YKR018C_pS377pS380=MPP10_pS176pS177=YFR016C_pT861=SWI3_pS263=CTI6_pS452=HCA4_pS714=PWP1_pS108=TCO89_pT158pS166=HOS4_pT192=SUI3_pS40=PTK2_pS711=DSL1_pS395=REG1_pS242=PWP2_pS232=S…	SPT5_pS136=SPT5_pS36=PAF1_pS388=NOP12_pS70=PFK1_pS179=YTA7_pS73=SPT6_pS134=SEC16_pS313=TIF4632_pS351=RPG1_pT513=RPG1_pS508pT513=SPB1_pT347=RPC37_pT61=YKR018C_pS377pS380=MPP10_pS176pS177=YFR016C_pT861=SWI3_pS263=CTI6_pS452=PWP1_pS108=HOS4_pT192=SUI3_pS40=PTK2_pS711=DSL1_pS395=REG1_pS242=PWP2_pS232=SAS10_pS336pS339=SEC31_pS473=SEC31_pS349=PDP3_pS161=CBF5_pS473=TSR3_pS286pS289=UTP8_pT95=YCR016W_pS21…	SPT5_pS136=NUP159_pS1065pS1068=VID27_pS386pS390=SPT6_pS39=SPT6_pS39pS40=NUP2_pS163=HCA4_pS714=TCO89_pT158pS166=SAS10_pS339=NSR1_pS129=NSR1_pS131=NSR1_pS96=NSR1_pS97=NSR1_pS127pS129=NSR1_pS129pS131=FAP7_pS188=	-0.0596469	-0.00369915	-0.0289731	0.466101	0.922623	-0.160892	-1.18116	-0.172869	0.0644518	-0.0463985	-0.0757038	-0.0836688	0.175616	0.036358	0.0371319	0.10382	-0.211075	0.261671	-0.0821662	-0.214552	0.090282	-0.0188891	-0.000468669	0.140211	-0.00515944	-0.110794	0.109919	-0.0921432	0.0408514	-0.0748024	0.0230043	-0.0772287	-0.0263246	0.0802801	0.170062	0.158178	-0.0448791	0.109127	0.222281	0.0684236	-0.0455252	0.0996265	-0.0663221	-0.0107435	0.0197671	0.012243
SPN1_pS117	SPN1_pS117=GCS1_pT161=GCS1_pS157=GCS1_pS157pT161=FUN30_pS451=CYC8_pS817=CYC8_pS815pS817=RPL7A_pT8=CBF1_pT138=YTA7_pS1142=RNR1_pS816=SEC16_pS30=VPS1_pS599=SNF12_pT21=MDS3_pS919=ISW1_pT694=TIF4632_pT196=RSC2_pS682=NOC2_pS70=SEC21_pT638=CHD1_pT1306=CDC60_pT142=YGR054W_pS564=YGR054W_pS560pS567=LAS1_pS444=ABP1_pS183=ABP1_pS169=ABP1_pT157=ABP1_pT181pS183=MPP10_pS177=MPP10_pS176pS177=NUP60_pS312=SRP40_p…	SPN1_pS117=GCS1_pT161=GCS1_pS157=GCS1_pS157pT161=FUN30_pS451=CYC8_pS815pS817=RPL7A_pT8=CBF1_pT138=YTA7_pS1142=RNR1_pS816=SEC16_pS30=VPS1_pS599=SNF12_pT21=ISW1_pT694=TIF4632_pT196=RSC2_pS682=NOC2_pS70=SEC21_pT638=CHD1_pT1306=CDC60_pT142=YGR054W_pS564=YGR054W_pS560pS567=LAS1_pS444=ABP1_pS183=ABP1_pS169=ABP1_pT157=ABP1_pT181pS183=MPP10_pS177=MPP10_pS176pS177=NUP60_pS312=SRP40_pT289=SNF2_pS716=ZEO1_p…	SPN1_pS117=CYC8_pS817=MDS3_pS919=TDA11_pS286=IDS2_pS25=NOT3_pT305pS307=	0.0509183		0.302107	1.05236	0.794049	0.210428	0.586003	-0.138058	0.0722499	-0.129343	0.672381	0.0238635	1.62245	-0.124589		0.365924	-0.0258821	0.108406	0.0969319		-0.101048	-0.472556	-0.0694035	0.0826549	-0.081147	0.151445		-0.0435032	-0.0343963	-0.126765	-0.0340565			0.305826	-4.14003	0.163295	0.0545539	0.0427627		-0.280015		0.333937	0.119717	-0.0522021	-0.201238	-0.394494
GCS1_pT161	GCS1_pT161=GCS1_pS157=GCS1_pT170=GCS1_pS157pT161=USA1_pS376=CYC8_pS815pS817=RPL7A_pT8=CBF1_pT138=YTA7_pS1142=YTA7_pS1301=MDN1_pT4388=MHP1_pS198=SEC16_pS30=BLM10_pS62pT64=VPS1_pS599=SNF12_pT21=IES1_pT535=ISW1_pT694=TIF4632_pT196=TIF4631_pT276=RSC2_pS682=NOC2_pS70=SEC21_pT638=CHD1_pT1306=PAN1_pS1003=CDC60_pT142=YGR054W_pS564=YGR054W_pS564pS567=CHS5_pS285=LAS1_pS444=ABP1_pS183=ABP1_pS169=ABP1_pT157=…	GCS1_pT161=GCS1_pS157=GCS1_pT170=GCS1_pS157pT161=USA1_pS376=CYC8_pS815pS817=RPL7A_pT8=CBF1_pT138=YTA7_pS1142=YTA7_pS1301=MDN1_pT4388=MHP1_pS198=SEC16_pS30=BLM10_pS62pT64=VPS1_pS599=SNF12_pT21=IES1_pT535=ISW1_pT694=TIF4632_pT196=TIF4631_pT276=RSC2_pS682=NOC2_pS70=SEC21_pT638=CHD1_pT1306=PAN1_pS1003=CDC60_pT142=YGR054W_pS564=YGR054W_pS564pS567=CHS5_pS285=LAS1_pS444=ABP1_pS183=ABP1_pS169=ABP1_pT157=…	GCS1_pT161=	0.166779	-0.0604686	0.217019	1.57163	1.29104	0.257319	0.734667	0.0567941	-0.0115579	-0.0729077	0.229215	-0.282046	1.52798	0.341477	-0.0820982	0.288308	-0.122446	0.133753	-0.12406	-0.179147	0.0437597	-0.40252	-0.191459	0.313952	-0.0341083	0.0689979	0.496315	-0.30494	-0.0533161	-0.0960897	-0.0381276	-0.23059	0.0407569	0.319173	-1.30721	0.194612	-0.00608471	0.10799	-0.173901	-0.0990535	-0.146534	0.387864	0.0612386	0.0313915	-0.0743691	-0.251015
GCS1_pS157	GCS1_pS157=GCS1_pS157pT161=FUN30_pS451=CYC8_pS817=CYC8_pS815pS817=RPL7A_pT8=CBF1_pT138=YTA7_pS1142=MDN1_pT4388=SEC16_pS30=BLM10_pS62pT64=RSC30_pS152=VPS1_pS599=SNF12_pT21=MDS3_pS919=IES1_pT535=ISW1_pT694=TIF4632_pT196=TIF4631_pT276=RSC2_pS682=NOC2_pS70=SEC21_pT638=CHD1_pT1306=PAN1_pS1003=CDC60_pT142=YGR054W_pS564=YGR054W_pS560pS567=YGR054W_pS564pS567=LAS1_pS444=ABP1_pS183=ABP1_pS169=ABP1_pT157=AB…	GCS1_pS157=GCS1_pS157pT161=FUN30_pS451=CYC8_pS815pS817=RPL7A_pT8=CBF1_pT138=YTA7_pS1142=MDN1_pT4388=SEC16_pS30=BLM10_pS62pT64=RSC30_pS152=VPS1_pS599=SNF12_pT21=IES1_pT535=ISW1_pT694=TIF4632_pT196=TIF4631_pT276=RSC2_pS682=NOC2_pS70=SEC21_pT638=CHD1_pT1306=PAN1_pS1003=CDC60_pT142=YGR054W_pS564=YGR054W_pS560pS567=YGR054W_pS564pS567=LAS1_pS444=ABP1_pS183=ABP1_pS169=ABP1_pT157=ABP1_pT181pS183=MPP10_pS…	GCS1_pS157=CYC8_pS817=MDS3_pS919=RLF2_pS125=SHP1_pS108=TDA11_pS286=AXL2_pS734=	0.201033	-0.111597	0.210682	0.995129	0.719904	0.162001	0.653086	0.0824608	-0.0681131	-0.0186229	0.339245	-0.167107	1.45623	0.174494	-0.12374	0.36085	0.111396	0.0715417	0.0281769	-0.0621462	0.0399912	-0.371564	-0.068961	0.216176	-0.0103425	0.0919369	0.339086	-0.158611	-0.0888989	-0.0445063	-0.146139	-0.0928321	0.0423524	0.138001	-1.44756	0.126878	-0.0379288	-0.0400067	-1.23378	-0.102881	-0.0148333	0.158364	0.0127057	-0.0144161	0.0166133	-0.135649
GCS1_pT170	GCS1_pT170=GCS1_pS157pT161=USA1_pS376=BLM10_pS62pT64=VPS1_pS599=TIF4631_pT276=PAN1_pS1003=CDC60_pT142=CHS5_pS285=ABP1_pS183=ABP1_pS169=ABP1_pT157=ABP1_pT181pS183=TPS3_pS150=APA1_pT60=PUP2_pS56=SHP1_pS315=PRP43_pS38=UBP3_pS399=PSP2_pS340=UPC2_pT122=SRO9_pT69=RPC53_pT232=YLR257W_pT8=BRE5_pS282=BRE5_pT336pS340=CMR1_pS99=GCS1_pT161=	GCS1_pT170=GCS1_pS157pT161=USA1_pS376=BLM10_pS62pT64=VPS1_pS599=TIF4631_pT276=PAN1_pS1003=CDC60_pT142=CHS5_pS285=ABP1_pS183=ABP1_pS169=ABP1_pT157=ABP1_pT181pS183=TPS3_pS150=APA1_pT60=PUP2_pS56=SHP1_pS315=PRP43_pS38=UBP3_pS399=PSP2_pS340=UPC2_pT122=SRO9_pT69=RPC53_pT232=YLR257W_pT8=BRE5_pS282=BRE5_pT336pS340=CMR1_pS99=GCS1_pT161=	GCS1_pT170=	0.149038	-0.213781	0.0689478	1.28339	1.02365	-0.352426	0.507523	0.874278	0.0489305	0.0631265	-0.072852	-0.14798	0.0755758	0.152858	0.149509	0.181322	0.0153853	0.761525	-0.0329541	-0.245724	0.105188	-0.444633	0.00426924	0.198021	-0.0610081	0.016798	0.161519	-0.135814	-0.136364	-0.194611	-0.193621	-0.247626	-0.0873519	0.073499	-0.564278	0.454465	-0.0693405	-0.00647528	-0.0636078	-0.173953	-0.144057	0.139621	-0.0697783	-0.032057	-0.43156	0.0326507
GSY1_pS655	GSY1_pS655=GIP4_pS464=RSA3_pT88=MOT2_pS360=YGR054W_pS560pS564=NUP60_pS81=RCN1_pS117=PKH3_pS680pS683=DOT6_pS352=NOT3_pS446=NOT3_pS442=SWI4_pS1007=EAF7_pS393=BNI5_pS332=SPT20_pS438=MIT1_pS250=MED6_pS225=GSY2_pS655=	GSY1_pS655=RSA3_pT88=SWI4_pS1007=GSY2_pS655=	GSY1_pS655=GIP4_pS464=MOT2_pS360=YGR054W_pS560pS564=NUP60_pS81=RCN1_pS117=PKH3_pS680pS683=DOT6_pS352=NOT3_pS446=NOT3_pS442=EAF7_pS393=BNI5_pS332=SPT20_pS438=MIT1_pS250=MED6_pS225=	0.0709753	0.0105671	0.409381	0.36504	0.783831	0.5725	0.444708	0.33395	0.0539312	-0.116968	0.0143129	0.0096313	0.241326	0.389754	0.182837	0.137645	-0.0755998	-0.167704	-0.109564	0.0725591	0.00917654	-0.183948	0.0234982	-0.0490823	-0.0551472	-0.0115817	0.0942737	-0.0964559	0.0553356	-0.0128322	-0.119234	-0.0205147	-0.0160462	0.0127278	-0.00442333	-0.089771	0.0276386	-0.0887297	2.24034	-0.324839	-0.316581	0.00594702	0.140694	0.0147402	-0.0102766	-0.110359
FUN30_pS451	FUN30_pS451=GIP4_pS464=CDC4_pT75=YTA7_pS304=MDS3_pS919=CDC60_pT142=YGR054W_pS564=YGR054W_pS564pS567=YGR054W_pS560pS564=SNF2_pS716=MLP1_pT337=SCP160_pT50=TOP2_pS1310=RET2_pS275=PCT1_pS346=PCT1_pT349=APA1_pT60=VIP1_pS141=ETT1_pS30=ETT1_pS30pT34=SEC27_pT829=SUI3_pS112=CDC25_pS742=AIM3_pS843=BYE1_pS422=SHP1_pT107pS108=SHP1_pS106pT107=ESC1_pS532=TDA11_pS286=UBP3_pS335=UBP3_pS339pS341=EDE1_pS248=YHL008…	FUN30_pS451=GIP4_pS464=CDC60_pT142=YGR054W_pS564=YGR054W_pS564pS567=YGR054W_pS560pS564=SNF2_pS716=MLP1_pT337=SCP160_pT50=TOP2_pS1310=RET2_pS275=PCT1_pS346=PCT1_pT349=APA1_pT60=VIP1_pS141=ETT1_pS30=ETT1_pS30pT34=SEC27_pT829=SUI3_pS112=CDC25_pS742=AIM3_pS843=BYE1_pS422=SHP1_pT107pS108=SHP1_pS106pT107=ESC1_pS532=UBP3_pS335=UBP3_pS339pS341=YHL008C_pT511=OAF1_pS982=TEM1_pS240=PKH3_pS680pS684=PKH3_pS68…	FUN30_pS451=CDC4_pT75=YTA7_pS304=MDS3_pS919=TDA11_pS286=EDE1_pS248=CIC1_pT15=NOT3_pS307=SWI4_pS1007=	0.0645448	-0.0103116	0.0794422	0.403337	0.308829	-0.047752	0.809019	0.011359	0.0409581	0.0300931	0.0962017	-0.108377	0.29303	-0.22658	-0.313291	0.0646174	0.129059	-0.0851101	0.0213035	-0.00504383	0.0361723	-0.208599	0.0248009	0.198968	0.0309651	0.055414	0.178597	-0.170511	-0.160603	-0.0580004	-0.127285	0.0131501	0.0532388	0.0845268	-1.05806	0.0598835	0.0081362	0.0286474	-2.81364	-0.118635	0.0369432	0.148107	-0.0081619	-0.0287907	0.112555	-0.215561
GIP4_pS464	GIP4_pS464=GIP4_pS462=YTA7_pS304=MCM3_pS777=MCM3_pS777pS781=MDS3_pS934=YPR089W_pS814=RPS7B_pS31=COY1_pS468=NUP60_pS81=VIP1_pS141=CDC25_pS742=NPR1_pS353pS357=SEC31_pS999=CHS2_pS86=RCN1_pS117=BUD14_pS97=SIP2_pS66pS70=PTR2_pS39pS45=EDE1_pS1187=EDE1_pS248=PKH3_pS680pS684=PKH3_pS680pS683=DOT6_pS352=ARP4_pS349=CIC1_pT11=CIC1_pS10=CIC1_pT15=NOT3_pS450=NOT3_pS446=NOT3_pS442=NOT3_pS442pS446=MKS1_pS247=CCR…	GIP4_pS464=GIP4_pS462=MCM3_pS777=MCM3_pS777pS781=YPR089W_pS814=COY1_pS468=NUP60_pS81=VIP1_pS141=CDC25_pS742=NPR1_pS353pS357=SEC31_pS999=RCN1_pS117=BUD14_pS97=SIP2_pS66pS70=EDE1_pS1187=PKH3_pS680pS684=PKH3_pS680pS683=DOT6_pS352=ARP4_pS349=CIC1_pT11=CIC1_pS10=NOT3_pS450=NOT3_pS446=NOT3_pS442=NOT3_pS442pS446=MKS1_pS247=SWI4_pS1003pS1007=EAF7_pS393=EAF7_pS393pS397=BNI5_pS332=SPT20_pS438=EDC3_pS257=MI…	GIP4_pS464=YTA7_pS304=MDS3_pS934=RPS7B_pS31=CHS2_pS86=PTR2_pS39pS45=EDE1_pS248=CIC1_pT15=CCR4_pT282=GSY2_pS655=GSY1_pS655=		0.0263451			0.00245874	-0.109303	-0.116219		0.0903866			-0.0239797	0.187855	0.0227488	0.00566995	-0.106293		0.0802476		-0.0410234	-0.150195		-0.296473				-0.175925						-0.081903				0.0839361		-2.17968	0.301635			0.0328496	-0.150255		-0.0322571
GIP4_pS472	GIP4_pS472=GIP4_pS501=GIP4_pS497pS501=SIP1_pS131=	GIP4_pS472=GIP4_pS501=GIP4_pS497pS501=	GIP4_pS472=SIP1_pS131=	-0.0715271	0.0761716	-0.140353	-0.140415	-0.28063	-0.0606884	0.0540157	0.203231	-0.0411785	-0.0446164	-0.011244	0.0719737	-0.319233	0.178194	-0.0430229	-0.0215457	0.11579	-0.0941948	-0.0294545	0.145259	0.0323931	0.0207669	-0.0433331	0.0710913	0.0865154	0.0220606	-0.333094	0.0112899	-0.0155412	-0.0360636	0.0946087	0.232033	-0.211009	-0.104638	-0.0252609	-0.12367	-0.0941947	-0.00082846	0.23705	-0.0199987	0.0538161	-0.201876	0.105371	-0.00395603	0.00650979	0.0473332
SPT5_pS1009	SPT5_pS1009=GIP4_pS536=GIP4_pS534=SLA1_pS449=YDR239C_pS74=LSB3_pS315=HSL1_pT1210=SEC16_pS841=PFK26_pS644=NHA1_pS830=BDP1_pS164=BUD3_pS1603=NEW1_pS114pT118pT124=GIP3_pS143=GIP3_pS66=GIP3_pS68=RGC1_pS866=ASK10_pS1095=ASK10_pS628=ASK10_pY630=ASK10_pT1053=BNI1_pS19=TSC11_pS19=KEL1_pS23=ADE1_pS175=YSP2_pS596=HAL5_pS233=RTG3_pS227pS229=SBE22_pS242=INP53_pS1039=MGA2_pS467=EPO1_pS681=HAA1_pS473=MSC3_pS15…	SPT5_pS1009=GIP4_pS536=GIP4_pS534=SLA1_pS449=YDR239C_pS74=LSB3_pS315=HSL1_pT1210=SEC16_pS841=PFK26_pS644=NHA1_pS830=BDP1_pS164=BUD3_pS1603=NEW1_pS114pT118pT124=GIP3_pS143=GIP3_pS66=GIP3_pS68=RGC1_pS866=ASK10_pS1095=ASK10_pS628=ASK10_pY630=ASK10_pT1053=BNI1_pS19=TSC11_pS19=KEL1_pS23=ADE1_pS175=YSP2_pS596=HAL5_pS233=RTG3_pS227pS229=SBE22_pS242=INP53_pS1039=MGA2_pS467=EPO1_pS681=HAA1_pS473=MSC3_pS15…	SPT5_pS1009=	-0.0112751	0.0402011	-0.136284	0.393451	0.0438781	-0.410242	0.0781695	0.279295	-0.0978986	-0.00512539	-0.26775	-0.0915748	0.966296	0.104028	-0.0122231	0.0627126	-0.137516	0.0718736	-0.101431	-0.15955	-0.044917	-0.0818707	-0.0619733	0.0149825	0.0532739	-0.000699208	0.101255	0.0239729	0.130959	-0.06046	-0.00380736	-0.0894666	-0.0549048	0.0264616	-0.041045	0.242153	0.0367974	-0.0251817	0.431291	-0.0405718	-0.23794	-0.0350924	0.124554	-0.0724972	0.027752	-0.0532188
GIP4_pS570	GIP4_pS570=GIP4_pS536=GIP4_pS534=SLA1_pS449=SLA1_pS785=SEG1_pS248=SEG1_pS85=NHA1_pS830=NEW1_pS114pT118pT124=NOP13_pS378=HAL5_pS19=SBE22_pS56=PUF2_pS246=MPT5_pS834=	GIP4_pS570=GIP4_pS536=GIP4_pS534=SLA1_pS449=SLA1_pS785=SEG1_pS248=SEG1_pS85=NHA1_pS830=NEW1_pS114pT118pT124=NOP13_pS378=HAL5_pS19=SBE22_pS56=PUF2_pS246=MPT5_pS834=	GIP4_pS570=	0.22202	0.0586022	0.0646885	0.696085	0.542609	-0.101541	0.160054	0.454483	0.0249313	-0.0356835	-0.123965	-0.212815	0.413584	0.0517496	0.103735	-0.0268786	-0.0772498	-0.0243041	-0.113484	-0.159936	0.0724321	-0.297939	-0.0183613	0.104704	-0.0728994	-0.0400813	0.0881402	0.106107	-0.0742765	0.0209667	0.102147	-0.140987	-0.219997	-0.160986	-0.133017	0.138387	-0.0926273	0.0296258	0.0404562	0.0405296	-0.0257312	-0.267389	0.101761	0.0206406	-0.36262	0.179172
GIP4_pS536	GIP4_pS536=GIP4_pS534=SLA1_pS449=SLA1_pS785=SLA1_pS477=PUF4_pS254=YDR239C_pS74=YSC84_pS274=PXR1_pS230=HSL1_pT1210=PSK2_pT155=SEG1_pS85=SEC16_pS759=SEC16_pS841=MDR1_pS862=NHA1_pS830=BDP1_pT165=NEW1_pS114pT118pT124=CYR1_pS240=ALY2_pS201=TIF3_pS298=GIP3_pS143=GIP3_pS66=GIP3_pS68=ASK10_pS628=ASK10_pY630=NBA1_pS177=NOP13_pS378=BNI1_pS19=YPK3_pS90=TSC11_pS19=AKL1_pT471=YSP2_pS596=PCT1_pS16=PCT1_pS18=NT…	GIP4_pS536=GIP4_pS534=SLA1_pS449=SLA1_pS785=SLA1_pS477=PUF4_pS254=YDR239C_pS74=YSC84_pS274=PXR1_pS230=HSL1_pT1210=PSK2_pT155=SEG1_pS85=SEC16_pS759=SEC16_pS841=MDR1_pS862=NHA1_pS830=BDP1_pT165=NEW1_pS114pT118pT124=CYR1_pS240=ALY2_pS201=TIF3_pS298=GIP3_pS143=GIP3_pS66=GIP3_pS68=ASK10_pS628=ASK10_pY630=NBA1_pS177=NOP13_pS378=BNI1_pS19=YPK3_pS90=TSC11_pS19=AKL1_pT471=YSP2_pS596=PCT1_pS16=PCT1_pS18=NT…	GIP4_pS536=	0.360348	-0.0598799	0.385199	1.05329	0.490658	-0.258042	-0.336226	0.921446	-0.119722	-0.0896162	-0.270528	-0.382783	1.1654	0.0514754	0.2447	0.127808	0.0473216	0.1635	-0.517901	-0.282348	-0.202639	-0.157898	0.105713	0.191668	-0.175846	-0.0976506	0.327226	-0.00669496	-0.0450809	0.139961	0.0484901	-0.393606	-0.459136	-0.0356599	-0.177347	0.238136	-0.0730138	-0.047688	0.781991	0.151065	-0.0698918	-0.185407	0.0497105	-0.121361	-0.664062	0.228121
SPT8_pS409	SPT8_pS409=ENT3_pS176=TIF5_pS228=YEF3_pS642=YEF3_pS753=SSB1_pS515=PAF1_pS383=NOP12_pS70=FAS2_pS73=FAS1_pS1121=LSP1_pS98=RPP2A_pS71=YTA7_pS73=MDN1_pS4555=SAN1_pS187=NHA1_pS830=YPR148C_pS328=TIF4631_pT276=BUD3_pT457=DED1_pS535=VBA4_pS99=VBA4_pS99pS106=RPG1_pT513=RPG1_pS508pT513=BFR1_pS316=SMI1_pS389pS394=NBA1_pT403=PDR5_pS850pS854=STM1_pS254=STM1_pS79=RPL16A_pS188=SRP40_pS133=SRP40_pT289=YFR016C_pS…	SPT8_pS409=ENT3_pS176=TIF5_pS228=YEF3_pS642=YEF3_pS753=SSB1_pS515=PAF1_pS383=NOP12_pS70=FAS2_pS73=FAS1_pS1121=LSP1_pS98=RPP2A_pS71=YTA7_pS73=MDN1_pS4555=SAN1_pS187=NHA1_pS830=YPR148C_pS328=TIF4631_pT276=DED1_pS535=VBA4_pS99=VBA4_pS99pS106=RPG1_pT513=RPG1_pS508pT513=BFR1_pS316=SMI1_pS389pS394=PDR5_pS850pS854=STM1_pS254=STM1_pS79=RPL16A_pS188=SRP40_pS133=SRP40_pT289=YFR016C_pS523=STH1_pS1172=SET2_p…	SPT8_pS409=BUD3_pT457=NBA1_pT403=NSR1_pS127=NSR1_pS129=NSR1_pS127pS129=NSR1_pS127pS131=NSR1_pS129pS131=MTC1_pS337pS340=YGR017W_pS143=SEC4_pS8pS11=ACF4_pS9=	-0.0373502	0.0935059	0.0435137	0.406867	1.16927	-0.0459363	-0.203331	0.128679	-0.0671584	0.197501	-0.100922	-0.083266	0.430667	0.0782587	-0.117634	0.135185	-0.0526958	0.0588419	-0.0479295	0.0338997	0.0291929	-0.168542	0.0285225	0.246514	-0.199103	0.0977005	0.0973148	-0.0160823	-0.0665219	-0.023264	-0.215831		0.0405643	0.104266	-0.0263617	0.0170582	-0.0283954	0.155159		0.111837		0.065557	-0.147438	-0.0763747	0.0323717	0.0144544
ENT3_pS227	ENT3_pS227=ENT3_pS227pT228=SWC3_pS523=SUI3_pS57=SEC7_pS433pS437=APM2_pS352=	ENT3_pS227=ENT3_pS227pT228=SWC3_pS523=SUI3_pS57=SEC7_pS433pS437=APM2_pS352=	ENT3_pS227=	-0.123936	0.0418376	-0.190898	0.435824	0.488765	-1.13885	-0.233223	0.0237076	0.148601	0.0180841	0.0767947	0.0497789	-0.43279	0.234252	-0.162733	-0.102391	0.138267	0.155226	-0.153566	0.045902	-0.0296346	-0.279916	-0.0302835	0.336657	0.0556016	-0.0426893	-0.127862	-0.0318691	0.0980288	-0.0767736	0.051328	0.0660023	0.0707871	0.168282	0.103628	0.192992	-0.069523	0.0370089	-0.281278	-0.070586	0.0666486	0.159482	0.0436982	-0.0659457	0.166312	-0.114128
TIF5_pS184	TIF5_pS184=TIF5_pT191=NAP1_pT20pT24=	TIF5_pS184=TIF5_pT191=NAP1_pT20pT24=	TIF5_pS184=	-0.156229	0.0378357	0.216797	0.309579	0.447875	0.0775329	-0.502907		0.372019	0.051982			0.0694613	0.389419	-0.115795		0.110539	0.0693733	0.0898565	0.036827	-0.0191384		0.12282	0.192392	0.152229	-0.0154609	-0.0795045	-0.0394514	-0.00670914			0.158531	0.0166379	0.00453024			-0.0895765	-0.284497	-0.127551	0.102185	0.0914057		0.0468836	-0.501217	0.00891307	-0.0395035
TIF5_pT191	TIF5_pT191=TIF5_pS190=TDA1_pT513=TDA1_pS509pT513=MIG1_pT371pS377=TIF5_pS184=	TIF5_pT191=TIF5_pS190=TDA1_pT513=TDA1_pS509pT513=MIG1_pT371pS377=TIF5_pS184=	TIF5_pT191=	0.0286895	-0.0622303	0.178494	0.723809	-0.313041	0.182803	0.208707	0.310116	0.0580938	-0.0302289	-0.0180616	-0.0828488	0.0610767	0.310034	-0.0200959	0.322955	0.131347	0.0314817	0.197856	-0.0267883	-0.189259	-0.12027	-0.0243895	0.274221	0.135695	-0.00749426	-0.0172781	-0.107038	-0.0826383	0.234578	-0.0275338	0.127362	0.0372229	0.00540419	-0.0683513	-0.121848	-0.102253	-0.1034	0.253604	0.066205	0.263222	-0.192271	0.202676	-0.279595	-0.519017	-0.0735199
GIP4_pS534	GIP4_pS534=SLA1_pS449=SLA1_pS785=SLA1_pS477=PUF4_pS254=YDR239C_pS74=YSC84_pS274=PXR1_pS230=HSL1_pT1210=PSK2_pT155=SEG1_pS85=SEC16_pS759=SEC16_pS841=MDR1_pS862=PFK26_pS644=NHA1_pS830=BDP1_pT165=MSB1_pS874=NEW1_pS114pT118pT124=CYR1_pS240=ALY2_pS201=TIF3_pS298=GIP3_pS143=GIP3_pS66=GIP3_pS68=ASK10_pS628=ASK10_pY630=NBA1_pS177=NOP13_pS378=BNI1_pS19=YPK3_pS90=TSC11_pS19=AKL1_pT471=FRT1_pS34=YSP2_pS596=…	GIP4_pS534=SLA1_pS449=SLA1_pS785=SLA1_pS477=PUF4_pS254=YDR239C_pS74=YSC84_pS274=PXR1_pS230=HSL1_pT1210=PSK2_pT155=SEG1_pS85=SEC16_pS759=SEC16_pS841=MDR1_pS862=PFK26_pS644=NHA1_pS830=BDP1_pT165=MSB1_pS874=NEW1_pS114pT118pT124=CYR1_pS240=ALY2_pS201=TIF3_pS298=GIP3_pS143=GIP3_pS66=GIP3_pS68=ASK10_pS628=ASK10_pY630=NBA1_pS177=NOP13_pS378=BNI1_pS19=YPK3_pS90=TSC11_pS19=AKL1_pT471=FRT1_pS34=YSP2_pS596=…	GIP4_pS534=	0.447906	-0.0681627	0.435317	0.973793	0.623357	-0.373307	-0.26335	0.943561	-0.109271	-0.064349	-0.218749	-0.440028	1.05424	0.214468	0.336172	0.0584955	0.00848128	0.108313	-0.514267	-0.356399	-0.134916	-0.186671	0.0487203	0.221474	-0.151044	-0.0870777	0.357329	-0.00531209	-0.026892	0.171828	0.0164195	-0.335471	-0.499051	-0.0671678	-0.237279	0.223512	-0.094925	-0.10229	0.648082	0.138959	-0.111411	-0.165602	0.0500845	-0.192443	-0.845094	0.345201
SLA1_pS449	SLA1_pS449=SLA1_pS785=SLA1_pS477=PUF4_pS254=YDR239C_pS74=YSC84_pS274=MCA1_pS325=PXR1_pS230=HSL1_pT1210=PSK2_pT155=PSK1_pT919=PAL1_pT436=PAL1_pS356=NET1_pS1082=SEC16_pS759=SEC16_pS841=PFK26_pS644=NHA1_pS830=BDP1_pT165=BUD3_pS1603=NEW1_pS114pT118pT124=RPG1_pT940=CYR1_pS240=ALY2_pS201=TIF3_pS71=TIF3_pS298=GIP3_pS143=GIP3_pS66=GIP3_pS68=ASK10_pS1095=ASK10_pS628=ASK10_pY630=ASK10_pT1053=NBA1_pS177=NOP…	SLA1_pS449=SLA1_pS785=SLA1_pS477=PUF4_pS254=YDR239C_pS74=YSC84_pS274=MCA1_pS325=PXR1_pS230=HSL1_pT1210=PSK2_pT155=PSK1_pT919=PAL1_pT436=PAL1_pS356=NET1_pS1082=SEC16_pS759=SEC16_pS841=PFK26_pS644=NHA1_pS830=BDP1_pT165=BUD3_pS1603=NEW1_pS114pT118pT124=RPG1_pT940=CYR1_pS240=ALY2_pS201=TIF3_pS71=TIF3_pS298=GIP3_pS143=GIP3_pS66=GIP3_pS68=ASK10_pS1095=ASK10_pS628=ASK10_pY630=ASK10_pT1053=NBA1_pS177=NOP…	SLA1_pS449=	0.159793	-0.235747	0.575662	1.32442	0.547837	-0.642389	-0.563941	0.989386	-0.315697	-0.0961217	-0.367305	-0.296768	1.06814	0.686647	0.491018	0.0600008	0.0110758	0.246939	-0.480049	-0.350398	-0.264106	-0.0993719	-0.0105186	0.328494	-0.120275	-0.152743	0.399417	-0.0147199	-0.00521996	0.104623	-0.00468703	-0.29107	-0.364647	-0.190067	-0.133292	0.427617	-0.105312	-0.0651653	0.867832	0.51699	-0.126913	-0.00703746	-0.132961	-0.101829	-1.10095	0.25367
APL3_pS723	APL3_pS723=SLA1_pT993=SEC16_pT1962=RDI1_pT27=NRP1_pS455=DUF1_pS668=SEC31_pS970=HAA1_pS473=ACK1_pS27=	APL3_pS723=SLA1_pT993=SEC16_pT1962=RDI1_pT27=NRP1_pS455=DUF1_pS668=SEC31_pS970=HAA1_pS473=ACK1_pS27=	APL3_pS723=	0.0418678	-0.0128854	0.119187	0.0692459	0.0631917	-0.0647394	0.0219515	0.011869	-0.10199	-0.438076	-0.0898233	0.0315329	0.188423	0.148976	0.0244251	-0.0171956	-0.083342	-0.0515573	-0.0307199	0.0448566	-0.0453606	0.121352	-0.0458744	0.0581061	-0.0869055	-0.0167009	-0.0719867	0.045637	0.0105679	-0.0921318	0.01502	-0.000538322	-0.118524	-0.00068727	0.0290901	0.112643	0.0304031	-0.0374643	-0.357339	0.14101	-0.0184871	-0.149629	-0.0807718	0.0116557	-0.196631	0.0297028
SLA1_pT877	SLA1_pT877=SLA1_pT887=SLA1_pT913=	SLA1_pT877=SLA1_pT887=SLA1_pT913=	SLA1_pT877=	-1.83205	0.102217	-0.405161	0.467795		0.14166		-0.274439	-0.0700506	-0.0630674	-0.396436	-0.00495412	-0.0178679	0.518236	0.0861252	-0.0811208	0.0560948		-0.111765	-0.213216	-0.181745	0.403449	0.131064	0.0126558	0.0335231	-0.10991	0.177389	-0.00126131	0.0256864		0.0906809	-0.121393	0.127203	0.137238	-0.0881835		-0.417213	-0.0515665			-0.0473061		0.31176	0.0435926	0.00591566	0.184583
APL3_pS706	APL3_pS706=SLA1_pS799=PAN1_pS1253=	APL3_pS706=SLA1_pS799=PAN1_pS1253=	APL3_pS706=	0.126601	-0.0892227	-0.110698	0.0732932	-0.0268897	-0.0143889	0.103376	0.250452	-0.0781082	-0.0335107	-0.123404	-0.188674	-0.112173	0.281371	0.0145256	-0.0674967	0.0707474	-0.100668	0.171861	-0.0270673	-0.115317	-0.038649	-0.000309763	0.117682	-0.167132	0.0248992	0.0203301	0.133342	0.111456	-0.845135	-0.349983	0.0419412	-0.0759828	-0.0785876	-0.198451	0.267931	-0.00331869	0.0690667	-0.0284243	-0.110184	-0.0522475	-0.0585634	0.0462118	0.0550917	-0.377601	-0.0164027
SLA1_pS785	SLA1_pS785=SLA1_pS799=ACM1_pS188=SMY2_pS96=NOP13_pS378=BNI1_pS325=AKL1_pS971=GLO3_pS170=GLO3_pS389=PAM1_pS711=ENT1_pT384=ENT1_pT346pS350=ENT2_pT430pS434=SNF7_pS119=GVP36_pS145=TRS31_pS126=KIP2_pS34=YLR257W_pS7=GIP4_pS570=GIP4_pS536=GIP4_pS534=SLA1_pS449=	SLA1_pS785=SLA1_pS799=ACM1_pS188=SMY2_pS96=NOP13_pS378=BNI1_pS325=AKL1_pS971=GLO3_pS170=GLO3_pS389=PAM1_pS711=ENT1_pT384=ENT1_pT346pS350=ENT2_pT430pS434=SNF7_pS119=GVP36_pS145=TRS31_pS126=KIP2_pS34=YLR257W_pS7=GIP4_pS570=GIP4_pS536=GIP4_pS534=SLA1_pS449=	SLA1_pS785=		-0.281024	0.0781197	1.50718	1.05695	-0.450416		0.745334	-0.17462	-0.293207	-0.551304	-0.237581			0.276675	0.160611	-0.115988			-0.197274		-0.225177		0.0620901	-0.0324793	-0.0265853	0.220332	0.54716	-0.209265	-0.305988	-0.582151	-0.0412193	-0.328406	-0.110315	-0.119272	0.602923		0.0607505			-0.144988	-0.144064		0.0443731
SLA1_pS477	SLA1_pS477=SLA1_pS479=YSC84_pS274=SEC16_pS841=BDP1_pT165=ALY2_pS172=NTH1_pS21=YGL140C_pT1169=YGL140C_pS1167=RTG3_pS259=SBE22_pS242=SBE22_pS56=SND1_pS542=DOT6_pS249=DOT6_pS247=YML119W_pS72=MTR2_pT125=GIP4_pS536=GIP4_pS534=SLA1_pS449=	SLA1_pS477=SLA1_pS479=YSC84_pS274=SEC16_pS841=BDP1_pT165=ALY2_pS172=NTH1_pS21=YGL140C_pT1169=YGL140C_pS1167=RTG3_pS259=SBE22_pS242=SBE22_pS56=SND1_pS542=DOT6_pS249=DOT6_pS247=YML119W_pS72=MTR2_pT125=GIP4_pS536=GIP4_pS534=SLA1_pS449=	SLA1_pS477=	-0.17286	-0.0922775	0.430396	0.590348	0.173313	-0.118526	-0.336988		-0.141765	-0.085648		-0.251368	0.248594	-0.14668	0.0869503	0.152448	0.168624	0.0728846	0.190122	0.137041	-0.0910424		0.190585	-0.192349	0.224621	0.0397311	0.149371	0.0170512	-0.167865	0.0536439		-0.0599585	-0.174714	-0.0939152		0.0277957	-0.125568	-0.192125	0.453915	0.210087	0.0519958	-0.175261	-0.207627	-0.230229	-0.127193	0.171409
YEF3_pS1040	YEF3_pS1040=YEF3_pS1039=RSA3_pT88=UTP14_pS423=SAS10_pS336=ESF2_pS51=	YEF3_pS1040=YEF3_pS1039=RSA3_pT88=UTP14_pS423=SAS10_pS336=ESF2_pS51=	YEF3_pS1040=	-0.0531821	0.00536807	0.93248	0.217365	0.254943	0.366209	0.115181	0.145442	0.00674479	0.0447189	0.077777	0.00304479	0.138236	0.207475	-0.140491	0.0286569	-0.0519565	0.137125	-0.119154	0.0429013	0.0154494	-0.159843	-0.00414634	0.0648873	0.0125303	-0.0168438	-0.160899	-0.142346	0.034276	-0.0842538	-0.0338666	-0.0170659	0.0379834	0.124724	-0.0281336	0.0229053	0.0132834	0.0235488	-0.0651286	-0.0144886	-0.00451696	0.0253602	-0.0115006	-0.00279868	0.0696486	-0.0631331
YEF3_pS642	YEF3_pS642=YEF3_pS753=SSB1_pS515=PAF1_pT385pS388=NOP12_pS70=FAS2_pS50=FAS1_pS1121=LSP1_pS98=RPP2A_pS71=YTA7_pS73=UBP1_pS755=YPR148C_pS328=VBA4_pS99=VBA4_pS99pS106=MOB1_pS80=PDR5_pS849=PDR5_pS850pS854=IST2_pS844=HCA4_pS692=SIF2_pS113=BEM2_pS124pS129=SEG2_pS524=SEC7_pS1804=NSR1_pS143=NSR1_pS127=NSR1_pS155=NSR1_pS129pS131=EFG1_pS199=YEH2_pS448=CLC1_pS52=MTC1_pS421=SRO9_pS433=TOD6_pS333=DOT6_pS558=SB…	YEF3_pS642=YEF3_pS753=SSB1_pS515=PAF1_pT385pS388=NOP12_pS70=FAS2_pS50=FAS1_pS1121=LSP1_pS98=RPP2A_pS71=YTA7_pS73=UBP1_pS755=YPR148C_pS328=VBA4_pS99=VBA4_pS99pS106=MOB1_pS80=PDR5_pS849=PDR5_pS850pS854=IST2_pS844=HCA4_pS692=SIF2_pS113=BEM2_pS124pS129=SEG2_pS524=SEC7_pS1804=NSR1_pS143=NSR1_pS155=EFG1_pS199=YEH2_pS448=CLC1_pS52=MTC1_pS421=SRO9_pS433=TOD6_pS333=DOT6_pS558=SBP1_pS289=BMH2_pS212=RPD3_pS…	YEF3_pS642=NSR1_pS127=NSR1_pS129pS131=	-0.085403	-0.0787054	-0.0898764	0.237325	0.804479	-0.0302323	0.0487733	0.136397	-0.0873415	0.0263832	-0.155524	-0.0692019	0.478477	0.0607274	-0.0262598	0.141515	0.00858013	0.0180848	0.000787266	-0.0777563	-0.120417	-0.276434	-0.107758	0.180136	0.0281548	0.0689389	0.0754568	-0.00474944	-0.0113077	-0.126372	0.106161	-0.0263789	0.035121	0.0103815	0.0506767	0.0102617	0.100041	0.0319324	0.339162	-0.0528939	-0.0444374	0.0524934	-0.0659854	0.0748214	0.105044	-0.162386
YEF3_pS1039pS1040	YEF3_pS1039pS1040=YEF3_pY1037pS1040=	YEF3_pS1039pS1040=YEF3_pY1037pS1040=	YEF3_pS1039pS1040=	-0.0272638	-0.0426698	0.0264201	0.218006	0.153361	-0.00553181	-0.0414147	0.0877772	0.0165468	0.0926816	0.0390072	0.00321268	0.103385	-0.00119623	-0.000654223	0.0124916	-0.066055	0.0575991	-0.0825677	-0.00619458	0.00644002	-0.124396	-0.0142181	-0.00524753	-0.0289919	-0.0469991	-0.0352393	-0.0320594	0.00915904	-0.0768446	0.000844638	-0.0209077	0.0185124	0.0967671	-0.0932763	-0.0127302	0.0136725	0.0345359	0.0292675	0.0221087	-0.0123266	0.0105892	0.0322124	0.0424294	0.0343639	-0.035636
PUF4_pS254	PUF4_pS254=PUF4_pS256=MCA1_pS325=PFK26_pS644=GLN3_pS395=GLN3_pS469=NHA1_pS830=BDP1_pT180=BDP1_pS178=BDP1_pT165=MDS3_pS770=YPK3_pS90=TSC11_pS19=SYH1_pS687=NTH1_pS83=NTH1_pS21=HAL5_pS233=HAL5_pS19=RAS2_pS214=SBE22_pS242=SBE22_pS56=GTS1_pS260pT270=PAH1_pS773=BOI1_pS644=MSC3_pS80=KIN1_pS677=TGL4_pS722=MSN2_pS451=MSN2_pS633=MSN2_pS632=MSN4_pS279=MSN4_pS263=MSN4_pT317pS319=IFH1_pS1041=DOT6_pS456=YPK1_p…	PUF4_pS254=PUF4_pS256=MCA1_pS325=PFK26_pS644=GLN3_pS395=GLN3_pS469=NHA1_pS830=BDP1_pT180=BDP1_pS178=BDP1_pT165=MDS3_pS770=YPK3_pS90=TSC11_pS19=SYH1_pS687=NTH1_pS83=NTH1_pS21=HAL5_pS233=HAL5_pS19=RAS2_pS214=SBE22_pS242=SBE22_pS56=GTS1_pS260pT270=PAH1_pS773=BOI1_pS644=MSC3_pS80=KIN1_pS677=TGL4_pS722=MSN2_pS451=MSN2_pS633=MSN2_pS632=MSN4_pS279=MSN4_pS263=MSN4_pT317pS319=IFH1_pS1041=DOT6_pS456=YPK1_p…	PUF4_pS254=	0.0292375	-0.0566152	0.199079	0.24215	0.0348778	0.00292556	-0.141909	-0.0300024	-0.0303913	-0.0113926	-0.11383	-0.14037	0.530427	0.0717118	0.325418	0.0651153	-0.138177	0.119381	-0.191969	-0.161091	0.0364534	-0.0501526	-0.0539797	0.00807219	-0.051522	-0.0806597	0.221188	-0.0608141	0.0966825	-0.0305193	0.0264989	-0.066955	-0.22556	0.161797	0.129426	0.119956	0.00989815	0.0358359	0.619401	0.00285255	-0.111285	-0.00294279	-0.0268458	-0.0524283	-0.261885	0.0133393
TIF5_pS228	TIF5_pS228=SSB1_pS516=PAF1_pS383=FAS1_pS1121=LSP1_pS98=RPP2A_pS71=TPK2_pT224=SAN1_pS187=SEC16_pS660=RPT5_pY180=NUP2_pS165=NUP2_pS163pS165=DFM1_pS340=NBA1_pT403=NUP60_pS171=HSC82_pS375=SET2_pS726=SWI3_pT191=SWI3_pS185=HCA4_pS692=PWP1_pS131=SIF2_pS113=SUI3_pS92=GCD6_pY445=ECM1_pS171=SEC7_pS1741=OSH2_pS848=HRK1_pS522=RDS2_pS194=AIR2_pS49=NSR1_pS127=NSR1_pS129=NSR1_pS155=NSR1_pS129pS131=SGV1_pT240=SG…	TIF5_pS228=SSB1_pS516=PAF1_pS383=FAS1_pS1121=LSP1_pS98=RPP2A_pS71=SAN1_pS187=RPT5_pY180=DFM1_pS340=HSC82_pS375=SET2_pS726=SWI3_pS185=HCA4_pS692=PWP1_pS131=SIF2_pS113=SUI3_pS92=GCD6_pY445=ECM1_pS171=SEC7_pS1741=HRK1_pS522=RDS2_pS194=AIR2_pS49=NSR1_pS155=UTP8_pS150=UTP8_pS148=CYS4_pS4=EFG1_pS211=EFG1_pS199=HAS1_pS14=SAC7_pS46=SAP185_pS851=LSG1_pS103=FET4_pS35=FET4_pS53=SBP1_pS289=YML018C_pS93=TAT1_…	TIF5_pS228=TPK2_pT224=SEC16_pS660=NUP2_pS165=NUP2_pS163pS165=NBA1_pT403=NUP60_pS171=SWI3_pT191=OSH2_pS848=NSR1_pS127=NSR1_pS129=NSR1_pS129pS131=SGV1_pT240=SGV1_pY239=MED4_pS242=ABP140_pS178=MTC1_pS337pS340=MTC1_pS337pS339=YGR017W_pS143=SEC4_pS8pS11=SPC29_pT18=	0.08677	0.117945	0.205628	0.506329	2.44773		0.060421	0.321787		-0.0211038	0.0804951	-0.0953157			0.00259209	0.116793	0.244781	0.0515153	0.156847	-0.135767		-0.224922		0.0364839	0.012361	0.110456	-0.0257538	-0.0724332	-0.285539	0.0461156	0.0979801		0.0213302	0.00904557	-0.0351118	0.0985641		0.0946564	0.0179044	0.130631		-0.0878017			-0.0779554
YEF3_pS753	YEF3_pS753=SSB1_pS515=PAF1_pS383=NOP12_pS70=RPP2A_pS49=RPP2A_pS71=SEC16_pS759=SEC16_pS1602=SEC16_pS499=VBA4_pS99pS106=TIF3_pS71=XRN1_pS1505pS1510=PDR5_pS850pS854=STM1_pS254=SIF2_pS113=SUI3_pS92=BEM2_pS1046=SEG2_pS524=NSR1_pS143=VTC3_pS43=EFG1_pS211=VPS51_pS88=SRO9_pS55=SRO9_pS433=ECM21_pS960=DOT6_pS558=CST6_pS135=DEF1_pS285=IGO2_pS106=SPT8_pS409=YEF3_pS642=	YEF3_pS753=SSB1_pS515=PAF1_pS383=NOP12_pS70=RPP2A_pS49=RPP2A_pS71=SEC16_pS759=SEC16_pS1602=SEC16_pS499=VBA4_pS99pS106=TIF3_pS71=XRN1_pS1505pS1510=PDR5_pS850pS854=STM1_pS254=SIF2_pS113=SUI3_pS92=BEM2_pS1046=SEG2_pS524=NSR1_pS143=VTC3_pS43=EFG1_pS211=VPS51_pS88=SRO9_pS55=SRO9_pS433=ECM21_pS960=DOT6_pS558=CST6_pS135=DEF1_pS285=IGO2_pS106=SPT8_pS409=YEF3_pS642=	YEF3_pS753=	0.0763179		0.0207894	0.538014		0.0500159	0.113129		0.0993805	0.060891		-0.0530084	0.440607	0.23918		0.019955		0.0806991	-0.0727802		-0.0183666		-0.1766		-0.0418857	-0.0787764				-0.159485		-0.0625376				0.215172	-0.0727401	0.0415175	0.476629	-0.0119511	-0.0910887	0.0820513	-0.144284	0.0477094	-0.188257	-0.128698
SSA2_pT36	SSA2_pT36=SSA2_pT35=SRO9_pS430=	SSA2_pT36=SSA2_pT35=SRO9_pS430=	SSA2_pT36=	-0.130004	-0.0867398	0.0190032	0.410828	-0.328214	0.073854	0.411513	0.245056	-0.041386	0.0775002	0.0201988	-0.205803	0.288387	0.0911116	-0.198557	0.00897776	0.0660013	-0.0323299	-0.070025	-0.056059	-0.320937	-0.354102	0.0469175	0.113737	-0.0720929	0.087259	-0.152361	0.0243067	-0.00729391	-0.165435	-0.0313974	-0.0170475	0.0458435	0.0118595	-0.236858	0.115671	0.0887957	0.0521875	-0.395929	0.0210321	0.0397774	0.116019	-0.319119	-0.0636266	0.0534422	-0.0660862
SSA1_pS551	SSA1_pS551=SSA1_pS545=	SSA1_pS551=SSA1_pS545=	SSA1_pS551=	-0.0721855	-0.0725905	-0.036175	0.0472761	0.76766	0.0744611	-0.153369	-0.0466152	-0.00499803	-0.0644588	-0.131605	-0.0497219	-0.292941	0.0654893	0.143418	-0.104368	-0.195361	0.19884	-0.0710182	-0.160134	-0.0856262	0.198183	-0.115182	0.0045699	0.0807335	-0.107651	-0.0800726	-0.055334	0.0442197	-0.0374016	0.132476	-0.0570535	0.00497077	0.072356	0.0181512	0.00472756	0.065135	0.098057	-0.206217	0.0984091	0.0288689	-0.0729183	-0.172473	0.055656	0.0315591	-0.048348
SSA1_pS151	SSA1_pS151=SSA1_pS545=CYC8_pS741=YTA7_pS1301=BLM10_pS62pT64=CHS5_pS285=NOT3_pS322pS324=	SSA1_pS151=SSA1_pS545=NOT3_pS322pS324=	SSA1_pS151=CYC8_pS741=YTA7_pS1301=BLM10_pS62pT64=CHS5_pS285=	-0.0279482	-0.0448262	0.0594336	-0.504729	-0.400539	0.110478	-0.420147	0.140822	0.0202116	-0.0579819	0.10325		-0.5113	-0.0272648	0.00471897		0.0267338	0.183688	0.145689	0.134403	-0.0661384	0.24931	-0.0404539	-0.0441106	0.119596	0.0983014	-0.114349	0.0545172	-0.0526417	0.089249	0.204468	0.0743353	-0.019331	-0.0608338	-0.149571	-0.0174674	-0.0351642	0.0305311	-0.430406	0.187528	0.130599	-0.115222	-0.190249	0.0316066	0.0390936	0.0586527
VPS9_pS375	VPS9_pS375=PRO3_pT251=PFK1_pS895=PFK1_pT898=NUP159_pS404=LSP1_pT233=RPP2A_pS71=HOM6_pS237=PSK2_pS434=CSL4_pS94=SEC16_pS415=SEC16_pS73=ISW1_pS760=PXL1_pS193=CYR1_pS28=VAC7_pS599=HER1_pS67=XRN1_pS1505pS1510=NBA1_pS177=YRB1_pS60=SYH1_pS332=SPP41_pS1067=HXK2_pS293=YGL140C_pS588=SEC7_pT334=VAS1_pS294=AIM21_pS625=AIM21_pS167=AIM21_pS477=NGL2_pS377=EFG1_pS211=FBA1_pS313=DCP1_pS82=CET1_pS449=BUD2_pS854=K…	VPS9_pS375=PRO3_pT251=PFK1_pS895=PFK1_pT898=NUP159_pS404=LSP1_pT233=RPP2A_pS71=HOM6_pS237=PSK2_pS434=CSL4_pS94=SEC16_pS415=SEC16_pS73=ISW1_pS760=PXL1_pS193=CYR1_pS28=VAC7_pS599=HER1_pS67=XRN1_pS1505pS1510=NBA1_pS177=YRB1_pS60=SYH1_pS332=SPP41_pS1067=HXK2_pS293=YGL140C_pS588=SEC7_pT334=VAS1_pS294=AIM21_pS625=AIM21_pS167=AIM21_pS477=NGL2_pS377=EFG1_pS211=FBA1_pS313=DCP1_pS82=CET1_pS449=BUD2_pS854=K…	VPS9_pS375=	-0.112139	-0.0167799	-0.15802	0.456524	0.70662	-0.00864838	0.0879258	0.599161	-0.0905977	0.00332273	-0.223322	-0.154175	0.405582	0.163362	0.287006	0.0749377	-0.152688	0.0557812	0.0971093	-0.307837	0.0505537	-0.780668	0.0606959	0.130258	2.13281e-05	-0.0861572	0.161722	0.107085	0.143763	0.0345439	0.0652234	-0.159319	0.0498566	0.0670175	-0.113525	-0.058708	-0.194887	0.147117	0.28313	-0.0626058	-0.25799	-0.187477	-0.0450152	-0.0170676	0.0404045	-0.472098
PRO3_pT251	PRO3_pT251=PRO3_pT250=PFK1_pS895=GYP5_pS157=CSL4_pS94=SEG1_pS450=SEG1_pS248=SEG1_pT452=SEC16_pS1602=CYR1_pS639=YRB1_pS60=SYH1_pS332=HXK2_pS293=VIP1_pS1137=SEC7_pT334=THS1_pS201=BBC1_pS78=AIM21_pS625=AIM21_pS167=AIM21_pS477=AIM21_pS119=PAH1_pS168=RSC6_pT303=VHS3_pS57=GIN4_pS812=PRE8_pS51=FAR8_pS69=ERB1_pS347=VPS72_pS502=HEK2_pS252=YLR257W_pS197=PEX19_pS304=VPS9_pS375=	PRO3_pT251=PRO3_pT250=PFK1_pS895=GYP5_pS157=CSL4_pS94=SEG1_pS450=SEG1_pS248=SEG1_pT452=SEC16_pS1602=CYR1_pS639=YRB1_pS60=SYH1_pS332=HXK2_pS293=VIP1_pS1137=SEC7_pT334=THS1_pS201=BBC1_pS78=AIM21_pS625=AIM21_pS167=AIM21_pS477=AIM21_pS119=PAH1_pS168=RSC6_pT303=VHS3_pS57=GIN4_pS812=PRE8_pS51=FAR8_pS69=ERB1_pS347=VPS72_pS502=HEK2_pS252=YLR257W_pS197=PEX19_pS304=VPS9_pS375=	PRO3_pT251=	0.000780878		-0.11403	0.346843	0.352548	-0.0129155	0.38184		-0.0613995	-0.166377		-0.0261947	0.401728	0.224991		-0.0580143	0.0251011	-0.0230085	-0.128395		-0.0759169		0.0440072	0.0747789	0.0735046	-0.144066		-0.0413956	0.0427696					0.0876235			0.101998	0.0995709		0.137748			-0.0485248	-0.045022	-0.242613	-0.376042
GCS1_pS157pT161	GCS1_pS157pT161=USA1_pS376=CYC8_pS815pS817=RPL7A_pT8=CBF1_pT138=YTA7_pS1142=SEC16_pS30=BLM10_pS62pT64=VPS1_pS599=SNF12_pT21=ISW1_pT694=TIF4632_pT196=RSC2_pS682=NOC2_pS70=SEC21_pT638=CHD1_pT1306=PAN1_pS1003=CDC60_pT142=YGR054W_pS564=YGR054W_pS564pS567=LAS1_pS444=ABP1_pS183=ABP1_pS169=ABP1_pT157=ABP1_pT181pS183=NUP60_pS312=SNF2_pS716=MLP1_pT337=ZEO1_pT49=TOP2_pT1314=TOP2_pS1310=RET2_pT277=RET2_pS27…	GCS1_pS157pT161=USA1_pS376=CYC8_pS815pS817=RPL7A_pT8=CBF1_pT138=YTA7_pS1142=SEC16_pS30=BLM10_pS62pT64=VPS1_pS599=SNF12_pT21=ISW1_pT694=TIF4632_pT196=RSC2_pS682=NOC2_pS70=SEC21_pT638=CHD1_pT1306=PAN1_pS1003=CDC60_pT142=YGR054W_pS564=YGR054W_pS564pS567=LAS1_pS444=ABP1_pS183=ABP1_pS169=ABP1_pT157=ABP1_pT181pS183=NUP60_pS312=SNF2_pS716=MLP1_pT337=ZEO1_pT49=TOP2_pT1314=TOP2_pS1310=RET2_pT277=RET2_pS27…	GCS1_pS157pT161=TDA11_pS286=AXL2_pS734=	-0.0877465	-0.0580744	0.03799	1.44724	0.74892	0.334186	0.717182	0.274064	0.0263104	0.0345085	0.427689	-0.145546	1.34846	0.333195	-0.18114	0.746444	-0.0498231	0.303689	-0.0309915	-0.0765464	0.0192847	-0.436156	-0.18829	0.238768	-0.0693714	0.236658	0.48565	-0.102724	-0.119741	-0.338367	-0.15569	-0.0519563	0.0845133	0.180884	-1.88415	0.199238	0.0462963	0.116478	-1.11329	-0.0951013	-0.122886	0.231971	-0.0171659	-0.103212	-0.178953	0.0172492
SSB1_pS515	SSB1_pS515=PAF1_pS383=FAS2_pS73=FAS2_pS50=PFK1_pS895=PFK1_pT898=RPP2A_pS49=RPP2A_pS71=RPL7A_pT8=YTA7_pS73=SEC16_pS1602=SEC16_pS499=BLM10_pS62pT64=YPR148C_pS328=RPT5_pY180=TIF4631_pT276=YCF1_pS251=BUD3_pT457=VBA4_pS99=VBA4_pS99pS106=RCK2_pS187=RPG1_pS508=RPG1_pS504=RPG1_pS508pT513=MOB1_pS80=YGR054W_pS560pS564=CHS5_pS285=PDR5_pS849=STM1_pS254=NOP13_pS378=KEL1_pS1003=HCA4_pS692=SIF2_pS113=SUI3_pS92=…	SSB1_pS515=PAF1_pS383=FAS2_pS73=FAS2_pS50=PFK1_pS895=PFK1_pT898=RPP2A_pS49=RPP2A_pS71=RPL7A_pT8=YTA7_pS73=SEC16_pS1602=SEC16_pS499=BLM10_pS62pT64=YPR148C_pS328=RPT5_pY180=TIF4631_pT276=YCF1_pS251=VBA4_pS99=VBA4_pS99pS106=RCK2_pS187=RPG1_pS508=RPG1_pS504=RPG1_pS508pT513=MOB1_pS80=YGR054W_pS560pS564=CHS5_pS285=PDR5_pS849=STM1_pS254=NOP13_pS378=KEL1_pS1003=HCA4_pS692=SIF2_pS113=SUI3_pS92=STE20_pS924…	SSB1_pS515=BUD3_pT457=NSR1_pS127=	-0.0364565	0.0511492	0.0383429	0.914533	1.4709	-0.0231198		0.386201	-0.0209671	-0.0598669	-0.0554191	-0.0400799	1.0461	0.186515	-0.184939	0.198505	-0.192656		0.0806027	-0.264981	-0.101677	-0.179459	-0.0834908	-0.0405746	-0.0771993	-0.0180835	0.366218	0.0950842	0.106353	-0.415431	-0.459869	-0.146842	-0.0373889	-0.0478442	-0.155917	0.138225	-0.0633493	0.0771883			-0.0768159	0.0147723	-0.033676	-0.0279249	-0.0684112	-0.221187
PAF1_pS388	PAF1_pS388=PAF1_pS383pS388=NOP12_pS184=NOP12_pS70=SUB2_pS37=PFK1_pS179=RRP12_pS1186=UBP1_pS618=SEC16_pS313=RPG1_pT513=RPG1_pS508pT513=BCP1_pT209=SMI1_pS409=SPB1_pT347=RPL16B_pS187=SWI3_pS263=SCP160_pS1112=PWP1_pS52=HOS4_pS38=REG1_pS242=CTR9_pS1017=RRP3_pS45=RRP3_pS43=NPL6_pS86=PDP3_pS161=CBF5_pS473=TSR3_pS286pS289=ESC1_pS911=ESC1_pS341=PEX14_pS288=HAS1_pS14=BNI4_pS618=VPS29_pS188=CIC1_pS366=CIC1_…	PAF1_pS388=PAF1_pS383pS388=NOP12_pS184=NOP12_pS70=SUB2_pS37=PFK1_pS179=RRP12_pS1186=UBP1_pS618=SEC16_pS313=RPG1_pT513=RPG1_pS508pT513=BCP1_pT209=SMI1_pS409=SPB1_pT347=RPL16B_pS187=SWI3_pS263=SCP160_pS1112=PWP1_pS52=HOS4_pS38=REG1_pS242=NPL6_pS86=PDP3_pS161=CBF5_pS473=TSR3_pS286pS289=ESC1_pS911=ESC1_pS341=PEX14_pS288=HAS1_pS14=BNI4_pS618=VPS29_pS188=CIC1_pS366=CIC1_pS368=LRO1_pS14=DPH5_pS298=ERB1_…	PAF1_pS388=CTR9_pS1017=RRP3_pS45=RRP3_pS43=	-0.13602	0.0342175	-0.0731557	0.368086	0.289227	-0.77536	-0.507231	0.0057606	0.0120824	-0.0279852	-0.0306498	-0.104405	0.128587	-0.0048332	0.00961382	-0.031885	-0.149499	0.0948173	-0.108429	-0.135141	-0.0149384	-0.161937	0.0218936	0.111765	-0.0614595	-0.0771168	0.156276	-0.0939343	0.0321601	-0.067613	-0.0292081	-0.140043	-0.0452137	0.128314	0.0833943	0.0578986	-0.108367	0.164397	0.296108	0.00520772	-0.0976343	0.0669153	-0.0454731	0.0159122	0.0822504	-0.0365639
RIM15_pS1557	RIM15_pS1557=RIM15_pT1559=	RIM15_pS1557=RIM15_pT1559=	RIM15_pS1557=	0.0020635	-0.0534819	0.34033	0.321031	0.548789	0.0739885	-0.373819	0.29159	-0.0928731	0.129278	0.121003	-0.41262	-0.504958	0.423948	0.454741	0.197321	0.134663	-0.0382687	0.155029	-0.294072	0.0960634	-0.218423	-0.0292942	-0.136425	-0.138253	-0.0255191	0.367365	0.00290342	0.0714363		0.0112877		-0.0510629	-0.0182649	-0.0763479		-0.174864	0.0475518	0.319771	-0.0331734			-0.19467	-0.0766287	-0.0733384	-0.0898521
WTM1_pS98	WTM1_pS98=WTM1_pS96=	WTM1_pS98=WTM1_pS96=	WTM1_pS98=	-0.0467649	-0.0498466	-0.0203352	0.12277	0.0890666	0.0475959	0.19685	0.370686	-0.0346235	0.0291499	0.0835724	-0.0507901	-0.183259	-0.0287197	-0.199242	-0.0359411	-0.0392777	0.10536	-0.109292	0.109375	0.0447643	-0.0723596	0.0110295	0.0430852	0.011938	0.0321806	-0.0753714	0.0484973	-0.00225489	0.119343	0.13621	-0.0605564	-0.117179	0.0373839	-0.0609788	0.105707	-0.00788367	0.0985641	0.502828	0.0394684	0.0567208	0.0174226	-0.139467	-0.0701202	-0.0167456	-0.190517
ENT3_pS227pT228	ENT3_pS227pT228=NOP12_pS184=YDR239C_pS683=UBP1_pS530pS531=MAP2_pS35=ALY1_pS814=KCS1_pS396=SPB1_pT432=SPB1_pT347=SPA2_pT1179pS1180=SCP160_pS1112=CDC37_pS14pS17=GPT2_pS693=AIM3_pS843pS847=ESC1_pS341=PEX14_pS280=HAS1_pS14=FYV8_pS92=FYV8_pS100=PSP2_pS238=NOP53_pS31=RPN8_pS319=RPN8_pS317=ENT3_pS227=	ENT3_pS227pT228=NOP12_pS184=YDR239C_pS683=UBP1_pS530pS531=MAP2_pS35=ALY1_pS814=KCS1_pS396=SPB1_pT432=SPB1_pT347=SPA2_pT1179pS1180=SCP160_pS1112=CDC37_pS14pS17=AIM3_pS843pS847=ESC1_pS341=PEX14_pS280=HAS1_pS14=FYV8_pS92=FYV8_pS100=PSP2_pS238=NOP53_pS31=RPN8_pS319=RPN8_pS317=ENT3_pS227=	ENT3_pS227pT228=GPT2_pS693=			0.11678	0.370607		-1.12235		0.179257	0.152918	0.0441092	-0.0439772	0.165194	0.13114	0.268185		0.00690982					0.0845418	-0.0953106	-0.0249912		-0.0386036	-0.0698169					0.0627167				0.107238		-0.0428401	-0.0581554					-0.0671914	-0.0355511		-0.184447
PAF1_pT385pS388	PAF1_pT385pS388=NOP12_pS70=RPP2A_pS71=YPR148C_pS328=SRP40_pS133=HCA4_pS692=PWP1_pS131=SIF2_pS113=SEC7_pT76=HAS1_pS14=CLC1_pS52=SRO9_pS433=DOT6_pS558=ERB1_pS20pS23=RPN8_pS319pS321=TAF10_pS58=MRD1_pS264=BUG1_pS115=RMT2_pS181pS184=YEF3_pS642=	PAF1_pT385pS388=NOP12_pS70=RPP2A_pS71=YPR148C_pS328=SRP40_pS133=HCA4_pS692=PWP1_pS131=SIF2_pS113=SEC7_pT76=HAS1_pS14=CLC1_pS52=SRO9_pS433=DOT6_pS558=ERB1_pS20pS23=RPN8_pS319pS321=TAF10_pS58=MRD1_pS264=BUG1_pS115=RMT2_pS181pS184=YEF3_pS642=	PAF1_pT385pS388=		-0.108942	-0.315919	0.369573	1.00751		-0.101257			-0.127007			0.550222	-0.279272	0.0538263		-0.199715	-0.0464839		0.0157906	0.0485427		-0.0591737	-0.0562527	0.0207901	0.0160532	0.0301018	0.00666237	-0.0179666				0.0805908	0.249473			-0.0465714	0.0546399	0.238665	0.0329464			-0.116598			-0.0723944
HOS3_pS629	HOS3_pS629=NOP12_pT181pS184=YLR419W_pS816=UBA1_pS187=UBP1_pS618=TIF4632_pS486=NUM1_pS51=BCP1_pT205=TIF3_pT387=SPB1_pT347=ABP1_pS365=RPL6A_pS12=RLP7_pT120=SCP160_pS1112=TIF35_pS147=PTK2_pS711=TRI1_pS225=HRK1_pS601=PAB1_pS209=GTS1_pS153=APL5_pS700pS703=COG4_pS352pT356=VTA1_pS67=ABP140_pS201=VPS29_pS188=SRO9_pS148=CDC10_pT216=BNI5_pS194=DEF1_pT338=STI1_pS227=	HOS3_pS629=NOP12_pT181pS184=YLR419W_pS816=UBA1_pS187=UBP1_pS618=TIF4632_pS486=NUM1_pS51=BCP1_pT205=TIF3_pT387=SPB1_pT347=ABP1_pS365=RPL6A_pS12=RLP7_pT120=SCP160_pS1112=TIF35_pS147=PTK2_pS711=TRI1_pS225=HRK1_pS601=PAB1_pS209=GTS1_pS153=COG4_pS352pT356=VTA1_pS67=ABP140_pS201=VPS29_pS188=SRO9_pS148=CDC10_pT216=BNI5_pS194=DEF1_pT338=STI1_pS227=	HOS3_pS629=APL5_pS700pS703=	-0.00408902	0.109994	0.0023948	0.308697	0.150942	-0.506735	-0.468048	-0.0161806	0.118699	-0.0262734	0.0711294	-0.0861695	0.0405146	-0.0230935	0.0323445	-0.0483077		0.0466544	-0.139743	-0.0726071	0.000467895	-0.0628791	0.0636668		0.00729545	-0.0165009	0.0581257				0.0171033	-0.0822351	-0.127495		-0.00214364		-0.0814006	0.113216	0.161782	-0.0388432	-0.0757863		-0.0879674	-0.054467	-0.0439885	-0.0881116
SUB2_pS37	SUB2_pS37=SUB2_pT39=PFK1_pS179=UBP1_pS618=SEC16_pS472=TIF4632_pS351=CHS5_pS590=ESF1_pS86=SPA2_pT1179pS1180=SWI3_pS263=PWP1_pS52=HRP1_pS87=PTK2_pS711=DSL1_pS395=REG1_pS242=PDP3_pS161=TSR3_pS286pS289=ESC1_pS341=PEX14_pS288=CRN1_pS441=LRO1_pS14=TAN1_pS72=NHP10_pS202=ILM1_pS199=PAF1_pS388=	SUB2_pS37=SUB2_pT39=PFK1_pS179=UBP1_pS618=SEC16_pS472=TIF4632_pS351=CHS5_pS590=ESF1_pS86=SPA2_pT1179pS1180=SWI3_pS263=PWP1_pS52=HRP1_pS87=PTK2_pS711=DSL1_pS395=REG1_pS242=PDP3_pS161=TSR3_pS286pS289=ESC1_pS341=PEX14_pS288=CRN1_pS441=LRO1_pS14=TAN1_pS72=NHP10_pS202=ILM1_pS199=PAF1_pS388=	SUB2_pS37=	-0.0431178	0.013181	-0.0131755	0.270561	0.166117	-0.545304	-0.602465	-0.0082482	0.0651112	-0.00744852	0.063432	-0.0671624	0.0494291	-0.106586	-0.103153	-0.102318	0.0274459	0.157745	-0.0517811	-0.133923	0.0225718	-0.144833	0.0778079	-0.00226794	0.107445	-0.0819938	0.044141	-0.0814864	0.0564665	-0.0299277	-0.0190188	-0.0306003	-0.035512	0.0927452	-0.0968507	0.0930328	-0.0773789	0.0112364	0.189445	-0.002546	-0.0106219	-0.0336347	0.0139967	-0.0495697	0.0512286	-0.0622524
EFR3_pS771pS773	EFR3_pS771pS773=EFR3_pS771pS774=	EFR3_pS771pS773=EFR3_pS771pS774=	EFR3_pS771pS773=			0.0333518	-0.090698		0.0877335	0.0293555	0.00318652	0.00326078	-0.0933846	-0.0567337		-0.0610091	-0.0474356			0.0520284	0.0270235			-0.0970249	-0.058188	0.0757564	0.0798334	-0.0933707	0.101355		0.0417364	0.0484851		-0.0225922	0.0327385		0.0989669	-0.145576		-0.107758	0.0650228	0.120158	-0.0652959	-0.0231951		0.00815317	-0.0767304		-0.10675
SPN1_pS89	SPN1_pS89=NUP145_pS404=CEF1_pS385=HSE1_pS162=UTP14_pS488=UTP14_pS500=SNQ2_pS41=SGD1_pS238=ENP2_pS671pS672=VTC3_pS621pS622=RTF1_pS203=RTF1_pS181=RPL21A_pS70=LEO1_pS105=SRO9_pS55=SUR7_pS293pS301=RXT2_pS136=SPT8_pT85=SPT8_pT87=	SPN1_pS89=NUP145_pS404=CEF1_pS385=HSE1_pS162=UTP14_pS488=UTP14_pS500=SNQ2_pS41=SGD1_pS238=ENP2_pS671pS672=VTC3_pS621pS622=RTF1_pS203=RTF1_pS181=RPL21A_pS70=LEO1_pS105=SRO9_pS55=SUR7_pS293pS301=RXT2_pS136=SPT8_pT85=SPT8_pT87=	SPN1_pS89=	0.0463881	-0.0243841	0.0253597	0.196788	0.987527	-0.0156868	-0.19124	-0.0400689	0.0101922	0.0578502	-0.245496	0.0803219	0.552973	0.164601	0.0258703	-0.0959135	-0.20028	0.0639867	-0.100146	-0.342245	-0.0208381	-0.413802	-0.451123	0.0738562	-0.0512202	-0.139633	0.340428	0.0427051	0.0807334	0.0167182	0.206727	-0.103701	-0.0241237	0.000403285	0.252182	0.125652	-0.000870523	0.0911394	0.313424	0.265336	-0.166989	0.273806	-0.0348833	0.0134788	-0.336782	-0.142823
PAF1_pS383	PAF1_pS383=FAS2_pS73=RPP2A_pS71=YTA7_pS73=UBP1_pS755=SAN1_pS187=YPR148C_pS328=VBA4_pS99pS106=DFM1_pS340=SPB1_pS505=MPP10_pS267=SRP40_pS133=SWI3_pS185=HCA4_pS692=PWP1_pS131=SIF2_pS113=LEU1_pS488=BEM2_pS40=SEC7_pT334=SEC7_pS1804=HRK1_pS522=VTC3_pS43=CYS4_pS4=EFG1_pS211=EFG1_pS199=CMS1_pS29=CLC1_pS52=SAP185_pS851=SRO9_pS55=SRO9_pS433=DOT6_pS558=RPD3_pS408=APL6_pS707=ERB1_pS563=RPN8_pS319pS321=RPN8_p…	PAF1_pS383=FAS2_pS73=RPP2A_pS71=YTA7_pS73=UBP1_pS755=SAN1_pS187=YPR148C_pS328=VBA4_pS99pS106=DFM1_pS340=SPB1_pS505=MPP10_pS267=SRP40_pS133=SWI3_pS185=HCA4_pS692=PWP1_pS131=SIF2_pS113=LEU1_pS488=BEM2_pS40=SEC7_pT334=SEC7_pS1804=HRK1_pS522=VTC3_pS43=CYS4_pS4=EFG1_pS211=EFG1_pS199=CMS1_pS29=CLC1_pS52=SAP185_pS851=SRO9_pS55=SRO9_pS433=DOT6_pS558=RPD3_pS408=APL6_pS707=ERB1_pS563=RPN8_pS319pS321=RPN8_p…	PAF1_pS383=	-0.106243	-0.0711572	0.126015	0.371322	0.821077	-0.274196	0.186942	0.0706461	0.0120624	0.0209279	-0.049442	0.0111235	0.804647	0.193234	0.0312388	-0.0130258	-0.123586	-0.0154094	-0.0666141	-0.0396213	-0.227342	-0.104813	-0.0761523	0.169395	0.0955022	-0.0880506	0.117387	-0.101729	-0.0372177	-0.137681	0.0458004	-0.0517097	-0.000689812	0.0938372	-0.0696166	0.160763	-0.127774	-0.0418974	0.203497	0.0269835	-0.012	0.121606	-0.0108359	-0.0640262	-0.0125173	-0.119157
STI1_pS248	STI1_pS248=FAS2_pS50=SAN1_pS187=RPG1_pT513=YFR016C_pS523=SWI3_pS263=LSG1_pS103=SRO9_pS433=RPN8_pS317pS319=DEF1_pS285=ZRC1_pS395=	STI1_pS248=FAS2_pS50=SAN1_pS187=RPG1_pT513=YFR016C_pS523=SWI3_pS263=LSG1_pS103=SRO9_pS433=RPN8_pS317pS319=DEF1_pS285=ZRC1_pS395=	STI1_pS248=	0.0278128	-0.00616508	-0.0809475	0.314512	0.624168	-0.206285	-0.193328		0.0475953	-0.00776541		-0.0973797	0.0130844	-0.0295744	0.0236744	-0.0872557	-0.15517	0.112759	-0.0101856	-0.130666	-0.099939		0.0726303	0.179912	-0.0529065	0.0449043	0.0743985	0.0487258	0.0854482	-0.18584		0.00459374	-0.000484709	0.0960222		0.425143	-0.0314525	-0.0238781	0.112008	0.104352	-0.0299928	-0.258141	-0.160412	-0.068527	0.0149747	-0.183287
FAS2_pS1440	FAS2_pS1440=FAS2_pS50=FAS2_pY1438=RPT5_pY180=PHO84_pS303=SEC27_pS814=SRO9_pS40=	FAS2_pS1440=FAS2_pS50=FAS2_pY1438=RPT5_pY180=PHO84_pS303=SEC27_pS814=SRO9_pS40=	FAS2_pS1440=	-0.0697815		0.079607	0.358163	0.643554	0.0464192	-0.0633009	0.341421	0.00471445	-0.0303517	-0.0714498	-0.0450536				0.0741021		-0.0565421	-0.131267			0.0264973			0.00734047	-0.0495401				-0.0808858	0.0213433				-0.0515965	0.275833		0.0756256	0.632345	0.0134044		-0.0258437	-0.134186	-0.104339	-0.14715	-0.0363859
FAS2_pS50	FAS2_pS50=FAS2_pY1438=FAS1_pS1121=YTA7_pS73=YPR148C_pS328=VBA4_pS99=RCK2_pS187=SQS1_pS343=NBA1_pT403=PDR5_pS849=NOP13_pS378=HCA4_pS692=SIF2_pS113=SEC27_pS814=BEM2_pS115=SEG2_pS524=EGD2_pS101=SEC7_pT334=SEC7_pS1804=NSR1_pS127=NSR1_pS129pS131=SGV1_pT240=SGV1_pY239=VTC3_pS43=EFG1_pS199=CLC1_pS52=LSG1_pS103=MTC1_pS421=SRO9_pS433=ANY1_pS389=RPD3_pS408=AVT1_pT181=RPN8_pS317pS319=CRP1_pS343=CTR1_pS199=N…	FAS2_pS50=FAS2_pY1438=FAS1_pS1121=YTA7_pS73=YPR148C_pS328=VBA4_pS99=RCK2_pS187=SQS1_pS343=PDR5_pS849=NOP13_pS378=HCA4_pS692=SIF2_pS113=SEC27_pS814=BEM2_pS115=SEG2_pS524=EGD2_pS101=SEC7_pT334=SEC7_pS1804=VTC3_pS43=EFG1_pS199=CLC1_pS52=LSG1_pS103=MTC1_pS421=SRO9_pS433=ANY1_pS389=RPD3_pS408=AVT1_pT181=RPN8_pS317pS319=CRP1_pS343=CTR1_pS199=NHP10_pS202=ALB1_pS80=DEF1_pS285=ZRC1_pS395=STI1_pS248=YEF3_p…	FAS2_pS50=NBA1_pT403=NSR1_pS127=NSR1_pS129pS131=SGV1_pT240=SGV1_pY239=		0.00494131	-0.0235315	0.686786	1.41169	-0.171835	-0.143719		0.0839677	-0.13161		0.218722			0.0196508	-0.0582426	0.0359838	0.0633696		-0.207137				0.0455218	-0.0163455	0.0176099	0.032705	0.0714127	-0.0297293	-0.215011		-0.0542001	-0.0494599	0.11043		0.28323		-0.0966471	0.586221	0.0296521	-0.105885	0.0811405	-0.155926	-0.0764544		0.0684511
FAS2_pS1730	FAS2_pS1730=FAS2_pY525=PDR5_pS849=SEC7_pS1804=OXP1_pS930=MTC1_pS337=CST6_pS579=	FAS2_pS1730=FAS2_pY525=PDR5_pS849=SEC7_pS1804=OXP1_pS930=CST6_pS579=	FAS2_pS1730=MTC1_pS337=	-0.00341735	0.0275187	0.0205173	0.35639	1.6136	-0.0467666	0.201037	0.0353625	0.120865	0.0114801	-0.0401955	0.0861416	0.177881	0.46402	0.100248	-0.0269475	-0.0668859	0.0661461	-0.142897	-0.0558693	0.0174948	0.0209951	-0.136818	0.0238783	0.0258647	-0.00393187	0.118219	-0.0435491	0.107374	-0.0566323	0.0116569	-0.0156178	-0.0964993	0.0518321	-0.0117744	0.0811776	-0.111635	0.106779	0.435581	-0.0691535	-0.067702	-0.000922619	0.00364531	-0.0302827	-0.229532	0.17233
FAS2_pY1438	FAS2_pY1438=FAS2_pY525=RPT5_pY180=DED1_pS263=PDR5_pS849=SEC27_pS814=SEC7_pS1804=OXP1_pS930=CYS4_pS134=CST6_pS579=SPL2_pS88=FAS2_pS1440=FAS2_pS50=	FAS2_pY1438=FAS2_pY525=RPT5_pY180=DED1_pS263=PDR5_pS849=SEC27_pS814=SEC7_pS1804=OXP1_pS930=CYS4_pS134=CST6_pS579=SPL2_pS88=FAS2_pS1440=FAS2_pS50=	FAS2_pY1438=	-0.042178	-0.0308484	0.0506408	0.233422	0.901579	0.0702715	0.0484315	0.42181	0.00221553	-0.00447701	-0.0274134	-0.0904098	0.0488856	-0.193734	-0.100555	0.0916419	0.00486935	-0.0212899	-0.0520236	-0.040146	-0.000529531	-0.0320304	-0.026422	0.0517502	0.0249273	0.0101832	-0.0366897	0.118371	0.0345398	-0.0636611	0.0240572	-0.0266748	0.0154689	0.0066248	0.00496746	0.235343	-0.0140191	0.0606288	0.586869	-0.0320342	-0.0638323	0.00318983	-0.0784556	-0.0706109	-0.160818	-0.026929
PFK2_pS163	PFK2_pS163=PFK2_pS167=PFK2_pS166=	PFK2_pS163=PFK2_pS167=PFK2_pS166=	PFK2_pS163=	0.483939		0.0251291	0.49726	-0.904838	0.168522	0.549306	0.420395	0.137757	-0.083143	-0.390176	-0.0480671	1.17503	0.342212		0.000680627		0.0509106	-0.0995639		0.180459	0.022621	-0.371456		0.120571	-0.196489				-0.0115629	0.186468				-0.0919912	0.104572	0.14148	0.0397211	0.367983	-0.0482012		-0.0571898	-0.0307387	-0.0302786	-0.538119	-0.252193
PFK2_pS167	PFK2_pS167=PFK2_pS166=TDA1_pT513=TDA1_pT504=TDA1_pS509pT513=MIG1_pT371pS377=PFK2_pS163=	PFK2_pS167=PFK2_pS166=TDA1_pT513=TDA1_pT504=TDA1_pS509pT513=MIG1_pT371pS377=PFK2_pS163=	PFK2_pS167=	0.467105	-0.139055	-0.0460877	0.377948	-0.856341	0.0903116	0.704204	0.354389	0.0776487	-0.0163541	-0.0789348	0.0242055	1.49587	0.469254	-0.00839055	0.116859	-0.178514	-0.0983594	-0.0538729	-0.0968208	-0.00562564	-0.0180826	-0.294952	0.232419	0.230915	-0.0239574	0.302007	-0.147697	0.141231	0.132475	0.0667952	0.124512	0.0579819	0.0284712	0.0923431	0.198561	0.158528	0.0453227	0.744508	-0.10027	-0.0895736	0.0278532	0.116911	0.0493011	-0.424405	-0.236859
PMA1_pT647	PMA1_pT647=PFK2_pT184=RPH1_pS459=PSK2_pT155=FPK1_pS414pS426=NOG2_pS60=SEC16_pT1539=SEC16_pT1962=SMY2_pS84=SLU7_pT293=TIF4632_pT314=CYR1_pT1647=TOM70_pS174=ALY2_pS838=ALY2_pS201=NUP1_pT570=BSP1_pT526=PAN1_pS759=PAN1_pS1252pT1256=TIF3_pT370=CHS3_pS537pT538=PIK1_pS396=SPA2_pS1062=RDI1_pT27=LEU1_pT769=SBE22_pS201=EGD1_pT151=PTK2_pS623=PTK2_pS632=PTK2_pT56pS59=PTK2_pS775pS778=NRP1_pS455=THS1_pS289=THS…	PMA1_pT647=PFK2_pT184=RPH1_pS459=PSK2_pT155=FPK1_pS414pS426=NOG2_pS60=SEC16_pT1539=SEC16_pT1962=SMY2_pS84=SLU7_pT293=TIF4632_pT314=CYR1_pT1647=TOM70_pS174=ALY2_pS838=ALY2_pS201=NUP1_pT570=BSP1_pT526=PAN1_pS759=PAN1_pS1252pT1256=TIF3_pT370=CHS3_pS537pT538=PIK1_pS396=SPA2_pS1062=RDI1_pT27=LEU1_pT769=SBE22_pS201=EGD1_pT151=PTK2_pS623=PTK2_pS632=PTK2_pT56pS59=PTK2_pS775pS778=NRP1_pS455=THS1_pS289=THS…	PMA1_pT647=	0.0469287	-0.121671	0.308718	1.35843	1.11754	-0.328971	0.604513	0.0988196	-0.396722	-0.870555	-0.468367	-0.194363	0.482926	0.673541	0.648085	0.334192	0.136998	0.222962	0.0935078	-0.0241503	-0.160416	0.330738	-0.205756	0.0101482	-0.0419099	0.0186914	0.135605	0.303696	-0.108342	-0.117512	-0.0195252	-0.144226	-0.270058	0.165607	-0.247713	0.229693	-0.0709286	-0.0381754	1.46728	0.0387823	-0.246201	-0.0968246	-0.246032	0.204534	-0.630449	0.336798
SPT5_pS36	SPT5_pS36=PFK1_pS179=NUP159_pS1065pS1068=OPY1_pS162=SPT6_pS39=SPT6_pS134=SPT6_pS39pS40=SEG1_pS352=SEC16_pS472=SEC16_pS313=UTP14_pS34pS35=TIF4632_pS351=TIF4632_pS322=PHO84_pT302pS303=RRP5_pS1376=RPG1_pT513=NUP2_pS163=GTT3_pS116=GEA2_pS284=SPB1_pT347=RPC37_pT61=PDR5_pS849=PDR5_pS849pS850=YKR018C_pS377pS380=SRP40_pS301=YFR016C_pT861=ESF1_pS86=PIB1_pS191=SWI3_pS263=CTI6_pS452=HCA4_pS714=PWP1_pS108=HO…	SPT5_pS36=PFK1_pS179=OPY1_pS162=SPT6_pS134=SEG1_pS352=SEC16_pS472=SEC16_pS313=UTP14_pS34pS35=TIF4632_pS351=TIF4632_pS322=PHO84_pT302pS303=RPG1_pT513=GTT3_pS116=GEA2_pS284=SPB1_pT347=RPC37_pT61=PDR5_pS849=PDR5_pS849pS850=YKR018C_pS377pS380=SRP40_pS301=YFR016C_pT861=ESF1_pS86=PIB1_pS191=SWI3_pS263=CTI6_pS452=PWP1_pS108=HOS4_pT192=SUI3_pS40=MAK5_pS138=PTK2_pS711=DSL1_pS395=TRI1_pS225=REG1_pS242=GTS1…	SPT5_pS36=NUP159_pS1065pS1068=SPT6_pS39=SPT6_pS39pS40=RRP5_pS1376=NUP2_pS163=HCA4_pS714=SAS10_pS339=NSR1_pS96=NSR1_pS97=NSR1_pS129pS131=FAP7_pS188=ERB1_pS72=TOM22_pS46=CHZ1_pS70=LAC1_pS401=	-0.106863	0.00709227	-0.0557024	0.381919	0.818643	-0.0309981	-1.4937	-0.0867095	-0.00418224	0.00216627	-0.00326572	-0.0266796	0.00337146	-0.0179432	-0.0215404	0.01341	-0.105515	0.133425	-0.0621627	-0.0908598	0.0216165	-0.095527	0.0476391	0.0721613	-0.00953034	-0.0351658	0.098411	-0.00583242	-0.00867261	-0.0726295	-0.0244833	-0.0370252	-0.0274206	0.069781	-0.0130726	0.0573809	-0.0394364	0.0554345	0.180025	0.109298	-0.047577	0.0484707	-0.0162287	-0.0159758	0.0598967	-0.111981
NOP12_pS70	NOP12_pS70=PFK1_pS179=LSP1_pS98=RRP12_pS1186=YTA7_pS73=UBP1_pS755=SAN1_pS187=YPR148C_pS328=PHO84_pT302=VBA4_pS99pS106=RPG1_pT513=RPG1_pS508pT513=SMI1_pS389pS394=NBA1_pT403=YGR054W_pS560pS567=PDR5_pS850pS854=STM1_pS254=RPL16B_pS187=RPL16A_pS188=MPP10_pS176pS177=YFR016C_pS523=SWI3_pS263=HCA4_pS692=SIF2_pS113=HOS4_pS38=SEC27_pS853=SUI3_pS92=BEM2_pT180=BEM2_pS40=SEG2_pS524=SEC7_pT334=SEC7_pT76=HRK1_p…	NOP12_pS70=PFK1_pS179=LSP1_pS98=RRP12_pS1186=YTA7_pS73=UBP1_pS755=SAN1_pS187=YPR148C_pS328=PHO84_pT302=VBA4_pS99pS106=RPG1_pT513=RPG1_pS508pT513=SMI1_pS389pS394=YGR054W_pS560pS567=PDR5_pS850pS854=STM1_pS254=RPL16B_pS187=RPL16A_pS188=MPP10_pS176pS177=YFR016C_pS523=SWI3_pS263=HCA4_pS692=SIF2_pS113=HOS4_pS38=SEC27_pS853=SUI3_pS92=BEM2_pT180=BEM2_pS40=SEG2_pS524=SEC7_pT334=SEC7_pT76=HRK1_pS522=FUI1_p…	NOP12_pS70=NBA1_pT403=CTR9_pS1017=NSR1_pS129=NSR1_pS131=NSR1_pS127pS129=NSR1_pS127pS131=NSR1_pS129pS131=ABP140_pS180=NOT3_pT305pS307=YGR017W_pT144=	-0.0806005	-0.0173867	0.0328162	0.450307	0.919818	-0.547223	-0.346922	-0.098198	0.0566164	-0.0358458	-0.0918323	-0.159809	0.468207	0.0458433	0.00699097	0.117194	0.0161205	-0.00790423	0.00432305	-0.0575736	-0.0277851	-0.158882	0.0243187	0.0574264	0.151026	-0.147215	0.253079	-0.0258461	0.0254945		-0.0622837	-0.0617874	0.0161353	0.103051	0.0285343		-0.129849	-0.0919408	0.6346	0.0316835	-0.0692064		-0.0803803	0.0726593	0.366847	-0.138011
DPS1_pS502	DPS1_pS502=PFK1_pS166=VBA4_pS99=SIN3_pS316=	DPS1_pS502=PFK1_pS166=VBA4_pS99=SIN3_pS316=	DPS1_pS502=	-0.0442017	-0.103403	0.0818233	0.0928668	0.439719	-0.00824162	0.345116	0.368668	0.0223882	-0.0150478	0.0407436	0.138643			-0.152497	0.0947112		0.0104848	-0.0773428	-0.130786		-0.342615			0.0105626	-0.000235358	0.0842319			-0.00746213	-0.0884895	0.0273995	0.0274503		-0.00466854	-0.0688461		-0.00162657		0.0582647	-0.0578859	0.0241098	-0.113588	-0.0778349	-0.0721933	-0.180245
PFK1_pS895	PFK1_pS895=PFK1_pT898=NUP159_pS404=LSP1_pT233=RPP2A_pS71=GYP5_pS157=HOM6_pS237=PSK1_pS1035=PSK1_pS1055=CSL4_pS94=SEG1_pS450=SEG1_pT452=SEC16_pS415=SEC16_pS73=VBA4_pS99=VBA4_pS99pS106=CYR1_pS639=CYR1_pS28=VAC7_pS599=HER1_pS67=XRN1_pS1505pS1510=NOP13_pS378=YRB1_pS60=HSC82_pS375=SYH1_pS332=HXK2_pS293=LEU1_pS488=SEC7_pT334=PUP2_pS56=BBC1_pS78=AIM21_pS625=AIM21_pS167=AIM21_pS477=AIM21_pS119=NGL2_pS377…	PFK1_pS895=PFK1_pT898=NUP159_pS404=LSP1_pT233=RPP2A_pS71=GYP5_pS157=HOM6_pS237=PSK1_pS1035=PSK1_pS1055=CSL4_pS94=SEG1_pS450=SEG1_pT452=SEC16_pS415=SEC16_pS73=VBA4_pS99=VBA4_pS99pS106=CYR1_pS639=CYR1_pS28=VAC7_pS599=HER1_pS67=XRN1_pS1505pS1510=NOP13_pS378=YRB1_pS60=HSC82_pS375=SYH1_pS332=HXK2_pS293=LEU1_pS488=SEC7_pT334=PUP2_pS56=BBC1_pS78=AIM21_pS625=AIM21_pS167=AIM21_pS477=AIM21_pS119=NGL2_pS377…	PFK1_pS895=	0.208419	-0.0562614	-0.585534	1.29925	1.50563	-0.352598	0.27934	1.32159	0.00109572	0.00895064	-0.0844848	-0.0910787	0.883967	0.286708	0.188346	0.0816155	0.0701885	0.138402	0.0658006	-0.10178	-0.04855	-0.485252	-0.0598066	0.188427	-0.0540613	-0.0225079	0.0637503	-0.0173319	-0.00755516	-0.239733	0.0364232	-0.0292454	-0.0724998	0.110494	-0.0804905	0.63008	0.00291966	0.202832	-0.0252416	-0.0570095	-0.160636	-0.219667	-0.237903	0.0287058	-0.160618	-0.368116
PFK1_pT898	PFK1_pT898=DSF2_pS122=CYC8_pS943=NUP159_pS404=LSP1_pT233=RPP2A_pS71=GYP5_pS157=HOM6_pS237=PSK1_pS1055=CSL4_pS94=SEG1_pS450=SEG1_pT452=SEC16_pS415=SEC16_pS1602=SEC16_pS499=PHO84_pS579=MSB1_pS874=VBA4_pS99=RCK2_pS187=CYR1_pS639=CYR1_pS28=YRB1_pS60=SYH1_pS332=HXK2_pS293=LEU1_pS488=ATG19_pS136=BEM2_pS40=SEC7_pT334=KRE6_pS134=BBC1_pS78=AIM21_pS625=AIM21_pS167=AIM21_pS477=AIM21_pS119=AIM21_pS257=NGL2_p…	PFK1_pT898=DSF2_pS122=CYC8_pS943=NUP159_pS404=LSP1_pT233=RPP2A_pS71=GYP5_pS157=HOM6_pS237=PSK1_pS1055=CSL4_pS94=SEG1_pS450=SEG1_pT452=SEC16_pS415=SEC16_pS1602=SEC16_pS499=PHO84_pS579=MSB1_pS874=VBA4_pS99=RCK2_pS187=CYR1_pS639=CYR1_pS28=YRB1_pS60=SYH1_pS332=HXK2_pS293=LEU1_pS488=ATG19_pS136=BEM2_pS40=SEC7_pT334=BBC1_pS78=AIM21_pS625=AIM21_pS167=AIM21_pS477=AIM21_pS119=AIM21_pS257=NGL2_pS377=EFG1_p…	PFK1_pT898=KRE6_pS134=	0.190103	-0.0155741				-0.238719	0.174489		0.079597			0.00391534	0.977287	0.325785	0.0985699	0.0175895	-0.19693	0.103812	-0.226317	-0.308178	-0.0603304		-0.128677	0.310753			0.0794699	-0.0650931	0.0251077	-0.173383		-0.118663	-0.0531227	0.104082		0.627227	-0.0895264		0.126629	-0.018157	-0.313166	-0.219773	0.0158345	0.0154941	-0.161431	-0.322171
SLA1_pT818	SLA1_pT818=CYC8_pS429=	SLA1_pT818=CYC8_pS429=	SLA1_pT818=	0.111397	-0.0147428	0.0533849	-0.0185517	0.0461268	-0.12767	0.208404	-0.537674	0.0334751	-0.0341968	0.438806	0.00149093	0.463599	-0.357108	-0.0442872	0.0925885	0.0317581	0.0036178	-0.180523	-0.0158889	-0.0544228	-0.258553	-0.0231768	-0.0673809	0.0546105	0.0384993	0.334825	-0.0351476	0.0438679	-0.100744	0.105974	0.0230979	-0.076967	0.0238409	-0.0732204	0.116635	-0.0456593	0.000451412	0.237123	0.0202524	0.00219778	0.173883	0.0144834	-0.0339933	0.0177224	-0.131164
SPN1_pS23	SPN1_pS23=CYC8_pS780=RAD23_pS121=MDN1_pT4413=SIR4_pS692=NUP2_pS399=RPS7B_pS187=SPT7_pS718=SPT7_pS100=FCP1_pS701=TRM8_pS7=DST1_pS116=HIF1_pS353=YTM1_pS181=NMA111_pS993=THO1_pS68=ABD1_pS12=LEO1_pS34=LEO1_pT31=DOT6_pT589=PSY4_pS413=PSY4_pS415=TOA2_pS104=TOA2_pS102=TOA2_pS99=PHO2_pS147=CBC2_pS177=SPN1_pS26=	SPN1_pS23=CYC8_pS780=RAD23_pS121=MDN1_pT4413=SIR4_pS692=NUP2_pS399=RPS7B_pS187=SPT7_pS718=SPT7_pS100=FCP1_pS701=TRM8_pS7=DST1_pS116=HIF1_pS353=YTM1_pS181=NMA111_pS993=THO1_pS68=ABD1_pS12=LEO1_pS34=LEO1_pT31=DOT6_pT589=PSY4_pS413=PSY4_pS415=TOA2_pS104=TOA2_pS102=TOA2_pS99=PHO2_pS147=CBC2_pS177=SPN1_pS26=	SPN1_pS23=	-0.0725041	-0.00869581	-0.0951215	0.60593	0.0012585	-0.262235	-0.330433	-0.053901	0.0484068	-0.0173417	0.0600163	-0.0415117	0.932195	0.762602	0.126041	0.632009	-0.0322351	0.0912273	0.0483946	-0.0405899	-0.12148	0.0248457	-0.245696	0.11997	-0.00445322	-0.0789045	0.00191449	-0.038112	-0.058472	-0.066288	-0.0194526	0.000940488	-0.0123252	-0.0176859	-0.00024687	0.116089	-0.187996	0.0270952	-0.303071	0.114297	-0.00318497	0.164575	0.0341083	-0.0895512	-0.0595833	0.0298576
CYC8_pS817	CYC8_pS817=CYC8_pS815pS817=CBF1_pT138=ISW1_pT694=TIF4632_pT196=RSC2_pS682=NOC2_pS70=YGR054W_pS564=YGR054W_pS560pS567=LAS1_pS444=MPP10_pS177=BAP2_pS16=MLP1_pT337=ZEO1_pT49=RLF2_pS125=SPP41_pS1014=TOP2_pT1314=TOP2_pS1310=RET2_pT277=RET2_pS275=PCT1_pS346=PCT1_pT349=APA1_pT60=ETT1_pS30=ETT1_pS30pT34=SEC27_pT829=SUI3_pS112=SUI3_pT116=INP53_pS986=HRK1_pS528=BYE1_pS422=BYE1_pS184=AIR1_pT21=AIR1_pT20=SHP…	CYC8_pS817=RLF2_pS125=TDA11_pS286=NOT3_pS307=	CYC8_pS817=CYC8_pS815pS817=CBF1_pT138=ISW1_pT694=TIF4632_pT196=RSC2_pS682=NOC2_pS70=YGR054W_pS564=YGR054W_pS560pS567=LAS1_pS444=MPP10_pS177=BAP2_pS16=MLP1_pT337=ZEO1_pT49=SPP41_pS1014=TOP2_pT1314=TOP2_pS1310=RET2_pT277=RET2_pS275=PCT1_pS346=PCT1_pT349=APA1_pT60=ETT1_pS30=ETT1_pS30pT34=SEC27_pT829=SUI3_pS112=SUI3_pT116=INP53_pS986=HRK1_pS528=BYE1_pS422=BYE1_pS184=AIR1_pT21=AIR1_pT20=SHP1_pS315=SHP…	-0.128961	0.0339286	-0.261346	-0.0781722	-0.482298	-0.027474	-0.780183	-0.108711	0.0352171	-0.00799572	-0.0670238	-0.0283988	-0.679731	0.238557	0.273346	-0.0247448	-0.0341757	0.0452971	0.000661389	0.0264801	-0.0223537	0.0697088	0.0320782	-0.11583	0.0551456	-0.0309611	-0.151191	0.0125205	0.0742409	-0.0346065	0.0321415	-0.0407996	-0.0515718	0.0352511	1.47177	0.106631	-0.0211027	-0.00481745	0.681237	0.147507	0.036094	-0.217092	-0.0191779	-0.10606	-0.257474	0.205879
NOP12_pS184	NOP12_pS184=NUP159_pS940=YDR239C_pS683=CBF1_pS77=MLP2_pS1660=HMO1_pS153=UBP1_pS618=UBP1_pS154=UBP1_pS530pS531=ISW1_pS846=SWC3_pS523=MAP2_pS35=BCP1_pT209=ALY1_pS814=NUP2_pS203pS205=NUP2_pS17pS20=KCS1_pS396=SPB1_pT432=RPL16B_pS187=RTC1_pS946pS950=SRP40_pS293=MLP1_pS1803=SPA2_pS1180=SPA2_pT1179pS1180=SCP160_pS1112=CDC37_pS14pS17=HAL5_pS324=HAL5_pS479=SUI3_pS57=AIM3_pS843pS847=REG1_pS1013=CTR9_pS977=…	NOP12_pS184=NUP159_pS940=YDR239C_pS683=CBF1_pS77=MLP2_pS1660=HMO1_pS153=UBP1_pS618=UBP1_pS154=UBP1_pS530pS531=ISW1_pS846=SWC3_pS523=MAP2_pS35=BCP1_pT209=ALY1_pS814=NUP2_pS203pS205=NUP2_pS17pS20=KCS1_pS396=SPB1_pT432=RPL16B_pS187=RTC1_pS946pS950=SRP40_pS293=MLP1_pS1803=SPA2_pS1180=SPA2_pT1179pS1180=SCP160_pS1112=CDC37_pS14pS17=HAL5_pS324=HAL5_pS479=SUI3_pS57=AIM3_pS843pS847=REG1_pS1013=NPL6_pS86=P…	NOP12_pS184=CTR9_pS977=RRP3_pS45=RRP3_pS43=ASK1_pS156=	-0.0661539	0.00985285	-0.0306878	0.183911	0.106998	-1.40699	-0.00323573	-0.0852431	0.0434122	-0.0250743	-0.0107838	-0.0751734	0.0203471	0.00250103	-0.0354588	0.045926	-0.0671674	0.0575283	-0.0357652	-0.0606002	-0.0721353	-0.0406322	-0.00161461	0.0535918	0.0877456	0.00174784	0.0420763	-0.0718898	0.00454365	-0.115732	-0.051054	-0.0468189	-0.0669921	0.143615	-0.013264	0.0226993	-0.0399601	0.0388077	0.0672995	0.0526303	0.0133829	0.00806376	-0.0688006	0.00614027	0.10088	-0.0695175
SSB1_pS516	SSB1_pS516=NUP159_pS404=RPL7A_pT8=CBF1_pT138=RFC1_pS80=BLM10_pS62pT64=VPS1_pS599=BUD3_pS1160=NOC2_pS70=SEC21_pT638=YGR054W_pS560pS567=LAS1_pS444=SRP40_pT289=BAP2_pS16=SNF2_pS716=ZEO1_pT49=RET2_pS275=PCT1_pS346=APA1_pT60=SUI3_pS92=STE20_pS444=INP53_pS986=SEC7_pT334=HRK1_pS528=AIR1_pT21=AIR1_pT20=SHP1_pS315=NSR1_pS143=NSR1_pS131=VPS13_pS1364=VPS13_pS1362=SPT16_pS460=UBP3_pS335=UTR1_pS67=MSC3_pS648=…	SSB1_pS516=NUP159_pS404=RPL7A_pT8=CBF1_pT138=RFC1_pS80=BLM10_pS62pT64=VPS1_pS599=BUD3_pS1160=NOC2_pS70=SEC21_pT638=YGR054W_pS560pS567=LAS1_pS444=SRP40_pT289=BAP2_pS16=SNF2_pS716=ZEO1_pT49=RET2_pS275=PCT1_pS346=APA1_pT60=SUI3_pS92=STE20_pS444=INP53_pS986=SEC7_pT334=HRK1_pS528=AIR1_pT21=AIR1_pT20=SHP1_pS315=NSR1_pS143=VPS13_pS1364=VPS13_pS1362=SPT16_pS460=UBP3_pS335=UTR1_pS67=MSC3_pS648=UPC2_pT122=…	SSB1_pS516=NSR1_pS131=NOT3_pT305pS307=SEC4_pS8pS11=	0.0388847	-0.00048497	0.0238235	0.475367	1.33746	-0.0168188	0.474983	0.308221	-0.0394919	-0.0366293	0.145185	-0.0210299	0.505228	-1.07141	0.00602698	0.182789	0.184025	-0.0277353	0.117794	-0.0549816	0.00866563	-0.278478	-0.0735227	-0.00898644	-0.0172558	0.144128	0.245458	-0.053984	-0.0626912	-0.141353	-0.0174372	-0.108917	-0.0143155	-0.0810851	-0.482878	0.552165	-0.0730339	-0.0171478	0.315168	-0.119878	-0.110611	0.141399	-0.120366	-0.0267673	-0.07036	-0.115177
CYC8_pS741	CYC8_pS741=NUP159_pS404=RPL7A_pT8=CMS1_pT32=MTR4_pT34=CMR1_pS99=SSA1_pS151=	CYC8_pS741=NUP159_pS404=RPL7A_pT8=CMS1_pT32=MTR4_pT34=CMR1_pS99=	CYC8_pS741=SSA1_pS151=	0.0575221	0.00736922	-0.12245	0.124045	0.276089	0.00236492	0.23948	-0.172524	-0.0151479	-0.0207153	0.0187598	0.0509899	0.396494	-0.00414599	0.036769	0.168435	-0.047884	-0.00572333	-0.0544431	-0.0040128	0.068964	-0.282001	0.0287349	0.0284192	0.0013308	0.0086481	0.21489	-0.0686634	0.0305028	-0.0120532	-0.0588953	-0.0675864	-0.00579583	0.032245	0.0146963	0.0704397	-0.0257017	0.052556	0.216815	-0.0687915	-0.065537	0.130256	0.0594969	0.0492805	-0.103417	-0.0129642
NUP159_pS680	NUP159_pS680=NUP159_pS684=SNQ2_pS41=PAP2_pS77=SGD1_pS238=MAK21_pS80=BFR2_pS95=AVL9_pS513pS516=VTA1_pS196=RTF1_pS203=RTF1_pS181=ESC1_pS213=DOT6_pS527=DOT6_pS517=RXT2_pS136=	NUP159_pS680=NUP159_pS684=SNQ2_pS41=PAP2_pS77=SGD1_pS238=MAK21_pS80=BFR2_pS95=AVL9_pS513pS516=VTA1_pS196=RTF1_pS203=RTF1_pS181=ESC1_pS213=DOT6_pS527=DOT6_pS517=RXT2_pS136=	NUP159_pS680=	0.0091628	-0.0691011	0.104283	-0.111745	0.481035		0.0281716	-0.129918		0.146352	-0.0244116	0.372292	0.11285	-0.0783432	0.157316	-0.317461		-0.0682746	0.00376954	-0.118068	-0.0261606	-0.0410042	-0.0871688		-0.00934806	0.0688928	0.0313639			-0.214252	0.0112075	-0.0612444	0.0769387		0.121988	0.00353219	0.00792905	-0.0795204	-0.0996264	-0.0020748	0.110669	0.285849	0.0612536		-0.0668941	-0.178664
CYC8_pS780	CYC8_pS780=RAD23_pS121=SIR4_pS692=ISW2_pS1082=NUP2_pS399=RPS7B_pS187=SPT7_pS100=FCP1_pS701=MBF1_pS19=TRM8_pS7=DST1_pS116=HIF1_pS353=CBF5_pS399=CBF5_pS398pS399=NMA111_pS993=THO1_pS68=ABD1_pS12=BDF1_pS630=LEO1_pS34=LEO1_pT31=TFG1_pS198=PSY4_pS413=PSY4_pS415=TOA2_pS104=TOA2_pS102=TOA2_pS99=PHO2_pS147=SPN1_pS26=SPN1_pS23=	CYC8_pS780=RAD23_pS121=SIR4_pS692=ISW2_pS1082=NUP2_pS399=RPS7B_pS187=SPT7_pS100=FCP1_pS701=MBF1_pS19=TRM8_pS7=DST1_pS116=HIF1_pS353=CBF5_pS399=CBF5_pS398pS399=NMA111_pS993=THO1_pS68=ABD1_pS12=BDF1_pS630=LEO1_pS34=LEO1_pT31=TFG1_pS198=PSY4_pS413=PSY4_pS415=TOA2_pS104=TOA2_pS102=TOA2_pS99=PHO2_pS147=SPN1_pS26=SPN1_pS23=	CYC8_pS780=	-0.0548778	-0.031478	0.0140167	1.11887	-0.174658	0.0174138	-0.0795176	-0.0372175	-0.142962	0.00146518	0.0626576	0.001124	0.932233	1.21969	0.144202	0.966797	-0.0585148	0.00382284	-0.132484	-0.0786602	-0.0620963	-0.187873	-0.339097	0.193206	0.107073	-0.0968029	0.139745	-0.0544745	0.00894251	-0.106743	-0.0565	-0.0937456	-0.0172279	-0.0100317	-0.0278962	0.159395	-0.23193	-0.0280701	0.0733468	-0.0261636	0.00165532	0.166346	0.00514412	-0.115846	-0.127936	-0.0754844
RAD23_pS138	RAD23_pS138=RAD23_pT139=RAS2_pS238=	RAD23_pS138=RAD23_pT139=RAS2_pS238=	RAD23_pS138=	-0.0202967	-0.0753325	0.0109268	0.250527	-0.414397	-0.0896841	-0.159896	0.0593847	0.0711167	0.0294167	-0.0715455	-0.0978458	-0.163498	0.108358	0.0408236	-0.00965287	-0.134925	0.188154	-0.0365871	-0.135763	-4.29686e-05	-0.0909075	-0.0567315	0.132896	-0.0538321	-0.0471219	-0.0667283	-0.0400534	0.0100604	-0.0465846	-0.0644782	0.0217412	0.0314805	0.118997	0.0966254	-0.0243609	0.0490766	0.0886252	0.622484	0.0430518	-0.078523	0.0878569	0.0311923	-2.07125e-05	-0.0612322	-0.0964874
NUP145_pS314	NUP145_pS314=LSP1_pT233=HOM6_pS237=PSK2_pS434=PSK1_pS1035=SEC16_pS415=ISW1_pS760=CYR1_pS639=NUP1_pS603=NUP1_pS602=HER1_pS67=GIP3_pT264=YRB1_pS60=HXK2_pS293=YGL140C_pS588=CLA4_pS425=CLA4_pS445=STE20_pS313=SUP35_pS571=MON2_pS571=AIM21_pS625=AIM21_pS167=FBA1_pS313=CET1_pS449=VRP1_pS519=VRP1_pS703pS709pS720=VHS3_pS57=NBP2_pS102=NOT3_pS657=ERB1_pS347=CAF20_pT102=CAF20_pS105=RUD3_pS55=	NUP145_pS314=LSP1_pT233=HOM6_pS237=PSK2_pS434=PSK1_pS1035=SEC16_pS415=ISW1_pS760=CYR1_pS639=NUP1_pS603=NUP1_pS602=HER1_pS67=GIP3_pT264=YRB1_pS60=HXK2_pS293=YGL140C_pS588=CLA4_pS425=CLA4_pS445=STE20_pS313=SUP35_pS571=MON2_pS571=AIM21_pS625=AIM21_pS167=FBA1_pS313=CET1_pS449=VRP1_pS519=VRP1_pS703pS709pS720=VHS3_pS57=NBP2_pS102=NOT3_pS657=ERB1_pS347=CAF20_pT102=CAF20_pS105=RUD3_pS55=	NUP145_pS314=	-0.158123	0.0131947	-0.0859853	0.245455	0.37698	0.00612894	-0.0961015	0.254941	-0.0297322	0.00203414	0.11927	0.0489797			0.210805	0.140833	0.13303	0.147055	0.001542	0.0596821		-0.299667		-0.213135	0.0155645	-0.00437844	-0.00469947	0.0089603	0.0863393	-0.00996892	-0.103426	-0.0191279	-0.0613764	0.0657286	-0.178919	-0.068762		0.102908	0.0423498	0.00561839	-0.131609	-0.159268	-0.0373022	-0.0889376	0.058724	-0.281189
NUP159_pS404	NUP159_pS404=LSP1_pT233=RPL7A_pT8=MDN1_pT4388=SEC16_pS415=VPS1_pS599=ISW1_pS760=BUD4_pT261=YRB1_pS60=SUI3_pS92=MAM3_pS527=SEC7_pT334=PUP2_pS56=PUP2_pT55=AIM21_pS576=AIM21_pS625=AIM21_pS477=NGL2_pS377=SPT16_pS460=EFG1_pS211=CET1_pS449=CRN1_pS454pS456=VHS3_pS57=GIN4_pS812=FAR8_pS69=NOT3_pS348=HEK2_pS252=FOB1_pT32=EAF7_pS167=RUD3_pS55=VPS9_pS375=SSB1_pS516=PFK1_pS895=PFK1_pT898=CYC8_pS741=	NUP159_pS404=LSP1_pT233=RPL7A_pT8=MDN1_pT4388=SEC16_pS415=VPS1_pS599=ISW1_pS760=YRB1_pS60=SUI3_pS92=MAM3_pS527=SEC7_pT334=PUP2_pS56=PUP2_pT55=AIM21_pS576=AIM21_pS625=AIM21_pS477=NGL2_pS377=SPT16_pS460=EFG1_pS211=CET1_pS449=CRN1_pS454pS456=VHS3_pS57=GIN4_pS812=FAR8_pS69=NOT3_pS348=HEK2_pS252=FOB1_pT32=EAF7_pS167=RUD3_pS55=VPS9_pS375=SSB1_pS516=PFK1_pS895=PFK1_pT898=CYC8_pS741=	NUP159_pS404=BUD4_pT261=	-0.10076	0.0100422	-0.0877193	0.21241	0.447496	-0.0572777	0.207516	-0.0731363	-0.0526296	-0.0175637	0.0810855	0.0235607	0.36651	-0.105557	0.0311139	0.146464	0.184639	0.000567587	0.132904	0.0242357	0.0647091	-0.284512	-0.0138692	0.0314999	-0.0186877	0.0750333	0.326683	-0.0344063	-0.0339947	-0.117218	-0.0545431	-0.0493381	-0.0262795	-0.0342627	0.0171256	0.194824	-0.0893616	0.0606979	0.227405	-0.0219041	-0.147487	0.0783375	-0.0263245	0.00367192	-0.0311412	-0.0319265
PIL1_pT233	PIL1_pT233=LSP1_pT233=MHP1_pS299=NUP2_pS84=AIM21_pS623=GLO3_pT340=BUD2_pS854=CRN1_pT520=CRN1_pT522=NOP4_pT657=GIN4_pS382=ANY1_pS389=NOT3_pS657=TFC7_pS365=	PIL1_pT233=LSP1_pT233=MHP1_pS299=NUP2_pS84=AIM21_pS623=GLO3_pT340=BUD2_pS854=CRN1_pT520=CRN1_pT522=NOP4_pT657=GIN4_pS382=ANY1_pS389=NOT3_pS657=TFC7_pS365=	PIL1_pT233=	-0.13188	0.0502697	-0.292634	0.983813	-0.263534	0.128443	-0.284494	0.54388	-0.0735265	0.0232195	-0.0587231	-0.25224	0.248223	-0.266501	0.118743	0.221606	0.08563	0.0481098	0.28194	-0.258598	-0.0386791	-0.0072454	0.178583	-0.0287894	0.0985744	0.0470837	-0.0270666	-0.00949229	0.00196734	-0.0705809	-0.0648231	0.00209295	-0.0465078	-0.00525376	-0.236497	0.0793805	-0.0424723	0.0179888	0.271855	0.0714622	-0.0186168	-0.438716	-0.139546	-0.0636499	0.0257326	0.0223225
SEC18_pT15	SEC18_pT15=RPP2A_pS49=CSL4_pS94=THR4_pT104=BMH2_pS212=FAR8_pS69=PEX19_pS304=CTR1_pT356=	SEC18_pT15=RPP2A_pS49=CSL4_pS94=THR4_pT104=BMH2_pS212=FAR8_pS69=PEX19_pS304=CTR1_pT356=	SEC18_pT15=		-0.147966	-0.0695539	0.293858		0.0279473	0.153243	0.507569	0.0579955	-0.00813137	-0.0510726				-0.0596535			-0.0112274		-0.131841		-0.0533627			0.0273168	0.158241	0.149187			-0.133639	-0.00739537	-0.0454363	0.064465		-0.231638	0.193779		-0.0241799	0.281795	-0.15076	-0.135104	-0.118108		-0.000261287
NUP159_pS1041pS1042	NUP159_pS1041pS1042=FKS1_pT269=SPT6_pS134=SPT6_pS39pS40=SEC16_pS472=SEC16_pS483=SEC16_pS96=BUD22_pS285=MFT1_pS368=MFT1_pS368pS371=UTP14_pS34pS35=TIF4632_pS351=TIF4632_pS322=GEA2_pS284=ESL2_pS251=USO1_pS1771=SRP40_pS301=YFR016C_pT861=SPA2_pT1179=SPA2_pT1179pS1180=CTI6_pS452=HOS4_pT192=MCM7_pT811pT820=MAK5_pS138=DSL1_pS395=REG1_pS242=REG1_pS483pS490=UBP2_pS907=SAS10_pS336pS339=SEC31_pS473=AIM21_pT2…	NUP159_pS1041pS1042=FKS1_pT269=SPT6_pS134=SEC16_pS472=SEC16_pS483=SEC16_pS96=BUD22_pS285=MFT1_pS368=MFT1_pS368pS371=UTP14_pS34pS35=TIF4632_pS351=TIF4632_pS322=GEA2_pS284=ESL2_pS251=SRP40_pS301=YFR016C_pT861=SPA2_pT1179=SPA2_pT1179pS1180=CTI6_pS452=HOS4_pT192=MCM7_pT811pT820=MAK5_pS138=DSL1_pS395=REG1_pS242=UBP2_pS907=SAS10_pS336pS339=SEC31_pS473=AIM21_pT277pS284=VTC2_pS657=UTP8_pT95=GCD1_pT317=DO…	NUP159_pS1041pS1042=SPT6_pS39pS40=USO1_pS1771=REG1_pS483pS490=RPC53_pS138=LAC1_pS401=	0.0229623	0.0537306	0.0976547	0.110084	-0.181484	-0.257864	-0.853656	-0.0160654	-0.0110981	0.0247229	0.0538903	-0.0616291	0.0876893	-0.11085	-0.119308	0.019277	0.0427741	0.125259	-0.0258592	-0.056168	-0.0288669	-0.143048	-0.0341402	-0.0207805	-0.0130186	-0.0279079	-0.0256631	-0.0705379	0.0358949	-0.0318033	0.0178235	-0.0378712	0.0312869	0.0906758	-0.0309753	-0.0359267	-0.0778414	-0.0123581	0.0917806	0.044435	0.0485959	-0.00542413	-0.0247338	-0.0477209	0.0530613	-0.0667798
NUP159_pS1065pS1068	NUP159_pS1065pS1068=FKS1_pT269=FKS1_pT269pT272=HXT3_pS17pS23pS26=VID27_pS386=VID27_pS386pS390=OPY1_pS162=SPT6_pS39=SPT6_pS134=SPT6_pS39pS40=SEG1_pS352=SEC16_pS472=SEC16_pS1986=MFT1_pS368=UTP14_pS34pS35=TIF4632_pS351=TIF4632_pS322=PHO84_pT302pS303=NUP2_pS163=GEA2_pS284=RPC37_pT61=YKR018C_pS377pS380=SRP40_pS301=BAP2_pS84pS87=YFR016C_pS975=YFR016C_pT861=SPA2_pT1179=HOS4_pT192=MCM7_pT811pT820=SUI3_pS…	NUP159_pS1065pS1068=HXT3_pS17pS23pS26=VID27_pS386=VID27_pS386pS390=SPT6_pS39=SPT6_pS39pS40=SEC16_pS1986=NUP2_pS163=BAP2_pS84pS87=REG1_pS483pS490=ERB1_pS72=TOM22_pS46=RPC53_pS138=CHZ1_pS70=CTR1_pS330pS335=LAC1_pS401=	NUP159_pS1065pS1068=FKS1_pT269=FKS1_pT269pT272=OPY1_pS162=SPT6_pS134=SEG1_pS352=SEC16_pS472=MFT1_pS368=UTP14_pS34pS35=TIF4632_pS351=TIF4632_pS322=PHO84_pT302pS303=GEA2_pS284=RPC37_pT61=YKR018C_pS377pS380=SRP40_pS301=YFR016C_pS975=YFR016C_pT861=SPA2_pT1179=HOS4_pT192=MCM7_pT811pT820=SUI3_pS40=CDC9_pS75=MAK5_pS138=PTK2_pS711=UBP2_pS907=SAS10_pS336pS339=SEC31_pS473=AIM21_pT277pS284=CBF5_pT423=VTC2_p…	0.0242335	0.181147			-0.280127	0.0725661	1.33331		0.0361254			-0.0359422	0.211593	-0.00158897	-0.0472737	0.0136868	0.107968	0.0127163	0.0590983	0.0253203	0.0472119		-0.060159	0.00854093			-0.146652	-0.00210987	0.0205072			0.0225884	0.0633976	-0.108634			-0.00726268		-0.516911	-0.0880133	-0.00400073		-0.0436274	-0.00775522	0.0615622	0.0679078
TFC3_pS277pS284	TFC3_pS277pS284=FKS1_pT269pT272=TPO3_pS124pS132=	TFC3_pS277pS284=FKS1_pT269pT272=TPO3_pS124pS132=	TFC3_pS277pS284=	0.00165905	0.0485697	0.0144878	-0.00941161	-0.26319	-0.208117	-0.967923	-0.0854379	0.0887762	-0.266241	0.149038	0.108356	-0.2944	-0.0408409	0.0371704	-0.122301	-0.100237	0.154819	0.0609159	0.159778	-0.165679	-0.0822185	0.0709714	0.0824144	0.082252	-0.119535	0.0476846	0.0163258	-0.00703907	0.00159512	0.0767652	-0.0883175	0.0166358	-0.0974744	-0.0811669	-0.0777923	0.0110623	-0.0144557	-0.109378	-0.0225933	-0.0844293	0.290228	0.146496	0.0925996	0.00571526	-0.163017
FKS1_pT269	FKS1_pT269=FKS1_pT269pT272=OPY1_pS162=SPT6_pS134=SEC16_pS483=SEC16_pS96=PRP5_pS512pS519=MFT1_pS368=TIF4632_pS351=TIF4632_pS322=PHO84_pT302pS303=GTT3_pS116=GEA2_pS284=ESL2_pS251=YKR018C_pS380=YKR018C_pS377pS380=REB1_pS56=SRP40_pS301=BAP2_pS84pS87=YFR016C_pT861=SPA2_pT1179=HOS4_pT192=MAK5_pS138=REG1_pS483pS490=UBP2_pS907=SAS10_pS336pS339=SEC31_pS473=AIM21_pT277=CBF5_pT423=VTC2_pS657=UTP8_pT95=ESC1_…	FKS1_pT269=FKS1_pT269pT272=OPY1_pS162=SPT6_pS134=SEC16_pS483=SEC16_pS96=PRP5_pS512pS519=MFT1_pS368=TIF4632_pS351=TIF4632_pS322=PHO84_pT302pS303=GTT3_pS116=GEA2_pS284=ESL2_pS251=YKR018C_pS380=YKR018C_pS377pS380=SRP40_pS301=YFR016C_pT861=SPA2_pT1179=HOS4_pT192=MAK5_pS138=UBP2_pS907=SAS10_pS336pS339=SEC31_pS473=AIM21_pT277=CBF5_pT423=VTC2_pS657=UTP8_pT95=ESC1_pS937=GCD1_pT317=BUD14_pS401=ITR1_pS55=M…	FKS1_pT269=REB1_pS56=BAP2_pS84pS87=REG1_pS483pS490=YLR407W_pS116=FYV8_pS384pS388=INA1_pS654pS657=ERB1_pS72=TOM22_pS46=RPC53_pS138=CTR1_pS330pS335=LAC1_pS401=NUP159_pS1065pS1068=	0.0762965	-0.0335274	-0.0134443	0.0229435	-0.222062	0.00632389	-1.64035		0.0947146	-0.00485163		-0.0228303	0.298025	-0.0460852	0.184362	-0.0505778		0.20865	-0.0617657	-0.103806	0.0329856		-0.0181623		0.0491072	0.100352	0.0341519			-0.0384161			-0.0522342			0.080642	-0.0171217	-0.0343806		0.184415		0.0248927	0.015275	-0.0451243	-0.0798316	0.0231441
SKT5_pS133	SKT5_pS133=SKT5_pS134=SEC9_pS190=ROD1_pS623=NET1_pS259=SEG1_pS48=FPK1_pS300=BUD3_pS1603=RGC1_pS765=ASK10_pS1095=ASK10_pS628=ASK10_pS539=HAL5_pS353=TCO89_pS84=TCO89_pT56=SCH9_pS288=BUD14_pS101=BOI1_pS661=AXL2_pS805=SIP1_pS331=SIP1_pS299pS302=SIP1_pS299pS300=APL6_pS10=MLF3_pY227=MLF3_pS228=MLF3_pY50=	SKT5_pS133=SKT5_pS134=SEC9_pS190=ROD1_pS623=NET1_pS259=SEG1_pS48=FPK1_pS300=BUD3_pS1603=RGC1_pS765=ASK10_pS1095=ASK10_pS628=ASK10_pS539=HAL5_pS353=TCO89_pS84=TCO89_pT56=SCH9_pS288=BUD14_pS101=BOI1_pS661=AXL2_pS805=SIP1_pS331=SIP1_pS299pS302=SIP1_pS299pS300=APL6_pS10=MLF3_pY227=MLF3_pS228=MLF3_pY50=	SKT5_pS133=	0.0634531	-0.0286584	0.0480779	-0.0799401	0.0646956	-0.189342	0.0941879	0.0867126	-0.082116	-0.180445	-0.263221	0.283388			-0.103196	-0.110577	-0.0712831	0.20183	-0.0852376	0.0696222		0.310237		0.190935	-0.0496377	-0.0337517	-0.0234235	-0.096498	0.13098	-0.262658	-0.209554	-0.131589	-0.152762	-0.115204	0.0900603	0.165942		0.0652927	0.591698	0.0772421	-0.10521	-0.086806	0.0796901	0.00115884	-0.361274	0.0318624
SKT5_pS133pT135	SKT5_pS133pT135=SKT5_pS133pS136=SKT5_pS134pS136=FPK1_pS303=SKG3_pS663=ASK10_pT1053=AKL1_pS1048pS1051=VTS1_pS137=GLO3_pS389=GLO3_pS185=PAM1_pS711=SVL3_pS655=SAC7_pS37=BUD14_pS670=BOI2_pS375=BOI1_pS104=EPO1_pS429=EPO1_pS348=EPO1_pS297=PKH3_pS871=APL6_pS726=MLF3_pS381=	SKT5_pS133pT135=SKT5_pS133pS136=SKT5_pS134pS136=FPK1_pS303=SKG3_pS663=ASK10_pT1053=AKL1_pS1048pS1051=VTS1_pS137=GLO3_pS389=GLO3_pS185=PAM1_pS711=SVL3_pS655=SAC7_pS37=BUD14_pS670=BOI2_pS375=BOI1_pS104=EPO1_pS429=EPO1_pS348=EPO1_pS297=PKH3_pS871=APL6_pS726=MLF3_pS381=	SKT5_pS133pT135=		0.0764366	-0.362975	0.216493	0.643966	-0.278469	0.443369	0.403975	-0.061009	-0.0217377	-0.446851	0.0799455	0.139023	0.433864	-0.292045	-0.133842	-0.0104324	0.135736		-0.195729	-0.0946881	-0.158751	-0.21857	0.451798	-0.162482	-0.0498799	-0.0291603	-0.0425462	0.118611	-0.501445	-0.0505423	-0.0555253	-0.120025	-0.0293889	0.0455898	0.232528	-0.0476406	0.0611486	0.189998	-0.23536	-0.0799117	0.137011	0.0660812	-0.0605696		-0.202294
SKT5_pS133pS136	SKT5_pS133pS136=SKT5_pS134pS136=ROD1_pS694=ROD1_pS623=PAL1_pS114=KIN4_pS485=SEG1_pS217=SEG1_pS248=SEG1_pS85=FPK1_pS303=SKG3_pS663=NEW1_pS114pT118pT124=RGC1_pS652=ASK10_pS1095=ASK10_pS628=ASK10_pS627=ASK10_pY630=ASK10_pT1053=SLM2_pY599=BNI1_pS325=BNI1_pT324=KEL1_pS23=AKL1_pS1048pS1051=AKL1_pS1048pS1050=VTS1_pS137=PCT1_pS16=SCH9_pS288=HRK1_pS158=PUF3_pS207=MGA2_pS467=GLO3_pS389=PAM1_pS711=SVL3_pS65…	SKT5_pS133pS136=SKT5_pS134pS136=ROD1_pS694=ROD1_pS623=PAL1_pS114=KIN4_pS485=SEG1_pS217=SEG1_pS248=SEG1_pS85=FPK1_pS303=SKG3_pS663=NEW1_pS114pT118pT124=RGC1_pS652=ASK10_pS1095=ASK10_pS628=ASK10_pS627=ASK10_pY630=ASK10_pT1053=SLM2_pY599=BNI1_pS325=BNI1_pT324=KEL1_pS23=AKL1_pS1048pS1051=AKL1_pS1048pS1050=VTS1_pS137=PCT1_pS16=SCH9_pS288=HRK1_pS158=PUF3_pS207=MGA2_pS467=GLO3_pS389=PAM1_pS711=SVL3_pS65…	SKT5_pS133pS136=	0.11491		-0.427472	0.109818	0.66107	-0.201871	0.466753	0.493563	0.00817743	-0.191314	-0.378299	-0.00380926	0.128143	0.474605		-0.114556	0.135831	0.208118	-0.0151788		-0.197997	-0.269902	-0.195845	0.462963	-0.20235	0.0251707		0.0806753	0.138897		-0.183063	-0.0429891		0.170561	0.112098		-0.0553706	-0.0532475	0.2757	-0.184106	-0.0367924		0.0327534	0.113219	-0.515533	-0.250427
HXT3_pS23	HXT3_pS23=HXT3_pS25=YGR054W_pS560pS564=EDE1_pT245=	HXT3_pS23=HXT3_pS25=YGR054W_pS560pS564=	HXT3_pS23=EDE1_pT245=	-0.0364097	0.10572	0.285574	-0.160569	0.554431	-0.0768653	1.18293	0.327568	0.125148	-0.0780028	0.0994773	-0.0889478	-0.0149641	-0.0853295	-0.288478	0.166431	0.135442	-0.222307	0.302544	-0.0307195	0.0456254	-0.484431	0.231618	0.00811756	0.209549	0.0330479	0.00211266	-0.140935	0.0406849	0.101822	-0.0178431	-0.0757791	0.00403685	0.227858	-0.00892856	0.064447	-0.125215	0.0558585	-1.89813	0.134047	0.0381652	0.0781999	-0.0464093	0.485168	-0.385664	-0.310808
HXT3_pS26	HXT3_pS26=HXT3_pS23pS26=	HXT3_pS26=HXT3_pS23pS26=	HXT3_pS26=	-0.0500225	0.00635045	0.101062	-0.0625555	0.126699	-0.0521594	0.481735	-0.313925	0.0271566	-0.0233116	-0.0754888	-0.164507	-0.0642192	0.0358652	-0.0714589	0.0117166	-0.00197623	0.0589999	0.220947	-0.173137	0.0426004	0.0545096	0.361219	0.0244302	0.188415	-0.0871062	-0.0496823	0.0555209	-0.00936698	0.000461721	0.0374209	-0.0468894	-0.087237	0.0452161	0.0398319	0.120906	-0.143114	0.0655425	-0.211899	0.0305011	0.00593048	-0.0264879	0.0430026	0.260364	-0.315407	0.0793347
HXT3_pS23pS26	HXT3_pS23pS26=HXT3_pS23pS25=HXT3_pS25pS26=TOM70_pS78=ALY2_pS155=HXT3_pS26=	HXT3_pS23pS26=HXT3_pS23pS25=HXT3_pS25pS26=HXT3_pS26=	HXT3_pS23pS26=TOM70_pS78=ALY2_pS155=	-0.0460601	0.066415	0.0149528	-0.313139	-0.287082	0.081271	0.964997	-0.182947	-0.0584539	0.0126929	0.152452	0.0021932	-0.103614	-0.087396	-0.0324252	0.106734	-0.0819383	-0.0177634	-0.0545042	-0.12073	0.0290394	-0.00132578	0.488082	0.136749	0.134259	-0.0461724	-0.139296	0.0418228	0.0447844	0.0893317	0.110336	-0.143374	-0.0855768	0.0422023	0.122623	0.141458	-0.0693455	0.0343966	-1.14458	0.0820437	0.0239822	-0.105702	0.0419096	0.778107	-0.351748	-0.0688429
HXT1_pS23	HXT1_pS23=HXT1_pS16pS23=	HXT1_pS23=HXT1_pS16pS23=	HXT1_pS23=	-0.0719719	0.100313	-0.0467149	-0.0672666	0.0605214	-0.122658	0.189604	-0.0447375	-0.0157247	-0.0184991	-0.00709468	-0.940519	-0.42693	0.0102266	-0.0148807	0.0819473	0.15631	-0.10805	0.136438	-0.088519	0.157583	0.617013	0.718237	0.00772987	0.292226	-0.0971412	0.0609483	-0.119079	0.00338489	-0.0304984	-0.0285649	-0.00464089	0.00427294	0.0968287	0.132751	-0.104043	-0.421149	0.0504199	-0.925584	0.0981971	-0.0550671	0.193998	0.0390733	0.0475102	-0.192326	-0.252957
PFK2_pT184	PFK2_pT184=CMK2_pS443=RPH1_pS459=PAL1_pT323=PAL1_pS61=NOG2_pS60=SEC16_pT1539=SEC16_pT1962=SMY2_pS84=SLU7_pT293=TIF4632_pT314=CYR1_pT1647=TOM70_pS174=ALY2_pS838=NUP1_pT570=BSP1_pT526=PAN1_pS1252=PAN1_pS759=PAN1_pS1253pT1256=PAN1_pS1252pT1256=TIF3_pT370=CHS3_pS537pT538=BUD4_pS91=PIK1_pS396=RDI1_pT27=LEU1_pS748=LEU1_pT769=SBE22_pS201=EGD1_pT151=PTK2_pS623=PTK2_pS632=PTK2_pS775pS778=NRP1_pS455=AIM3_p…	PFK2_pT184=CMK2_pS443=RPH1_pS459=PAL1_pT323=NOG2_pS60=SEC16_pT1539=SEC16_pT1962=SMY2_pS84=SLU7_pT293=TIF4632_pT314=CYR1_pT1647=TOM70_pS174=ALY2_pS838=NUP1_pT570=BSP1_pT526=PAN1_pS1252=PAN1_pS759=PAN1_pS1253pT1256=PAN1_pS1252pT1256=TIF3_pT370=CHS3_pS537pT538=BUD4_pS91=PIK1_pS396=RDI1_pT27=LEU1_pS748=LEU1_pT769=SBE22_pS201=EGD1_pT151=PTK2_pS623=PTK2_pS632=PTK2_pS775pS778=NRP1_pS455=AIM3_pT568=THS1_…	PFK2_pT184=PAL1_pS61=	-0.104198	-0.169626	0.0891322	0.881357	0.343971	0.0765288		-0.144381	-0.0662956	-0.454683	-0.483767	-0.211361	0.265497	0.566118	0.689123	-0.0488292	-0.204524		-0.137552	0.0149491	-0.0532825	0.306865	-0.118748	0.00377015	-0.184667	-0.0461209	0.18257	0.173273	0.0629362	-0.130594	-0.100801	-0.154344	-0.240685	0.0587016	-0.212742	0.202244	-0.0910433	0.0769626			-0.266434	-0.0958016	-0.130232	-0.0139442	-0.519835	0.19371
USA1_pS376	USA1_pS376=RPL7A_pT8=CBF1_pT138=SLA2_pS308=BLM10_pS62pT64=VPS1_pS599=CHD1_pT1306=PAN1_pS1003=CHS5_pS285=ABP1_pS183=ABP1_pT157=SYH1_pS648=ZEO1_pT49=TPS3_pS148=TPS3_pS150=ETT1_pS41=PUP2_pS56=SHP1_pS315=AIM21_pS576=CMS1_pS29=EDE1_pT1340=CRN1_pS454pS456=SIN3_pT308pS316=SIN3_pT304pS316=SRO9_pT69=POL32_pS313=DCS2_pS63=RPC53_pT232=BRE5_pS282=BRE5_pT336pS340=DPS1_pS14=GCS1_pT161=GCS1_pT170=GCS1_pS157pT16…	USA1_pS376=RPL7A_pT8=CBF1_pT138=BLM10_pS62pT64=VPS1_pS599=CHD1_pT1306=PAN1_pS1003=CHS5_pS285=ABP1_pS183=ABP1_pT157=SYH1_pS648=ZEO1_pT49=TPS3_pS148=TPS3_pS150=ETT1_pS41=PUP2_pS56=SHP1_pS315=AIM21_pS576=CMS1_pS29=EDE1_pT1340=CRN1_pS454pS456=SIN3_pT308pS316=SIN3_pT304pS316=SRO9_pT69=POL32_pS313=DCS2_pS63=RPC53_pT232=BRE5_pS282=BRE5_pT336pS340=DPS1_pS14=GCS1_pT161=GCS1_pT170=GCS1_pS157pT161=	USA1_pS376=SLA2_pS308=	0.0259052	-0.0429832	0.0953823	0.495579	0.711417	0.0427026	0.352847	0.407292	0.0200665	0.0208974	-0.100509	-0.217926	0.667336	0.129215	-0.366454	0.141124	-0.0425336	0.167754	-0.0480657	0.0339159	-0.0348406	-0.161933	-0.078403	0.0261472	-0.018948	0.0167017	0.157024	0.00394163	0.148282	-0.0243527	-0.130623	-0.0959805	0.0061687	0.0374962	-0.193556	0.175657	-0.0521104	-0.0352842	-0.217262	-0.00343761	0.0104397	-0.0978166	-0.0318387	0.0400485	-0.0519943	0.12191
ADE3_pT318	ADE3_pT318=RPL7A_pT8=CBF1_pT138=BLM10_pS62pT64=TIF4631_pT276=XRN1_pS1505pS1510=YGR054W_pS564=YGR054W_pS560pS567=INP53_pS986=HRK1_pS528=VPS13_pS1364=VPS13_pS1362=SPT16_pS460=KIN2_pS151=CRN1_pT575=SRO9_pS422=DOT6_pS456=RPC53_pT232=	ADE3_pT318=RPL7A_pT8=CBF1_pT138=BLM10_pS62pT64=TIF4631_pT276=XRN1_pS1505pS1510=YGR054W_pS564=YGR054W_pS560pS567=INP53_pS986=HRK1_pS528=VPS13_pS1364=VPS13_pS1362=SPT16_pS460=KIN2_pS151=CRN1_pT575=SRO9_pS422=DOT6_pS456=RPC53_pT232=	ADE3_pT318=	0.137079	-0.0399748	0.0225231	0.447551	0.597186	0.0499212	0.398373	0.359593	-0.0700702	-0.0956528	-0.0405208	-0.0854205	0.431246	0.00602976	-0.0390976	0.169797	-0.0493305	0.144596	-0.0354516	-0.10075	-0.0211817	-0.291421	-0.249874	0.287855	0.0759546	-0.0402304	0.155551	-0.168188	-0.0280765	-0.273864	0.0160976	-0.0524832	0.0272325	0.0135734	-0.0441738	0.319779	-0.0399541	0.059157	-0.430944	-0.15101	-0.0722339	0.0461136	-0.0444847	-0.162595	-0.0889338	-0.088245
CYC8_pS815pS817	CYC8_pS815pS817=RPL7A_pT8=CBF1_pT138=YTA7_pS1301=RNR1_pS816=SEC16_pS30=RSC30_pS152=VPS1_pS599=ISW1_pT694=TIF4632_pT196=TIF4631_pT276=RSC2_pS682=NOC2_pS70=SEC21_pT638=CHD1_pT1306=CDC60_pT142=YGR054W_pS564=YGR054W_pS560pS567=YGR054W_pS564pS567=LAS1_pS444=ABP1_pS183=ABP1_pS169=ABP1_pT157=ABP1_pT181pS183=MPP10_pS177=MPP10_pS176pS177=SRP40_pT289=BAP2_pS16=SNF2_pS716=MLP1_pT337=TAH11_pS436=ZEO1_pT49=SP…	CYC8_pS815pS817=RPL7A_pT8=CBF1_pT138=YTA7_pS1301=RNR1_pS816=SEC16_pS30=RSC30_pS152=VPS1_pS599=ISW1_pT694=TIF4632_pT196=TIF4631_pT276=RSC2_pS682=NOC2_pS70=SEC21_pT638=CHD1_pT1306=CDC60_pT142=YGR054W_pS564=YGR054W_pS560pS567=YGR054W_pS564pS567=LAS1_pS444=ABP1_pS183=ABP1_pS169=ABP1_pT157=ABP1_pT181pS183=MPP10_pS177=MPP10_pS176pS177=SRP40_pT289=BAP2_pS16=SNF2_pS716=MLP1_pT337=TAH11_pS436=ZEO1_pT49=SP…	CYC8_pS815pS817=AXL2_pS734=NOT3_pT305pS307=CYC8_pS817=	0.0306553	-0.124201	0.0429666	0.396739	0.550314	0.0163865	0.508882	0.0116681	-0.0484285	0.0248224	0.265166	-0.0663548	0.668258	-0.0380043	-0.227783	0.144871	-0.00734634	0.0194141	0.00705221	0.0398951	0.024475	-0.116815	-0.0118971	0.10834	0.0148183	0.066456	0.355603	-0.0642394	-0.0381385	0.0524105	0.0418661	-0.0194745	0.0461012	0.00919873	-1.60845	0.215893	-0.00146608	-0.0125581	-0.108674	-0.0871152	-0.0487792	0.101921	-0.0796254	0.0358249	0.0499719	-0.241002
RPL7A_pT8	RPL7A_pT8=RPL7A_pT8pS11=CBF1_pT138=FUN12_pT386=YTA7_pS1142=YTA7_pS1301=RFC1_pS80=MDN1_pT4388=MHP1_pS198=SEC16_pS1602=SEC16_pS30=BLM10_pS62pT64=RSC30_pS152=VPS1_pS599=BCY1_pT129=IES1_pT535=ISW1_pT694=TIF4632_pT196=TIF4631_pT276=RSC2_pS682=BUD3_pS1160=NOC2_pS70=SEC21_pT638=VBA4_pS99=VBA4_pS99pS106=MOB1_pS80=CHD1_pT1306=PAN1_pS1003=CDC60_pT142=SQS1_pS343=XRN1_pS1505pS1510=NIS1_pS125=YGR054W_pS564=YG…	RPL7A_pT8=RPL7A_pT8pS11=CBF1_pT138=FUN12_pT386=YTA7_pS1142=YTA7_pS1301=RFC1_pS80=MDN1_pT4388=MHP1_pS198=SEC16_pS1602=SEC16_pS30=BLM10_pS62pT64=RSC30_pS152=VPS1_pS599=BCY1_pT129=IES1_pT535=ISW1_pT694=TIF4632_pT196=TIF4631_pT276=RSC2_pS682=BUD3_pS1160=NOC2_pS70=SEC21_pT638=VBA4_pS99=VBA4_pS99pS106=MOB1_pS80=CHD1_pT1306=PAN1_pS1003=CDC60_pT142=SQS1_pS343=XRN1_pS1505pS1510=NIS1_pS125=YGR054W_pS564=YG…	RPL7A_pT8=OSH2_pS848=NSR1_pS131=AXL2_pS734=NOT3_pT305pS307=NOT3_pS322pS324=	0.0417696	-0.0726019	-0.0590319	0.431289	0.899757	-0.079489	0.436672	0.310488	0.0518249	-0.177203	-0.00971507	-0.204409	0.829009	-0.0734332	-0.0547591	0.317953	-0.0309338	-0.0355422	0.013017	-0.119199	-0.00416904	-0.420281	-0.00438858	0.125956	0.0820641	0.0983903	0.377634	-0.0507372	-0.0328876	-0.0139407	-0.149764	-0.0834581	-0.037972	0.0459531	-0.576351	0.23413	-0.0130396	0.0325272	0.040719	-0.140347	-0.0747974	0.319629	-0.0714367	0.046879	0.056406	-0.147283
NUP159_pS940	NUP159_pS940=YDR239C_pS683=CBF1_pS77=UBP1_pS154=UBP1_pS530pS531=MAP2_pS35=NUP2_pS203pS205=NUP2_pS17pS20=STE11_pS465=KCS1_pS396=SPB1_pT432=RTC1_pS946pS950=SRP40_pS293=DDR48_pS296=SPA2_pT1179pS1180=CDC37_pS14pS17=HAL5_pS479=AIM3_pS843pS847=CTR9_pS977=RRP3_pS43=RCN1_pT207=ESC1_pS341=BUD6_pS233=PEX14_pS280=BRR2_pS403=FYV8_pS182=FYV8_pS92=FYV8_pS100=NOP53_pS31=RPN8_pS317=RSC4_pS406=YNL050C_pS25=YNL050…	NUP159_pS940=YDR239C_pS683=CBF1_pS77=UBP1_pS154=UBP1_pS530pS531=MAP2_pS35=NUP2_pS203pS205=NUP2_pS17pS20=STE11_pS465=KCS1_pS396=SPB1_pT432=RTC1_pS946pS950=SRP40_pS293=DDR48_pS296=SPA2_pT1179pS1180=CDC37_pS14pS17=HAL5_pS479=AIM3_pS843pS847=RCN1_pT207=ESC1_pS341=BUD6_pS233=PEX14_pS280=BRR2_pS403=FYV8_pS182=FYV8_pS92=FYV8_pS100=NOP53_pS31=RPN8_pS317=RSC4_pS406=YNL050C_pS25=YNL050C_pS25pS28=APM1_pS245…	NUP159_pS940=CTR9_pS977=RRP3_pS43=TFG2_pS34=	-0.0420474	0.0474531	-0.0768904	0.0675072	-0.103956	-1.16656	-0.0354107	-0.0345965	-0.010669	0.0961768	0.0674986	0.0342356	-0.0110853	-0.0683394	-0.0261697	0.0180429	0.0423424	-0.00137015	0.0381225	0.0320519	-0.0393086	-0.0408115	-0.0449643	-0.020109	-0.0276643	0.0672908	0.0485675	0.0323423	0.0205266	-0.04434	-0.00588951	-0.0150132	-0.0107902	-0.00643818	-0.0401272	0.0393294	-0.0439514	0.0558084	-0.0101113	0.0554947	0.0207848	-0.0402613	-0.0199195	-0.0308584	-0.00205326	-0.0571005
PPZ2_pS203	PPZ2_pS203=YDR239C_pS74=KEL1_pS23=SKG1_pS204=BUL2_pS19=MLF3_pS11pS14=	PPZ2_pS203=YDR239C_pS74=KEL1_pS23=SKG1_pS204=BUL2_pS19=MLF3_pS11pS14=	PPZ2_pS203=	0.193083	0.019471	-0.0362458	0.102401	0.00762433	-0.0338633		0.155782	-0.131749	-0.292813	0.0859498	-0.0406595	0.136395	0.2326	0.158384	-0.121848	-0.0139356		0.0350814	-0.15665	0.150018	-0.0381917	-0.143987	-0.0405312	-0.112729	-0.082153	0.219431	0.0685637	0.0140077	-0.14981	0.0881292	-0.010239	-0.20207	-0.0595178	-0.126971	-0.0594685	-0.100509	0.178873			-0.0293614	-0.17518		0.120044	-0.160529
AHK1_pS762	AHK1_pS762=YDR239C_pS74=	AHK1_pS762=YDR239C_pS74=	AHK1_pS762=	0.0503026	-0.0530597	-0.0835503	0.115567	-0.279314	-0.258961	0.0796526		-0.252978	-0.14003		-0.141218	0.0547705	0.0249516	0.303363	-0.289507	-0.136647	0.00161806	0.0332987	-0.147722	-0.145786		-0.313774	-0.0039372	-0.181273	-0.0742355	-0.0825767	0.0942631	0.0408684	-0.20094		-0.021144	-0.316398	-0.0986277		0.251905	-0.025643	0.162534	0.243953	-0.0850921	-0.202331	0.0948018		0.182203	-0.411834
SLA1_pT993	SLA1_pT993=YDR239C_pS382=EIS1_pS161=PFK26_pT157=BDP1_pT180=BUD3_pS1603=PAN1_pT570=STT4_pT470pS473=BCK1_pS237=NBA1_pS138=NTH1_pS60=HAL5_pS353=RDI1_pT27=PTK2_pS104=NRP1_pS455=SEC31_pS970=ENT1_pT384=ENT1_pT346=ENT1_pT386=ENT1_pT366=ENT1_pT395=ENT1_pT364=ENT2_pT450=GAL83_pS12=GAL83_pS44=SHS1_pT539=EDE1_pT489=NVJ2_pS669pS676=PIB2_pS174=APL6_pS10=GLC8_pT118=ALK1_pS303=MLF3_pY227=APL3_pS723=	SLA1_pT993=YDR239C_pS382=EIS1_pS161=PFK26_pT157=BDP1_pT180=BUD3_pS1603=PAN1_pT570=STT4_pT470pS473=NBA1_pS138=NTH1_pS60=HAL5_pS353=RDI1_pT27=PTK2_pS104=NRP1_pS455=SEC31_pS970=ENT1_pT384=ENT1_pT346=ENT1_pT386=ENT1_pT366=ENT1_pT395=ENT1_pT364=ENT2_pT450=GAL83_pS12=GAL83_pS44=SHS1_pT539=EDE1_pT489=NVJ2_pS669pS676=PIB2_pS174=APL6_pS10=GLC8_pT118=ALK1_pS303=MLF3_pY227=APL3_pS723=	SLA1_pT993=BCK1_pS237=	-0.499381				-0.41577			-0.0879504			-0.277124	-0.173416	0.361712	0.841633		-0.373073	-0.301528		-0.113711		0.103201	0.396118	-0.242602	0.161647				0.132774	-0.0576464	-0.183534	0.161869			-0.0924011	0.00420167	0.248815	0.0511095					-0.0542879			-0.255769
EFR3_pS735	EFR3_pS735=YDR239C_pS477=IML2_pT380pS383=SKG3_pS580=YOR1_pS851=FMP27_pS2620=YGR126W_pS85=BOI2_pS18=TPO4_pS10=	EFR3_pS735=YDR239C_pS477=IML2_pT380pS383=SKG3_pS580=YOR1_pS851=FMP27_pS2620=YGR126W_pS85=BOI2_pS18=TPO4_pS10=	EFR3_pS735=		0.0809251	-0.192719	-0.326801	-0.196925	0.0402512	-0.228449	-0.190403	0.027018	0.0614881	-0.137937	-0.0307891	-0.261427	-0.062137	-0.0528331	-0.0596648	0.00503146	0.0589806		0.132462	0.175817	-0.12841	-1.47145	-0.0604256	-0.156925	0.145856	-0.0144231	-0.00345169	-0.0873392	-0.269423	-0.122093	0.0160758	-0.048768	-0.0102048	-0.167682	-0.0977406	0.041263	0.0952717	-0.236967	-0.257771	-0.0240612	0.0390207	0.0032295	-0.00975473		-0.11904
CDC28_pY19	CDC28_pY19=CDC28_pT18=	CDC28_pY19=CDC28_pT18=	CDC28_pY19=	-0.134288	0.0139382	0.00605925	0.0698024	-0.359363	-0.0331645	0.0953627	-0.0758096	0.141357	0.0187676	-0.118582	-0.151334	-0.0501851	0.325479	-0.0520475	-0.229357	0.268087	0.0797622	-0.0302463	0.432811	-0.0938765	-0.425137	-0.0100352	1.78197	-0.109166	-0.0715608	-0.123113	-0.304839	-0.060242	-0.10218	-0.128429	0.0569983	0.0208076	-0.0929363	-0.0219959	-0.0259595	0.00335486	0.0396599	0.048729	0.0152984	-0.0762261	0.172903	0.0148565	-0.0319434	0.00403887	-0.0245874
ENO1_pS251	ENO1_pS251=CBF1_pT138=BAP2_pS16=RLF2_pS125=VPS13_pS1364=ENO1_pS404=ENO1_pS188=	ENO1_pS251=RLF2_pS125=ENO1_pS404=ENO1_pS188=	ENO1_pS251=CBF1_pT138=BAP2_pS16=VPS13_pS1364=	0.11608	0.0518421	0.293062	0.347131	0.0171766	-0.0108151	-0.730126	0.102906	0.0604667	-0.032739	0.0486381	-0.00126813	-0.978905	0.536603	0.349454	-0.151053	-0.06658	0.0597487	0.120534	-0.0999223	-0.114698	0.578924	0.0142432	-0.127016	0.0160859	-0.0916365	-0.27857	0.10326	0.0862589	-0.0511811	0.0740931	0.139092	-0.0407825	-0.0422908	-0.35984	-0.0168076	0.0704583	-0.109053	1.11573	0.237286	0.104665	-0.485145	0.0221826	0.128531	-0.241133	0.311087
RPL7A_pT8pS11	RPL7A_pT8pS11=CBF1_pT138=SEC16_pS1602=NOC2_pS70=VBA4_pS99pS106=CHD1_pT1306=SRP40_pT289=APA1_pT60=NSR1_pS143=PSP2_pS340=VPS51_pS88=RPS31_pS122=CRP1_pS390pS394=RPL7A_pT8=	RPL7A_pT8pS11=CBF1_pT138=SEC16_pS1602=NOC2_pS70=VBA4_pS99pS106=CHD1_pT1306=SRP40_pT289=APA1_pT60=NSR1_pS143=PSP2_pS340=VPS51_pS88=RPS31_pS122=CRP1_pS390pS394=RPL7A_pT8=	RPL7A_pT8pS11=	0.0313787	-0.109584			0.0952073	-0.546125	0.170167	0.181109	0.114472		0.106263	-0.180073	0.542294	0.0944588	-0.0390336	0.0974311	-0.0126413	-0.161348	-0.0939851	-0.179751	-0.103899	-0.351641	-0.0142552	0.0822573			0.299079	-0.125905	-0.0571217		-0.0733099	-0.0318379	0.0223221	0.227503	-0.421902		-0.0625268			-0.115116	0.0191427		-0.0252848	0.0543743	-0.179581	-0.161625
YDR239C_pS683	YDR239C_pS683=CBF1_pS77=UBP1_pS530pS531=SWC3_pS523=MAP2_pS35=CDC37_pS14pS17=AIM3_pS843pS847=RRP3_pS43=PEX14_pS280=BRR2_pS403=FYV8_pS100=RPN8_pS317=APM1_pS245=ENT3_pS227pT228=NOP12_pS184=NUP159_pS940=	YDR239C_pS683=CBF1_pS77=UBP1_pS530pS531=SWC3_pS523=MAP2_pS35=CDC37_pS14pS17=AIM3_pS843pS847=PEX14_pS280=BRR2_pS403=FYV8_pS100=RPN8_pS317=APM1_pS245=ENT3_pS227pT228=NOP12_pS184=NUP159_pS940=	YDR239C_pS683=RRP3_pS43=	-0.00138227	-0.0869574	-0.107965	0.104266	0.0503873	-0.984624	0.0233067	-0.0172145	-0.00961528	0.0197858	0.0299926	-0.119046	0.160063	-0.0279498	0.00998894	0.0913771	-0.00909309	0.00122809	0.059991	-0.0337411	-0.131272	-0.00743834	-0.0483988	0.0952105	0.0335384	0.0884271	0.0183324	0.013836	0.0847392	-0.170679	0.0316424	-0.129685	0.0690645	-0.0497139	-0.0650806	0.193731	-0.00848438	-0.0162943	-0.277118	-0.02124	-0.11711	0.0969739	-0.066141	-0.00343466	0.0914845	-0.0822904
GCS1_pS278	GCS1_pS278=RPH1_pS459=NUP1_pT570=BSP1_pT526=EGD1_pT151=SEC31_pS974pS977=CRN1_pS485=KRS1_pT62=	GCS1_pS278=RPH1_pS459=NUP1_pT570=BSP1_pT526=EGD1_pT151=SEC31_pS974pS977=CRN1_pS485=KRS1_pT62=	GCS1_pS278=	-0.0722414	-0.0587603	-0.0451301	0.73019	0.406035	-0.140753	0.200199	-0.234726	-0.116018	-0.201318	-0.220271	-0.103418	-0.278222	0.498915	0.259638	0.0846728	-0.130296	-0.268956	0.0550811	0.0135688	0.137553	0.0744787	-0.0394473	-0.124698	0.159766	-0.0294705	0.0822474	0.145417	0.140313	0.0430574	-0.00638884	-0.0773114	-0.159902	-0.00834672	-0.107262	0.248888	0.0418994	-0.139175		0.193051	-0.0757761	-0.0685666	-0.194953	-0.103097	-0.241558	0.289928
LSP1_pT233	LSP1_pT233=RPH1_pS689=HOM6_pS237=PSK1_pS1035=CSL4_pS94=MHP1_pS299=SEC16_pS415=ISW1_pS760=YMR196W_pS1081=TIF4631_pT181=RPG1_pT921=CYR1_pS639=NUP2_pS84=BCK1_pS411=HER1_pS67=GIP3_pT264=YRB1_pS60=YGL140C_pS588=MBF1_pS143=CLA4_pS351=CLA4_pS425=CLA4_pS46=CLA4_pS445=CLA4_pS287=CLA4_pT188=CLA4_pS186=PTK2_pS15=PTK2_pT730pT732=REG1_pS576=PUP2_pT55=SUP35_pS571=SEC31_pS974pS977=AIM21_pS625=AIM21_pS167=AIM21_…	LSP1_pT233=RPH1_pS689=HOM6_pS237=PSK1_pS1035=CSL4_pS94=MHP1_pS299=SEC16_pS415=ISW1_pS760=YMR196W_pS1081=TIF4631_pT181=RPG1_pT921=CYR1_pS639=NUP2_pS84=BCK1_pS411=HER1_pS67=GIP3_pT264=YRB1_pS60=YGL140C_pS588=MBF1_pS143=CLA4_pS351=CLA4_pS425=CLA4_pS46=CLA4_pS445=CLA4_pS287=CLA4_pT188=CLA4_pS186=PTK2_pS15=PTK2_pT730pT732=REG1_pS576=PUP2_pT55=SUP35_pS571=SEC31_pS974pS977=AIM21_pS625=AIM21_pS167=AIM21_…	LSP1_pT233=	-0.256189	-0.00497652	-0.276595	1.41008	0.290104	-0.000126603	-0.313522	0.707878	0.0162414	0.0870923	0.0516571	-0.120113	0.895425	0.226622	0.20913	0.540462	0.140488	-0.0127396	0.387426	-0.235228	-0.279452	-0.296177	-0.171914	0.089294	0.171492	0.176768	0.169438	0.049015	-0.0138874	-0.192997	-0.0538734	-0.125212	-0.0635168	0.0797293	-0.120109	0.330702	0.0772648	0.0501644	0.391314	0.0596538	-0.201184	-0.253851	-0.176737	-0.0119984	-0.0186478	-0.103537
CBF1_pT138	CBF1_pT138=SLA2_pS308=SLA2_pT294pT296=FUN12_pT386=YTA7_pS1142=YTA7_pS1301=RFC1_pS80=SEC16_pS30=BLM10_pS62pT64=RSC30_pS152=VPS1_pS599=BCY1_pT129=ISW1_pT694=TIF4632_pT196=RSC2_pS682=NOC2_pS70=SEC21_pT638=CHD1_pT1306=PAN1_pS1003=CDC60_pT142=NIS1_pS125=YGR054W_pS564=YGR054W_pS560pS567=YGR054W_pS564pS567=LAS1_pS444=ABP1_pS183=ABP1_pS169=ABP1_pT157=ABP1_pT181pS183=MPP10_pS177=MPP10_pS176pS177=SRP40_pT2…	CBF1_pT138=SLA2_pT294pT296=FUN12_pT386=YTA7_pS1142=YTA7_pS1301=RFC1_pS80=SEC16_pS30=BLM10_pS62pT64=RSC30_pS152=VPS1_pS599=BCY1_pT129=ISW1_pT694=TIF4632_pT196=RSC2_pS682=NOC2_pS70=SEC21_pT638=CHD1_pT1306=PAN1_pS1003=CDC60_pT142=NIS1_pS125=YGR054W_pS564=YGR054W_pS560pS567=YGR054W_pS564pS567=LAS1_pS444=ABP1_pS183=ABP1_pS169=ABP1_pT157=ABP1_pT181pS183=MPP10_pS177=MPP10_pS176pS177=SRP40_pT289=BAP2_pS1…	CBF1_pT138=SLA2_pS308=RLF2_pS125=NSR1_pS131=TDA11_pS286=AXL2_pS734=IDS2_pS25=NOT3_pS307=NOT3_pS322pS324=STP3_pS105=ENO1_pS188=ENO1_pS251=CYC8_pS817=	0.129325	-0.0589036	0.0938423	0.632522	0.788586	-0.290184	0.697861	0.105843	0.00216369	-0.0393405	0.318324	-0.0909356	1.14479	-0.0890531	-0.311494	0.259316	-0.00514579	0.0494647	-0.0827475	-0.0748781	0.0127334	-0.39001	-0.103081	0.0627422	-0.0332594	0.128032	0.308069	-0.101992	-0.0369071	-0.0816926	-0.0474541	-0.0795862	0.0746332	0.10387	-0.896522	0.241538	0.0479319	0.00415375	-0.873386	-0.119965	-0.125263	0.231366	0.00455667	0.137168	0.171687	-0.276089
SLA2_pT294	SLA2_pT294=SLA2_pT298=SLA2_pT296pS308=	SLA2_pT294=SLA2_pT298=SLA2_pT296pS308=	SLA2_pT294=	0.038656	0.0284546	-0.121283	0.000209144	0.316455	-0.0698108	-0.597305	-0.12235	-0.197957	0.0788213	-0.0109261	-0.0463145	-0.411068	-0.200148	0.010933	-0.17014	-0.0650566	0.0791686	-0.0285717	-0.150711	-0.106545	0.114144	0.179684	-0.128329	-0.0155883	-0.00465565	-0.135463	-0.0213553	0.0230789	0.0315605	-0.0146418	0.0235103	-0.0162558	0.0289992	0.218089	0.0049624	0.212595	0.0481459	0.178547	0.0879625	0.0356854	-0.00685227	-0.0188682	0.0394135	-0.0501684	-0.00420414
SLA2_pT298	SLA2_pT298=SLA2_pT296pS308=SLA2_pT294=	SLA2_pT298=SLA2_pT296pS308=SLA2_pT294=	SLA2_pT298=	0.0280256	0.107173			0.720272	-0.0724465	-0.658222	-0.205391	-0.119807		0.0524731	-0.0261555	-0.169813	-0.20306	-0.103012	-0.260901	-0.0643927	-0.00104301	-0.0141085	-0.135692	0.0411956	0.157846	0.0625612	-0.189357			-0.316105	0.0144214	-0.0306044		-0.0334567	-0.0215362	-0.0193437	-0.0568705	0.218036		0.0831497		0.340604	0.130169	0.0898586		0.0235317	0.0395618	-0.0829401	0.0216803
SLA2_pT296pS308	SLA2_pT296pS308=SLA2_pT298pS308=CAJ1_pT137=MLP1_pS1733=DOT6_pS456=SIP1_pS131=SLA2_pT294=SLA2_pT298=	SLA2_pT296pS308=SLA2_pT298pS308=MLP1_pS1733=SLA2_pT294=SLA2_pT298=	SLA2_pT296pS308=CAJ1_pT137=DOT6_pS456=SIP1_pS131=	0.137238	0.0450648	-0.0435288	-0.0985061	0.136379	0.0221586	-0.399675	-0.0663051	-0.0235061	0.0462093	0.115835	-0.0661024	-0.359987	0.0242831	-0.0506725	-0.0648591	-0.0534574	0.117133	-0.0344926	0.0201585	-0.0092043	0.251072	0.0931485	-0.0179782	-0.0155081	-0.094819	-0.169322	-0.0768429	0.0362309	0.0418549	0.00696991	0.0671035	-0.0011349	0.0327522	0.144104	-0.0703309	0.0637407	0.0527053	0.38892	0.0737677	0.103342	-0.00503952	-0.0293814	0.0482263	0.00191614	0.117597
SSA1_pS545	SSA1_pS545=SLA2_pT294pT298pS308=HBT1_pS363=SSA1_pS551=SSA1_pS151=	SSA1_pS545=HBT1_pS363=SSA1_pS551=SSA1_pS151=	SSA1_pS545=SLA2_pT294pT298pS308=	-0.0240596	-0.0159558	-0.0546986	-0.531519	0.0537818	0.034661	-0.440189	0.0705211	0.017477	0.0182936	-0.10206	-0.0312775	-0.516783	-0.112002	0.0725754	-0.126237	-0.14384	0.1577	-0.0320944	-0.068812	-0.0283042	0.27805	0.0533578	-0.0422742	0.0349848	-0.0530033	-0.136686	0.0703628	0.00567881	-0.00704646	0.168314	0.00879281	0.0176826	0.0314637	-0.0626574	-0.0114014	0.0759499	0.0780566	-0.0684155	0.174671	0.0180974	-0.2269	-0.125888	-0.0186447	0.0434812	0.0696587
SLA2_pS308	SLA2_pS308=SLA2_pT294pT298pS308=BLM10_pS62pT64=NTE1_pS670=SYH1_pS648=TPS3_pS148=TPS3_pS150=VTS1_pS311=RET2_pS274=HBT1_pS1034=SHP1_pS315=NSR1_pS131=EDE1_pT1340=SRO9_pT69=YAK1_pS127=STP3_pS105=USA1_pS376=CBF1_pT138=	SLA2_pS308=HBT1_pS1034=NSR1_pS131=STP3_pS105=	SLA2_pS308=SLA2_pT294pT298pS308=BLM10_pS62pT64=NTE1_pS670=SYH1_pS648=TPS3_pS148=TPS3_pS150=VTS1_pS311=RET2_pS274=SHP1_pS315=EDE1_pT1340=SRO9_pT69=YAK1_pS127=USA1_pS376=CBF1_pT138=	-0.000416004	0.00121002	-0.148423	-0.445208	-0.336118	0.128606	-0.517122	-0.220508	-0.138003	0.0618576	-0.109284	0.0348236	-0.608359	0.0565586	0.102551	-0.114879	-0.0279736	0.0631918	-0.0499415	0.053144	0.00553785	0.0991543	-0.0607551	0.0477398	0.121791	0.0183127	-0.222999	0.0238344	-0.062531	-0.0641991	0.0481953	0.103914	-0.0254399	0.00530058	0.177021	-0.0525681	-0.00495279	0.0775501	0.210889	0.0356637	0.00537653	-0.0719033	-0.0798095	-0.00576001	0.047064	-0.167039
PUF4_pT212	PUF4_pT212=VPS27_pS155=ATG2_pS236=IPP1_pS266=IPP1_pT251=VPS5_pS252=NUP2_pS84=PIK1_pS231pS236=DCP1_pS82=ASM4_pS458=BUD2_pS854=RTK1_pS104=CRN1_pT520=CRN1_pS567=CRN1_pT522=NOT3_pS657=TFC7_pS365=ERB1_pS418=	PUF4_pT212=VPS27_pS155=ATG2_pS236=IPP1_pS266=IPP1_pT251=VPS5_pS252=NUP2_pS84=PIK1_pS231pS236=DCP1_pS82=ASM4_pS458=BUD2_pS854=RTK1_pS104=CRN1_pT520=CRN1_pS567=CRN1_pT522=NOT3_pS657=TFC7_pS365=ERB1_pS418=	PUF4_pT212=	0.0161212	0.141886	-0.267619	0.0680484	-0.268637	0.0122826	-0.10322	0.82866	-0.0168435	0.116799	-0.0898399	-0.0302407	0.305829	-0.296789	0.055827	0.0737299	0.0983508	-0.0169367	0.159711	-0.391756	-0.0231762	-0.265407	0.031107	-0.0964704	0.0671596	0.0633393	-0.0468723	0.0706561	0.034003	-0.0468803	0.0564363	0.00290179	0.0193486	-0.035399	-0.251339	0.064269	-0.0560304	0.0329994	0.11611	0.012645	-0.214331	-0.321773	-0.0556346	-0.115272	0.0132961	-0.135102
VAC14_pT308	VAC14_pT308=VPS27_pT509=RPG1_pT938=RPG1_pT940=SNT1_pT357=NUP1_pT344=NBA1_pS38=GDS1_pT363=NUP60_pT460=LEU1_pT536=DUF1_pS771pT774=SEC31_pS836=SGV1_pS417=SOK2_pS632=BEM3_pT299=SVL3_pT450=POL12_pT190=SIS2_pS47=SIS2_pS155=BNI4_pT410=TFG1_pT200=CUE5_pT364=YLR257W_pS129=CBK1_pS711=ACF4_pS156=WHI5_pT215=	VAC14_pT308=VPS27_pT509=RPG1_pT938=RPG1_pT940=SNT1_pT357=NUP1_pT344=NBA1_pS38=GDS1_pT363=NUP60_pT460=LEU1_pT536=DUF1_pS771pT774=SEC31_pS836=SGV1_pS417=SOK2_pS632=BEM3_pT299=SVL3_pT450=POL12_pT190=SIS2_pS47=SIS2_pS155=BNI4_pT410=TFG1_pT200=CUE5_pT364=YLR257W_pS129=CBK1_pS711=ACF4_pS156=WHI5_pT215=	VAC14_pT308=	-0.00839195	0.00187107	0.141965	0.48972	-0.354127	0.0738152	-0.115429	0.366665	0.0312973	-0.0630243	-0.0690457	-0.32955	0.0446801	0.342141	0.311092	0.321015	0.0416186	-0.0147399	-0.00894488	-0.0584841	-0.0586616	0.161066	0.0269633	-0.0323601	-0.0683396	-0.0221572	0.243268	-0.0639166	-0.0635916	-0.138043	-0.018429	-0.0546875	-0.143141	-0.0756964	-0.0014282	0.18438	-0.00494127	0.0385849	0.547463	0.0600928	-0.111489	-0.0456998	0.00208695	-0.0839547	-0.239866	-0.0692881
VPS27_pS155	VPS27_pS155=VPS27_pS157=DIG2_pS225=DIG2_pT82=VPS5_pS252=CAF120_pT524=DIG1_pS279=PIK1_pS231pS236=PBP1_pS436=PAM1_pS767=CRN1_pT520=CRN1_pT522=MKT1_pS358pS364=MKT1_pS358pS361=ERB1_pS418=CAB4_pS295=PUF4_pT212=	VPS27_pS155=VPS27_pS157=DIG2_pS225=DIG2_pT82=VPS5_pS252=CAF120_pT524=DIG1_pS279=PIK1_pS231pS236=PBP1_pS436=PAM1_pS767=CRN1_pT520=CRN1_pT522=MKT1_pS358pS364=MKT1_pS358pS361=ERB1_pS418=CAB4_pS295=PUF4_pT212=	VPS27_pS155=	-0.0611782	0.0332525	-0.203992	0.114556	0.0669658	0.0424858	-0.160267	0.565013	-0.0293987	0.0102533	-0.00231899	-0.06739	0.118475	-0.407644	0.159551	0.119572	0.0617632	-0.0671741	0.000603997	-0.476816	-0.129574	-0.0779474	0.0370802	-0.0510058	-0.00789681	0.0877751	-0.0406951	0.0421163	0.0448807	-0.0717461	-0.0732518	-0.0512695	0.00958452	-0.0176137	-0.255189	0.18399	-0.0764624	-0.0216233	0.281273	-0.016475	-0.108769	-0.16918	-0.111266	-0.0331627	-0.0143531	0.0385711
VPS27_pS495	VPS27_pS495=VPS27_pT497=	VPS27_pS495=VPS27_pT497=	VPS27_pS495=	-0.150165	0.0780671	-0.116409	0.15572	0.186915	-0.0154369	-0.015594	0.304599	-0.00119383	-0.0474798	0.0444135	-0.0710118	-0.0290739	-0.0272067	0.0204006	0.290517	0.145788	-0.0145628	0.197174	-0.0513507	-0.111113	-0.0534371	0.0474793	0.0458945	0.0796902	0.0741709	-0.0739331	0.0862776	-0.0265057	-0.0154119	0.00364292	0.0354638	0.000702635	-0.163426	-0.123579	0.0669668	-0.0306639	-0.00748796	0.03438	-0.0669085	-0.0232811	-0.112618	-0.0691787	-0.038515	-0.0853534	-0.0210459
NSP1_pS729	NSP1_pS729=NSP1_pS730=	NSP1_pS729=NSP1_pS730=	NSP1_pS729=	0.00271906	0.0324344	0.0549846	0.218482	0.127123	0.300821	-0.0597798	-0.168499	-0.0251191	-0.0175972	0.107662	-0.0904601	0.522171	0.164355	0.0151527	-0.0371942	-0.135098	0.0457346	0.0400605	-0.160573	-0.0748944	0.0745452	-0.0390575	0.210135	-0.0400579	-0.0548801	0.185904	-0.0308267	0.0471511	-0.10501	-0.10139	-0.0473193	-0.0939564	0.127951	-0.0360238	-0.064689	-0.138367	0.085541	-0.0968706	0.151365	0.10623	0.0687833	-0.0912048	0.071217	-0.139833	0.0690545
PUF4_pS256	PUF4_pS256=YSC84_pS274=HSL1_pT1210=EIS1_pS161=GLN3_pS395=BDP1_pT180=MDS3_pS770=ALY2_pS162=YPK3_pS90=TSC11_pS19=HAL5_pS19=SBE22_pS242=PTK2_pT730pT732=GTS1_pS260pT270=PAH1_pS773=MSC3_pS80=KIN1_pS677=MSN2_pS633=MSN4_pS263=NVJ2_pS669pS676=YPK1_pS64=SIP1_pS33=YML119W_pS72=IDS2_pS136=IDS2_pS148=IDS2_pS163=IDS2_pS166=PMD1_pS1307=PMD1_pT818=PMD1_pS1668=STE50_pS211=MLF3_pS320=MLF3_pS329=GAT1_pS399=PUF4_pS…	PUF4_pS256=YSC84_pS274=HSL1_pT1210=EIS1_pS161=GLN3_pS395=BDP1_pT180=MDS3_pS770=ALY2_pS162=YPK3_pS90=TSC11_pS19=HAL5_pS19=SBE22_pS242=PTK2_pT730pT732=GTS1_pS260pT270=PAH1_pS773=MSC3_pS80=KIN1_pS677=MSN2_pS633=MSN4_pS263=NVJ2_pS669pS676=YPK1_pS64=SIP1_pS33=YML119W_pS72=IDS2_pS136=IDS2_pS148=IDS2_pS163=IDS2_pS166=PMD1_pS1307=PMD1_pT818=PMD1_pS1668=STE50_pS211=MLF3_pS320=MLF3_pS329=GAT1_pS399=PUF4_pS…	PUF4_pS256=	-0.043129	0.0256357	0.229969	0.307352	0.180147		-0.122208	0.00824591		0.0265317	0.0262437	-0.0429714			0.180773	0.050403	-0.0583168	-0.0588472	0.00742325	-0.102052		-0.0327422		-0.0400911	0.0331624	-0.0512167	0.17947	0.0514816	0.0492573	0.142558	-0.0399125		-0.225837	-0.0161598	0.0126099	0.104003		0.000852379		0.10493		-0.229251	-0.0558863		-0.334859	-0.118698
CDC4_pT75	CDC4_pT75=LSB3_pT384=YTA7_pS304=MCM3_pS777=MCM3_pS777pS781=YPR089W_pS814=PHO81_pT213=RPS7B_pS31=COY1_pS468=NAB6_pS449=NAB6_pS448=NUP60_pS81=CDC25_pS742=LTV1_pS281=SEC31_pS999=SEC31_pS988pS992pS999=CHS2_pS86=RCN1_pS117=ADR1_pS325=BUD14_pS97=SIP2_pS66pS70=PTR2_pS39pS45=YBR225W_pS109=EDE1_pS248=PKH3_pS680pS684=PKH3_pS680pS683=GAL11_pS796=ARP4_pS349=CIC1_pT11=CIC1_pS10=CIC1_pT15=NOT3_pS450=NOT3_pS446…	CDC4_pT75=LSB3_pT384=YTA7_pS304=PHO81_pT213=RPS7B_pS31=NAB6_pS449=NAB6_pS448=LTV1_pS281=CHS2_pS86=ADR1_pS325=PTR2_pS39pS45=YBR225W_pS109=EDE1_pS248=CIC1_pT15=	CDC4_pT75=MCM3_pS777=MCM3_pS777pS781=YPR089W_pS814=COY1_pS468=NUP60_pS81=CDC25_pS742=SEC31_pS999=SEC31_pS988pS992pS999=RCN1_pS117=BUD14_pS97=SIP2_pS66pS70=PKH3_pS680pS684=PKH3_pS680pS683=GAL11_pS796=ARP4_pS349=CIC1_pT11=CIC1_pS10=NOT3_pS450=NOT3_pS446=NOT3_pS442=NOT3_pS442pS446=SWI4_pS1003pS1007=EAF7_pS393=EAF7_pS393pS397=BNI5_pS332=SPT20_pS438=SPT20_pT435pS438=EDC3_pS257=MIT1_pS250=LHP1_pS15=MED…	0.102078	-0.0228906	0.216977	0.211122	-0.112548	-0.0675346	-0.102779		-0.0891463	0.0287131		-0.176449			0.00239847	0.161751		-0.0514031	-0.0997827	0.0217242					-0.0694564	-0.0221921	-0.203283					-0.0969704	0.0478323					-0.207264	2.35091	0.171119	-0.155613			-0.113286	-0.342755
LSB3_pS383	LSB3_pS383=LSB3_pT384=EDE1_pT1307=DRE2_pS158=	LSB3_pS383=LSB3_pT384=EDE1_pT1307=DRE2_pS158=	LSB3_pS383=	0.15625	-0.00891357	0.0508966	0.401935	-0.0494724	-0.28485	-0.150599	0.369724	-0.0579275	0.00514422	-0.0170025	0.047317	0.101864	-0.150724	0.0800328	-0.0848071	0.0587127	0.137017	-0.106997	-0.230617	0.0335688	-0.166727	-0.0702314	-0.00160448	-0.0327012	-0.0160531	0.116868	0.00495734	-0.0536661	-0.126994	0.0299553	-0.0328036	-0.102841	0.0547728	0.0800882	0.121502	0.019845	0.0465057	0.669735	0.0572083	-0.126488	-0.0496896	-0.0471824	-0.0405426	-0.25625	-0.0700009
LSB3_pT393pS397	LSB3_pT393pS397=LSB3_pT393pT396=HSL1_pT1210=SEC16_pS1511pS1515=MCM3_pS781=NHA1_pS830=YGR054W_pS560pS564=GDS1_pS359pT363=DCP2_pS725pS729=YGL140C_pT1169=NPR1_pS353pS357=SEC31_pS970=CYK3_pS122=HAA1_pS473=MSC3_pS151=MSN4_pT317pS319=GIN4_pS805=NVJ2_pS669pT674=SIP1_pS604=GLC8_pT118=	LSB3_pT393pS397=LSB3_pT393pT396=HSL1_pT1210=SEC16_pS1511pS1515=NHA1_pS830=YGR054W_pS560pS564=GDS1_pS359pT363=DCP2_pS725pS729=YGL140C_pT1169=NPR1_pS353pS357=SEC31_pS970=HAA1_pS473=MSC3_pS151=MSN4_pT317pS319=GIN4_pS805=NVJ2_pS669pT674=SIP1_pS604=GLC8_pT118=	LSB3_pT393pS397=MCM3_pS781=CYK3_pS122=	0.0900267	-0.0199747	-0.0163504	0.0866458	0.0361034	-0.116669	0.0543953	0.366057	-0.0774922	-0.0121472	-0.210461	-0.112184	0.444092	-0.0330841	0.0738541	0.0138323	-0.0430259	0.0639103	-0.126785	-0.143769	0.0435427	-0.032654	-0.0171578	0.141614	-0.021294	-0.113724	0.0473614	-0.0557114	0.10921	-0.00251988	0.0136654	-0.0256037	-0.0903725	0.0925823	0.0330317	0.145135	0.00293287	-0.0099715	-0.860733	0.0296983	-0.0253753	-0.146572	-0.024525	-0.196479	-0.186631	0.0705758
RPH1_pS689	RPH1_pS689=HOM6_pS237=PSK1_pS1035=MHP1_pS299=ISW1_pS760=YMR196W_pS1081=HER1_pS277=GIP3_pT264=CLA4_pS351=CLA4_pS425=CLA4_pS46=CLA4_pS445=STE20_pS418pT423=SUP35_pS571=AIM21_pS625=AIM21_pS167=GLO3_pT340=BUD2_pS854=CRN1_pT522=NOT3_pS657=PAN3_pT57=EAF7_pS200=RUD3_pS55=YNG2_pS188=LSP1_pT233=	RPH1_pS689=HOM6_pS237=PSK1_pS1035=MHP1_pS299=ISW1_pS760=YMR196W_pS1081=HER1_pS277=GIP3_pT264=CLA4_pS351=CLA4_pS425=CLA4_pS46=CLA4_pS445=STE20_pS418pT423=SUP35_pS571=AIM21_pS625=AIM21_pS167=GLO3_pT340=BUD2_pS854=CRN1_pT522=NOT3_pS657=PAN3_pT57=EAF7_pS200=RUD3_pS55=YNG2_pS188=LSP1_pT233=	RPH1_pS689=	0.020717	-0.0590014	-0.607028	0.415585	0.197807	0.0455056	-0.372306	0.294697	0.0146177	0.00486879	0.0674237	-0.171713	0.0769033	0.276821	0.142997	0.210867	0.0295098	0.0012924	0.248053	-0.0238679	-0.056293	-0.0346852	0.0577326	-0.0811962	-0.0803098	0.112092	0.00169016	0.00416001	0.18428	-0.0203796	-0.102234	-0.025412	-0.00605768	0.0673137	-0.193769	-0.0945508	-0.25105	0.133817		-0.0762604	-0.237452	-0.116816	-0.0667861	-0.0267812	-0.124485	-0.0455417
SLA1_pS799	SLA1_pS799=SEC9_pS213=PAN1_pS1253=BNI1_pS325=BNI1_pT324=AKL1_pS971=AKL1_pS1048pS1051=AKL1_pS1048pS1050=RAS2_pS225=GTS1_pS179=GTS1_pS184=GLO3_pS306=BUD14_pS670=BOI1_pS104=ENT1_pS350=ENT1_pT346pS350=EPO1_pS429=PKH3_pS871=TRS31_pS126=YLR257W_pS7=OCA4_pS91=APL3_pS706=SLA1_pS785=	SLA1_pS799=SEC9_pS213=PAN1_pS1253=BNI1_pS325=BNI1_pT324=AKL1_pS971=AKL1_pS1048pS1051=AKL1_pS1048pS1050=RAS2_pS225=GTS1_pS179=GTS1_pS184=GLO3_pS306=BUD14_pS670=BOI1_pS104=ENT1_pS350=ENT1_pT346pS350=EPO1_pS429=PKH3_pS871=TRS31_pS126=YLR257W_pS7=OCA4_pS91=APL3_pS706=SLA1_pS785=	SLA1_pS799=	-0.163062	-0.0485564	-0.189281	0.395404	0.265095	-0.0666501	0.0430737	0.373938	0.0310254	0.0136954	-0.115415	-0.133516	0.0314841	0.539433	-0.0120351	-0.0684483	-0.0380271	0.112715	0.21903	-0.167301	-0.146912	0.0211456	0.0429493	0.145428	0.0179304	-0.0292547	0.0561712	0.149719	0.0278638	-0.448616	-0.817898	0.0315592	-0.0847828	-0.086709	-0.0824222	0.236689	-0.00784853	-0.030953	-0.0751908	0.0242322	-0.0693846	-0.0823344	-0.0430576	-0.0252357	-0.390711	0.0360353
SEC9_pS210	SEC9_pS210=SEC9_pS208=	SEC9_pS210=SEC9_pS208=	SEC9_pS210=	0.113822	0.0676636	0.0474841	0.155152	0.583667	-0.0169618	0.141637	0.210784	-0.0393476	0.0016256	0.0949551	-0.00200437	-0.116615	0.0687346	-0.138437	-0.0142408	-0.0115924	-0.00149333	0.000857913	0.0199669	-0.0834438	0.0454541	0.0297738	0.0666975	-0.16281	-0.0658948	-0.0844848	0.00712752	-0.0063324	-0.225922	-0.356695	0.00881981	-0.0451236	0.0221374	-0.120481	0.0405365	0.00400363	-0.0872339	-0.01082	-0.0136743	0.0169736	0.0253708	-0.0776193	-0.0508493	-0.0933092	-0.114564
SEC9_pS273	SEC9_pS273=SEC9_pY272=PSK1_pS597=FLC3_pS687=RAS2_pS225=SVL3_pS655=	SEC9_pS273=SEC9_pY272=PSK1_pS597=FLC3_pS687=RAS2_pS225=SVL3_pS655=	SEC9_pS273=	0.119482	0.0365127	-0.0921651	0.276079	0.544805	-0.174559	0.319666	0.032451	-0.0668258	-0.0544136	-0.235607	-0.0664287	0.103691	0.464323	-0.139687	-0.254297	-0.123398	0.0482156	-0.194707	-0.250397	0.0895448	0.280137	-0.104072	0.201716	-0.200268	-0.0597402	0.0930408	0.0443631	0.0328914	-0.0412049	-0.315099	-0.132285	-0.152781	0.000862936	-0.0788756	0.0660693	0.0113517	0.0644276	0.108298	-0.143287	-0.204121	0.0202501	-0.0419186	0.0407783	-0.243156	0.100567
ARB1_pS43	ARB1_pS43=VID27_pT486=SKY1_pS342=TIF3_pT387=KCS1_pS396=SPB1_pT432=SPB1_pT347=SPA2_pT1179pS1180=SCP160_pS1112=HAL5_pS479=REG1_pS490=ESC1_pS341=BUD6_pS233=PEX14_pS288=FYV8_pS182=FYV8_pS92=FYV8_pS100=LRO1_pS14=NOP53_pS31=YRB2_pS163=NOP7_pT308=NOP16_pT152=	ARB1_pS43=VID27_pT486=SKY1_pS342=TIF3_pT387=KCS1_pS396=SPB1_pT432=SPB1_pT347=SPA2_pT1179pS1180=SCP160_pS1112=HAL5_pS479=ESC1_pS341=BUD6_pS233=PEX14_pS288=FYV8_pS182=FYV8_pS92=FYV8_pS100=LRO1_pS14=NOP53_pS31=YRB2_pS163=NOP7_pT308=NOP16_pT152=	ARB1_pS43=REG1_pS490=	-0.0280621	-0.014116	-0.0588314	0.291947	0.0771247	-1.12483	-0.573907	-0.255344	0.0572588	0.0743507	0.0865704	0.0285957	-0.253692	0.0370577	0.140342	-0.00249909	-0.0594481	0.149257	-0.0324609	-0.120566	-0.152709	-0.021107	-0.0403258	0.00534581	0.0686998	-0.0110823	0.0737922	-0.00887171	-0.0415831	-0.0539501	-0.0311182	-0.0834117	-0.130036	0.116144	0.0416722	0.234732	-0.0126009	0.0114717		0.159938	0.0408005	0.0254321	0.0272824	0.0448929	-0.117413	-0.0574984
VID27_pT486	VID27_pT486=VID27_pS390=SPA2_pT1179pS1180=BUD6_pS233=NST1_pS266=FYV8_pS92=NOP7_pT308=ARB1_pS43=	VID27_pT486=SPA2_pT1179pS1180=BUD6_pS233=NST1_pS266=FYV8_pS92=NOP7_pT308=ARB1_pS43=	VID27_pT486=VID27_pS390=	0.0238332	-0.0278608	0.048861	0.0895991	0.151455	-0.751394	-0.670962	-0.343827	0.132259	0.042215	0.0763182	0.0855262	-0.0619031	-0.00869198	0.172122	-0.0457927	0.0380983	0.139951	-0.182381	-0.121561	-0.0910752	-0.242947	0.0747371	-0.00871056	-0.0640052	0.0314694	0.127272	-0.0876547	-0.0501127	-0.00569711	0.0865517	-0.105692	-0.0389508	0.0788019	0.184115	-0.0789204	-0.0828789	0.0539406		0.177956	-0.000896725	0.116383	0.0489286	0.0203137	0.0964736	-0.0787039
VID27_pS390	VID27_pS390=VID27_pS386=VID27_pS386pS390=REG1_pS490=REG1_pS483pS490=CDC34_pS195=VID27_pT486=	VID27_pS390=VID27_pS386=VID27_pS386pS390=REG1_pS490=REG1_pS483pS490=	VID27_pS390=CDC34_pS195=VID27_pT486=	0.114015	-0.0110588	0.242125	-0.0192134	-0.714529	1.06959	1.33749	0.681671	-0.073329	0.0525584	-0.168156		0.161916	0.0370221	-0.144805		0.0723252	-0.0778746	0.0104081	0.310088	-0.0923069	-0.273172	-0.12442	-0.107668	0.0608429	-0.0223045	-0.299572	0.079074	-0.00735038	0.0651407	-0.188633		0.00443304	0.0185999	-0.337607	-0.0560961	0.035794	0.0175317		-0.213399		-0.335248	0.058705	-0.10399	0.123438	0.0332163
TIF5_pS268	TIF5_pS268=VID27_pS386pS390=SEC16_pS96=GCD1_pT317=PUS4_pS254=INA1_pS652pS654=RCO1_pS683=NHP10_pS202=SOL1_pT320=	TIF5_pS268=SEC16_pS96=GCD1_pT317=PUS4_pS254=INA1_pS652pS654=RCO1_pS683=NHP10_pS202=SOL1_pT320=	TIF5_pS268=VID27_pS386pS390=	-0.054339	-0.00215303	0.0770215	0.226486	0.752271	-0.202821	-1.05228	-0.0402612	0.10448	-0.00141207	0.0533068	-0.0450759	0.220802	0.014205	-0.0943558	-0.0344798	-0.0172018	0.111671	0.0278917	0.126011	0.000940115	0.00270514	-0.0388418	0.0263641	-0.0155486	-0.0150035	0.0286704	-0.0373332	0.0243047	-0.0189495	0.0356602	0.0377226	0.0643839	0.0706906	-0.0118426	-0.0254653	0.00375476	0.00643338		0.165099	0.0108812	0.0294413		0.114941	0.0514682
VID27_pS386	VID27_pS386=VID27_pS386pS390=SPT6_pS134=SEG1_pS352=SRP40_pS301=SPA2_pT1179pS1180=SUI3_pS40=PTK2_pS711=REG1_pS483pS490=NIP1_pS98pS103=YCR016W_pS21=CDC34_pS195=NUP159_pS1065pS1068=VID27_pS390=	VID27_pS386=VID27_pS386pS390=REG1_pS483pS490=NIP1_pS98pS103=NUP159_pS1065pS1068=VID27_pS390=	VID27_pS386=SPT6_pS134=SEG1_pS352=SRP40_pS301=SPA2_pT1179pS1180=SUI3_pS40=PTK2_pS711=YCR016W_pS21=CDC34_pS195=	-0.0735178	0.0336072	0.258262	-0.0749177	-0.970341	1.10008	1.58127	0.43675	-0.1101	-0.00223705	0.022909	-0.0840804	-0.0116881	-0.0421985	-0.082435	0.141731	0.0727232	0.0740811	0.0589281	0.269965	0.0196671	-0.211227	0.0625872	-0.1212	0.229842	0.0115354	-0.292591	-0.0273444	0.0610296	-0.0384254	-0.0221065	-0.0316197	-0.032313	0.0246496	-0.239737	0.0322933	0.0477786	-0.00973675	-0.70047	0.0003443	0.0356667	-0.266077	-0.0868941	-0.131216	0.230006	-0.0583841
FKS1_pT269pT272	FKS1_pT269pT272=VID27_pT71pS90=OPY1_pS162=SEC16_pS483=SEC16_pS96=MFT1_pS368=JJJ1_pT504=TIF4632_pS351=ESL2_pS251=SRP40_pS301=BAP2_pS84pS87=SSZ1_pS480=SPA2_pT1179=CTI6_pS452=HBT1_pS1034=MAK5_pS138=REG1_pS483pS490=APL5_pS703=UBP2_pS907=UBP2_pS917=AIM21_pT277=CBF5_pT423=VTC2_pS657=FBA1_pS147=DOP1_pS244=BUD14_pS401=NST1_pS266=REI1_pT140=ITR1_pS55=YLR407W_pS116=MTC1_pS436=TPO3_pS132=TPO3_pS124pS132=TPO…	FKS1_pT269pT272=VID27_pT71pS90=OPY1_pS162=SEC16_pS483=SEC16_pS96=MFT1_pS368=JJJ1_pT504=TIF4632_pS351=ESL2_pS251=SRP40_pS301=SPA2_pT1179=CTI6_pS452=HBT1_pS1034=MAK5_pS138=UBP2_pS907=AIM21_pT277=CBF5_pT423=VTC2_pS657=FBA1_pS147=DOP1_pS244=BUD14_pS401=NST1_pS266=REI1_pT140=ITR1_pS55=MTC1_pS436=TPO3_pS132=TPO3_pS124pS132=TPO3_pS125pS132=SLN1_pS833=PHO91_pS311pS312=INA1_pS652pT655=TSR4_pS10=TSR4_pS16=…	FKS1_pT269pT272=BAP2_pS84pS87=SSZ1_pS480=REG1_pS483pS490=APL5_pS703=UBP2_pS917=YLR407W_pS116=INA1_pS652=INA1_pS654=RPC53_pS138=CRP1_pT182=LAC1_pS401=NUP159_pS1065pS1068=	0.0465386		0.0393342	-0.0493734	-0.354875	-0.16977	-1.79314	-0.099075	-0.0392758	-0.0211675	-0.00712937	0.0310922	-0.249393	-0.0875638		-0.266079	-0.0701076	0.200079	-0.0485085		0.0513781	-0.0159763	-0.0529822	-0.0940897	0.184935	0.0543172		-0.0413157	0.0692755		0.0746364	0.0984598		0.0422482	-0.00552224		0.0116808	-0.00726229	0.0607727	0.165682	0.0220702		-0.00379314	0.0599375	0.113646	0.166791
YDR239C_pS74	YDR239C_pS74=MCA1_pS325=PXR1_pS230=HSL1_pT1210=PSK1_pS255=PSK1_pT919=NET1_pS1082=FRK1_pS439=KIN4_pS485=SEG1_pS217=SEG1_pS48=SMY2_pT129=SKG3_pS663=GLN3_pS469=NHA1_pS830=BUD3_pS1603=NEW1_pS114pT118pT124=CYR1_pS527=CYR1_pS241=CYR1_pS240=CAJ1_pY268=ALY2_pS201=STE11_pS242=GIP3_pS143=RGC1_pS765=RGC1_pS652=ASK10_pS1070=ASK10_pS1095=ASK10_pS628=ASK10_pT1053=NBA1_pS138=CHS3_pS537=BNI1_pS311=BNI1_pS19=BNI1…	YDR239C_pS74=MCA1_pS325=PXR1_pS230=HSL1_pT1210=PSK1_pS255=PSK1_pT919=NET1_pS1082=FRK1_pS439=KIN4_pS485=SEG1_pS217=SEG1_pS48=SMY2_pT129=SKG3_pS663=GLN3_pS469=NHA1_pS830=BUD3_pS1603=NEW1_pS114pT118pT124=CYR1_pS527=CYR1_pS241=CYR1_pS240=CAJ1_pY268=ALY2_pS201=STE11_pS242=GIP3_pS143=RGC1_pS765=RGC1_pS652=ASK10_pS1070=ASK10_pS1095=ASK10_pS628=ASK10_pT1053=NBA1_pS138=CHS3_pS537=BNI1_pS311=BNI1_pS19=BNI1…	YDR239C_pS74=	0.143238	-0.20572	0.12054	0.259599	-0.0388925	-0.39777	0.0404692	0.468308	-0.0200664	-0.113858	-0.29299	-0.123841	0.235598	0.0937715	0.093299	-0.0700494	-0.261715	0.158456	-0.108466	-0.491619	-0.0872501	-0.0339804	-0.0728646	0.0570835	-0.0820882	-0.182305	0.251727	0.172055	0.0899545	-0.0279577	0.164741	-0.194618	-0.246313	0.0204387	-0.0164232	0.24204	-0.0899674	-0.031065	0.412868	0.151416	-0.186434	0.0403189	-0.102052	-0.0420835	-0.63174	-0.0892862
FUN12_pS397	FUN12_pS397=FUN12_pS394=DOA1_pS457=	FUN12_pS397=FUN12_pS394=DOA1_pS457=	FUN12_pS397=	-0.0194763	0.0280992	-0.0477535	-0.0728732	0.609056	0.0592555	0.226836	0.379214	0.0112682	-0.0157091	-0.235382	-0.112062	0.273591	0.314789	-0.0815961	0.250309	-0.125295	0.0197293	-0.0814137	-0.100227	0.0945228	0.0870367	-0.0864825	0.0817198	-0.012624	-0.012519	0.112981	-0.0144931	-0.00756748	-0.147624	0.152455	-0.06178	-0.0289952	0.115725	-0.064069	0.203639	-0.0279864	-0.0354377	0.231791	-0.0749441	-0.103104	0.0113534	-0.0232458	0.0146388	-0.0863789	-0.11005
PFK2_pS171	PFK2_pS171=PXR1_pS230=RSC1_pS607=YBT1_pS952pS955=NEW1_pT116pS122=ASK10_pT1053=SYH1_pS687=PCT1_pS16=PCT1_pS18=YGL140C_pS388=INP53_pS1035=NUP116_pS239=REG1_pS886=GLO3_pS389=GCD1_pS37=BUL1_pT897=VAN1_pS29=GVP36_pS145=HEL2_pS557=MUK1_pS473=RPA34_pS60=CDC24_pS12=EAP1_pS30=EAP1_pS282=EAP1_pT284=	PFK2_pS171=PXR1_pS230=RSC1_pS607=YBT1_pS952pS955=NEW1_pT116pS122=ASK10_pT1053=SYH1_pS687=PCT1_pS16=PCT1_pS18=YGL140C_pS388=INP53_pS1035=NUP116_pS239=REG1_pS886=GLO3_pS389=GCD1_pS37=BUL1_pT897=VAN1_pS29=GVP36_pS145=HEL2_pS557=MUK1_pS473=RPA34_pS60=CDC24_pS12=EAP1_pS30=EAP1_pS282=EAP1_pT284=	PFK2_pS171=	0.281434	-0.0169263	0.0951607	0.299238	-0.109568	0.0356812	0.284842	0.0971725	0.0569922	0.00520936	-0.121152	-0.0116697	0.477272	0.0982992	-0.117479	-0.175556	-0.0916414	-0.00254777	0.0335347	-0.270441	-0.0770919	-0.371412	-0.424009	0.293021	-0.0835225	-0.11648	0.214035	-0.138561	0.0780304	0.0343874	-0.00189277	-0.0439262	-0.0448102	0.108409	0.175552	0.0180023	-0.00220982	0.159701	0.501004	0.157142	0.115333	0.248631	0.0467226	-0.081843	-0.738093	-0.113818
MYO1_pS1171	MYO1_pS1171=MYO1_pS1217=	MYO1_pS1171=MYO1_pS1217=	MYO1_pS1171=	0.0134139	0.0452447	-0.130568	-0.19929	-0.47078	0.0547658	0.183133	-0.0873273	-0.0319247	0.0254649	0.0518099	-0.0429528	-0.0629206	0.252763	-0.0595971	-0.0101606	0.069709	0.0328668	0.056758	0.0742777	0.0651663	-0.214162	0.00175109	-0.028609	0.0598632	0.0658064	0.0954197	-0.0912405	0.0101255	-0.0866776	0.0786967	-0.00978767	-0.0508576	0.0310428	-0.0804927	-0.0431042	0.00923189	0.00488127	-0.0183489	-0.0130098	0.039586	0.0322283	-0.0340472	0.00117913	-0.050422	-0.13196
SKT5_pS134pS136	SKT5_pS134pS136=ROD1_pS694=KIN4_pS485=FPK1_pS303=SKG3_pS663=ASK10_pT1053=BNI1_pS325=PRK1_pS428=VTS1_pS137=SCH9_pS288=GLO3_pS389=PAM1_pS711=SVL3_pS655=SAC7_pS37=BUD14_pT92=BOI1_pS104=EPO1_pS429=EPO1_pS348=EPO1_pS297=PKH3_pS871=MLF3_pS381=MLF3_pS11pS14=SKT5_pS133pT135=SKT5_pS133pS136=	SKT5_pS134pS136=ROD1_pS694=KIN4_pS485=FPK1_pS303=SKG3_pS663=ASK10_pT1053=BNI1_pS325=PRK1_pS428=VTS1_pS137=SCH9_pS288=GLO3_pS389=PAM1_pS711=SVL3_pS655=SAC7_pS37=BUD14_pT92=BOI1_pS104=EPO1_pS429=EPO1_pS348=EPO1_pS297=PKH3_pS871=MLF3_pS381=MLF3_pS11pS14=SKT5_pS133pT135=SKT5_pS133pS136=	SKT5_pS134pS136=	0.0681471	0.0888478	-0.236403	0.254322	0.566407	-0.207117	0.461271		0.0855472	-0.0270141		-0.0519088	0.0543759	0.230379	-0.356024	-0.0492063	-0.227052	0.131859	0.020928	-0.0691106	-0.0963673		-0.272253	0.428119	-0.135384	-0.00709099	0.0573176	0.0149609	0.186584	-0.332311		-0.0941714	-0.252287	-0.0554523		0.407699	-0.000572353	0.139034	0.273088	-0.142883	0.03008	-0.149502	0.0603045	0.00540208	-0.548078	-0.29743
LSB3_pT393pT396	LSB3_pT393pT396=ROD1_pS694=KIN4_pS485=SEC16_pS1511pS1515=MCM3_pS781=MCM3_pS777pS781=CYR1_pS527=NUP1_pS161=DIG1_pS294=YEL043W_pS520=DCP2_pS725pS729=VIP1_pS141=NRP1_pS630=AIM3_pS843=NPR1_pS353pS357=SEC31_pS970=CYK3_pS122=EDE1_pS248=SWI5_pS664=CIC1_pT15=SWI4_pS1003pS1007=GLC8_pT118=MKK1_pS73=BNI5_pS270=BNI5_pS332=BNI5_pS270pT274=SHE1_pS165=MLF3_pS36=LSB3_pT393pS397=	LSB3_pT393pT396=ROD1_pS694=KIN4_pS485=SEC16_pS1511pS1515=MCM3_pS777pS781=CYR1_pS527=YEL043W_pS520=DCP2_pS725pS729=VIP1_pS141=NRP1_pS630=AIM3_pS843=NPR1_pS353pS357=SEC31_pS970=SWI4_pS1003pS1007=GLC8_pT118=MKK1_pS73=BNI5_pS270=BNI5_pS332=BNI5_pS270pT274=SHE1_pS165=MLF3_pS36=LSB3_pT393pS397=	LSB3_pT393pT396=MCM3_pS781=NUP1_pS161=DIG1_pS294=CYK3_pS122=EDE1_pS248=SWI5_pS664=CIC1_pT15=		0.0686641	-0.0703908	0.0831159		-0.172141	0.120626	0.469439	-0.00176033	-0.0402391	-0.183347				0.0418693		-0.0180469	0.29419		-0.284858		0.0312031		0.0962759	0.004938	-0.0508491	0.100299	0.0239247	0.104671		-0.0841352		-0.114845	-0.0387232	-0.076503			-0.129874	-1.33887	0.106684			0.0904853	-0.174921		0.154722
ROD1_pS694	ROD1_pS694=ROD1_pS623=SEG1_pS85=FPK1_pS303=RGC1_pS652=ASK10_pS628=ASK10_pS627=ASK10_pY630=ASK10_pT1053=VTS1_pS137=YSP2_pS596=INP53_pS1039=SCH9_pS288=HRK1_pS158=PAM1_pS711=BOI1_pS661=ENT2_pT430pS434=EPO1_pS681=EPO1_pS348=EPO1_pS297=SIP1_pS198=DAM1_pS257=MLF3_pY227=MLF3_pS320=MLF3_pS11pS14=WHI5_pS81=SSD1_pT482=SKT5_pS133pS136=SKT5_pS134pS136=LSB3_pT393pT396=	ROD1_pS694=ROD1_pS623=SEG1_pS85=FPK1_pS303=RGC1_pS652=ASK10_pS628=ASK10_pS627=ASK10_pY630=ASK10_pT1053=VTS1_pS137=YSP2_pS596=INP53_pS1039=SCH9_pS288=HRK1_pS158=PAM1_pS711=BOI1_pS661=ENT2_pT430pS434=EPO1_pS681=EPO1_pS348=EPO1_pS297=SIP1_pS198=DAM1_pS257=MLF3_pY227=MLF3_pS320=MLF3_pS11pS14=WHI5_pS81=SSD1_pT482=SKT5_pS133pS136=SKT5_pS134pS136=LSB3_pT393pT396=	ROD1_pS694=	0.173487	-0.0558275	-0.0668376	0.102266	0.930952	-0.635137	0.45456	0.703531	-0.0778078	-0.047056	-0.198502	0.366198	0.31042	0.102335	-0.298045	-0.134054	-0.00335461	1.32349	-0.126043	-0.104292	-0.0946577	-0.289044	-0.0324283	0.295827	-0.0570707	-0.0481346	0.0576909	0.00772485	0.260523	0.0401787	0.147722	-0.247948	-0.0811961	-0.301122	0.120402	0.600548	0.0560396	-0.0941885		-0.203192	-0.0916955	-0.240033	0.0757659	-0.0686179	-0.350206	-0.206264
SSD1_pS286	SSD1_pS286=ROD1_pS626=ROD1_pS624=FPK1_pS436=SKG3_pS623=SKG3_pS592pT599=RGC1_pS1048=RGC1_pT1046=KEL1_pS503=BEM3_pS324=PSR2_pS102=FAR11_pS939=MLF3_pS439=	SSD1_pS286=ROD1_pS626=ROD1_pS624=FPK1_pS436=SKG3_pS623=SKG3_pS592pT599=RGC1_pS1048=RGC1_pT1046=KEL1_pS503=BEM3_pS324=PSR2_pS102=FAR11_pS939=MLF3_pS439=	SSD1_pS286=	0.113424	0.0622873	0.148472	-0.0596217	0.500603	0.224183	0.676844	0.740341	-0.0258289	-0.0275794	0.0963127	0.979542	0.223309	0.262231	-0.578295	0.12573	-0.128045	0.042097	-0.352457	-0.115135	0.097867	-0.617477	-0.25505	0.797353	-0.10333	-0.181491	-0.211439	-0.35304	0.152158	0.176774	0.108753	0.111382	0.053405	-0.0217745	0.198506	0.0879908	-0.0173645	0.128515	1.11104	-0.348475	0.170739	0.352188	0.203904	-0.15085	-0.15764	-0.373381
HXT1_pS16pS23	HXT1_pS16pS23=ROD1_pS624=SKG3_pS592pT599=EPO1_pS681=MLF3_pS439=ADD37_pS79=HXT1_pS23=	HXT1_pS16pS23=HXT1_pS23=	HXT1_pS16pS23=ROD1_pS624=SKG3_pS592pT599=EPO1_pS681=MLF3_pS439=ADD37_pS79=	-0.0517018	0.0708571	-0.156507	-0.0255607	-0.210905	-0.0415893	-0.0457424	0.0218007	0.05389	0.00986339	0.204844	-0.77652	-0.222533	-0.0896009	0.0277375	-0.0310843	0.000555025	-0.0390889	0.21697	-0.00142605	-0.033947	0.343575	0.3643	-0.120062	0.209822	-0.0514481	0.0837202	-0.0423451	-0.0736873	-0.0279476	-0.0230688	-0.05231	0.0105069	0.112617	0.0976245	-0.0093875	-0.055781	0.0541366	-1.10023	0.172404	0.0238454	-0.0419155	0.0867996	-0.104681	-0.0235677	0.227381
ROD1_pS623	ROD1_pS623=ROD1_pS624=FPK1_pS303=ASK10_pS1095=ASK10_pY630=ASK10_pT1053=PDA1_pT319=SCH9_pS288=PUF3_pS207=PAM1_pS711=MLF3_pY50=SSD1_pT482=SKT5_pS133=SKT5_pS133pS136=ROD1_pS694=	ROD1_pS623=ROD1_pS624=FPK1_pS303=ASK10_pS1095=ASK10_pY630=ASK10_pT1053=PDA1_pT319=SCH9_pS288=PUF3_pS207=PAM1_pS711=MLF3_pY50=SSD1_pT482=SKT5_pS133=SKT5_pS133pS136=ROD1_pS694=	ROD1_pS623=		0.0969151	-0.101343	-0.24048	0.351391	-0.226909	0.513806	0.258386	-0.00313212	0.00768623	-0.216632	0.607652	0.0732447	-0.0495207	-0.273533	-0.305761	-0.122312	-0.114253		0.0581282	-0.0997169	-0.214686	-0.109067	0.0920359	-0.0456504	-0.060085	0.0403559	-0.0888127	0.216956	-0.106886	0.142892	-0.0188649	-0.00548328	-0.187358	0.194038	0.428061	0.0673583	0.0398862	0.486402	-0.143659	-0.0446207	-0.0181521	0.206118	-0.0527457		-0.06977
HSL1_pS880	HSL1_pS880=HSL1_pS899=	HSL1_pS880=HSL1_pS899=	HSL1_pS880=	0.0658058	0.0252056			0.172582	0.0339522		-0.0866704	0.032077		-0.280312	0.216784	0.468281	-0.00583764	0.0593779	-0.235127			-0.281903	-0.0599075	-0.0244507	-0.199218	-0.153733				0.130973			0.00325817	0.0723235	-0.0715035	0.0610976		0.0863656	0.0154927	0.0154932				0.0487854	0.311652	-0.105397	-0.180546	-0.076429	-0.203838
HSL1_pS671	HSL1_pS671=HSL1_pS682=PSK1_pS255=BUD3_pS1603=TCO89_pS84=TCO89_pT56=GIN4_pS822=SIP1_pS299pS302=	HSL1_pS671=HSL1_pS682=PSK1_pS255=BUD3_pS1603=TCO89_pS84=TCO89_pT56=GIN4_pS822=SIP1_pS299pS302=	HSL1_pS671=	0.0456889	0.00346484	-0.0954465	0.108302	-0.21817	-0.0691556	-0.110924	-0.0763836	-0.0875998	-0.163053	-0.108117	-0.131574	-0.0628334	-0.0889742	0.171753	0.0267286	-0.321722	0.119883	-0.00876372	-0.0600754	0.108844	0.28137	0.0418071		-0.0121484	0.051924	0.0312624	0.0374243	0.110772	-0.03257	0.0982951	-0.0563934	-0.141114	-0.108366	0.072989	-0.00795199	-0.0843116	-0.0733396	0.136433	0.0156214	-0.039475	-0.02721	-0.0388849	0.0666299	-0.170687	0.0413623
YSC84_pS274	YSC84_pS274=HSL1_pT1210=SEC16_pS759=SEC16_pS841=RPL3_pS38=MDR1_pS862=NHA1_pS830=BDP1_pT165=GIP3_pS143=BNI1_pS19=YPK3_pS90=TSC11_pS19=FRT1_pS228=NTH1_pS21=HAL5_pS233=HAL5_pS19=YGL140C_pT1169=RAS2_pS214=RTG3_pS259=SBE22_pS242=SBE22_pS56=PTK2_pS15=PTK2_pT730pT732=BEM2_pS283=PUF2_pS246=SND1_pS542=MSC3_pS80=SLT2_pT190pY192=MSN2_pS633=MSN2_pS632=MSN4_pS263=MSN4_pT317pS319=IFH1_pS1041=DOT6_pS249=DOT6_pS…	YSC84_pS274=HSL1_pT1210=SEC16_pS759=SEC16_pS841=RPL3_pS38=MDR1_pS862=NHA1_pS830=BDP1_pT165=GIP3_pS143=BNI1_pS19=YPK3_pS90=TSC11_pS19=FRT1_pS228=NTH1_pS21=HAL5_pS233=HAL5_pS19=YGL140C_pT1169=RAS2_pS214=RTG3_pS259=SBE22_pS242=SBE22_pS56=PTK2_pS15=PTK2_pT730pT732=BEM2_pS283=PUF2_pS246=SND1_pS542=MSC3_pS80=SLT2_pT190pY192=MSN2_pS633=MSN2_pS632=MSN4_pS263=MSN4_pT317pS319=IFH1_pS1041=DOT6_pS249=DOT6_pS…	YSC84_pS274=	0.226693	0.0867491	0.379006	0.770864	-0.0987566	-0.475132	-0.1991	0.477055	-0.24704	-0.0526623	-0.0649137	-0.38979	0.724543	-0.0786246	0.368272	0.0603998	0.0409897	0.0676273	-0.244793	-0.104696	-0.269736	0.0718956	0.123085	-0.0299955	-0.11403	-0.0771522	0.182035	-0.0724296	-0.100722	0.0282757	-0.21309	-0.0950682	-0.240855	-0.0765448	-0.619451	-0.0347107	-0.254951	-0.0717304	0.341008	0.128183	-0.000570703	-0.109629	-0.108287	-0.279052	-0.438972	0.220296
PPZ1_pS142	PPZ1_pS142=PKH2_pS619=PAL1_pS439=NET1_pT1049pS1056=BUD3_pS904=MSB1_pS835=MSB1_pS816=LRE1_pS125=CYR1_pS559=CAF120_pS871=YEL043W_pS787=STB1_pS89=KEL1_pS67=SPA2_pS961=HAL5_pS336=STE20_pS451pS456=SCY1_pS704=SCY1_pT708=SAC7_pT98=SAC7_pS99=BOI1_pS655=BOI1_pS86=BOI1_pS648=BOI1_pS605=MSO1_pS100=KCC4_pS822=ACE2_pS385pS392=JIP4_pS709=MID2_pS372=	PPZ1_pS142=PKH2_pS619=PAL1_pS439=NET1_pT1049pS1056=BUD3_pS904=MSB1_pS835=MSB1_pS816=LRE1_pS125=CYR1_pS559=CAF120_pS871=YEL043W_pS787=STB1_pS89=KEL1_pS67=SPA2_pS961=HAL5_pS336=STE20_pS451pS456=SCY1_pS704=SCY1_pT708=SAC7_pT98=SAC7_pS99=BOI1_pS655=BOI1_pS86=BOI1_pS648=BOI1_pS605=MSO1_pS100=KCC4_pS822=ACE2_pS385pS392=JIP4_pS709=MID2_pS372=	PPZ1_pS142=		0.0472925	0.00401254	-0.304429		0.317433	0.167262	1.04609	0.0318498	0.130638	-0.126101	0.0332795	-0.875563	-0.387501	0.10871	0.201155	0.165787	-0.202936		0.128903	0.812985	-0.366804	0.276093	-0.235539	0.0470313	0.0414213	-0.112699	0.0780908	0.050322	0.0472304	0.0350792	0.0669583	-0.16263	0.0635198	0.0108585	-0.0557011	-0.110133	0.0177979	0.511832	-0.0575267	0.0215086	-0.206424	-0.0867931	-0.0858238		-0.187302
FAS2_pY525	FAS2_pY525=TPK2_pT224=OXP1_pS930=AIR2_pT16=RSC8_pS383=FAS2_pS1730=FAS2_pY1438=	FAS2_pY525=OXP1_pS930=AIR2_pT16=RSC8_pS383=FAS2_pS1730=FAS2_pY1438=	FAS2_pY525=TPK2_pT224=		0.0303642	-0.061867	0.0782536	1.58298	-0.00237388	-0.12938		0.0745158	-0.0963095			-0.251889	0.223521	-0.0775931		0.0126021	0.09749		0.00973111	0.170064		0.0491519	0.0168393	-0.0534403	-0.019703	-0.147665	-0.060991	0.154065				-0.0393847	0.0557126			0.0139754	0.151696		0.0606387			-0.0975454	-0.0887359		0.0281784
CDC48_pT735	CDC48_pT735=TPK1_pS41=BMS1_pS478pS492=OPY1_pS162=SEG1_pS352=SEC16_pS96=UTP14_pS34pS35=TIF4632_pS322=BPT1_pS885=CAJ1_pT137=GGA2_pS182=TIF3_pT387=CHS5_pS312=CTI6_pS452=PTK2_pS711=TRI1_pS225=COG4_pS352pT356=AIM21_pT277=CBF5_pT423=UTP8_pT95=DOP1_pS244=NST1_pS266=REI1_pT140=TPO3_pS124pS132=NAP1_pS177=PHO91_pS311pS312=PEX19_pS62=NOP7_pT308=DEF1_pT338=IES2_pS167pS176=STI1_pS227=	CDC48_pT735=TPK1_pS41=BMS1_pS478pS492=OPY1_pS162=SEG1_pS352=SEC16_pS96=UTP14_pS34pS35=TIF4632_pS322=BPT1_pS885=CAJ1_pT137=GGA2_pS182=TIF3_pT387=CHS5_pS312=CTI6_pS452=PTK2_pS711=TRI1_pS225=COG4_pS352pT356=AIM21_pT277=CBF5_pT423=UTP8_pT95=DOP1_pS244=NST1_pS266=REI1_pT140=TPO3_pS124pS132=NAP1_pS177=PHO91_pS311pS312=PEX19_pS62=NOP7_pT308=DEF1_pT338=IES2_pS167pS176=STI1_pS227=	CDC48_pT735=	-0.0839284	0.0484569	0.00146504	0.122617	-0.444911	-0.277431	-0.99221	-0.0884719	0.0110869	0.0350932	0.0920999	-0.0330317	0.249817	0.207941	0.148006	0.00226342	0.0347738	0.0243029	0.00984828	-0.0407529	-0.0677537	-0.0676852	-0.0482072	0.0986552	-0.0199133	0.0352827	0.00999317	-0.0343248	-0.0499357	-0.0511842	-0.00960553	-0.0359827	-0.0527912	0.0118952	0.0368817	0.059632	-0.072072	0.00712518	0.250063	-0.0286828	-0.00392643	0.110516	-0.0345442	0.000819377	0.1002	-0.0281365
GCS1_pS168	GCS1_pS168=TPK1_pT241=CNM67_pS74=TFB3_pT258=	GCS1_pS168=	GCS1_pS168=TPK1_pT241=CNM67_pS74=TFB3_pT258=	-0.0397943		0.0635725	0.0504981	1.39041			-0.534369		0.00908043	0.28097	0.300951				-0.000799828			-0.0121038			-0.358138			-0.0373392	-0.0557097				0.0306152	0.109246	-0.136433			0.0380933	0.0443718		0.0339266			-0.0709236	-0.104041	-0.00940346		0.265475	0.0255769
TPK2_pT224	TPK2_pT224=TPK1_pT241=KIN4_pT209=TFB3_pT258=KIN28_pT162=BBC1_pS638=ALA1_pS950=SGV1_pT240=SGV1_pY239=SNF1_pT210=SPC42_pT32=YPT1_pS39=SPC29_pT18=TIF5_pS228=FAS2_pY525=	TPK2_pT224=TPK1_pT241=KIN4_pT209=TFB3_pT258=KIN28_pT162=BBC1_pS638=ALA1_pS950=SGV1_pT240=SGV1_pY239=SNF1_pT210=SPC42_pT32=YPT1_pS39=SPC29_pT18=	TPK2_pT224=TIF5_pS228=FAS2_pY525=	-0.0878664	-0.0139795	-0.0625173	-0.0807328	-1.63381	0.0189851	-0.0779445	-0.162918	0.0213822	-0.015519	-0.0760714	-0.041097	0.145802	-0.0884539	0.0653796	-0.0862563	-0.0823013	0.0550538	-0.103289	0.0118415	0.111684	0.0788793	-0.0640775	-0.0705464	0.0438331	-0.0164842	-0.0569393	0.0535555	0.0665355	-0.00185855	0.0403919	0.0609214	0.00627058	0.0149922	-0.0369908	0.0796782	-0.00186631	-0.0632364	-0.1288	-0.0128973	0.039773	-0.0356029	-0.0207418	-0.0393739	0.209404	-0.0133629
PFK1_pS166	PFK1_pS166=YTA7_pS73=RSC8_pS379=DPS1_pS502=	PFK1_pS166=YTA7_pS73=RSC8_pS379=DPS1_pS502=	PFK1_pS166=	-0.200657	-0.053382	-0.108034	0.31978	0.726433	-0.244165	0.259755		-0.0444104	0.0390922		-0.0319177	0.171491	0.0387701	-0.10547	0.084623	0.0651429	-0.0135897	0.168018	-0.102491	0.154133		-0.115202	0.158266	-0.0252184	-0.0540707	-0.147208	0.0596708	0.0205444	-0.0620099		0.101896	0.0480244	-0.142466		0.222442	-0.0894897	0.0349689	-0.608094	-0.0869096	-0.0314235	-0.125603	-0.132997	0.00242815	-0.122848	-0.0354754
FAS1_pS1121	FAS1_pS1121=YTA7_pS73=RPT5_pY180=UBP12_pS53=NBA1_pT403=PDR5_pS849=NAB6_pS991pS1001=HCA4_pS692=SIF2_pS113=SEC7_pS1804=NSR1_pS127=NSR1_pS155=NSR1_pS129pS131=SGV1_pY239=CYS4_pS4=CYS4_pS424=EFG1_pS199=SAP185_pS851=MTC1_pS337pS340=SBP1_pS289=RPN8_pS317pS319=BUG1_pS115=RMT2_pS181pS184=CTR1_pS199=DEF1_pS285=IES2_pS167=ZRC1_pS395=SPT8_pS409=TIF5_pS228=YEF3_pS642=FAS2_pS50=	FAS1_pS1121=YTA7_pS73=RPT5_pY180=UBP12_pS53=PDR5_pS849=HCA4_pS692=SIF2_pS113=SEC7_pS1804=NSR1_pS155=CYS4_pS4=CYS4_pS424=EFG1_pS199=SAP185_pS851=SBP1_pS289=RPN8_pS317pS319=BUG1_pS115=RMT2_pS181pS184=CTR1_pS199=DEF1_pS285=IES2_pS167=ZRC1_pS395=SPT8_pS409=TIF5_pS228=YEF3_pS642=FAS2_pS50=	FAS1_pS1121=NBA1_pT403=NAB6_pS991pS1001=NSR1_pS127=NSR1_pS129pS131=SGV1_pY239=MTC1_pS337pS340=	0.0234539	-0.0167968	0.0110204	0.129806	1.16413	0.00989168	-0.0209661	-0.0498396	-0.0442958	0.0501441	0.0154994	-0.0244176	-0.01712	0.140697	0.0663606	0.0651942	0.0592787	-0.135328	0.045144	-0.0935236	-0.0573174	-0.0854843	0.0129012	0.0400007	0.0367219	-0.0249434	-0.0167224	-0.0954108	0.0237426	-0.0840171	-0.0187245	0.0842445	-0.0501997	0.0430498	-0.125882	0.0254999	-0.0127482	-0.0177307	0.419547	0.00378798	0.00821364	0.00956611	-0.0636338	0.0264441	0.0304352	-0.0308562
MYO2_pT1097	MYO2_pT1097=YTA7_pS73=SPO14_pS1447=	MYO2_pT1097=	MYO2_pT1097=YTA7_pS73=SPO14_pS1447=	0.114146	0.0205877	-0.00207281	0.0242176	-0.695779	0.0585206	-0.0434158	0.479556	0.0217532	-0.0426279	-0.0350935	-0.123853	-0.29222	0.145451	0.0447352	0.249871	0.0137651	-1.26106	0.0582398	-0.00291399	-0.022891	0.273864	0.10355	-0.0822402	-0.00291692	-0.0213076	-0.157894	0.0439804	-3.86592e-05	-0.0117771	-0.0116748	0.070102	-0.0757457	-0.0255613	-0.167503	-0.0295744	-0.113091	-0.0337224	0.255	0.1521	0.00869841	-0.222798	0.0304734	-0.07415	-0.142949	0.151049
UBR2_pS1218	UBR2_pS1218=UBR2_pS717=	UBR2_pS1218=UBR2_pS717=	UBR2_pS1218=	0.1364	0.197286	0.106931	0.393957	-0.304918	-0.0401537	0.251384	0.696892	0.133399	-0.00892945	-0.848962		0.0375692	-0.0589259	-0.175537		-0.0666553	0.217473	-0.0363888	0.00573847	0.101263	-0.331961	0.299495	0.153456	-0.028952	-0.0574911	-0.0447224	-0.0490109	-0.0156432	0.0942723	-0.179922	0.0190391	0.011667	0.0318016	0.265996	0.0587731	-0.170247	0.153484	0.0704241	-0.119255	0.0499753	0.31203		-0.160485	-0.314021
UBR2_pS717	UBR2_pS717=UBR2_pS1218pS1222=UBR2_pS1218=	UBR2_pS717=UBR2_pS1218pS1222=UBR2_pS1218=	UBR2_pS717=	0.126187	0.15705	0.134436	0.135908	-0.011282	-0.105306	0.118366	0.69159	0.133263	-0.0751642	-0.832406	-0.0100992	-0.147629	0.0893489	0.00595785	-0.0798798	0.0453528	0.30533	0.214538	0.0094764	-0.0826657	-0.225129	0.193605	0.0452882	0.0152473	0.0166455	-0.161829	-0.00458196	0.0303741	0.117309	-0.116075	0.023072	0.0378964	0.0323776	0.283689	-0.0449166	-0.108042	-0.00446333	0.183936	-0.0740281	0.0666295	0.204824	-0.0869422	0.0625126	-0.199036	0.00634919
SFL1_pS216	SFL1_pS216=SFL1_pS220=SFL1_pS582=SFL1_pS599=SFL1_pS598=SFL1_pS579pS582=	SFL1_pS216=SFL1_pS220=SFL1_pS582=SFL1_pS599=SFL1_pS598=SFL1_pS579pS582=	SFL1_pS216=	-0.250619	-0.0663641			0.393212	-0.0454151	0.290109	0.0261861	-0.0204783		-0.00854094	0.0492374			0.114929	-0.151496	-0.0944888	0.343411	-0.109755	-0.281958		-0.118553		0.0744788			0.0917753	-0.00744789	0.0211951	0.113034	0.00742664	-0.157312	-0.0836751	0.134818	-0.0318664	0.0076032				0.260524	0.0865295	0.0856631	-0.0167516	0.00386957	-0.461614	-0.000543446
SFL1_pS220	SFL1_pS220=SFL1_pS582=SFL1_pS599=SFL1_pS598=SFL1_pS579pS582=RSC2_pS663=SOK2_pS273=TAF12_pS286=SFL1_pS216=	SFL1_pS220=SFL1_pS582=SFL1_pS599=SFL1_pS598=SFL1_pS579pS582=RSC2_pS663=SOK2_pS273=TAF12_pS286=SFL1_pS216=	SFL1_pS220=	-0.0281047	0.012349	0.161043	0.124151	0.145181	0.0340285	0.117885	-0.00399655	-0.0579904	0.0123927	0.0804649	0.0866206	-0.0284905	0.0362524	-0.0399011	-0.0605242	-0.00823645	0.321813	-0.133134	0.0419191	0.0141941	-0.0333365	0.0684677	0.0506566	0.0243854	-0.047834	0.0421779	-0.0312331	0.0314321	0.0640365	-0.0355087	-0.00615885	-0.0262634	0.0949602	-0.0356783	0.0455593	-0.0717997	0.0679501	-0.194103	0.235028	-0.111327	0.0324199	-0.0324432	-0.0209423	-0.118719	-0.0462415
SFL1_pS582	SFL1_pS582=SFL1_pS599=SFL1_pS598=SFL1_pS579pS582=RSC2_pS663=SOK2_pS273=TAF12_pS286=SFL1_pS216=SFL1_pS220=	SFL1_pS582=SFL1_pS599=SFL1_pS598=SFL1_pS579pS582=RSC2_pS663=SOK2_pS273=TAF12_pS286=SFL1_pS216=SFL1_pS220=	SFL1_pS582=	-0.0712122	0.0727074	0.062651	0.0423438	-0.107355	0.0469501	0.0265668	-0.176525	-0.0588962	-0.0311341	0.14675	0.0161291	-0.468905	-0.0745832	0.0385471	-0.0634024	0.0631773	0.259187	-0.0569227	0.0354724	0.174212	-0.0654373	0.00032783	0.0617009	0.103425	0.00713391	-0.0516347	0.045192	-0.085188	0.0394969	0.0470604	-0.0675939	0.0459929	0.068999	0.00503685	0.00544451	-0.0178551	0.0689821	-0.117605	0.210698	-0.0749708	-0.0266001	-0.0449246	-0.0111222	-0.154432	-0.208854
AHC1_pS255	AHC1_pS255=SFL1_pS598=SFL1_pS579pS582=	AHC1_pS255=SFL1_pS598=SFL1_pS579pS582=	AHC1_pS255=		-0.129217	0.190365	0.390494	-0.0516026	-0.126684	0.145691	-0.485485	0.00830646	0.111623	0.0875317	0.137264	-0.0463808	0.13683	0.0534239	0.105421	-0.172051	0.346565		-0.0434188	0.0512191	0.0154677	-0.18816	0.10744	0.105871	-0.0198378	0.294753	-0.126801	-0.00165134	-0.0380102	0.082191	-0.129486	0.0052312	0.103575	0.21196	0.140045	0.0901335	-0.000292189		0.0328335	-0.0896654	0.267515	-0.0252046	0.156788		-0.205167
SFL1_pS599	SFL1_pS599=SFL1_pS598=SFL1_pS579pS582=RSC2_pS663=SOK2_pS273=TAF12_pS286=SFL1_pS216=SFL1_pS220=SFL1_pS582=	SFL1_pS599=SFL1_pS598=SFL1_pS579pS582=RSC2_pS663=SOK2_pS273=TAF12_pS286=SFL1_pS216=SFL1_pS220=SFL1_pS582=	SFL1_pS599=	-0.0420832	0.0153895	0.0489326	-0.0557657	-0.000712461	0.0673564	0.155323	0.0667525	-0.0245432	-0.0198216	0.116712	-0.00509802	-0.094291	0.0304368	-0.0755069	0.0331024	0.000687473	0.293039	-0.124986	0.0149681	0.0190515	-0.0149201	-0.021767	0.0619569	0.0303817	-0.0326196	0.0195255	0.00266794	0.0423226	0.0854057	-0.0443481	0.0316193	-0.0246876	0.0731329	-0.105139	0.0307264	0.0112708	0.037868	-0.0415221	0.183632	-0.0286296	0.0463102	-0.0493203	-0.0132122	0.00290268	-0.0714375
SFL1_pY736	SFL1_pY736=SFL1_pS598=	SFL1_pY736=SFL1_pS598=	SFL1_pY736=	-0.166995	-0.0519418	0.110116	0.0889855	-0.163716	-0.10492	0.0840701	0.33758	-0.153685	0.0262662	0.163613	-0.220646	0.0580247	0.0547409	0.0467948	0.0327383		-0.0265011	-0.0203223	-0.0721244	-0.242137	0.13803	0.108957		0.109417	0.0502561	0.102302				0.0774948	0.0709508	-0.0120116		-0.379713		-0.0588666	0.107659	-0.07878	0.164303	0.00143957		-0.0543968	-0.03089	0.134597	-0.138921
SFL1_pS598	SFL1_pS598=SFL1_pS579pS582=SMY2_pS12=BCY1_pS83=RSC2_pS663=YDR341C_pS15=SOK2_pS273=TAF12_pS286=NCB2_pS135=AHC1_pS255=SFL1_pS216=SFL1_pS220=SFL1_pS582=SFL1_pS599=SFL1_pY736=	SFL1_pS598=SFL1_pS579pS582=SMY2_pS12=BCY1_pS83=RSC2_pS663=YDR341C_pS15=SOK2_pS273=TAF12_pS286=NCB2_pS135=AHC1_pS255=SFL1_pS216=SFL1_pS220=SFL1_pS582=SFL1_pS599=SFL1_pY736=	SFL1_pS598=	-0.0142894	0.0833616	0.0628409	0.0715963	0.0362431		0.212204	-0.0578851		0.131864	0.0953998				-0.0380821		0.0667427	0.361671	-0.124346	-0.0538062		-0.0502688		0.123334	0.0394672	-0.0984239	-0.0426212	-0.0306532	0.0452257	0.119878	0.0827828	0.0364972	-0.0218744	0.046891	-0.096722	0.0189673		0.0617021	-0.144938	0.173795	-0.0246701	0.0410414	0.00435381		-0.00631013	-0.0591461
HOM6_pS237	HOM6_pS237=PSK2_pS434=PSK1_pS1035=CSL4_pS90=IPP1_pS266=IPP1_pT251=SEC16_pS415=ISW1_pS760=YMR196W_pS1081=VPS5_pS142=CYR1_pS639=CYR1_pS28=CYR1_pT371=BCK1_pS411=HER1_pS277=HER1_pS67=GIP3_pT264=BUD4_pT261=YRB1_pS60=SYH1_pS332=HXK2_pS293=YGL140C_pS588=CLA4_pS351=CLA4_pS425=CLA4_pS46=CLA4_pS445=CLA4_pS287=CLA4_pT188=CLA4_pS186=SUP35_pS571=MON2_pS571=BBC1_pS78=AIM21_pS625=AIM21_pS167=AIM21_pS623=NGL2_pS…	HOM6_pS237=PSK2_pS434=PSK1_pS1035=CSL4_pS90=IPP1_pS266=IPP1_pT251=SEC16_pS415=ISW1_pS760=YMR196W_pS1081=VPS5_pS142=CYR1_pS639=CYR1_pS28=CYR1_pT371=BCK1_pS411=HER1_pS277=HER1_pS67=GIP3_pT264=YRB1_pS60=SYH1_pS332=HXK2_pS293=YGL140C_pS588=CLA4_pS351=CLA4_pS425=CLA4_pS46=CLA4_pS445=CLA4_pS287=CLA4_pT188=CLA4_pS186=SUP35_pS571=MON2_pS571=BBC1_pS78=AIM21_pS625=AIM21_pS167=AIM21_pS623=NGL2_pS377=GLO3_pT…	HOM6_pS237=BUD4_pT261=VRP1_pS709=VRP1_pS720=	-0.162016	-0.0472632	-0.607218	0.249342	0.329288	-0.218879	-0.146188	0.920243	0.110257	-0.0110033	-0.120938	-0.0189423	0.319493	0.122333	0.0347489	0.0986127	0.00978667	0.00410369	0.17157	0.25191	-0.145515	-0.318606	-0.115531	0.237465	0.00559272	0.114947	-0.0742485	0.0686517	-0.0493428	-0.188196	-0.155903	0.0505369	-0.0186614	0.0373249	-0.160496	0.0712298	0.112749	0.0328868	-0.0101186	0.00771794	-0.310649	-0.358489	-0.152879	0.0627873	-0.0328121	-0.347064
HSL1_pS997	HSL1_pS997=PSK2_pT155=SEC16_pS305=VTS1_pS137=YSP2_pS596=PUF2_pS246=BOI2_pS375=BUL2_pS19=EPO1_pS681=PMD1_pS1307=YLR257W_pS66=MUK1_pS473=CST6_pS135=MLF3_pY227=MLF3_pT393=	HSL1_pS997=PSK2_pT155=SEC16_pS305=VTS1_pS137=YSP2_pS596=PUF2_pS246=BOI2_pS375=BUL2_pS19=EPO1_pS681=PMD1_pS1307=YLR257W_pS66=MUK1_pS473=CST6_pS135=MLF3_pY227=MLF3_pT393=	HSL1_pS997=	0.0225244		0.266289	0.515405		0.0146768	0.0621932		-0.118839	-0.0808127		0.381889	0.366709	0.338961		-0.292995		-0.00842284	-0.0235143		0.0864411		-0.144223		-0.277135	0.000861551				-0.113718						0.220651	-0.151555	0.0732763	1.17922	-0.114122		0.100267		-0.145825	-0.358625
HSL1_pT1210	HSL1_pT1210=PSK2_pT155=SEG1_pS85=FPK1_pS414pS426=SEC16_pS1511pS1515=SMY2_pT129=MCM3_pS781=NHA1_pS830=GIP3_pS143=ASK10_pS628=NBA1_pS177=NOP13_pS378=BNI1_pS19=YPK3_pS90=TSC11_pS19=KEL1_pS23=DCP2_pS725pS729=YSP2_pS596=NTH1_pT87=NTH1_pS21=HAL5_pS233=HAL5_pS19=YGL140C_pT1169=RTG3_pS259=SBE22_pS242=SBE22_pS56=PTK2_pS15=NRP1_pS455=NOP56_pS321=GTS1_pS260pT270=GLO3_pS389=PUF2_pS246=GCD1_pS37=ENT2_pT430pS4…	HSL1_pT1210=PSK2_pT155=SEG1_pS85=FPK1_pS414pS426=SEC16_pS1511pS1515=SMY2_pT129=NHA1_pS830=GIP3_pS143=ASK10_pS628=NBA1_pS177=NOP13_pS378=BNI1_pS19=YPK3_pS90=TSC11_pS19=KEL1_pS23=DCP2_pS725pS729=YSP2_pS596=NTH1_pT87=NTH1_pS21=HAL5_pS233=HAL5_pS19=YGL140C_pT1169=RTG3_pS259=SBE22_pS242=SBE22_pS56=PTK2_pS15=NRP1_pS455=NOP56_pS321=GTS1_pS260pT270=GLO3_pS389=PUF2_pS246=GCD1_pS37=ENT2_pT430pS434=BUL2_pS1…	HSL1_pT1210=MCM3_pS781=	0.0888478	0.0229497	0.254904	0.509983	0.338512	-0.0118287	-0.0186368	-0.0427938	-0.142574	-0.159992	-0.197081	-0.249695	0.309809	-0.0752443	0.116933	0.0862999		0.132836	0.0109044	-0.148649	0.0340494	0.00208173	-0.0611773		-0.0565128	-0.0162613	0.210766			0.0707566	-0.0884823	-0.0494799	-0.0537846		0.0105645	0.0991024	-0.114291	0.0625658		0.167149	-0.164264	-0.173604	-0.05009	-0.104031	-0.352605	-0.0729733
PSK1_pS255	PSK1_pS255=PSK1_pT919=NET1_pS1082=SEG1_pS217=SEG1_pS48=PFK26_pT157=YBT1_pS944=BUD3_pS1603=CAJ1_pY268=ASK10_pS1095=KEL1_pT604=KEL1_pS23=PRK1_pT553=HAL5_pS353=TCO89_pS84=TCO89_pT56=PTK2_pS104=HRK1_pS122=REG1_pS980=AGE2_pS183=BOI1_pS661=ENT1_pT384=ENT1_pT346=ENT1_pT366=ENT1_pT395=ENT2_pT450=GAL83_pS12=GAL83_pS44=EPO1_pS605=PDS1_pS98=SHS1_pT539=HAA1_pS473=AXL2_pS805=MSC3_pS155=DRE2_pS158=SIP1_pS299pS…	PSK1_pS255=PSK1_pT919=NET1_pS1082=SEG1_pS217=SEG1_pS48=PFK26_pT157=YBT1_pS944=BUD3_pS1603=CAJ1_pY268=ASK10_pS1095=KEL1_pT604=KEL1_pS23=PRK1_pT553=HAL5_pS353=TCO89_pS84=TCO89_pT56=PTK2_pS104=HRK1_pS122=REG1_pS980=AGE2_pS183=BOI1_pS661=ENT1_pT384=ENT1_pT346=ENT1_pT366=ENT1_pT395=ENT2_pT450=GAL83_pS12=GAL83_pS44=EPO1_pS605=PDS1_pS98=SHS1_pT539=HAA1_pS473=AXL2_pS805=MSC3_pS155=DRE2_pS158=SIP1_pS299pS…	PSK1_pS255=	0.145084	-0.0434296	0.0677933	0.194962	-0.171827	-0.521181	0.00779049	0.19398	0.050435	-0.128831	-0.326826	-0.195183	-0.105941	0.0995042	0.234268	-0.0358492	-0.0944509	-0.0799253	0.0114106	-0.112304	-0.109809	0.303707	0.169898	0.0875882	-0.0321964	-0.234242	-0.012723	0.109994	0.126593	0.0608818	0.109736	-0.0326467	-0.24873	-0.167324	-0.028827	0.137018	-0.0851696	-0.040819	0.18412	0.158555	-0.0374089	-0.178445	0.0343997	-0.00526899	-0.372216	0.0724652
BMS1_pS478pS492	BMS1_pS478pS492=OPY1_pS162=SEG1_pS352=UTP14_pS34pS35=TIF4632_pS351=GEA2_pS284=SRP40_pS301=ESF1_pS86=HOS4_pT192=CBF5_pT423=GCD1_pT317=TPO3_pS125pS132=NAP1_pS177=DPP1_pS285=BUG1_pS87=BUG1_pT57=PEX19_pS62=NOP7_pT308=DEF1_pT338=CDC48_pT735=	BMS1_pS478pS492=OPY1_pS162=SEG1_pS352=UTP14_pS34pS35=TIF4632_pS351=GEA2_pS284=SRP40_pS301=ESF1_pS86=HOS4_pT192=CBF5_pT423=GCD1_pT317=TPO3_pS125pS132=NAP1_pS177=DPP1_pS285=BUG1_pS87=BUG1_pT57=PEX19_pS62=NOP7_pT308=DEF1_pT338=CDC48_pT735=	BMS1_pS478pS492=	-0.0778526	-0.0272085	-0.124737	0.175148		-0.487597	-1.324	0.169237	0.133774	0.108663	-0.120083	-0.163567			-0.0309036	0.0777826		0.286168	-0.26227	0.0949335		0.0800314			0.0684372	-0.143309	-0.08505				0.187406		0.0249059		0.128952			0.0729941	0.148005	-0.239568				0.351441	0.210488
MLP2_pS1660	MLP2_pS1660=FAA1_pS699=MAP2_pS35=NUP2_pS203pS205=NUP2_pS17pS20=RAT1_pS543=MLP1_pS1803=SUI3_pS57=PEX14_pS288=HAS1_pS12=RPN8_pS319=RPN8_pS314pS317=RPN8_pS317pS319=RSC4_pS406=YNL050C_pS25pS28=ASK1_pS156=DEF1_pS282=NOP12_pS184=	MLP2_pS1660=FAA1_pS699=MAP2_pS35=NUP2_pS203pS205=NUP2_pS17pS20=RAT1_pS543=MLP1_pS1803=SUI3_pS57=PEX14_pS288=HAS1_pS12=RPN8_pS319=RPN8_pS314pS317=RPN8_pS317pS319=RSC4_pS406=YNL050C_pS25pS28=DEF1_pS282=NOP12_pS184=	MLP2_pS1660=ASK1_pS156=	-0.0686801	-0.00632391	-0.00911877	0.289656	0.432973	-0.815359	0.391808	-0.0850727	-0.018498	-0.0281634	0.19978	-0.0922363	-0.0983116	-0.0728464	0.0468137	0.0322675	-0.0478304	0.00185146	-0.0263173	-0.0747717	-0.0442368	-0.0839429	-0.00149738	0.0287183	-0.0378838	0.0139732	0.165566	-0.0213485	0.00342392	-0.0148242	-0.030059	-0.0633402	-0.0836213	-0.00028446	-0.0647996	0.0162917	-0.0703858	0.0836219	0.15164	-0.079439	0.00848785	0.0449877	7.66043e-05	-0.00992877	-0.165123	-0.0730223
RPP2A_pS71	RPP2A_pS71=CSL4_pS94=SEC16_pS1602=YPR148C_pS328=VBA4_pS99pS106=XRN1_pS1505pS1510=NOP13_pS378=YRB1_pS60=HCA4_pS692=SIF2_pS113=LEU1_pS488=BEM2_pS40=SEC7_pT334=SEC7_pS1804=SEC7_pT76=LCB4_pS454=NSR1_pS143=AIM21_pS119=SPT16_pS460=EFG1_pS211=EFG1_pS199=FBA1_pY310=CLC1_pS52=SRO9_pS55=SRO9_pS433=DOT6_pS456=DOT6_pS558=SIP1_pS33=SBP1_pS289=FAR8_pS69=NOT3_pS348=RPD3_pS408=YAK1_pS127=ERB1_pS563=HEK2_pS252=PE…	RPP2A_pS71=CSL4_pS94=SEC16_pS1602=YPR148C_pS328=VBA4_pS99pS106=XRN1_pS1505pS1510=NOP13_pS378=YRB1_pS60=HCA4_pS692=SIF2_pS113=LEU1_pS488=BEM2_pS40=SEC7_pT334=SEC7_pS1804=SEC7_pT76=LCB4_pS454=NSR1_pS143=AIM21_pS119=SPT16_pS460=EFG1_pS211=EFG1_pS199=FBA1_pY310=CLC1_pS52=SRO9_pS55=SRO9_pS433=DOT6_pS456=DOT6_pS558=SIP1_pS33=SBP1_pS289=FAR8_pS69=NOT3_pS348=RPD3_pS408=YAK1_pS127=ERB1_pS563=HEK2_pS252=PE…	RPP2A_pS71=	0.0476611	-0.0262558	0.0735577	0.357572	0.782176	0.00597144	0.053183	0.231579	0.0517832	0.00448823	-0.0711397	-0.0431522	0.800856	-0.00825102	0.0434546	-0.0657332	0.00553539	0.0402628	0.101579	-0.141584	-0.271273	-0.246097	-0.0266376	0.11008	0.058562	0.017863	0.194922	-0.0366192	0.0321787	-0.216328	0.0540826	-0.00941571	-0.06537	0.09981	0.007543	0.147688	0.0517174	0.115549	0.148357	-0.00652669	-0.0630841	0.0947129	-0.233183	0.0807882	-0.0500975	-0.269168
URA2_pT1295	URA2_pT1295=CSL4_pS94=KIC1_pT1073=REG1_pS898=	URA2_pT1295=CSL4_pS94=KIC1_pT1073=REG1_pS898=	URA2_pT1295=		0.0226564	-0.0788138	0.37375			0.197043	0.503429		0.0347993	-0.00581825		0.404433	0.0499	-0.144855		-0.0177139	-0.132335		-0.0423898	0.115921	-0.856319	0.0334664	0.145363	0.146627	0.0566476	-0.247535	-0.00891867	-0.0102494	-0.070978	0.0296387	-0.024499	0.0107598	0.123577	-0.0287689	0.100365	-0.157782	0.0130004	0.469955	-0.0154369	-0.0426747	-0.272668
GYP5_pS157	GYP5_pS157=CSL4_pS94=PHO84_pS577pS578=XRN1_pS1505pS1510=YRB1_pS60=SYH1_pS332=TCB3_pS1340=PUP2_pS56=BBC1_pS78=AIM21_pS625=AIM21_pS119=NGL2_pS377=EDE1_pS1181=CRN1_pS567=CRN1_pS454pS456=VHS3_pS57=FAR8_pS69=PEX19_pS304=RUD3_pS55=PRO3_pT251=PFK1_pS895=PFK1_pT898=	GYP5_pS157=CSL4_pS94=PHO84_pS577pS578=XRN1_pS1505pS1510=YRB1_pS60=SYH1_pS332=TCB3_pS1340=PUP2_pS56=BBC1_pS78=AIM21_pS625=AIM21_pS119=NGL2_pS377=EDE1_pS1181=CRN1_pS567=CRN1_pS454pS456=VHS3_pS57=FAR8_pS69=PEX19_pS304=RUD3_pS55=PRO3_pT251=PFK1_pS895=PFK1_pT898=	GYP5_pS157=	-0.114401	0.0082647	-0.126398	0.0525875	0.297371	0.104188	0.423677	0.429574	-0.000646041	-0.0514999	-0.0289502	-0.0158296	0.238573	0.034348	-0.0657815	-0.0301766	0.0468715	-0.000128549	0.127166	-0.0151564	0.0536572	-0.201764	-0.0726403	0.0780409	0.111697	0.00696336	0.0933801	-0.0167896	-0.00237797	-0.0983598	-0.00929405	0.0437843	-0.0391015	-0.0660068	0.0125473	0.41075	0.00712158	0.0460227	0.00219197	0.00246544	-0.0754673	-0.0407256	0.00474642	-0.0950167	-0.0822375	-0.11965
PSK2_pS434	PSK2_pS434=CSL4_pS94=IPP1_pS266=SEC16_pS73=ISW1_pS760=YRB1_pS60=HXK2_pS293=BBC1_pS78=AIM21_pS625=AIM21_pS167=AIM21_pS623=FBA1_pS313=FBA1_pY310=CET1_pS449=RTK1_pS104=CRN1_pS567=CRN1_pT522=VHS3_pS57=NOP4_pT657=NOT3_pS657=CCH1_pS122=PEX19_pS304=VPS9_pS375=NUP145_pS314=HOM6_pS237=	PSK2_pS434=CSL4_pS94=IPP1_pS266=SEC16_pS73=ISW1_pS760=YRB1_pS60=HXK2_pS293=BBC1_pS78=AIM21_pS625=AIM21_pS167=AIM21_pS623=FBA1_pS313=FBA1_pY310=CET1_pS449=RTK1_pS104=CRN1_pS567=CRN1_pT522=VHS3_pS57=NOP4_pT657=NOT3_pS657=CCH1_pS122=PEX19_pS304=VPS9_pS375=NUP145_pS314=HOM6_pS237=	PSK2_pS434=	-0.200119	0.0417925	-0.235523	0.321667	0.0886926	0.108366	0.141897	0.534909	-0.0231228	-0.162886	-0.0831266		-0.263357	-0.162427	-0.0410873		-0.0243091	0.0573539	0.159894	-0.0278289	-0.00967212	-0.157344	-0.00994467	0.046727	-0.0448989	-0.033192	-0.0201266	-0.0254535	0.0911425	-0.0295347	-0.0985459	-0.0785372	-0.0150926	0.0536824	-0.213655	-0.163424	-0.0245071	0.143514	-0.0260433	-0.024637	-0.151024	-0.0968912	-0.00881167	-0.188194	-0.240383	0.00678515
PSK2_pT155	PSK2_pT155=CSL4_pS94=FPK1_pS414pS426=NHA1_pS830=ALY2_pS201=TIF3_pS298=ASK10_pT1053=NBA1_pS177=NOP13_pS378=IST2_pS844=YSP2_pS596=SSK2_pS118=HAL5_pS233=VIP1_pS1137=TCB3_pS1342=SBE22_pS242=SBE22_pS56=NRP1_pS634=SEC7_pS1804=GLO3_pS389=PUF2_pS246=BOI1_pS578=ENT1_pT346pS350=BUL2_pS19=UTR1_pS61=UTR1_pS97=SNF7_pS119=EPO1_pS681=SIP1_pS33=YML119W_pS72=STB3_pS254=MPT5_pS834=MPT5_pT677=RPC53_pS119=YLR257W_pS…	PSK2_pT155=CSL4_pS94=FPK1_pS414pS426=NHA1_pS830=ALY2_pS201=TIF3_pS298=ASK10_pT1053=NBA1_pS177=NOP13_pS378=IST2_pS844=YSP2_pS596=SSK2_pS118=HAL5_pS233=VIP1_pS1137=TCB3_pS1342=SBE22_pS242=SBE22_pS56=NRP1_pS634=SEC7_pS1804=GLO3_pS389=PUF2_pS246=BOI1_pS578=ENT1_pT346pS350=BUL2_pS19=UTR1_pS61=UTR1_pS97=SNF7_pS119=EPO1_pS681=SIP1_pS33=YML119W_pS72=STB3_pS254=MPT5_pS834=MPT5_pT677=RPC53_pS119=YLR257W_pS…	PSK2_pT155=	0.159953	-0.19876	0.585157	0.889532	0.584334	0.182052	0.341252	0.514706	-0.297589	-0.582597	-0.161149	0.123957	0.307486	0.31679	0.0901236	0.0355491	0.0467365	0.0237745	-0.063668	-0.101571	-0.018942	-0.39211	-0.177125	0.163775	-0.0857091	-0.0958199	0.269804	0.0455164	-0.00968646	0.0137368	-0.190748	-0.0911843	-0.220509	0.0423258	-0.0968089	0.100637	0.0203857	-0.042041	1.15516	-0.0593056	0.0110235	-0.0695794	-0.075643	-0.126258	-0.460257	-0.174752
YTA7_pS1142	YTA7_pS1142=MDN1_pT4388=VPS1_pS599=SNF12_pT21=ISW1_pT694=TIF4632_pT196=RSC2_pS682=NOC2_pS70=CHD1_pT1306=CDC60_pT142=YGR054W_pS564=LAS1_pS444=ABP1_pS183=ABP1_pS169=ABP1_pT157=ABP1_pT181pS183=NUP60_pS312=SNF2_pS716=ZEO1_pT49=RET2_pT277=RET2_pS275=PCT1_pS346=APA1_pT60=ETT1_pS41=ETT1_pS30pT34=SEC27_pT829=SUI3_pS112=SUI3_pT116=INP53_pS986=MAM3_pS527=HRK1_pS528=BYE1_pS422=SHP1_pT331=SHP1_pS315=SHP1_pS1…	YTA7_pS1142=MDN1_pT4388=VPS1_pS599=SNF12_pT21=ISW1_pT694=TIF4632_pT196=RSC2_pS682=NOC2_pS70=CHD1_pT1306=CDC60_pT142=YGR054W_pS564=LAS1_pS444=ABP1_pS183=ABP1_pS169=ABP1_pT157=ABP1_pT181pS183=NUP60_pS312=SNF2_pS716=ZEO1_pT49=RET2_pT277=RET2_pS275=PCT1_pS346=APA1_pT60=ETT1_pS41=ETT1_pS30pT34=SEC27_pT829=SUI3_pS112=SUI3_pT116=INP53_pS986=MAM3_pS527=HRK1_pS528=BYE1_pS422=SHP1_pT331=SHP1_pS315=SHP1_pS1…	YTA7_pS1142=	-0.0368519	0.0596947	-0.046027	0.275737	0.0981266	-0.0725227	0.0750626	0.0427455	0.0123305	-0.108598	0.0320297	-0.111418	0.528605	0.152176	-0.00594122	0.22731	-0.11676	-0.0102722	0.111658	0.0559768	-0.0534357	-0.232765	0.00742716	0.233076	-0.0189525	-0.0364331	0.113689	-0.0361917	-0.07084	-0.153934	-0.0770438	-0.039526	-0.0102885	0.0366151	-0.422403	0.19757	-0.0436436	0.0681252	-0.160888	-0.0900157	0.0272448	0.0266587	-0.00317687	0.0254266	-0.00627706	-0.106928
RPL7A_pS11	RPL7A_pS11=MDN1_pT4413=	RPL7A_pS11=MDN1_pT4413=	RPL7A_pS11=	-0.00678416	-0.0443354	-0.0966286	0.206494	0.0536361	-0.046291	-0.260241		0.0767366	-0.159766		-0.21867	0.675398	-0.0113123	0.0910099	0.0997006		0.0685109	0.0148631	-0.178464	-0.0702904		-0.0351477		0.0765132	0.0827757	0.0946834			0.101803		0.0242708	-0.0177186			0.0478577	-0.064433	0.00899283		-0.0810151	0.127422	0.132102	-0.0447339	0.0339735	0.0325253	-0.0179277
VPS27_pT153	VPS27_pT153=EIS1_pS401=SRO9_pS148=	VPS27_pT153=EIS1_pS401=SRO9_pS148=	VPS27_pT153=	-0.0399179	0.016329	-0.17188	-0.0154813	-0.130869		-0.184015			0.0377958		-0.0341106	0.266187	-0.123506	0.0182191	0.22475	0.165151	0.0245764	0.149845	-0.479187	-0.0617681		-0.00870428	0.0572928	0.0604431	0.0345655	-0.0258076	0.068577	0.0179325	0.014334			-0.0649703	-0.0945186		0.0817943	-0.00500465	-0.0449872	0.325059	0.0571613		-0.0850175	-0.0446478		-0.14706	0.0927833
EIS1_pS130	EIS1_pS130=EIS1_pT132=RPG1_pT940=	EIS1_pS130=EIS1_pT132=RPG1_pT940=	EIS1_pS130=	-0.0058181	0.0122871	0.0685982	0.335345	-0.0959987	-0.00499893	-0.160347	0.0150805	-0.00692201	-0.0388386	-0.0218758	-0.0452612	0.289657	0.0210322	0.128922	0.154964	-0.258658	0.103634	-0.338328	-0.11893	0.0680107	-0.144412	0.0654388	-0.0263321	-0.0732875	-0.168804	0.0697429	-0.117239	0.133534	0.0507015	-0.133494	-0.113323	-0.0828927	0.240738	-0.0350602	-0.0674049	-0.01552	0.140478	0.264027	0.0332938	-0.116646	0.0249432	-0.00215816	-0.0313244	-0.31285	-0.0362896
EIS1_pS27	EIS1_pS27=EIS1_pS26=	EIS1_pS27=EIS1_pS26=	EIS1_pS27=	0.0328062	0.0873095	0.0140145	0.235172	-0.0909014	0.159858	-0.211969	-0.313234	-0.00129919	-0.0468328	0.306802	-0.00402854	0.237859	-0.179952	-0.212972	0.130852	-0.186419	0.0476289	-0.0128416	0.00867736	0.140823	-0.199573	0.0482729	0.0474025	-0.0480727	-0.0345406	-0.145296	-0.232017	0.0904992	0.0260687	-0.0919576	0.00201228	0.0245503	0.192356	0.116641	-0.145812	0.0500876	0.0734376		-0.0854945	0.0140616	0.0492051	0.0860594	-0.0193505	0.0212455	-0.0640907
SPT5_pS1058	SPT5_pS1058=EIS1_pS161=SHS1_pT539=MLF3_pS320=	SPT5_pS1058=EIS1_pS161=SHS1_pT539=MLF3_pS320=	SPT5_pS1058=	-0.0679102				-0.253814	-0.420029		-0.231926	-0.037391		-0.254459	0.105139	0.263318	0.0580579		0.251148	-0.259737		-0.134584		-0.110627	0.458767	0.0232409	0.191821				0.144193	-0.188451		0.0430837			-0.493737	-0.173969		-0.0866051						0.409962	-0.0343329	-0.0796052	-0.176879
EIS1_pS584	EIS1_pS584=EIS1_pY586=	EIS1_pS584=EIS1_pY586=	EIS1_pS584=	-0.114299	-0.0762287	-0.0737658	-0.164137	-0.509604	-0.0729321	-0.2658	0.0440018	0.0598414	0.00290101	0.0491308	-0.0658618	-0.208079	-0.259537	-0.0185592	-0.245026	-0.131832	0.000339606	0.0544456	0.0717997	-0.0015507	0.0413766	0.0197095	-0.147661	0.097731	-0.0275899	-0.165287	-0.000714975	0.137532	-0.0396144	0.127633	-0.0243534	-0.0404899	0.0552816	0.0338134	0.123565	0.0713497	0.101435	0.240316	-0.0401578	-0.0319835	-0.118091	-0.00934962	-0.0431716	-0.0508013	0.0638778
EIS1_pS130pT132	EIS1_pS130pT132=EIS1_pS130pS133=	EIS1_pS130pT132=EIS1_pS130pS133=	EIS1_pS130pT132=	0.08405	-0.109325	0.151969	0.15911	0.00581397	-0.102508	0.17281	-0.320009	-0.0155188	-0.123637	-0.208265	-0.0789258	0.145625	0.0156745	0.158351	0.0116342	-0.229086	0.137062	-0.329245	-0.217494	0.0636212	-0.20807	0.244797	0.0757939	0.00757815	-0.00267205	0.186977	-0.0121318	0.157319		0.0790048	-0.0690463	-0.0618898	0.205368	0.0419713		-0.0362609	0.226957	0.166569	0.00722847	-0.0616309			-0.0259783	-0.11098
SDA1_pS603pS610	SDA1_pS603pS610=RSA3_pT88=	SDA1_pS603pS610=RSA3_pT88=	SDA1_pS603pS610=	0.0904362	0.0126235	0.431268	0.418301		0.0214013		-0.0961607	0.0337422	-0.00871585	0.302611		0.373558	-0.0770334	-0.0954572		0.0293287		-0.170305	0.123995	0.0638462	-0.0325741	0.0271604	-0.162928	0.0618402	-0.0597061	0.137306	-0.132662	-0.0581375	-0.0904768	-0.096083	-0.0313673	-0.0553034	0.128811	-0.0485621	0.116496	0.021989	-0.161443			0.0816005	0.106438	0.0243297	0.0932713	-0.103516	-0.0343495
PSK1_pS1035	PSK1_pS1035=CAB3_pS116=SEC16_pS415=ISW1_pS760=YMR196W_pS1081=CYR1_pS639=CYR1_pS28=CYR1_pT371=BCK1_pS266=BCK1_pS411=BCK1_pS1061=HER1_pS277=HER1_pS67=GIP3_pT264=BUD4_pT261=YRB1_pS60=CLA4_pS425=CLA4_pS46=CLA4_pS445=CLA4_pS287=STE20_pS418=SUP35_pS571=AIM21_pS625=AIM21_pS167=AIM21_pS623=FBA1_pS313=BOI2_pS28=BOI2_pS24pS28=KIN2_pS643=KIN2_pS609=VRP1_pS519=VRP1_pS720=VRP1_pS703pS709pS720=VRP1_pS703pS709=…	PSK1_pS1035=CAB3_pS116=SEC16_pS415=ISW1_pS760=YMR196W_pS1081=CYR1_pS639=CYR1_pS28=CYR1_pT371=BCK1_pS266=BCK1_pS411=HER1_pS277=HER1_pS67=GIP3_pT264=YRB1_pS60=CLA4_pS425=CLA4_pS46=CLA4_pS445=CLA4_pS287=STE20_pS418=SUP35_pS571=AIM21_pS625=AIM21_pS167=AIM21_pS623=FBA1_pS313=BOI2_pS28=BOI2_pS24pS28=KIN2_pS643=KIN2_pS609=VRP1_pS519=VRP1_pS703pS709pS720=VRP1_pS703pS709=VHS3_pS57=GIN4_pS689=UBP7_pS193=ER…	PSK1_pS1035=BCK1_pS1061=BUD4_pT261=VRP1_pS720=	-0.121581	-0.0995117	-1.52154	0.773721	0.599857	-0.457693	-0.340661	0.787331	0.0673445	0.114113	0.163113	0.000220268	0.355487	0.275905	0.0833139	0.211149	0.281735	-0.0696578	0.250215	0.249311	-0.307317	-0.600422	-0.141432	0.055286	0.11425	0.0455832	0.0811264	0.0666781	0.0624962	-0.215451	-0.222727	-0.132248	-0.0653929	-0.033394	-0.148154	0.182793	-0.00864652	0.16564	-0.352958	0.0748703	-0.477951	-0.392351	-0.0406283	0.0412964	-0.19301	-0.725469
CAB3_pS116	CAB3_pS116=CAB3_pS118=CYR1_pS28=CYR1_pT371=BCK1_pS411=BCK1_pS1061=HER1_pS277=GIP3_pT264=CLA4_pS425=CLA4_pS46=CLA4_pS445=STE20_pS418=BOI2_pS28=BOI2_pS24pS28=KIN2_pS643=VRP1_pS519=VRP1_pS703pS709pS720=GIN4_pS689=UBP7_pS193=CAF20_pT102=CAF20_pS91pT99=RCN2_pS152=RCN2_pS160=RCN2_pT162=YNG2_pS188=RLM1_pT166=PSK1_pS1035=	CAB3_pS116=CAB3_pS118=CYR1_pS28=CYR1_pT371=BCK1_pS411=HER1_pS277=GIP3_pT264=CLA4_pS425=CLA4_pS46=CLA4_pS445=STE20_pS418=BOI2_pS28=BOI2_pS24pS28=KIN2_pS643=VRP1_pS519=VRP1_pS703pS709pS720=GIN4_pS689=UBP7_pS193=CAF20_pT102=CAF20_pS91pT99=RCN2_pS152=RCN2_pS160=RCN2_pT162=YNG2_pS188=RLM1_pT166=PSK1_pS1035=	CAB3_pS116=BCK1_pS1061=	-0.135416	0.014088	-0.672111	0.184592	0.130985	-0.065761	-0.354019	0.211954	0.00544251	-0.0794597	0.0677404	-0.0711757	0.0229111	0.139324	0.0502999	-0.0113187	0.0833028	0.0789124	0.22421	0.143945	-0.121812	-0.173948	-0.0818935	0.0861231	-0.0656636	0.138394	0.00863917	0.0723705	-0.0320971	-0.144261	-0.0825018	-0.0380964	-0.0511139	0.0860441	-0.0784829	-0.0759149	-0.0496585	0.105672	0.00155839	0.0647846	-0.112901	-0.192132	-0.0784814	0.0438627	-0.128358	-0.225639
APM4_pS179pS180	APM4_pS179pS180=PAL1_pT323=PAL1_pS49=FPK1_pS414=TOM70_pS174=ALY2_pS838=PAN1_pT1256=PAN1_pS1253pT1256=STT4_pT470=TIF3_pT370=CHS3_pT538=RDI1_pT27=OSH3_pT210=PTK2_pS623=PTK2_pS752=PTK2_pT56=PTK2_pS775=PTK2_pS587=PTK2_pS592=PTK2_pS595=PTK2_pT56pS65=OSH2_pT419pS422=BBC1_pS166=BBC1_pT513=BBC1_pT850=AIM21_pT58=AIM21_pS19=AIM21_pS83=AIM21_pT18=AIM21_pT84=AIM21_pT85=YHR131C_pS523=AVL9_pS493=TAO3_pS2352=TA…	APM4_pS179pS180=PAL1_pT323=PAL1_pS49=FPK1_pS414=TOM70_pS174=ALY2_pS838=PAN1_pT1256=PAN1_pS1253pT1256=STT4_pT470=TIF3_pT370=CHS3_pT538=RDI1_pT27=OSH3_pT210=PTK2_pS623=PTK2_pS752=PTK2_pT56=PTK2_pS775=PTK2_pS587=PTK2_pS592=PTK2_pS595=PTK2_pT56pS65=OSH2_pT419pS422=BBC1_pS166=BBC1_pT513=BBC1_pT850=AIM21_pT58=AIM21_pS19=AIM21_pS83=AIM21_pT18=AIM21_pT84=AIM21_pT85=YHR131C_pS523=AVL9_pS493=TAO3_pS2352=TA…	APM4_pS179pS180=	-0.00933629	0.0161826	0.0221148	0.367056	-0.141366	-0.0216091	0.164747	-0.229765	0.0229568	-1.5014	-0.0143489	-0.0581017			0.326983	-0.105601	0.0204155	-0.0241118	0.183515	0.0236007		0.335069		-0.0843433	0.132677	0.0675731	-0.0473164	0.147779	-0.0144523	-0.0386315	-0.180689	-0.184323	-0.222598	0.00475523	-0.343052	0.0543651		-0.123644	0.341846	-0.0230338	-0.116051	-0.0712835		0.199104	-0.32058
CMK2_pS443	CMK2_pS443=PAL1_pT323=SEC16_pT1539=SMY2_pS84=SLU7_pT293=TOM70_pS174=ALY2_pS838=NUP1_pT570=PAN1_pS1252=PAN1_pS1252pT1256=TIF3_pT370=SBE22_pS201=PTK2_pS623=PTK2_pS632=PTK2_pS775pS778=NRP1_pS455=OSH2_pT419pS422=BBC1_pS166=BBC1_pT513=BBC1_pT850=SEC31_pS974=AIM21_pT58=AIM21_pS83=AIM21_pT84=TAO3_pS277=BOI1_pS737=BUL1_pT107=EDE1_pT631=EDE1_pS580=RTN1_pT186=RTN1_pS190=AIM29_pS10=MLF3_pS329=ACK1_pS27=KRS1…	CMK2_pS443=PAL1_pT323=SEC16_pT1539=SMY2_pS84=SLU7_pT293=TOM70_pS174=ALY2_pS838=NUP1_pT570=PAN1_pS1252=PAN1_pS1252pT1256=TIF3_pT370=SBE22_pS201=PTK2_pS623=PTK2_pS632=PTK2_pS775pS778=NRP1_pS455=OSH2_pT419pS422=BBC1_pS166=BBC1_pT513=BBC1_pT850=SEC31_pS974=AIM21_pT58=AIM21_pS83=AIM21_pT84=TAO3_pS277=BOI1_pS737=BUL1_pT107=EDE1_pT631=EDE1_pS580=RTN1_pT186=RTN1_pS190=AIM29_pS10=MLF3_pS329=ACK1_pS27=KRS1…	CMK2_pS443=	-0.117161	-0.0676583	0.0264876	0.513429	0.301305	0.0308932	-0.0291242	-0.0831697	-0.00724147		-0.197835	0.0429836	-0.104137	0.40424	0.342668	-0.211816	0.0650426	0.219329	-0.000566106	-0.0221622	-0.197437	0.405807	0.0326063	-0.14516	-0.0371834	-0.0734343	0.149384	0.220215	0.0790245	-0.0600015	-0.013886	-0.11655	-0.118117	0.145597	-0.0869761	0.239178	-0.0315082	0.00366283		0.100301	-0.177166	-0.00333033	-0.0587213	0.0661138	-0.15649	0.183466
YDR239C_pS382	YDR239C_pS382=PAL1_pT153=KEL1_pS20=HAL5_pS353=TCO89_pT12=PTK2_pS15=ENT1_pT384=ENT1_pT395=ENT2_pT450=HAA1_pS473=YPK1_pS64=APL6_pS10=CUE5_pS220pS227=SLA1_pT993=	YDR239C_pS382=PAL1_pT153=HAL5_pS353=TCO89_pT12=PTK2_pS15=ENT1_pT384=ENT1_pT395=ENT2_pT450=HAA1_pS473=YPK1_pS64=APL6_pS10=CUE5_pS220pS227=SLA1_pT993=	YDR239C_pS382=KEL1_pS20=	0.0880162	0.136138	-0.0023618	0.107283	-0.35245		-0.134734	0.298712		-0.0935181	-0.243828	-0.188905	0.501368	0.519569	0.0116734	0.0777919	0.116569	0.209352	-0.0671724	0.00188745	-0.331187	0.33525	-0.0837148	0.405154	-0.108714	0.0312924	-0.239303	0.211172	0.0455493	-0.154828	-0.0302351		-0.172874	0.0170451	0.157598	0.3091	-0.0680111	0.0579083	0.052175	-0.0866962		0.000859034	-0.0398198		-0.127875	0.0841556
HSL1_pS57	HSL1_pS57=PAL1_pT436=NHA1_pS830=TSC11_pS19=DOT6_pS456=	HSL1_pS57=	HSL1_pS57=PAL1_pT436=NHA1_pS830=TSC11_pS19=DOT6_pS456=	-0.00177054	0.0930273	-0.149806	-0.0621149	-0.489682	0.0331944	-0.163301	-0.285243	-0.0405516	0.035667	0.306825	0.173026	-0.751569	-0.371147	-0.0340203	-0.120661	-0.0788933	-0.0638497	0.0742132	0.162417	0.0853876	-0.105978	0.0916771		0.0672261	0.0826837	-0.076436	-0.0206101	-0.00285967	0.105332	-0.0304292	0.0605577	0.0282984	-0.00632272	-0.0239069	-0.219488	-0.0479537	0.0861189	-0.126704	-0.0565265	0.00741003	-0.146812	0.0664726	0.0178336	0.0136559	-0.155557
PAL1_pT153	PAL1_pT153=PAL1_pS152=YHR097C_pT205=PFK26_pT157=BUD4_pS367=ENT1_pT366=YDR239C_pS382=	PAL1_pT153=PAL1_pS152=YHR097C_pT205=PFK26_pT157=BUD4_pS367=ENT1_pT366=YDR239C_pS382=	PAL1_pT153=	-0.0169661	-0.0374442	-0.385127	0.0914843	-0.272646	-0.250153	-0.337851	0.202772	-0.0544621	-0.00533417	-0.199556	-0.110353	-0.121872	0.419024	0.183526	-0.0126045	-0.0246514	0.124119	-0.160479	-0.0471317	-0.0820346	0.362194	-0.133924	0.36532	-0.0117156	-0.00947939	-0.101759	0.221678	0.0581684	0.0297501	0.148385	-0.0047145	-0.0740082	0.0124829	-0.0622692	0.123413	0.0112529	0.0642423	0.242142	0.125665	0.0394881	-0.236056	0.0772944	0.0419293	-0.171485	-0.0730526
PAL1_pT323	PAL1_pT323=PAL1_pS49=FPK1_pS414=SEC16_pT1539=SEC16_pT1962=SEC16_pS1611=SMY2_pS84=SLU7_pT293=CYR1_pT1647=TOM70_pS174=ALY2_pS838=NUP1_pT570=BSP1_pT526=PAN1_pT1256=PAN1_pS1253pT1256=PAN1_pS1252pT1256=STT4_pT470=TIF3_pT370=PDR5_pT51=PDR5_pS54pS58=CHS3_pT538=CHS3_pS537pT538=RDI1_pT27=OSH3_pT210=SBE22_pS201=PTK2_pS623=PTK2_pS752=PTK2_pS632=PTK2_pT56=PTK2_pS775=PTK2_pS587=PTK2_pS592=PTK2_pS595=PTK2_pT56…	PAL1_pT323=PAL1_pS49=FPK1_pS414=SEC16_pT1539=SEC16_pT1962=SEC16_pS1611=SMY2_pS84=SLU7_pT293=CYR1_pT1647=TOM70_pS174=ALY2_pS838=NUP1_pT570=BSP1_pT526=PAN1_pT1256=PAN1_pS1253pT1256=PAN1_pS1252pT1256=STT4_pT470=TIF3_pT370=PDR5_pT51=PDR5_pS54pS58=CHS3_pT538=CHS3_pS537pT538=RDI1_pT27=OSH3_pT210=SBE22_pS201=PTK2_pS623=PTK2_pS752=PTK2_pS632=PTK2_pT56=PTK2_pS775=PTK2_pS587=PTK2_pS592=PTK2_pS595=PTK2_pT56…	PAL1_pT323=	-0.107406	-0.090935	0.0794616	0.424214	-0.0754008	-0.0595074	0.000801224	-0.475854	0.0464836	-2.39735	-0.652304	-0.328491	0.00140252	0.28675	0.681747	0.107302	-0.00481712	0.315058	0.173629	0.0474603	-0.189002	0.549524	0.052022	-0.0750581	-0.0545153	0.0302546	0.0607022	0.340744	-0.0503257	-0.220988	-0.132375	-0.192098	-0.336136	-0.0585282	-0.219999	0.29347	-0.0655951	0.0478548	0.714955	0.124681	-0.311217	-0.248749	-0.279677	0.0699993	-0.386198	0.378652
PAL1_pS64	PAL1_pS64=PAL1_pS61=PAN1_pS1252pT1256=CHS3_pS537pT538=	PAL1_pS64=PAL1_pS61=	PAL1_pS64=PAN1_pS1252pT1256=CHS3_pS537pT538=	0.130816	0.0272731	0.170714	0.0193674	-0.0399171	0.128082	-0.314187	0.195739	0.0071696	0.1318	0.029538	-0.119221			-0.159396	0.031156		-0.0398995	-0.490264	-0.117845		-0.205625			0.0818415	-0.0504414	0.0460599			0.122618	0.052306	-0.0524539	0.219257		-0.0239998	-0.267958		0.0570613	0.0152628	-0.00162038	0.197899	0.284655	0.161349	-0.0334607	0.669369	-0.328377
PAL1_pS114	PAL1_pS114=PAL1_pS172=SKT5_pS133pS136=	PAL1_pS114=PAL1_pS172=SKT5_pS133pS136=	PAL1_pS114=	-0.00953764	-0.0322627	-0.302363	0.203703	0.365615	-0.0624864	0.0847074	0.119183	-0.0335955	-0.0294263	-0.136443	-0.0401004	-0.0761779	0.345004	0.0998301	-0.0760953	-0.0526435	0.0872262	-0.0381182	-0.00996405	-0.00751172	-0.0828354	-0.141786	0.238976	0.0131256	-0.0309081	0.056175	0.047994	0.12596	0.0509651	0.0342662	0.00526925	-0.0636437	0.0856516	-0.00733751	0.0492226	0.0240267	0.115392	0.118724	0.0132705	-0.036419	-0.0352852	-0.0243572	0.0806455	-0.124906	-0.0770166
SLA2_pT298pS308	SLA2_pT298pS308=PAL1_pS61pS64=CAJ1_pT137=MLP1_pS1733=SLA2_pT296pS308=	SLA2_pT298pS308=PAL1_pS61pS64=MLP1_pS1733=SLA2_pT296pS308=	SLA2_pT298pS308=CAJ1_pT137=	0.0882492	0.026104	0.103297	-0.107848	-0.0984781		-0.205432	-0.0802348		-0.0366298	0.198189	0.00268642	-0.409154	0.0651632	-0.0348581	0.0243122	0.0875032	0.178192	-0.192373	0.0661754	0.0567478	0.220491	0.1012	0.041456	0.134764	0.0270713	-0.159535	-0.00995101	-0.0198663	0.0387539	-0.0591102	0.0401804	-0.0184196	0.00475352	0.24471	-0.0441287	0.0748171	-0.0350082	0.69274	0.0492831	0.0544068	0.0245771	-0.0353813		-0.0106478	0.166442
PSK1_pS1020	PSK1_pS1020=YHR097C_pS222=BLM10_pS62pT64=VAC7_pS599=CHS5_pS285=SGV1_pT240=YAK1_pS127=	PSK1_pS1020=YHR097C_pS222=BLM10_pS62pT64=VAC7_pS599=CHS5_pS285=YAK1_pS127=	PSK1_pS1020=SGV1_pT240=	0.14702	-0.025607	-0.0484891	0.298104	0.546309	-0.0851717	0.176575	0.200429	0.0420077	0.0078737	0.116635	0.0969078	0.0286302	-0.0831114	-0.0566189	0.166208	-0.0594204	-0.0785144	0.119701	-0.0608871	-0.0454785	-0.24453	-0.0671462	-0.0199722	-0.00588533	-0.0359535	0.0302117	0.000618927	0.0118072	-0.125236	-0.162613	-0.0410124	-0.0482069	0.0120143	-0.0254072	0.0898572	-0.0572509	0.0911424	0.11053	0.0181362	0.0304798	-0.0179381	0.0257066	0.00668696	-0.196072	-0.112164
PAL1_pS172	PAL1_pS172=YHR097C_pS33=GGA1_pS357=PAL1_pS114=	PAL1_pS172=YHR097C_pS33=GGA1_pS357=PAL1_pS114=	PAL1_pS172=	-0.00569208	-0.121973	-0.315742	0.345832	0.357003	-0.0608905	-0.043533	0.461262	0.00819846	0.0519594	-0.111432	-0.0843254	-0.315886	0.384056	0.0890078	0.0335369	0.243524	0.0476774	0.08953	0.0671366	-0.115288	-0.10142	-0.116035	0.350839	0.0971662	-0.0611009	-0.00231323	-0.0147106	0.143531	0.0203124	0.0477263	0.00324759	-0.0543603	0.109057	-0.208287	0.21981	0.0203466	0.0365673	-0.00588643	0.0254345	-0.0514567	-0.175778	-0.0379901	-0.000886305	0.0347789	-0.12209
OPY1_pS162	OPY1_pS162=SPT6_pS39=SPT6_pS134=SPT6_pS39pS40=SEG1_pS352=SEC16_pS483=SEC16_pS96=MFT1_pS368=UTP14_pS34pS35=TIF4632_pS351=TIF4632_pS322=GEA2_pS284=SRP40_pS301=BAP2_pS84pS87=YFR016C_pT861=CTI6_pS452=HOS4_pT192=MAK5_pS138=PTK2_pS711=REG1_pS483pS490=UBP2_pS907=SAS10_pS336pS339=SEC31_pS473=AIM21_pT277pS284=CBF5_pT423=VTC2_pS657=UTP8_pT95=GCD1_pT317=DOP1_pS244=NST1_pS266=ITR1_pS55=MTC1_pS436=TPO3_pS132=…	OPY1_pS162=SPT6_pS134=SEG1_pS352=SEC16_pS483=SEC16_pS96=MFT1_pS368=UTP14_pS34pS35=TIF4632_pS351=TIF4632_pS322=GEA2_pS284=SRP40_pS301=YFR016C_pT861=CTI6_pS452=HOS4_pT192=MAK5_pS138=PTK2_pS711=UBP2_pS907=SAS10_pS336pS339=SEC31_pS473=AIM21_pT277pS284=CBF5_pT423=VTC2_pS657=UTP8_pT95=GCD1_pT317=DOP1_pS244=NST1_pS266=ITR1_pS55=MTC1_pS436=TPO3_pS132=TPO3_pS124pS132=TPO3_pS125pS132=NAP1_pS177=PHO91_pS311…	OPY1_pS162=SPT6_pS39=SPT6_pS39pS40=BAP2_pS84pS87=REG1_pS483pS490=ERB1_pS72=RPC53_pS138=CTR1_pS330pS335=LAC1_pS401=NUP159_pS1065pS1068=	-0.0479668	0.0589569	-0.0472378	0.078199		-0.215317	-1.32952	0.0554124	0.0967188	0.0574444	-0.0201222	0.0679077	0.0142196	-0.107387	0.0630579	-0.203397	-0.0436092	0.0622924	-0.0584156	-0.145256	0.140926	0.0547851	-0.167897	0.0737869	-0.144736	0.0957574	0.0663738	0.0344339	0.00652351	-0.0593846	0.0780805	0.0482475	-0.0279452	0.0090578	-0.120327	0.0263812	-0.0172722	0.114917	-0.0186985	-0.0596527	0.0242153	-0.0305923	0.0668537	0.076796	-0.00848299	0.0659047
GYP5_pS56	GYP5_pS56=SPT6_pS134=SEG1_pS352=SEC16_pS472=TIF4632_pS351=NOP2_pS580=CHS5_pS590=GEA2_pS284=SRP40_pS301=ESF1_pS86=SPA2_pT1179pS1180=MCM7_pT811pT820=PTK2_pS711=REG1_pS242=CBF5_pT423=BUD14_pS401=NST1_pS266=MTC1_pS436=PHO91_pS311pS312=BUG1_pS87=DEF1_pT338=CDC34_pS195=	GYP5_pS56=SPT6_pS134=SEG1_pS352=SEC16_pS472=TIF4632_pS351=NOP2_pS580=CHS5_pS590=GEA2_pS284=SRP40_pS301=ESF1_pS86=SPA2_pT1179pS1180=MCM7_pT811pT820=PTK2_pS711=REG1_pS242=CBF5_pT423=BUD14_pS401=NST1_pS266=MTC1_pS436=PHO91_pS311pS312=BUG1_pS87=DEF1_pT338=CDC34_pS195=	GYP5_pS56=	-0.04868	0.00792925	-0.0133092	0.0800056	0.132051	-0.616702	-0.964319		0.0817192	-0.0443426		-0.14809	-0.0360034	-0.17765	0.0889241	-0.146635	-0.138352	0.291013	0.0839487	-0.0295265	-0.0319729		-0.00731917	0.0746761	0.124742	-0.0397407	0.0882348	-0.0618301	-0.00188034	-0.0513015		-0.0172016	-0.111232	-0.0259583		0.18146	0.0161947	-0.0565009		0.172967	-0.0500049	-0.00608456	0.028239	0.0446917	-0.0340108	-0.101913
VID27_pS386pS390	VID27_pS386pS390=SPT6_pS134=HOS4_pT192=SUI3_pS40=SAS10_pS339=YCR016W_pS21=CDC34_pS195=SPT5_pS136=TIF5_pS268=NUP159_pS1065pS1068=VID27_pS390=VID27_pS386=	VID27_pS386pS390=SAS10_pS339=NUP159_pS1065pS1068=VID27_pS390=VID27_pS386=	VID27_pS386pS390=SPT6_pS134=HOS4_pT192=SUI3_pS40=YCR016W_pS21=CDC34_pS195=SPT5_pS136=TIF5_pS268=	-0.0194608	0.0421021			-0.861835	0.398858	1.26917	0.549552	-0.141458		0.055899	-0.137591	0.0368465	0.132154	0.0248965	-0.150197	0.370983	-0.101685	-0.107383	0.117411	-0.0908342	-0.276703	0.00168134	-0.094949			-0.134499	0.308621	-0.209618		0.0522498	-0.0573922	-0.0168938	-0.185665	-0.318309		0.0265402		-0.725254	0.0328039	0.00842325		-0.0213173	-0.0512927	0.0807589	-0.146481
SPT6_pS39	SPT6_pS39=SPT6_pS134=SPT6_pS39pS40=SEC16_pS472=SEC16_pS313=TIF4632_pS351=TIF4632_pS322=NUP2_pS163=GEA2_pS284=RPC37_pT61=ECM16_pS302=YKR018C_pS377pS380=YFR016C_pT861=SWI3_pS263=HCA4_pS714=HOS4_pT192=SUI3_pS40=PTK2_pS711=UBP2_pS907=SAS10_pS339=SAS10_pS336pS339=NSR1_pS131=NSR1_pS97=NSR1_pS127pS129=NSR1_pS129pS131=SEC31_pS473=CBF5_pS473=UTP8_pT95=GCD1_pT317=VPS30_pT142=VPS29_pS188=PHO91_pS311pS312=TS…	SPT6_pS39=SPT6_pS39pS40=NUP2_pS163=ECM16_pS302=HCA4_pS714=SAS10_pS339=NSR1_pS131=NSR1_pS97=NSR1_pS127pS129=NSR1_pS129pS131=CTR1_pS330pS335=LAC1_pS401=NUP159_pS1065pS1068=	SPT6_pS39=SPT6_pS134=SEC16_pS472=SEC16_pS313=TIF4632_pS351=TIF4632_pS322=GEA2_pS284=RPC37_pT61=YKR018C_pS377pS380=YFR016C_pT861=SWI3_pS263=HOS4_pT192=SUI3_pS40=PTK2_pS711=UBP2_pS907=SAS10_pS336pS339=SEC31_pS473=CBF5_pS473=UTP8_pT95=GCD1_pT317=VPS30_pT142=VPS29_pS188=PHO91_pS311pS312=TSR4_pS10pS16=RPN8_pS317pS319=PMT2_pS38pS39=BUG1_pS87=PEX19_pS62=DEF1_pT338=SOL1_pT320=SPT5_pS136=SPT5_pS36=OPY1_pS…	0.0919992	0.131897	0.11827	-0.370461	-0.755093	0.163822	1.72839	0.0344438	-0.0538756	0.0504381	0.219978	0.0754885	-0.265339	-0.140779	0.0553313	-0.0821053	0.138157	0.0505705	-0.0800278	0.200714	-0.0715194	0.106819	0.151986	-0.188748	0.13695	0.0477697	-0.2798	0.0139835	0.008792	0.0641351	-0.0366869	0.146022	-0.0634156	-0.174911	-0.121088	-0.322318	-0.0708064	-0.0906117	-0.266962	0.0138343	0.0538691	-0.144059	-0.0717927	0.0288286	-0.0322801	-0.0691255
TPK1_pS37	TPK1_pS37=SPT6_pS39pS40=SEG1_pS352=SEC16_pS472=SEC16_pS96=TIF4632_pS351=TIF4632_pS322=TIF3_pT387=CHS5_pS590=GEA2_pS284=SRP40_pS301=YFR016C_pT861=ESF1_pS86=SCP160_pS1112=PTK2_pS711=GTS1_pS153=TOP1_pS15=SAS10_pS336pS339=UTP8_pT95=VPS29_pS188=SRO9_pS148=UTP9_pS564=BUG1_pS87=PEX19_pS62=CAF20_pS91pT99=DEF1_pT338=STI1_pS227=	TPK1_pS37=SEG1_pS352=SEC16_pS472=SEC16_pS96=TIF4632_pS351=TIF4632_pS322=TIF3_pT387=CHS5_pS590=GEA2_pS284=SRP40_pS301=YFR016C_pT861=ESF1_pS86=SCP160_pS1112=PTK2_pS711=GTS1_pS153=SAS10_pS336pS339=UTP8_pT95=VPS29_pS188=SRO9_pS148=UTP9_pS564=BUG1_pS87=PEX19_pS62=CAF20_pS91pT99=DEF1_pT338=STI1_pS227=	TPK1_pS37=SPT6_pS39pS40=TOP1_pS15=	-0.0234781	-0.130098	-0.205238	0.06157	0.194996	-0.392686	-1.111	0.0895122	-0.0194194	0.00783021	-0.0391673	-0.0314691	0.169821	-0.144502	0.143694	0.113174	0.0434811	0.0418451	0.127874	0.031157	-0.00234385	-0.218385	-0.154268	0.0962614	0.152406	0.138966	0.228064	-0.0494342	-0.110204	-0.198817	-0.0736031	-0.099316	-0.0764048	0.0375939	-0.0119138	0.0459467	-0.0803658	-0.012727	0.237663	0.0782612	-0.0186656	-0.143787	0.0491026	-0.0802438	-0.0394377	-0.0293916
SPT6_pS134	SPT6_pS134=SPT6_pS39pS40=SEG1_pS352=SEC16_pS472=SEC16_pS96=MFT1_pS368=MFT1_pS368pS371=UTP14_pS34pS35=TIF4632_pS351=TIF4632_pS322=PHO84_pT302pS303=GEA2_pS284=ESL2_pS251=YKR018C_pS377pS380=USO1_pS1771=SRP40_pS301=YFR016C_pT861=SPA2_pT1179=CTI6_pS452=HOS4_pT192=MCM7_pT811pT820=SUI3_pS40=CDC9_pS75=MAK5_pS138=PTK2_pS711=REG1_pS483pS490=UBP2_pS907=SAS10_pS336pS339=SEC31_pS473=AIM21_pT277pS284=CBF5_pT42…	SPT6_pS134=SEG1_pS352=SEC16_pS472=SEC16_pS96=MFT1_pS368=MFT1_pS368pS371=UTP14_pS34pS35=TIF4632_pS351=TIF4632_pS322=PHO84_pT302pS303=GEA2_pS284=ESL2_pS251=YKR018C_pS377pS380=SRP40_pS301=YFR016C_pT861=SPA2_pT1179=CTI6_pS452=HOS4_pT192=MCM7_pT811pT820=SUI3_pS40=CDC9_pS75=MAK5_pS138=PTK2_pS711=UBP2_pS907=SAS10_pS336pS339=SEC31_pS473=AIM21_pT277pS284=CBF5_pT423=TSR3_pS286pS289=VTC2_pS657=UTP8_pT95=YCR…	SPT6_pS134=SPT6_pS39pS40=USO1_pS1771=REG1_pS483pS490=PPQ1_pS80=ABP140_pS162=ERB1_pS72=TOM22_pS46=RPC53_pS138=CHZ1_pS70=LAC1_pS401=NUP159_pS1065pS1068=VID27_pS386=VID27_pS386pS390=SPT6_pS39=	-0.00958828	0.0836664	-0.0548607	0.159618	0.268654	-0.235129	-1.1543	-0.070313	-0.0214811	-0.0181986	-0.0196083	-0.0230466	-0.0325103	-0.0458553	0.0275919	0.0131423	-0.0438283	0.0791373	-0.0474094	0.010859	-0.0456311	0.0512725	-0.00758599	0.0840214	-0.026024	0.0244037	-0.0106642	-0.0651495	-0.00655253	-0.00118169	-0.0202945	-0.00273609	-0.0690811	-0.00451658	0.0237937	0.00801222	0.00696886	0.0335149	0.20276	0.0722823	-0.0424912	0.0468061	0.0510125	-0.0171639	-0.0557525	0.0357176
ACM1_pS102	ACM1_pS102=ACM1_pT161=ACM1_pS202=	ACM1_pS102=ACM1_pT161=ACM1_pS202=	ACM1_pS102=		0.0449069	-0.0455133	0.0242565	0.184396	0.0253669		0.000473433	0.0810912	-0.0471438	0.0636082	-0.0269353	-0.25612	0.202641	0.0148182	0.087871	-0.00310664			-0.0108816	0.161676	0.0926479	-0.0775762	0.285954	-0.012907	0.0884057	0.0787218	-0.12879	-0.034788	-0.0111518	-0.104188	0.0290188	-0.141358	0.04554	0.12696	0.175424	-0.0920094	-0.14054			-0.0193604	-0.0535571	0.0412701	-0.180779		0.0488036
ACM1_pT161	ACM1_pT161=ACM1_pS188=ACM1_pS202=ACM1_pS102=	ACM1_pT161=ACM1_pS188=ACM1_pS202=ACM1_pS102=	ACM1_pT161=	0.230149	0.00441511	0.0456419	0.000962421	0.062316	-0.0313204	-0.02951	-0.0635068	0.0451547	-0.162558	0.038359	0.0305302	-0.431503	0.160146	0.0592278	0.0405236	-0.0504268	-0.0464205	-0.435852	-0.0168032	0.104306	0.108919	-0.0170807	0.188541	0.00245311	0.106877	0.0834836	-0.12464	-0.147209	0.0119953	-0.0854494	-0.0159202	-0.134043	0.0456627	0.13742	0.0794294	-0.0706678	-0.0896883	0.120564	-0.0458761	-0.0138189	-0.0431543	-0.0330092	0.000401386	1.02319	0.0284888
ACM1_pS188	ACM1_pS188=ACM1_pS202=SLA1_pS785=ACM1_pT161=	ACM1_pS188=ACM1_pS202=SLA1_pS785=ACM1_pT161=	ACM1_pS188=	0.270862	-0.0150974	0.15647	0.788202	0.88256		0.247853	0.3291		-0.249644	-0.152361	-0.0523304	-0.0255817	0.70672	-0.101314	0.273364	-0.0663456	-0.0685935	-0.517225	-0.0316701	0.0163629	-0.0799726	-0.247083	0.491042	-0.0859564	0.000549007	0.282471	-0.185575	-0.106583	-0.3922	-0.534416	0.0200786	-0.175022	0.0504391	0.162527	0.38	-0.207913	-0.227467	0.280404	-0.171709	0.00219863	-0.0994578	0.0710981		0.703077	-0.049154
NET1_pT676	NET1_pT676=NET1_pS452=BUD4_pS91pS96=	NET1_pT676=NET1_pS452=BUD4_pS91pS96=	NET1_pT676=	-0.058915	0.0276248	-0.0358996	0.173805	-0.0688364	-0.178422	-0.0892819	0.131005	-0.0214608	0.00570832	0.00994699	0.0499765	0.436621	0.184473	0.222098	0.470536	-0.208658	0.126695	-0.083636	-0.0558923	0.0638011	0.093213	-0.0943328	-0.162039	-0.0646267	-0.115895	0.0900126	0.0610119	0.0490766	-0.0751133	0.112423	-0.0891035	-0.0784801	0.185681	0.0710366	-0.023336	-0.0888649	0.134706	0.506475	0.0936339	0.0032062	0.0635725	0.0574396	0.0634771	-0.281466	-0.0363848
NET1_pS452	NET1_pS452=NET1_pS252=NUP1_pS356=NUP60_pS352=NET1_pT676=	NET1_pS452=NET1_pS252=NUP1_pS356=NUP60_pS352=NET1_pT676=	NET1_pS452=	-0.0221632	-0.00881161	-0.120556	0.111413	0.405569	0.206473	-0.0703642	0.135941	0.0255493	-0.0200526	-0.122882	-0.0565174	0.705596	0.189082	0.239027	0.412294	-0.208082	0.132756	-0.257305	-0.111258	0.0759321	-0.0390816	-0.0671533	-0.742708	-0.0752743	-0.170298	0.102199	-0.0150798	0.203543	-0.0357197	0.0788402	-0.0518855	-0.0612994	0.255942	0.0996415	0.0278648	-0.082882	0.111726	0.3022	0.0142232	-0.00252474	0.103715	-0.0284021	-0.00080213	-0.2007	-0.0987462
SPN1_pS72	SPN1_pS72=NET1_pS48=NSR1_pS405=	SPN1_pS72=NET1_pS48=NSR1_pS405=	SPN1_pS72=	-0.0425613		0.124334	0.552527	-0.0095055	-0.0587224	-0.0918057	-0.203222	-0.0373099	-0.0304121	-0.156831	-0.0648144	0.680785	0.312883		0.0831945	-0.155816	0.0545534	-0.0651375		-0.0417742	-0.0124892	-0.223082	0.296249	-0.0941113	-0.0309576		-0.0658907	0.00768163	-0.11115	-0.00204364	-0.162941		0.149896	0.0248728	0.0454421	-0.0354146	0.133207	0.390102	0.0749028	0.0510626	0.187644	-0.0639632	-0.0413513	-0.276539	-0.0395525
NET1_pT1042	NET1_pT1042=NET1_pS1032=MOB1_pT85=SEC3_pS606=FRT1_pS34=SEC7_pS433=AGE2_pS180pS183=RAD9_pS729=PMT2_pS38=CUE5_pT384=RPC53_pT232=BCK2_pS44=SPT20_pS510=LYP1_pS79=IES2_pS176=	NET1_pT1042=NET1_pS1032=MOB1_pT85=SEC3_pS606=AGE2_pS180pS183=RAD9_pS729=CUE5_pT384=BCK2_pS44=SPT20_pS510=IES2_pS176=	NET1_pT1042=FRT1_pS34=SEC7_pS433=PMT2_pS38=RPC53_pT232=LYP1_pS79=	0.0136219	0.046798	-0.0625081	-0.144238	-0.37886	-0.0134178	-0.0323922	0.0624361	-0.0544277	-0.0359429	0.0232069	0.0937611	-0.100104	0.126229	0.0547636	0.324025	-0.0388847	0.0623394	0.0237016	0.103249	-0.0235508	0.117276	0.0607793	-0.156029	0.0235552	0.00113145	-0.096493	-0.0224258	-0.0264094	0.044721	-0.0270032	0.0128382	-0.0132683	0.0828155	0.0841352	-0.100299	-0.0652468	0.0095347	0.190399	0.00318801	0.0587446	-0.068169	0.0345886	0.0208216	-0.0936996	0.0145734
NET1_pS252	NET1_pS252=NET1_pS1032=NUP1_pT344=NET1_pS452=	NET1_pS252=NET1_pS1032=NUP1_pT344=NET1_pS452=	NET1_pS252=	-0.10003	0.0193173	-0.0507164	0.0343987	-0.00836453	0.176915	-0.0895296	-0.07052	-0.0501372	-0.0236179	0.0861661	-0.0364223	0.216593	0.04259	0.23094	0.309521	-0.0328235	0.0562049	0.0479444	0.0241977	-0.0265719	0.103892	-0.0436466	-0.175483	0.0384941	0.0209816	0.00305125	0.0352449	0.0414011	-0.0608224	0.0859752	-0.017883	-0.0602765	0.0980877	0.00389892	0.0875229	-0.0635729	0.06601	0.272446	0.0530772	0.00172842	0.0197674	-0.0781535	-0.0342597	-0.0783602	-0.0344767
PXR1_pS230	PXR1_pS230=NET1_pS1082=KIN4_pS485=SEC16_pS841=SMY2_pT129=NHA1_pS830=YBT1_pS944=BUD3_pS1603=NEW1_pS114pT118pT124=NEW1_pT116pS122=CYR1_pS241=CYR1_pS240=CAJ1_pY268=STE11_pS242=GIP3_pS143=GIP3_pS66=GIP3_pS68=RGC1_pS652=ASK10_pS1095=ASK10_pS628=ASK10_pS627=ASK10_pY630=ASK10_pT1053=BNI1_pS19=SYH1_pS687=DCP2_pS725pS729=ALR1_pS649=PCT1_pS16=PCT1_pS18=HAL5_pS353=HAL5_pS233=HAL5_pS19=YGL140C_pT1169=TCO89_p…	PXR1_pS230=NET1_pS1082=KIN4_pS485=SEC16_pS841=SMY2_pT129=NHA1_pS830=YBT1_pS944=BUD3_pS1603=NEW1_pS114pT118pT124=NEW1_pT116pS122=CYR1_pS241=CYR1_pS240=CAJ1_pY268=STE11_pS242=GIP3_pS143=GIP3_pS66=GIP3_pS68=RGC1_pS652=ASK10_pS1095=ASK10_pS628=ASK10_pS627=ASK10_pY630=ASK10_pT1053=BNI1_pS19=SYH1_pS687=DCP2_pS725pS729=ALR1_pS649=PCT1_pS16=PCT1_pS18=HAL5_pS353=HAL5_pS233=HAL5_pS19=YGL140C_pT1169=TCO89_p…	PXR1_pS230=	0.462825	-0.267698	0.330944	0.615115	-0.615154	-0.781518	0.105913	0.461318	-0.0479221	-0.101607	-0.074948	-0.231324	0.652418	0.300359	0.0271607	0.0311797	0.180721	0.21147	-0.0743113	-0.0839555	0.137404	-0.455649	-0.404788	0.356054	-0.085497	-0.152324	0.408234	0.0639337	0.151252	0.308109	-0.0996631	-0.150966	-0.279046	-0.115832	0.152655	0.00162215	0.059709	-0.0892402	0.456272	0.527713	0.0576022	0.146335	-0.00609471	-0.0868596	-1.58016	-0.14819
NET1_pS1032	NET1_pS1032=NET1_pS830=MOB1_pT85=SNT1_pT357=CNM67_pS85pS89=NUP60_pS473=NUP60_pS352=MLP1_pS1710=SPA2_pS961=ARP5_pT9=TAF4_pT19=PBP1_pT150=RAD9_pS729=POL12_pS168=GIN4_pS883=CIC1_pS14pT15=PSY4_pS434=CUE5_pT364=CUE5_pT384=CUE5_pT364pT367=WHI5_pT215=NET1_pT1042=NET1_pS252=	NET1_pS1032=NET1_pS830=MOB1_pT85=SNT1_pT357=CNM67_pS85pS89=NUP60_pS473=NUP60_pS352=MLP1_pS1710=SPA2_pS961=ARP5_pT9=TAF4_pT19=PBP1_pT150=RAD9_pS729=POL12_pS168=GIN4_pS883=CIC1_pS14pT15=PSY4_pS434=CUE5_pT364=CUE5_pT384=CUE5_pT364pT367=WHI5_pT215=NET1_pT1042=NET1_pS252=	NET1_pS1032=	-0.0493444	0.00191067	-0.115669	-0.0953405	-0.336857	0.0810416	-0.137599	0.127884	-0.0140389	0.0453189	0.124591	-0.0764689	0.202741	0.256489	0.221186	0.469396	0.00886404	0.0617451	0.00818124	0.0568626	0.0653571	0.205074	-0.06804	-0.325024	0.036915	0.0453927	-0.0253932	0.0487623	0.0696026	-0.0813055	0.0355486	-0.0234453	-0.0832515	0.00380516	0.0220095	0.0233507	-0.0615918	0.0305191	0.337612	0.052043	-0.0160105	-0.0735021	0.0201155	0.00966676	-0.0371952	0.0634425
NET1_pS437	NET1_pS437=NET1_pS439=NET1_pS440=	NET1_pS437=NET1_pS439=NET1_pS440=	NET1_pS437=	-0.054034	-0.0510953	0.151646	0.258727		-0.162485	0.260835	0.174841	-0.0195307	-0.0633737	0.0746318	-0.0451149	0.814788	0.501438	0.342285	0.067485	0.0318414	-0.0101376	-0.0446149	-0.274616	-0.116006	-0.0710183	-0.286905	-0.0334966	-0.0874855	-0.0166161	0.25162	0.000378598	0.0870783	-0.068109	0.0375584	-0.0344634	-0.230623	0.0486512	-0.0325395	0.180953	-0.0745425	-0.0915428	0.457173	0.0286817	-0.0168486	-0.102443		0.0185262	-0.498716
NET1_pS317	NET1_pS317=NET1_pS259=NET1_pS362=NET1_pS295=ECM25_pS436=RPL21A_pT143=	NET1_pS317=NET1_pS259=NET1_pS362=NET1_pS295=ECM25_pS436=RPL21A_pT143=	NET1_pS317=		0.0246427	0.0918674	0.0801602	-0.340032	0.0591221		0.0971391	-0.100721	-0.0690758	0.0160736	0.0958713	0.0512605	-1.31843	0.299459	0.22597	-0.0704005			0.0219646	0.0253465	0.00255779	0.0523256	0.197195	0.0579226	-0.0351208	-0.0247842	-0.000194012	-0.0123746	-0.0523377	0.16739	-0.0122832	-0.191403	0.0536728	-0.0950558	0.070935	0.0412034	0.0816988			-0.00012533	-0.118457	0.0264172	-0.0805591		0.00173381
NET1_pS259	NET1_pS259=NET1_pS362=NET1_pS295=HAA1_pS473=SKT5_pS133=NET1_pS317=	NET1_pS259=NET1_pS362=NET1_pS295=HAA1_pS473=SKT5_pS133=NET1_pS317=	NET1_pS259=	0.011884	-0.0772023	0.000744507	0.286749	-0.0776182	-0.12134	-0.0454925	0.181005	-0.0702478	-0.105965	-0.335008	-0.112368	0.211093	-1.70845	0.4844	0.110508	-0.150794	0.194148	-0.0430277	-0.287749	0.0222657	0.152753	-0.0898005	0.488386	-0.118824	-0.0383497	0.110425	0.0739239	0.0219976	-0.055536	0.271353	-0.106737	-0.243529	-0.205459	0.153714	0.163715	0.157642	0.0121635	0.855462	-0.144137	-0.174924	-0.0743098	0.0180144	0.0470971	-0.423952	0.0245115
NET1_pS439	NET1_pS439=NET1_pS440=SMY2_pT129=SYH1_pT31=DCP2_pS725pS729=TAO3_pS277=DRE2_pS158=NET1_pS437=	NET1_pS439=NET1_pS440=SMY2_pT129=SYH1_pT31=DCP2_pS725pS729=TAO3_pS277=DRE2_pS158=NET1_pS437=	NET1_pS439=	-0.0148638	-0.39367	0.394528	0.439202	0.0602867	-0.452416			-0.153112	-0.121127		0.00791906	0.844294	0.570643	0.629339	-0.129998	0.0082002		-0.0777817	-0.191203	-0.170067		-0.550789	-0.0151989	-0.182734	-0.112116	0.415197	0.174136	-0.0674667	-0.375936		-0.0907129	-0.475288	0.0325881		0.179783	-0.116757	0.0199851			-0.18186	0.251745	-0.144093	-0.0241132	-0.84309	-0.0959595
NET1_pS497	NET1_pS497=NET1_pS496=HPR1_pS675=RPL21A_pT143=NAP1_pS140=	NET1_pS497=NET1_pS496=HPR1_pS675=RPL21A_pT143=NAP1_pS140=	NET1_pS497=	0.0347151	-0.00878949	-0.165664	-0.200077	-0.459586	0.0316611	-0.0495046	-0.118121	0.064048	0.0341972	0.077137	0.0612399	0.0378933	-0.784046	0.00529962	-0.050259	-0.00901409	0.103348	0.0284572	0.0324028	-0.0206542	0.0721919	0.0483817	0.127003	0.060134	0.0326448	-0.0313504	-0.0363801	0.0810874	-0.0441331	0.0737928	-0.00149932	-0.0188126	-0.0117051	-0.0222958	0.0393272	-0.0199896	0.0351279	0.0504927	-0.0167849	-0.0242828	-0.0460323	-0.00508064	-0.0465046	-0.0654383	-0.0545157
NET1_pS362	NET1_pS362=NET1_pS295=NET1_pS317=NET1_pS259=	NET1_pS362=NET1_pS295=NET1_pS317=NET1_pS259=	NET1_pS362=	-0.036559	-0.0614589	0.0540758	0.111927	-0.181986	0.0606119	-0.392999	0.109937	-0.162923	-0.0202917	-0.130568	-0.132108	0.104439	-2.11119	0.635578	0.0751214	-0.133297	0.20733	-0.0363704	-0.0992921	0.0157827	0.340145	0.00691188	0.3819	-0.0720002	0.016969	0.0748186	0.128896	0.0244945	-0.0285467	0.227581	-0.0600114	-0.289792	-0.186788	0.0856383	0.180425	0.0610109	0.00614296	0.748708	-0.0348531	-0.136989	-0.054965	0.00552647	0.0205414	-0.407682	0.0783701
NET1_pS1056	NET1_pS1056=NET1_pT1042pS1056=NET1_pT1049pS1056=SCY1_pT708=LRS4_pS146=PMD1_pS877=ACE2_pS385pS392=	NET1_pS1056=NET1_pT1042pS1056=NET1_pT1049pS1056=SCY1_pT708=LRS4_pS146=PMD1_pS877=ACE2_pS385pS392=	NET1_pS1056=	-0.199303	0.0336024	0.0764659	0.0480729	-0.666718	0.212125	0.244932	0.149688	0.0192926	-0.0104714	0.0783137	0.121555	-0.0220408	-0.0367348	0.22197	0.259725	-0.0204266	-0.148603	0.0614819	0.0359636	0.524046	0.175181	0.0814304	-0.219017	0.175245	0.0119169	-0.165085	0.0349335	-0.0248645	-0.0719474	0.201897	-0.0175931	0.063862	0.10021	0.0463373	-0.0944484	-0.0682194	-0.0750607	0.324755	-0.0528528	0.028706	-0.117978	-0.0529779	-0.0185901	0.238475	-0.103689
ARP8_pS65	ARP8_pS65=UBP1_pS618=KCS1_pS396=SPB1_pT432=SPB1_pT347=RPL16B_pS187=PDP3_pS161=ESC1_pS911=ESC1_pS341=HAS1_pS12=HAS1_pS14=BRR2_pS403=LRO1_pS14=ERB1_pS101=RXT2_pS249=	ARP8_pS65=UBP1_pS618=KCS1_pS396=SPB1_pT432=SPB1_pT347=RPL16B_pS187=PDP3_pS161=ESC1_pS911=ESC1_pS341=HAS1_pS12=HAS1_pS14=BRR2_pS403=LRO1_pS14=RXT2_pS249=	ARP8_pS65=ERB1_pS101=	-0.0753963					-0.600433	-0.230709		0.129538			-0.0178095	-0.00206425	0.0949512		-0.0070308	0.112098	0.0188005	-0.0441934		0.0331562		-0.0118139	0.176593				0.010321	-0.00227813	-0.0321306				-0.00734039		0.0712584	-0.0301926		0.343682	0.0264045		-0.0967429	0.0701261	-0.0388581	0.00865807	-0.186863
PFK1_pS179	PFK1_pS179=UBP1_pS618=RPG1_pS508=RPG1_pT513=RPG1_pS508pT513=HSC82_pT529=SWI3_pS263=SUI3_pS40=DSL1_pS395=REG1_pS242=PDP3_pS161=TSR3_pS286pS289=CRN1_pS441=CIC1_pS366=RPN8_pS317pS319=EAF7_pS214=NHP10_pS202=ILM1_pS199=SPT5_pS136=SPT5_pS36=PAF1_pS388=NOP12_pS70=SUB2_pS37=	PFK1_pS179=UBP1_pS618=RPG1_pS508=RPG1_pT513=RPG1_pS508pT513=HSC82_pT529=SWI3_pS263=SUI3_pS40=DSL1_pS395=REG1_pS242=PDP3_pS161=TSR3_pS286pS289=CRN1_pS441=CIC1_pS366=RPN8_pS317pS319=EAF7_pS214=NHP10_pS202=ILM1_pS199=SPT5_pS136=SPT5_pS36=PAF1_pS388=NOP12_pS70=SUB2_pS37=	PFK1_pS179=	0.0768844	-0.0676081	-0.0325885	0.527924	0.412568	-0.506054	-0.586748	0.137447	0.015696	-0.00777261	-0.00884247	-0.0487763	0.0843358	0.0470856	-0.040883	-0.0325819	-0.053059	0.0952821	-0.00736371	-0.0257423	-0.00211514	-0.055069	-0.0143921	0.106009	-0.000793635	-0.0133074	-0.00663844	-0.0497684	-0.0257974	-0.0608055	0.11835	-0.0110394	-0.0494081	0.0302857	0.056091	0.154515	-0.0635428	0.0362976	0.0500426	0.0475487	0.0256075	0.0123264	-0.059268	-0.0055977	0.0966393	-0.101927
UBA1_pS187	UBA1_pS187=UBP1_pS618=BCP1_pT205=SCP160_pS1112=ESC1_pS341=SRO9_pS148=CIC1_pS366=HOS3_pS629=	UBA1_pS187=UBP1_pS618=BCP1_pT205=SCP160_pS1112=ESC1_pS341=SRO9_pS148=CIC1_pS366=HOS3_pS629=	UBA1_pS187=	-0.149733	-0.1919	0.111549	0.107105	0.137627	-0.900815	-0.378114	-0.0231614	0.0776795	0.0539836	-0.076286	-0.019238	0.352817	0.185448	0.00668523	-0.158737	-0.0845953	-0.162453	-0.202232	0.0513233	0.0224965	-0.213215	-0.251351	-0.0136196	-0.045603	-0.0347044	0.217966	-0.0102084	-0.0462841	0.0350808	0.0219069	-0.133917	-0.0720475	0.26362	0.060584	0.0515302	0.0269831	0.0898283	0.229914	0.0345448	-0.0458654	0.10014	-0.0642695	0.0895777	-0.039802	-0.281733
SSF1_pT301	SSF1_pT301=UBP1_pS755=CHS5_pS590=ABP1_pS365=USO1_pS1771=LEU1_pT494pS495=	SSF1_pT301=UBP1_pS755=CHS5_pS590=ABP1_pS365=LEU1_pT494pS495=	SSF1_pT301=USO1_pS1771=	-0.0751352	-0.0507244	-0.0576721	0.174219		-0.60768	-0.734701	-0.401658	-0.124215	-0.00449692	0.187515	0.161393	0.205278	-0.242387	0.0622785	-0.00322073	-0.194145	0.1186	-0.018105	-0.146516	-0.000455485	-0.00455397	-0.207602	0.0643321	-0.00432835	0.0479001	0.143748	0.0498033	-0.0833554	-0.184398	0.0370104	-0.0360991	-0.0462957	-0.00392936	0.253533	0.181634	-0.0120712	0.0536838	0.319645	0.200421	-0.0483821	0.304254	0.0241439	0.0511405	0.164883	-0.133566
CBF1_pS77	CBF1_pS77=UBP1_pS530pS531=MAP2_pS35=NUP2_pS203pS205=NUP2_pS17pS20=KCS1_pS396=SPB1_pT432=DDR48_pS296=SPA2_pT1179pS1180=CDC37_pS14pS17=HAL5_pS479=GPT2_pS693=AIM3_pS843pS847=CTR9_pS977=RRP3_pS45=RRP3_pS43=AVL9_pS504=RCN1_pT207=ESC1_pS341=BUD6_pS233=PEX14_pS280=BRR2_pS403=DBP7_pS81=FYV8_pS182=FYV8_pS92=FYV8_pS100=VPS51_pS78=LRO1_pS14=NOP53_pS31=RPN8_pS319=RPN8_pS317=RSC4_pS406=EAF7_pS225=YNL050C_pS25…	CBF1_pS77=UBP1_pS530pS531=MAP2_pS35=NUP2_pS203pS205=NUP2_pS17pS20=KCS1_pS396=SPB1_pT432=DDR48_pS296=SPA2_pT1179pS1180=CDC37_pS14pS17=HAL5_pS479=AIM3_pS843pS847=AVL9_pS504=RCN1_pT207=ESC1_pS341=BUD6_pS233=PEX14_pS280=BRR2_pS403=DBP7_pS81=FYV8_pS182=FYV8_pS92=FYV8_pS100=VPS51_pS78=LRO1_pS14=NOP53_pS31=RPN8_pS319=RPN8_pS317=RSC4_pS406=EAF7_pS225=YNL050C_pS25=YNL050C_pS25pS28=PRP21_pS61=APM1_pS245=NO…	CBF1_pS77=GPT2_pS693=CTR9_pS977=RRP3_pS45=RRP3_pS43=ASK1_pS156=TFG2_pS34=	0.00186623	-0.194375	0.0771306	0.0285892	0.375939	-2.42381	-0.171265	-0.116294	-0.0299148	-0.311982	0.173739	0.0516962	0.154236	0.0490857	0.177233	-0.0672537	-0.0459443	0.0335803	-0.0177956	-0.0872243	-0.0764968	-0.0566871	-0.353441	-0.0295155	-0.0120608	0.153338	0.135788	0.106958	0.0430386	-0.236534	0.0691871	0.0141791	0.0794588	0.109236	0.110742	0.128668	-0.0185909	0.178997		0.0624562	0.0455015	0.1414	-0.0153891	-0.0880233	0.0491895	-0.23438
UBP1_pS618	UBP1_pS618=UBP1_pS530pS531=SEC16_pS472=MAP2_pS35=BCP1_pT205=BCP1_pT209=TIF3_pT387=KCS1_pS396=CHS5_pS590=RPL16B_pS187=YFR016C_pS502=ESF1_pS86=SPA2_pT1179pS1180=SWI3_pS263=SCP160_pS1112=PWP1_pS52=HAL5_pS479=REG1_pS242=PDP3_pS161=ESC1_pS911=ESC1_pS341=PEX14_pS288=CMS1_pS59=BNI4_pS618=VPS51_pS78=SRO9_pS148=CIC1_pS366=LRO1_pS14=TAN1_pS72=EAF7_pS225=PRP21_pS61=HOS3_pS629=PAF1_pS388=NOP12_pS184=SUB2_pS3…	UBP1_pS618=UBP1_pS530pS531=SEC16_pS472=MAP2_pS35=BCP1_pT205=BCP1_pT209=TIF3_pT387=KCS1_pS396=CHS5_pS590=RPL16B_pS187=YFR016C_pS502=ESF1_pS86=SPA2_pT1179pS1180=SWI3_pS263=SCP160_pS1112=PWP1_pS52=HAL5_pS479=REG1_pS242=PDP3_pS161=ESC1_pS911=ESC1_pS341=PEX14_pS288=CMS1_pS59=BNI4_pS618=VPS51_pS78=SRO9_pS148=CIC1_pS366=LRO1_pS14=TAN1_pS72=EAF7_pS225=PRP21_pS61=HOS3_pS629=PAF1_pS388=NOP12_pS184=SUB2_pS3…	UBP1_pS618=	-0.0305813	-0.0105182	-0.0360349	0.181647	0.125165	-0.609594	-0.277309	0.00156237	0.0535885	0.00364051	0.0271879	-0.0426083	0.199736	-0.00825301	-0.0626349	-0.0733498	-0.0379384	0.124536	0.0107578	-0.0213856	-0.0246955	-0.117977	-0.0718434	0.0762816	-0.00165515	0.00236028	0.0392788	-0.0695964	0.0101967	-0.0553342	-0.0335272	-0.0934277	-0.0116325	0.0660695	0.00897356	0.119933	-0.0564016	0.0921554	0.114837	0.0311765	0.0120368	0.0384763	-0.0344032	-0.0473382	0.0907462	-0.176978
UBP1_pS531	UBP1_pS531=UBP1_pS530pS531=RRP3_pS45=RRP3_pS43=AVL9_pS504=PEX14_pS280=YNL050C_pS25pS28=ASK1_pS156=	UBP1_pS531=RRP3_pS45=RRP3_pS43=ASK1_pS156=	UBP1_pS531=UBP1_pS530pS531=AVL9_pS504=PEX14_pS280=YNL050C_pS25pS28=	-0.000917295	-0.00205602	0.0374487	-0.0442778	-0.0669856	0.672715	0.214512	0.107857	0.0761893	0.0279291	0.0151431	-0.0398247	-0.0582723	-0.00708683	0.00957039	-0.0413543	-0.00583506	0.00380892	0.0308526	0.0315548	-0.0338862	0.0379517	0.0182021	-0.0114297	0.0252108	0.0248912	0.039999	-0.0112014	0.00417089	-0.0529111	-0.00435032	-0.0346251	0.106877	-0.0133367	-0.117251	0.0555371	-0.0543677	0.0749332	-0.139722	0.0498629	0.0260858	-0.0420012	-0.00784093	-0.0406002	-0.00368393	-0.0834829
UBP1_pS154	UBP1_pS154=UBP1_pS530pS531=SRP40_pS293=ESC1_pS341=BUD6_pS233=PEX14_pS280=FYV8_pS92=FYV8_pS100=NOP53_pS31=NOP12_pS184=NUP159_pS940=	UBP1_pS154=UBP1_pS530pS531=SRP40_pS293=ESC1_pS341=BUD6_pS233=PEX14_pS280=FYV8_pS92=FYV8_pS100=NOP53_pS31=NOP12_pS184=NUP159_pS940=	UBP1_pS154=	-0.0544615	0.0832797	-0.170782	0.360014	-0.0994784	-1.50808	-0.163443	-0.089183	0.242843	-0.0986996	-0.325995	-0.0941281			-0.0528024	-0.0720602		-0.292766	-0.122636	-0.123583		-0.134553			0.267001	-0.00145631	0.0634195				-0.117403	-0.155313	0.0639266		0.267653			0.156472	0.261523	-0.0170551	0.00144648		-0.0645716	-0.189369	0.0270908	-0.210909
FAS2_pS73	FAS2_pS73=SAN1_pS187=PHO84_pS578pS581=SKY1_pS332pS335=BFR1_pS316=NOP13_pS378=SUI3_pS92=EGD1_pS34=SEC7_pS1804=VTC3_pS43=EFG1_pS211=SRO9_pS433=YAK1_pS127=RPN8_pS319pS321=RPN8_pS317pS319=CRP1_pS390pS394=DEF1_pS285=SPT8_pS409=SSB1_pS515=PAF1_pS383=	FAS2_pS73=SAN1_pS187=PHO84_pS578pS581=SKY1_pS332pS335=BFR1_pS316=NOP13_pS378=SUI3_pS92=EGD1_pS34=SEC7_pS1804=VTC3_pS43=EFG1_pS211=SRO9_pS433=YAK1_pS127=RPN8_pS319pS321=RPN8_pS317pS319=CRP1_pS390pS394=DEF1_pS285=SPT8_pS409=SSB1_pS515=PAF1_pS383=	FAS2_pS73=	0.0145648	-0.0526837	0.0835479	0.383135	0.892015	-0.0979763	0.422183	0.105736	-0.0137519	0.00909898	0.00688701	-0.0291458			0.0050594	0.045974	-0.121962	0.0492599	-0.196268	-0.236609		-0.43064		0.0945733	0.0204867	0.162197	0.339088	0.0616247	0.0105965	-0.0939067	-0.0292454	-0.240693	0.0946958	0.10174	0.118417	0.146119		0.0163898	-0.014959	-0.090986	-0.0762417	0.344399	-0.0310893	-0.0285748	-0.332383	-0.159593
YTA7_pS73	YTA7_pS73=SAN1_pS187=YPR148C_pS328=UTP14_pS488=PHO84_pT302=SEC21_pT638=VBA4_pS99=VBA4_pS99pS106=PHO81_pT674=NBA1_pT403=STM1_pS254=CNM67_pS74=SRP40_pS133=SRP40_pT289=CUS1_pS415=SMC4_pS1160=MLP1_pS1299=SPA2_pS1263=FLC3_pS635pS639=HCA4_pS692=SIF2_pS113=HOS4_pS38=SEC27_pS814=RPN13_pS135=BEM2_pS115=SEG2_pS524=SEC7_pT76=NSR1_pS143=NSR1_pS127=NSR1_pS155=SGV1_pT240=SGV1_pY239=EFG1_pS199=CLC1_pS52=LSG1_pS…	YTA7_pS73=SAN1_pS187=YPR148C_pS328=UTP14_pS488=PHO84_pT302=SEC21_pT638=VBA4_pS99=VBA4_pS99pS106=PHO81_pT674=STM1_pS254=SRP40_pS133=SRP40_pT289=CUS1_pS415=MLP1_pS1299=SPA2_pS1263=FLC3_pS635pS639=HCA4_pS692=SIF2_pS113=HOS4_pS38=SEC27_pS814=BEM2_pS115=SEG2_pS524=SEC7_pT76=NSR1_pS143=NSR1_pS155=EFG1_pS199=CLC1_pS52=LSG1_pS103=VPS30_pT142=MTC1_pS421=SIN3_pS316=SRO9_pS433=SRO9_pS430pS433=SBP1_pS289=RPD…	YTA7_pS73=NBA1_pT403=CNM67_pS74=SMC4_pS1160=RPN13_pS135=NSR1_pS127=SGV1_pT240=SGV1_pY239=YGR017W_pS143=SPT20_pS510=ASK1_pS188=MYO2_pT1097=	0.0167502	-0.104216	-0.228269	0.0628391	0.871791	-0.236038			0.0918046	-0.137555			0.301927	-0.00837737	-0.0523043		0.0400146		0.0342518	0.0353573	-0.0665104		-0.0841075	0.0448917	0.171675	0.0756344	0.00935972	-0.0534048	0.0493069	-0.0726562		-0.10136	0.0077056	0.0146175		0.178368	0.00276886	0.0146468			-0.00707945	0.00241263	-0.0283256	-0.021523	0.0443093	-0.274566
UBP1_pS755	UBP1_pS755=SAN1_pS187=YPR148C_pS328=UTP14_pS488=TGS1_pS285pS286=RPG1_pS508pT513=LEU1_pS488=EFG1_pS211=VPS51_pS88=SRO9_pS433=CIC1_pS366=CIC1_pS368=RPN8_pS319pS321=RPN8_pS317pS319=RPC53_pT232=MRD1_pS264=RMT2_pS181pS184=YEF3_pS642=PAF1_pS383=NOP12_pS70=SSF1_pT301=	UBP1_pS755=SAN1_pS187=YPR148C_pS328=UTP14_pS488=TGS1_pS285pS286=RPG1_pS508pT513=LEU1_pS488=EFG1_pS211=VPS51_pS88=SRO9_pS433=CIC1_pS366=CIC1_pS368=RPN8_pS319pS321=RPN8_pS317pS319=RPC53_pT232=MRD1_pS264=RMT2_pS181pS184=YEF3_pS642=PAF1_pS383=NOP12_pS70=SSF1_pT301=	UBP1_pS755=	-0.0583806	-0.187637	0.0317478	0.372218	0.615407	-0.600271	-0.218484	-0.0489114	-0.0193788	0.0512602	-0.0206784	0.0687871	0.522944	0.0466483	0.011066	-0.0518899	-0.0873764	0.0540067	-0.00443568	-0.109294	-0.0834906	-0.340311	-0.222659	0.0774043	-0.035004	-0.043213	0.165314	-0.0301859	0.0244045	-0.165609	0.0634215	0.0166626	0.148342	0.0113692	0.200764	0.24589	0.0458856	0.0835853	0.324655	-0.008427	-0.0387171	0.313962	-0.0699258	-0.120556	0.102914	-0.243101
MHP1_pS174pS176	MHP1_pS174pS176=MHP1_pS176pT178=SEG1_pS658=SEG1_pS656=SEG1_pS654=ALY2_pS213=ELO2_pS336=PUF2_pS55pS57=BUL1_pS56=SAK1_pS1104=	MHP1_pS174pS176=MHP1_pS176pT178=SEG1_pS658=SEG1_pS656=SEG1_pS654=ALY2_pS213=ELO2_pS336=PUF2_pS55pS57=BUL1_pS56=SAK1_pS1104=	MHP1_pS174pS176=	0.0412706	0.0969385	-0.113957	-0.069248	0.283891	0.122899	-0.116959	0.0928423	0.0743154	-0.0868166	0.0316892	-0.118979	0.368359	0.139411	0.030948	-0.0719611		0.187373	0.0039526	0.075648	0.15137	-0.0616928	-0.185352		-0.0742646	0.0653039	0.147994			-0.059366	0.00637841		-0.0660161		0.0902393	0.11688	-0.0130807	0.0942608		-0.0378168		-0.0586832	-0.0119718	0.020761	0.0330788	0.0136803
NET1_pS1082	NET1_pS1082=FRK1_pS439=KIN4_pS485=SEG1_pS217=SEG1_pS48=SEC16_pS841=NHA1_pS830=YBT1_pS952=YBT1_pS944=YBT1_pS952pS955=BUD3_pS1603=NEW1_pS114pT118pT124=CYR1_pS240=CAJ1_pY268=GIP3_pS143=RGC1_pS652=ASK10_pS1095=ASK10_pS628=ASK10_pS627=ASK10_pY630=BNI1_pS19=KEL1_pT604=KEL1_pS23=SYH1_pS687=PCT1_pS16=PCT1_pS18=HAL5_pS353=HAL5_pS233=YGL140C_pT1169=TCO89_pS73=TCO89_pT56=SBE22_pS72=SBE22_pS56=INP53_pS1039=S…	NET1_pS1082=FRK1_pS439=KIN4_pS485=SEG1_pS217=SEG1_pS48=SEC16_pS841=NHA1_pS830=YBT1_pS952=YBT1_pS944=YBT1_pS952pS955=BUD3_pS1603=NEW1_pS114pT118pT124=CYR1_pS240=CAJ1_pY268=GIP3_pS143=RGC1_pS652=ASK10_pS1095=ASK10_pS628=ASK10_pS627=ASK10_pY630=BNI1_pS19=KEL1_pT604=KEL1_pS23=SYH1_pS687=PCT1_pS16=PCT1_pS18=HAL5_pS353=HAL5_pS233=YGL140C_pT1169=TCO89_pS73=TCO89_pT56=SBE22_pS72=SBE22_pS56=INP53_pS1039=S…	NET1_pS1082=	0.157822	-0.0349691	0.107327	0.331982	-0.327231	-0.543017	0.00992153	0.336374	-0.0995604	-0.0606329	0.0288599	-0.14306	0.160229	0.130842	0.0141037	0.0112776	0.0951203	0.0340655	0.0349618	-0.0805402	-0.070836	0.0372649	-0.170919	0.327371	-0.0319247	-0.0643679	0.0914493	0.0132449	0.0200258	0.0514744	0.0450597	-0.0842547	-0.15123	-0.0478111	-0.0692567	0.0962376	0.0732237	-0.0183702	0.390478	0.218652	0.00943655	-0.0385459	0.0279739	-0.0340042	-0.572819	-0.137504
PAL1_pS49	PAL1_pS49=KIN4_pS378=TOM70_pS174=PAN1_pT1256=TIF3_pT370=OSH3_pT210=PTK2_pS623=PTK2_pS752=PTK2_pS775=PTK2_pS592=PTK2_pS595=PTK2_pT56pS65=OSH2_pT419pS422=BBC1_pS166=BBC1_pT513=BBC1_pT850=AIM21_pT58=AIM21_pS19=AIM21_pS83=AIM21_pT18=AIM21_pT84=AIM21_pT85=AVL9_pS493=TAO3_pS277=RTN1_pT186=KRS1_pT62=APL3_pT727=APM4_pS180pS181=APM4_pS179pS180=PAL1_pT323=	PAL1_pS49=KIN4_pS378=TOM70_pS174=PAN1_pT1256=TIF3_pT370=OSH3_pT210=PTK2_pS623=PTK2_pS752=PTK2_pS775=PTK2_pS592=PTK2_pS595=PTK2_pT56pS65=OSH2_pT419pS422=BBC1_pS166=BBC1_pT513=BBC1_pT850=AIM21_pT58=AIM21_pS19=AIM21_pS83=AIM21_pT18=AIM21_pT84=AIM21_pT85=AVL9_pS493=TAO3_pS277=RTN1_pT186=KRS1_pT62=APL3_pT727=APM4_pS180pS181=APM4_pS179pS180=PAL1_pT323=	PAL1_pS49=	-0.0277259	-0.0513609	0.00467816	0.207425	0.314637	0.0762977	-0.0137914	-0.0298611	-0.0449908	-0.587953	-0.123107	-0.139541	-0.0651735	0.230848	0.199198	-0.0359236	-0.0246105	0.0253307	-0.0318662	0.0314562	-0.0692208	0.138975	-0.0465091	-0.0746739	0.00637239	-0.0299451	0.0105264	0.0416806	0.0600002	-0.0417446	-0.104204	-0.0523958	-0.0491723	0.0570103	-0.199371	0.00939325	-0.0133674	0.0950435	0.661823	0.0034343	-0.0674518	-0.0782177	-0.06032	0.0424599	-0.126605	0.093556
LSB3_pS315	LSB3_pS315=KIN4_pS485=KIN4_pT484=BNI1_pS311=BNI1_pS19=KEL1_pS23=HAL5_pS353=BEM2_pS93=SCH9_pS288=BOI1_pS661=HAA1_pS473=MSC3_pS155=SIP1_pS299pS302=APL6_pS10=DAM1_pS257=MLF3_pY50=SPT5_pS1009=	LSB3_pS315=KIN4_pS485=KIN4_pT484=BNI1_pS311=BNI1_pS19=KEL1_pS23=HAL5_pS353=BEM2_pS93=SCH9_pS288=BOI1_pS661=HAA1_pS473=MSC3_pS155=SIP1_pS299pS302=APL6_pS10=DAM1_pS257=MLF3_pY50=SPT5_pS1009=	LSB3_pS315=	0.171681	-0.071678	-0.174412	-0.0881232	0.364747		0.0406917	0.626098		0.0719651	-0.0881346	-0.0287106			-0.0594735	0.00252056	-0.172547	0.12415	-0.250381	-0.198703		-0.00293029		0.220431	-0.171162	0.110531	-0.0885444	0.0234636	0.0951494	-0.0555198	0.226815	-0.162026	-0.0777498	-0.181002	-0.0150677	0.260873		-0.0780366	0.361464	-0.0859184	-0.0611749	-0.0040247			-0.0283239
SEC9_pS213	SEC9_pS213=KIN4_pS485=TIF6_pS231=SLA1_pS799=	SEC9_pS213=KIN4_pS485=TIF6_pS231=SLA1_pS799=	SEC9_pS213=	0.0475436	0.102423	-0.0237853	0.428022	0.331219	0.0367948	-0.0831891	0.105803	0.0335694	-0.0217104	-0.0839737	-0.342386	0.0620315	0.508568	-0.0212492	0.0428336	0.0318257	0.0637899	0.0605948	-0.109238	-0.151638	0.105591	-0.107374	0.0998611	-0.132602	0.00751949	0.0195629	0.0505551	0.0203546	-0.193437	-0.210517	-0.0304081	-0.0635325	0.0240754	-0.0741821	0.0897424	-0.0466517	0.0988609	-0.105906	0.0439494	0.0538091	-0.0314301	-0.0717227	-0.172657	-0.246189	-0.0546911
FRK1_pS439	FRK1_pS439=KIN4_pS485=SEG1_pS48=CAJ1_pY268=NBA1_pS138=KEL1_pT604=KEL1_pS23=ENT1_pT364=MSC3_pS155=PIB2_pS268=APL6_pS10=YDR239C_pS74=NET1_pS1082=	FRK1_pS439=KIN4_pS485=SEG1_pS48=CAJ1_pY268=NBA1_pS138=KEL1_pT604=KEL1_pS23=ENT1_pT364=MSC3_pS155=PIB2_pS268=APL6_pS10=YDR239C_pS74=NET1_pS1082=	FRK1_pS439=	0.0790443	-0.30592				-0.202401			-0.0592219			-0.106641	0.132437	0.534819	0.452257	0.00907534	0.103199		-0.388155	-0.209488	-0.0596672		0.0258594	0.504236			0.0840227	0.287751	-0.200453	0.0466277		-0.186452	0.00896324	-0.0700128		0.15409	-0.0295108				0.00988401	0.0489365		0.141053	-0.856873
KIN4_pS485	KIN4_pS485=KIN4_pT484=SEG1_pS217=SEG1_pS48=SEG1_pS235pS238=SEC16_pS1511pS1515=SMY2_pT129=SKG3_pS663=BUD3_pS1603=CAJ1_pY268=RGC1_pS652=ASK10_pS628=NBA1_pS177=NBA1_pS138=BNI1_pS311=BNI1_pS325=BNI1_pS19=BNI1_pT324=KEL1_pT604=KEL1_pS23=DCP2_pS725pS729=HAL5_pS353=TCO89_pT56=INP53_pS1039=SCH9_pS288=REG1_pS980=NOP56_pS321=MGA2_pT469=MGA2_pS467=NPR1_pS353pS357=GLO3_pS389=PAM1_pS711=SVL3_pS655=ENT1_pT384=…	KIN4_pS485=KIN4_pT484=SEG1_pS217=SEG1_pS48=SEG1_pS235pS238=SEC16_pS1511pS1515=SMY2_pT129=SKG3_pS663=BUD3_pS1603=CAJ1_pY268=RGC1_pS652=ASK10_pS628=NBA1_pS177=NBA1_pS138=BNI1_pS311=BNI1_pS325=BNI1_pS19=BNI1_pT324=KEL1_pT604=KEL1_pS23=DCP2_pS725pS729=HAL5_pS353=TCO89_pT56=INP53_pS1039=SCH9_pS288=REG1_pS980=NOP56_pS321=MGA2_pT469=MGA2_pS467=NPR1_pS353pS357=GLO3_pS389=PAM1_pS711=SVL3_pS655=ENT1_pT384=…	KIN4_pS485=	0.0341515	0.00294656	-0.00432855	0.354755		-0.0899963	0.182897	0.558569	-0.0710958	0.0220109	-0.249862	-0.247041	-0.0226844	0.635293	-0.0914701	0.0508251	0.123323	0.202276	-0.0654562	-0.0263955	-0.0162399	-0.0285204	-0.0561512	0.263881	-0.108831	0.0430587	0.14339	0.100688	0.0125569	-0.0147508	0.0854767		-0.171779	-0.0780555	-0.0899502	0.0887479	-0.0519009	0.0896412		0.0543044	-0.0935241	-0.0175143	0.0293692	-0.0872788	-0.4053	-0.187854
YPL150W_pS505	YPL150W_pS505=YPL150W_pS530=	YPL150W_pS505=YPL150W_pS530=	YPL150W_pS505=	0.0309212	-0.0204087	0.0809702	-3.51148e-05	-0.00324053	0.00632566	-0.649392	0.20367	0.0914342	0.0218479	0.255153	0.365206	-1.47738	0.248361	-0.0898682	0.108046	0.117557	0.235647	-0.126188	-0.0337214	-0.936144	-0.163298	0.190221	-0.0349888	0.0866952	0.0513309	0.105011	-0.00607198	0.148128	-0.137834	0.0203347	-0.0253751	-0.110373	0.0219359	-0.0997206	-0.0106965	-0.567936	-0.0926106	0.236662	0.0636791	-0.127006	-0.0521371	0.00786224	-0.074811	-0.194931	-0.273821
YPL150W_pT190	YPL150W_pT190=YPL150W_pS530=	YPL150W_pT190=YPL150W_pS530=	YPL150W_pT190=	-0.164558	0.0456044	-0.169935	0.16328	-0.871946	0.00975574	-0.413379	0.014087	0.0967722	-0.108181	-0.0447124	-0.0839761	-1.26708	0.344009	-0.0946679	0.00205191	-0.101935	0.159637	-0.0201293	-0.17206	-0.845855	0.240349	0.100277	0.0344034	0.104104	-0.0421132	0.000638809	0.0184126	0.0303337	0.158291	-0.0820892	0.0532382	0.0154082	-0.0301366	-0.156828	-0.000790456	-0.488879	-0.0635119	-0.382276	0.0632187	-0.0988603	-0.125938	-0.100299	0.0224203	-0.0754396	-0.0206749
NAB2_pT516	NAB2_pT516=SIR4_pS692=DST1_pS116=PRP19_pS141=CBC2_pS177=	NAB2_pT516=SIR4_pS692=DST1_pS116=PRP19_pS141=CBC2_pS177=	NAB2_pT516=	-0.0570166		-0.0489406	0.167618		-0.312775			0.168367	-0.245116		-0.00110241				0.942076	0.0301092		-0.0314597					0.195583	0.133028	0.0123006		0.0512033	-0.153603	-0.171936				-0.0833523		0.0463216		-0.0574448				-0.0998935	0.0353507	-0.0257679	-0.124281	-0.0399016
MHP1_pS299	MHP1_pS299=IPP1_pT251=SEC16_pS706=SKG3_pS633=ISW1_pS760=VPS5_pS142=RPG1_pT921=NUP2_pS84=HER1_pS67=MBF1_pS143=STE20_pS313=STE20_pS418pT423=REG1_pS421=SUP35_pS571=SEC31_pS974pS977=AIM21_pS625=AIM21_pS167=AIM21_pS623=GLO3_pT340=FBA1_pS313=BUD2_pS854=RTK1_pS104=CRN1_pT520=CRN1_pS567=CRN1_pT522=FAR8_pS167=NOT3_pS657=PAN3_pT57=PIL1_pT233=LSP1_pT233=RPH1_pS689=	MHP1_pS299=IPP1_pT251=SEC16_pS706=SKG3_pS633=ISW1_pS760=VPS5_pS142=RPG1_pT921=NUP2_pS84=HER1_pS67=MBF1_pS143=STE20_pS313=STE20_pS418pT423=REG1_pS421=SUP35_pS571=SEC31_pS974pS977=AIM21_pS625=AIM21_pS167=AIM21_pS623=GLO3_pT340=FBA1_pS313=BUD2_pS854=RTK1_pS104=CRN1_pT520=CRN1_pS567=CRN1_pT522=FAR8_pS167=NOT3_pS657=PAN3_pT57=PIL1_pT233=LSP1_pT233=RPH1_pS689=	MHP1_pS299=	-0.0804396	0.0751555	-0.17935	0.344411	-0.0527627	0.107381	-0.0413712	0.389873	0.00631847	-0.00235784	-0.0580283	-0.0408893	0.0695493	0.167297	0.0612509	0.148538	0.00794796	0.0477472	0.212799	-0.139578	0.057333	-0.0336574	-0.0598071	0.07618	-0.00301296	0.00220266	-0.099498	-0.0798058	-0.0133343	-0.05544	-0.122098	-0.051093	-0.057041	0.0358349	-0.0589466	0.167861	-0.157865	0.0599581	0.315639	-0.0574672	-0.117853	-0.118705	-0.0847723	-0.113957	-0.159885	0.0660975
IPP1_pS266	IPP1_pS266=IPP1_pT251=SEC16_pS415=SEC16_pS73=ISW1_pS760=HXK2_pS293=SUP35_pS571=BBC1_pS78=FBA1_pS313=DCP1_pS82=CET1_pS449=CRN1_pS567=GIN4_pS382=NOT3_pS657=SEC53_pS240=EAF7_pS167=PUF4_pT212=HOM6_pS237=PSK2_pS434=	IPP1_pS266=IPP1_pT251=SEC16_pS415=SEC16_pS73=ISW1_pS760=HXK2_pS293=SUP35_pS571=BBC1_pS78=FBA1_pS313=DCP1_pS82=CET1_pS449=CRN1_pS567=GIN4_pS382=NOT3_pS657=SEC53_pS240=EAF7_pS167=PUF4_pT212=HOM6_pS237=PSK2_pS434=	IPP1_pS266=	-0.162287	0.0145671	-0.0670072	-0.0538886	-0.119747	-0.030198	0.0869057	0.607474	-0.0391776	0.0376985	-0.10085	-0.0704518	-0.0754809	-0.170323	-0.141953	0.00697368	-0.032906	0.0540817	0.0507201	-0.0659752	0.0291304	-0.290138	-0.0075649	-0.000312313	0.014885	0.00789811	-0.0500177	0.00417619	0.0610113	-0.0744983	0.00394601	-0.0142759	-0.0314246	0.0693925	-0.119364	0.0535359	0.0183421	0.044735	0.269036	0.00766069	-0.0635316	-0.10395	-0.0539276	-0.0398128	-0.0972616	-0.122063
SPT6_pS39pS40	SPT6_pS39pS40=SEG1_pS352=SEG1_pS818=SEC16_pS472=SEC16_pS313=UTP14_pS34pS35=TIF4632_pS351=TIF4632_pS322=PHO84_pT302pS303=GTT3_pS116=SPT7_pS145=GEA2_pS284=RPC37_pT61=YKR018C_pS377pS380=SRP40_pS301=YFR016C_pT861=HCA4_pS714=PWP1_pS108=HOS4_pT192=SUI3_pS40=PTK2_pS711=TRI1_pS225=REG1_pS242=UBP2_pS907=COG4_pS352pT356=PWP2_pS232=SAS10_pS339=SAS10_pS336pS339=NSR1_pS95=NSR1_pS127pS129=SEC31_pS473=AIM21_pT2…	SPT6_pS39pS40=SEG1_pS818=HCA4_pS714=SAS10_pS339=NSR1_pS95=NSR1_pS127pS129=TOM22_pS46=RPC53_pS138=LAC1_pS401=NUP159_pS1065pS1068=SPT6_pS39=	SPT6_pS39pS40=SEG1_pS352=SEC16_pS472=SEC16_pS313=UTP14_pS34pS35=TIF4632_pS351=TIF4632_pS322=PHO84_pT302pS303=GTT3_pS116=SPT7_pS145=GEA2_pS284=RPC37_pT61=YKR018C_pS377pS380=SRP40_pS301=YFR016C_pT861=PWP1_pS108=HOS4_pT192=SUI3_pS40=PTK2_pS711=TRI1_pS225=REG1_pS242=UBP2_pS907=COG4_pS352pT356=PWP2_pS232=SAS10_pS336pS339=SEC31_pS473=AIM21_pT277pS284=CBF5_pT423=TSR3_pS286pS289=UTP8_pT95=YCR016W_pS21=GC…		0.14028	0.145955	-0.432368	-0.433974	0.142134	1.97839	0.106801	-0.200918	-0.237179	0.128074		-0.27385	0.025293	-0.0983924		-0.0660936	-0.0848464		0.297101	-0.000405934	0.0863917	0.0146094	0.0176689	0.0411347	0.061913	-0.590956	0.0700631	0.0436875		0.00104395		-0.0712547	-0.211645	-0.136174		0.0240394	0.226257	-0.595224	0.423569			0.0897613	0.0205304		-0.082132
PSK1_pT919	PSK1_pT919=SEG1_pS217=SEG1_pS48=NHA1_pS830=BUD3_pS1603=ASK10_pS1095=ASK10_pS628=KEL1_pS23=SBE22_pS56=ENT1_pT384=ENT1_pT346=ENT1_pT364=ENT2_pT430pS434=SHS1_pT539=MSC3_pS127=PIB2_pS174=YPK1_pS653=YPK1_pS672=GLC8_pT118=RPA34_pS60=SLA1_pS449=YDR239C_pS74=PSK1_pS255=	PSK1_pT919=SEG1_pS217=SEG1_pS48=NHA1_pS830=BUD3_pS1603=ASK10_pS1095=ASK10_pS628=KEL1_pS23=SBE22_pS56=ENT1_pT384=ENT1_pT346=ENT1_pT364=ENT2_pT430pS434=SHS1_pT539=MSC3_pS127=PIB2_pS174=YPK1_pS653=YPK1_pS672=GLC8_pT118=RPA34_pS60=SLA1_pS449=YDR239C_pS74=PSK1_pS255=	PSK1_pT919=		-0.0640434			-0.0799849	-0.495369	-0.0120501	0.310859	-0.0236877		-0.435433	-0.194811	-0.00263029	0.309953	0.253566	0.0237163	-0.319503	0.0991404		-0.116749	-0.0921401	0.251856	0.004526	0.129781			-0.0659395	0.056636	0.129446	0.01352	0.111086	-0.0969477	-0.228273	-0.22615	0.0672017	0.17481	0.0289863		0.313415	0.105808	-0.0731601	-0.0638085		0.0739729
SEG1_pS658	SEG1_pS658=SEG1_pS656=SEG1_pS654=ALY2_pS213=ELO2_pS336=ELO2_pS338=BUL1_pS58=BUL1_pS70=SAK1_pS1104=NRD1_pS265=NRD1_pS263pS265=JIP4_pS360=MHP1_pS174pS176=	SEG1_pS658=SEG1_pS656=SEG1_pS654=ALY2_pS213=ELO2_pS336=ELO2_pS338=BUL1_pS58=BUL1_pS70=SAK1_pS1104=NRD1_pS263pS265=JIP4_pS360=MHP1_pS174pS176=	SEG1_pS658=NRD1_pS265=		0.0980725	0.0125987	0.0483189	-0.0411721		0.153609	-0.217408		-0.0663302	0.156341	0.00719389	-0.023184	-0.0123537	0.0845588	-0.0230095		0.000682544		-0.0853995	-0.017885	0.0446267	-0.0206029		0.0506503	-0.00113715	0.087813				0.160239		-0.0206529		0.210898		0.0287192	-0.189071	0.248024	-0.00119325
VAC14_pS867	VAC14_pS867=SEG1_pS248=	VAC14_pS867=SEG1_pS248=	VAC14_pS867=	0.121008				0.354063	-0.0836413	0.08498		0.0711909				0.353536	0.163063			-0.073051	0.0580427	-0.0295753		0.051905		-0.067902	0.162385				0.0832287	0.00628495	-0.0680104		0.0103088		0.0343435		0.0812127	-0.0247651			-0.0557209	-0.118844	0.00144745		0.070075	-0.0350664
SEG1_pS248	SEG1_pS248=SEG1_pS118=SEG1_pS85=SEG1_pS63pS66=NHA1_pS830=ASK10_pY630=SEG2_pS137=SVL3_pS655=TOD6_pS333=AVT1_pS58=VAC14_pS867=GIP4_pS570=PRO3_pT251=SKT5_pS133pS136=	SEG1_pS248=SEG1_pS118=SEG1_pS85=SEG1_pS63pS66=NHA1_pS830=ASK10_pY630=SEG2_pS137=SVL3_pS655=TOD6_pS333=AVT1_pS58=VAC14_pS867=GIP4_pS570=PRO3_pT251=SKT5_pS133pS136=	SEG1_pS248=	0.0719852	-0.0109915	-0.172958	0.617609	0.592679	-0.120551	0.187514	0.102479	-0.0609049	-0.0780658	-0.183743	-0.240471	0.577685	0.295516	-0.0218699	-0.0311686	-0.0777875	0.0125885	-0.0395001	-0.142329	-0.0454697	0.256365	-0.131882	0.232097	-0.0541952	-0.0598688	-0.00972827	-0.0597551	0.00837534	-0.0123686	-0.0245184	-0.0304139	-0.0541895	0.033806	0.0256545	0.113322	-0.0035598	-0.00891983	0.135133	0.0136289	0.054637	-0.0802016		0.0356132	-0.0717717
SEG1_pS63	SEG1_pS63=SEG1_pS118=SEG2_pS137=	SEG1_pS63=SEG1_pS118=SEG2_pS137=	SEG1_pS63=	-0.048209	0.10392	-0.104078	0.050254	0.476944	-0.304199	-0.0905224	0.0858469	-0.13038	-0.0542267	-0.120784	-0.150245	0.364181	0.000819612	-0.0221555	-0.0394869	-0.130735	0.0360208	0.0439551	-0.019973	0.019449	0.169578	-0.118931	0.175258	-0.0103488	-0.0519705	-0.110363	-0.000151793	-0.0878745	-0.0145552	0.131402	-0.00536787	-0.0378943	-0.0679239	0.0472798	0.0995681	-0.00467368	-0.0121909	-0.109509	0.0538592	0.063992	-0.125858	0.184421	-0.0706246	0.108561	0.104177
MHP1_pS176pT178	MHP1_pS176pT178=SEG1_pS654=ALY2_pS213=BUL1_pS56=MHP1_pS174pS176=	MHP1_pS176pT178=SEG1_pS654=ALY2_pS213=BUL1_pS56=MHP1_pS174pS176=	MHP1_pS176pT178=	0.146496	0.0994965			0.372633	0.140092		0.18355	-0.228724		-0.107997	0.147514	0.157935	0.155113	0.106962	0.275385	-0.123547		0.123011	0.0835236	-0.0947071	-0.110353	-0.117367	0.0432615			0.0277389	0.132795	-0.20374		0.106861	-0.0392803	-0.0691116	0.169001	0.22265		-0.00385945				-0.163458		-0.0906082	-0.0333328	-0.00519502	-0.102089
SEG1_pS656	SEG1_pS656=SEG1_pS654=ELO2_pS336=ELO2_pS338=ELO2_pS336pS338=PUF2_pS55pS57=BDF1_pS613pS615=BUL1_pS58=BUL1_pS70=SAK1_pS1104=NRD1_pS265=JIP4_pS360=MHP1_pS174pS176=SEG1_pS658=	SEG1_pS656=SEG1_pS654=ELO2_pS336=ELO2_pS338=ELO2_pS336pS338=PUF2_pS55pS57=BDF1_pS613pS615=BUL1_pS58=BUL1_pS70=SAK1_pS1104=JIP4_pS360=MHP1_pS174pS176=SEG1_pS658=	SEG1_pS656=NRD1_pS265=	0.0227288	0.0551361	0.00948972	0.193186	-0.00328711	-0.132947	0.149096	-0.0296608	0.0914526	-0.0914089	0.318988	0.0817743	-0.0595373	0.0281836	-0.066386	0.0337053	-0.0322285	0.000670912	-0.0687565	0.00557081	0.0447996	0.118965	-0.0469161	0.160934	0.0470305	-0.00803175	0.0666345	-0.147773	0.0145177	0.0111203	0.248727	-0.00437144	-0.0258317	0.0851263	0.250514	0.0266124	-0.0182707	-0.0226187	0.27131	-0.0116534	0.0571018	0.0494735	0.0462412	0.0500722	0.0206646	-0.0874935
SEG1_pS450	SEG1_pS450=SEG1_pT452=CYR1_pS639=XRN1_pS1505pS1510=YRB1_pS60=DCP2_pS598=AIM21_pS625=AIM21_pS167=FBA1_pY310=CRN1_pS454pS456=HEK2_pS252=DOA1_pS457=RUD3_pS55=PRO3_pT251=PFK1_pS895=PFK1_pT898=	SEG1_pS450=SEG1_pT452=CYR1_pS639=XRN1_pS1505pS1510=YRB1_pS60=DCP2_pS598=AIM21_pS625=AIM21_pS167=FBA1_pY310=CRN1_pS454pS456=HEK2_pS252=DOA1_pS457=RUD3_pS55=PRO3_pT251=PFK1_pS895=PFK1_pT898=	SEG1_pS450=	-0.0594973	0.00444419	-0.164421	0.275071	0.456928	0.0147979	0.0821806	0.237705	0.0698081	0.0155911	-0.0540596	-0.0234382	0.349192	0.153466	0.00965775	-0.0108659	-0.102357	0.0770613	-0.0380789	-0.0816259	0.0241942	-0.107018	-0.0455757	0.0996307	0.0147332	-0.0581204	0.0375122	-0.127222	0.0594282	-0.012062	-0.00754037	-0.0251482	-0.0288487	0.162686	0.011432	0.0518031	-0.0386392	0.0741524	0.0207802	0.0816161	-0.0219545	0.00244383	0.0299252	0.101611	-0.0637084	-0.0299213
SEG1_pS217	SEG1_pS217=SEG1_pS48=SEG1_pS85=SEG1_pS235pS238=SEG1_pS63pS66=SKG3_pS663=YBT1_pS944=BUD3_pS1603=CYR1_pS240=CAJ1_pY268=ASK10_pS1095=ASK10_pS628=BNI1_pS311=BNI1_pS19=KEL1_pS23=PCT1_pS16=HAL5_pS353=TCO89_pS84=TCO89_pT56=SEG2_pS173=SCH9_pS288=NOP56_pS321=NPR1_pS45=SVL3_pS551=SVL3_pS655=SAC7_pS35=BOI1_pS661=BOI1_pS528=ENT1_pT384=ENT1_pT346=ENT2_pT430pS434=EPO1_pS297=PDS1_pS98=HAA1_pS473=MSC3_pS151=MSC3…	SEG1_pS217=SEG1_pS48=SEG1_pS85=SEG1_pS235pS238=SEG1_pS63pS66=SKG3_pS663=YBT1_pS944=BUD3_pS1603=CYR1_pS240=CAJ1_pY268=ASK10_pS1095=ASK10_pS628=BNI1_pS311=BNI1_pS19=KEL1_pS23=PCT1_pS16=HAL5_pS353=TCO89_pS84=TCO89_pT56=SEG2_pS173=SCH9_pS288=NOP56_pS321=NPR1_pS45=SVL3_pS551=SVL3_pS655=SAC7_pS35=BOI1_pS661=BOI1_pS528=ENT1_pT384=ENT1_pT346=ENT2_pT430pS434=EPO1_pS297=PDS1_pS98=HAA1_pS473=MSC3_pS151=MSC3…	SEG1_pS217=	0.0805753	0.0455755	-0.149532	-0.0646127	0.590958	-0.556361	0.0936909	0.434279	-0.109906	-0.0727166	-0.319692	-0.191828	0.142742	0.621927	0.117678	-0.0179362	0.161117	0.0634236	-0.0335069	-0.0245101	-0.0318884	0.180257	-0.0965367	0.0268992	-0.0332884	0.108403	0.0210991	0.055233	0.0230923	-0.0655397	0.187027	-0.429694	-0.213563	0.102183	0.013358	0.28797	-0.00936665	-0.105073	0.200658	0.214414	0.034092	-0.060359	0.102067	-0.106525	-0.37024	-0.0314276
SLA1_pT984	SLA1_pT984=SEG1_pS85=ENT1_pT384=ENT1_pT346pS350=ENT2_pT430pS434=YPK1_pS64=DAM1_pS257=	SLA1_pT984=SEG1_pS85=ENT1_pT384=ENT1_pT346pS350=ENT2_pT430pS434=YPK1_pS64=DAM1_pS257=	SLA1_pT984=	-0.678992	0.244401	-0.0475491	0.326298	0.40965	-0.0105449	-0.0126668	0.148523	-0.107808	0.0885255	-0.334964	-0.221184	0.292661	0.464694	0.00581381	-0.043911	-0.131772	-0.0793394	-0.00504344	-0.172383	-0.113247	0.0174535	0.04286	0.300587	0.0265665	-0.0486122	-0.054494	0.123063	0.0528469	-0.184994	0.20799	-0.0736718	-0.11202	0.00988462	-0.0059613	0.402056	0.0146419	-0.0797864	0.416062	0.0127749	-0.0480745	-0.1707		-0.050732	-0.254888
SEG1_pS48	SEG1_pS48=SEG1_pS85=SEG1_pS235pS238=SEG1_pS63pS66=BUD3_pS1603=ASK10_pS1095=ASK10_pS628=BNI1_pS311=KEL1_pS23=HAL5_pS353=TCO89_pS84=TCO89_pT56=SEG2_pS173=NOP56_pS321=SKG1_pS204=SVL3_pS551=BOI1_pS661=BOI1_pS528=ENT1_pT384=ENT1_pT346=ENT2_pT430pS434=PDS1_pS98=HAA1_pS473=MSC3_pS155=GIN4_pS822=SIP1_pS331=SIP1_pS604=SIP1_pS299pS302=SIP1_pS299pS300=APL6_pS10=GLC8_pT118=ACE2_pS122=ACF4_pS165=MLF3_pY227=ML…	SEG1_pS48=SEG1_pS85=SEG1_pS235pS238=SEG1_pS63pS66=BUD3_pS1603=ASK10_pS1095=ASK10_pS628=BNI1_pS311=KEL1_pS23=HAL5_pS353=TCO89_pS84=TCO89_pT56=SEG2_pS173=NOP56_pS321=SKG1_pS204=SVL3_pS551=BOI1_pS661=BOI1_pS528=ENT1_pT384=ENT1_pT346=ENT2_pT430pS434=PDS1_pS98=HAA1_pS473=MSC3_pS155=GIN4_pS822=SIP1_pS331=SIP1_pS604=SIP1_pS299pS302=SIP1_pS299pS300=APL6_pS10=GLC8_pT118=ACE2_pS122=ACF4_pS165=MLF3_pY227=ML…	SEG1_pS48=	0.168003	-0.0283825	-0.0779379	-0.065846	0.236132	-0.498429	0.170216	0.438554	-0.127872	0.0113588	-0.271805	-0.0568913	0.293862	0.421314	0.189383	-0.0782939	-0.0961629	0.138352	-0.284992	-0.144562	0.0289387	0.205211	-0.213763	0.307318	-0.0801966	0.0143902	0.0921106	0.0642721	-0.0481666	0.0506542	0.265138	-0.966477	-0.140924	-0.0861891	0.227147	0.370556	0.103911	0.0297665	0.0707882	0.115324	-0.0679617	0.00285578	0.176081	0.0237308	-0.29326	0.0430827
SEG1_pS118	SEG1_pS118=SEG1_pS63pS66=SEG2_pS137=SEG2_pS173=EPO1_pT391=SEG1_pS248=SEG1_pS63=	SEG1_pS118=SEG1_pS63pS66=SEG2_pS137=SEG2_pS173=EPO1_pT391=SEG1_pS248=SEG1_pS63=	SEG1_pS118=	0.0928057		-0.124987	0.316337	0.680796	-0.358546		0.0255835	-0.202266	-0.116	-0.330206		0.396993	0.384647					-0.183434		0.129994	0.0934056	-0.361197		-0.116181	-0.140656				0.0223918	0.166058	-0.067773			0.051199	0.352293	0.0545622	0.0153179			-0.0300176	-0.105384	0.233068	0.0373871	-0.129376	0.171538
SEG1_pS85	SEG1_pS85=SEG1_pS63pS66=MCM3_pS781=NHA1_pS830=NEW1_pS114pT118pT124=CYR1_pS240=ASK10_pS1095=ASK10_pS628=ASK10_pY630=ASK10_pT1053=BNI1_pS19=KEL1_pS23=YSP2_pS596=HAL5_pS233=SBE22_pS56=INP53_pS1039=SEG2_pS173=CYK3_pS122=PAM1_pS711=SVL3_pS662=ENT2_pT430pS434=EPO1_pT391=EPO1_pS348=EPO1_pS297=MSC3_pS151=SIP1_pS331=SIP1_pS198=DAM1_pS257=DAM1_pS292=MLF3_pY227=MLF3_pS320=GIP4_pS570=GIP4_pS536=GIP4_pS534=SL…	SEG1_pS85=SEG1_pS63pS66=NHA1_pS830=NEW1_pS114pT118pT124=CYR1_pS240=ASK10_pS1095=ASK10_pS628=ASK10_pY630=ASK10_pT1053=BNI1_pS19=KEL1_pS23=YSP2_pS596=HAL5_pS233=SBE22_pS56=INP53_pS1039=SEG2_pS173=PAM1_pS711=SVL3_pS662=ENT2_pT430pS434=EPO1_pT391=EPO1_pS348=EPO1_pS297=MSC3_pS151=SIP1_pS331=SIP1_pS198=DAM1_pS257=DAM1_pS292=MLF3_pY227=MLF3_pS320=GIP4_pS570=GIP4_pS536=GIP4_pS534=SLA1_pT984=SKT5_pS133pS1…	SEG1_pS85=MCM3_pS781=CYK3_pS122=	0.09174	-0.122776			0.695594	-0.25705		0.247533	-0.0364672		-0.155264	-0.43271			0.0876546	-0.0253479	0.0799248		-0.0592758	-0.0834795		0.0191367		0.339262			0.167204	-0.21751	-0.0322594	0.0796166	0.0966467	-0.10864	-0.125044	0.101841	0.0476855	0.266009					0.16488	-0.105898	0.247113	0.058086	-0.157437	-0.0541345
ROD1_pS626	ROD1_pS626=FPK1_pS436=SKG3_pS592pT599=BUD3_pS1443=RGC1_pT817=RGC1_pS1048=BEM3_pS324=BOI2_pS375=SSD1_pS286=	ROD1_pS626=FPK1_pS436=SKG3_pS592pT599=BUD3_pS1443=RGC1_pT817=RGC1_pS1048=BEM3_pS324=BOI2_pS375=SSD1_pS286=	ROD1_pS626=	0.199493	-0.169447			0.498187		0.275719	0.790578			0.121884	1.47749	0.0551461	-0.206909	-0.698227	-0.200305		-0.281164	-0.186663	-0.071412	-0.0187768	-1.48636	-0.336725				-0.0808937				0.180079	0.225858	0.126646		0.12582		-0.00130222		0.505264	-0.205699	0.12991				-0.270447
ROD1_pS624	ROD1_pS624=FPK1_pS436=SKG3_pS623=SKG3_pS592pT599=BUD3_pS1443=RGC1_pT817=RGC1_pS1048=CMK1_pS417=VTS1_pS311=MAM3_pS637=PUF3_pS207=BEM3_pS324=SND1_pS412=PAM1_pS659=BOI2_pS375=BOI2_pS523=BOI1_pS574=GIN4_pS930=PSR2_pS102=STB3_pS146=YLR257W_pS66=YLR257W_pY67=KSP1_pS884=PIN4_pS638=MLF3_pS74=MLF3_pS439=ADD37_pS79=SSD1_pS286=HXT1_pS16pS23=ROD1_pS623=	ROD1_pS624=FPK1_pS436=SKG3_pS623=SKG3_pS592pT599=BUD3_pS1443=RGC1_pT817=RGC1_pS1048=VTS1_pS311=MAM3_pS637=PUF3_pS207=BEM3_pS324=SND1_pS412=PAM1_pS659=BOI2_pS375=BOI1_pS574=GIN4_pS930=PSR2_pS102=STB3_pS146=YLR257W_pS66=YLR257W_pY67=KSP1_pS884=PIN4_pS638=MLF3_pS74=MLF3_pS439=ADD37_pS79=SSD1_pS286=ROD1_pS623=	ROD1_pS624=CMK1_pS417=BOI2_pS523=HXT1_pS16pS23=	0.26226	0.158618	-0.0852834	-0.212044		-0.109869	0.43049	0.837869	-0.0665409	-0.0565253	0.132731	1.37283			-1.02747	-0.0759487	0.0361341	-0.086665	-0.242687	-0.137008		-1.35733		0.492261	0.0368491	0.04682	0.000715682	-0.243201	0.218445		0.0866902	0.0778026	-0.014483	-0.175123	0.150094			0.0766986		-0.291875	0.175102			-0.231889	-0.155836
FPK1_pS426	FPK1_pS426=FPK1_pS429=	FPK1_pS426=FPK1_pS429=	FPK1_pS426=	0.0335868	0.0991137	-0.270971	0.121396	-0.138959	0.0217231	0.146495	0.349182	-0.0188032	0.342424	0.0525164	-0.0498171	0.0504447	-0.322606	-0.0621867	0.12344	0.145265	-0.00863628		-0.440587	0.147484	-0.377535	0.0554885	-0.104435	0.135848	0.0837272	0.0995349	-0.0345229	0.0412103	-0.0700897	-0.192498	0.00444348	-0.118535	0.0679156	-0.197225	0.0557935	-0.172769	-0.0221343	-0.265961	0.0634211	-0.117037	-0.0282375	-0.012555	-0.16704	0.00965806	-0.322836
RPH1_pS459	RPH1_pS459=FPK1_pS414pS426=NOG2_pS60=SEC16_pT1539=SEC16_pT1962=SMY2_pS84=SLU7_pT293=TIF4632_pT314=RPG1_pT938=CYR1_pT1647=ALY2_pS201=NUP1_pT570=BSP1_pT526=PAN1_pS759=TIF3_pT370=CHS3_pS537pT538=PIK1_pS396=WHI4_pT291=SBE22_pS201=EGD1_pT151=PTK2_pS632=PTK2_pS775pS778=NRP1_pS455=BBC1_pS166=BBC1_pT513=SEC31_pS974=SEC31_pS975pS980=TAO3_pS277=MSS4_pS238=BOI1_pS737=BUL1_pS106=BUL1_pT107=BUL2_pS19=PEP5_pT6…	RPH1_pS459=FPK1_pS414pS426=NOG2_pS60=SEC16_pT1539=SEC16_pT1962=SMY2_pS84=SLU7_pT293=TIF4632_pT314=RPG1_pT938=CYR1_pT1647=ALY2_pS201=NUP1_pT570=BSP1_pT526=PAN1_pS759=TIF3_pT370=CHS3_pS537pT538=PIK1_pS396=WHI4_pT291=SBE22_pS201=EGD1_pT151=PTK2_pS632=PTK2_pS775pS778=NRP1_pS455=BBC1_pS166=BBC1_pT513=SEC31_pS974=SEC31_pS975pS980=TAO3_pS277=MSS4_pS238=BOI1_pS737=BUL1_pS106=BUL1_pT107=BUL2_pS19=PEP5_pT6…	RPH1_pS459=	0.160527	-0.133549	0.0971965	0.807611	0.535068		0.317306	-0.0213006		-0.0399605	-0.235627	-0.189186	0.142726	0.697318	0.497263	0.155317	-0.205363	-0.0181319	-0.124518	-0.0570861	-0.0584003	0.07006	-0.0189632	-0.0978419	-0.187058	0.00911029	-0.00518751	0.156825	0.0936101	-0.0272805	-0.0768814	-0.253627	-0.221625	-0.0433712	-0.209553	0.0810908	-0.00944128	0.0713992	0.786596	-0.093931	-0.168472	0.0571546	-0.0865743		-0.224911	0.120872
FPK1_pS414pS426	FPK1_pS414pS426=NOG2_pS60=SEC16_pT1539=SEC16_pT1962=SMY2_pS84=SLU7_pT293=CYR1_pT1647=PAN1_pS759=TIF3_pT370=PIK1_pS396=HAL5_pS17=WHI4_pT291=RDI1_pT27=LEU1_pT769=SBE22_pS72=SBE22_pS201=PTK2_pT56pS61=PTK2_pS775pS778=SEC31_pS974=SEC31_pS974pS977=GLO3_pS389=TAO3_pS277=BOI1_pS737=BUL1_pT107=BUL2_pS19=EDE1_pT631=EDE1_pS621=PIB2_pS344=RTN1_pT186=RTN1_pS190=AIM29_pS10=ALK1_pS303=MLF3_pS320=MLF3_pS329=ACK1…	FPK1_pS414pS426=NOG2_pS60=SEC16_pT1539=SEC16_pT1962=SMY2_pS84=SLU7_pT293=CYR1_pT1647=PAN1_pS759=TIF3_pT370=PIK1_pS396=HAL5_pS17=WHI4_pT291=RDI1_pT27=LEU1_pT769=SBE22_pS72=SBE22_pS201=PTK2_pT56pS61=PTK2_pS775pS778=SEC31_pS974=SEC31_pS974pS977=GLO3_pS389=TAO3_pS277=BOI1_pS737=BUL1_pT107=BUL2_pS19=EDE1_pT631=EDE1_pS621=PIB2_pS344=RTN1_pT186=RTN1_pS190=AIM29_pS10=ALK1_pS303=MLF3_pS320=MLF3_pS329=ACK1…	FPK1_pS414pS426=	0.210109	-0.0423636	0.27953	0.492248	0.4602	-0.0286313	0.513536	0.344458	-0.0786984	-0.657075	-0.00147193	-0.0699403	0.119044	0.22918	0.358916	0.0634618	0.210773	-0.0443788		-0.000953876	-0.185623	-0.0362567	-0.0632142	0.194742	-0.00446427	0.0256778	0.172044	0.18047	-0.126412	-0.20841	-0.198462	-0.0462377	-0.20835	-0.0236239	-0.218257	0.115945	-0.135342	0.0576834	0.573243	0.107167	-0.0815834	-0.145725	-0.113305	-0.152614	-0.346042	-0.0847968
SPT5_pS43	SPT5_pS43=SEC16_pS472=TIF4632_pS322=COG4_pS352pT356=FYV8_pT440pS441=CUE5_pT70=PEX19_pS62=CTR1_pS330pS335=	SPT5_pS43=SEC16_pS472=TIF4632_pS322=COG4_pS352pT356=FYV8_pT440pS441=CUE5_pT70=PEX19_pS62=	SPT5_pS43=CTR1_pS330pS335=	-0.0238587	0.00164191			0.0718133	-0.735474	-1.89896		-0.0979271				0.700449	0.579486	0.125682		-0.377295	0.0382265	-0.231256	-0.0762762	-0.177647		-0.110511	0.292776			0.149927	0.0701801	0.117247	-0.13981		0.00963893	-0.162365	-0.325751		-0.039026	-0.227575		0.398052	0.035712	0.0464426	-0.100168	-0.128808	0.124747	-0.208527	-0.0107854
SEG1_pS352	SEG1_pS352=SEC16_pS472=SEC16_pS313=UTP14_pS34pS35=TIF4632_pS351=TIF4632_pS322=NOP2_pS580=TIF3_pT387=GEA2_pS284=SPB1_pT347=SRP40_pS301=YFR016C_pT861=ESF1_pS86=SPA2_pT1179pS1180=CTI6_pS452=TCO89_pS166=HOS4_pT192=PTK2_pS711=TRI1_pS225=REG1_pS242=REG1_pS483pS490=UBP2_pS907=COG4_pS352pT356=NIP1_pS98pS103=SEC31_pS473=CBF5_pT423=UTP8_pT95=YCR016W_pS21=GCD1_pT317=DOP1_pS244=NST1_pS266=ABP140_pS95=REI1_pT…	SEG1_pS352=SEC16_pS472=SEC16_pS313=UTP14_pS34pS35=TIF4632_pS351=TIF4632_pS322=NOP2_pS580=TIF3_pT387=GEA2_pS284=SPB1_pT347=SRP40_pS301=YFR016C_pT861=ESF1_pS86=SPA2_pT1179pS1180=CTI6_pS452=HOS4_pT192=PTK2_pS711=TRI1_pS225=REG1_pS242=UBP2_pS907=COG4_pS352pT356=SEC31_pS473=CBF5_pT423=UTP8_pT95=YCR016W_pS21=GCD1_pT317=DOP1_pS244=NST1_pS266=ABP140_pS95=REI1_pT140=EDE1_pS1284=MTC1_pS436=NAP1_pS177=VPS29…	SEG1_pS352=TCO89_pS166=REG1_pS483pS490=NIP1_pS98pS103=YLR407W_pS107=ERB1_pS72=TOM22_pS46=CTR1_pS330pS335=NUP159_pS1065pS1068=VID27_pS386=SPT6_pS39pS40=	-0.00816682	-0.0650961	-0.294008	0.0547406	0.210887	-0.418146	-0.981634	-0.0415652	0.0389008	0.0245831	0.0188919	-3.57479e-05	0.0511384	-0.0362869	0.0597836	-0.017687	-0.0909205	0.0240574	-0.0517687	-0.103872	-0.0352286	-0.0289658	0.0367636	0.0559346	0.124612	-0.00924335	0.0713305	-0.0127198	0.0514784	0.0328928	0.0678928	-0.0242869	0.0175549	0.0630356	0.0255937	0.0940115	-0.029088	0.0024925	0.0792223	0.0239987	-0.130069	0.0729227	0.00720997	0.119977	0.164351	-0.166388
GYP5_pS84	GYP5_pS84=SEC16_pS415=SEC16_pS96=	GYP5_pS84=SEC16_pS415=SEC16_pS96=	GYP5_pS84=	-0.0799809	0.0165722	-0.101556	0.200986	-0.091804	-0.133828	-0.919673		0.00170865	0.0907904		-0.0155222	0.198599	-0.018537	-0.125788	-0.0161926	0.120169	0.0798152	0.10754	-0.0142972	0.0175413		0.0513091	-0.0414344	0.120244	0.408295	0.125172	0.0140678	-0.108561	-0.247039		0.0624172	0.0083722	-0.0557974		0.325425	-0.0198368	-0.0768403	0.356588	0.0395222	-0.0403445	-0.0887048	-0.364391	-0.0708766	0.0608771	-0.228875
CSL4_pS94	CSL4_pS94=SEC16_pS415=SEC16_pS73=SEC16_pS1602=MIL1_pS435=VBA4_pS99=ZDS2_pS454=HRB1_pS343pS355=YRB1_pS60=SYH1_pS332=HXK2_pS293=YGL140C_pS588=SEC7_pT334=SEC7_pT76=SEC7_pS433=VAS1_pS294=BBC1_pS78=NSR1_pS143=AIM21_pS625=AIM21_pS167=AIM21_pS477=AIM21_pS119=NGL2_pS377=EFG1_pS211=FBA1_pS313=FBA1_pY310=GCD1_pS37=DCP1_pS82=CLC1_pS52=EDE1_pS1181=CRN1_pS567=CRN1_pT522=VHS3_pS57=GIN4_pS812=ANY1_pS389=PRE8_pS…	CSL4_pS94=SEC16_pS415=SEC16_pS73=SEC16_pS1602=MIL1_pS435=VBA4_pS99=ZDS2_pS454=HRB1_pS343pS355=YRB1_pS60=SYH1_pS332=HXK2_pS293=YGL140C_pS588=SEC7_pT334=SEC7_pT76=SEC7_pS433=VAS1_pS294=BBC1_pS78=NSR1_pS143=AIM21_pS625=AIM21_pS167=AIM21_pS477=AIM21_pS119=NGL2_pS377=EFG1_pS211=FBA1_pS313=FBA1_pY310=GCD1_pS37=DCP1_pS82=CLC1_pS52=EDE1_pS1181=CRN1_pS567=CRN1_pT522=VHS3_pS57=GIN4_pS812=ANY1_pS389=PRE8_pS…	CSL4_pS94=	-0.0525476	-0.016251	-0.0650057	0.282823	0.337822	0.0613299	0.0929858	0.376811	-0.0739821	0.0523439	-0.0963959	-0.0374232	0.120923	0.0877081	-0.00237532	0.0273297	0.0567022	0.0323128	0.0370493	0.0250856	-0.0563853	-0.254569	-0.0795093	0.147565	-0.0343467	0.0761761	0.12309	0.0227501	-0.038456	-0.0180975	-0.0588149	-0.0549667	0.0217599	0.0124714	-0.0563818	0.105895	-0.0841456	0.0586981	0.260085	-0.0679085	-0.0104667	-0.115813	-0.0396223	0.00148601	-0.0468801	-0.0939352
SEC16_pS472	SEC16_pS472=SEC16_pS313=SEC16_pS483pS488=TIF4632_pS351=TIF4632_pT355=NOP2_pS580=TIF3_pT387=CHS5_pS590=GEA2_pS284=SPB1_pT347=RPC37_pT61=PDR5_pS837pS840=USO1_pS1771=SRP40_pS301=YFR016C_pT861=SPA2_pT1179pS1180=CTI6_pS452=HOS4_pT192=MCM7_pT811pT820=MAK5_pS138=PTK2_pS711=DSL1_pS395=REG1_pS490=REG1_pS242=REG1_pS483pS490=UBP2_pS907=NIP1_pS98pS103=SEC31_pS473=CBF5_pT423=TSR3_pS286pS289=YCR016W_pS21=GCD1_…	SEC16_pS472=SEC16_pS313=SEC16_pS483pS488=TIF4632_pS351=TIF4632_pT355=NOP2_pS580=TIF3_pT387=CHS5_pS590=GEA2_pS284=SPB1_pT347=RPC37_pT61=PDR5_pS837pS840=SRP40_pS301=YFR016C_pT861=SPA2_pT1179pS1180=CTI6_pS452=HOS4_pT192=MCM7_pT811pT820=MAK5_pS138=PTK2_pS711=DSL1_pS395=REG1_pS242=UBP2_pS907=SEC31_pS473=CBF5_pT423=TSR3_pS286pS289=YCR016W_pS21=GCD1_pT317=NST1_pS266=YVC1_pT636=MTC1_pS436=TPO3_pS125pS132…	SEC16_pS472=USO1_pS1771=REG1_pS490=REG1_pS483pS490=NIP1_pS98pS103=RPC53_pS138=NUP159_pS1065pS1068=SPT6_pS39=SPT6_pS39pS40=	-0.0831347	-0.0315292	-0.151837	0.214869	-0.0531044	-0.758937	-1.41527	-0.184175	0.104977	0.0145123	-0.0551861	-0.0188555	0.26212	0.027422	0.0240009	-0.171832	-0.137599	0.185721	-0.202663	-0.233615	-0.000227112	-0.233522	-0.0726034	0.116799	-0.0135885	-0.0194726	0.173417	-0.0466089	0.0293975	-0.0868816	0.0314995	-0.116862	-0.00644833	0.118992	0.173171	0.0858144	-0.0195551	0.0917748	0.430191	0.131344	-0.0474885	0.0985506	-0.0107766	-0.00789058	0.0299622	-0.114747
NOG2_pS60	NOG2_pS60=SEC16_pT1539=SEC16_pT1962=SEC16_pS1611=SMY2_pS84=SMY2_pT129=SLU7_pT293=TIF4632_pT314=RPG1_pT940=CYR1_pT1647=ALY2_pS201=NUP1_pT570=BSP1_pT526=PAN1_pS759=PAN1_pS1253pT1256=PAN1_pS1252pT1256=TIF3_pT370=CHS3_pS537pT538=PIK1_pS396=WHI4_pT291=RDI1_pT27=LEU1_pS748=LEU1_pT769=SBE22_pS201=EGD1_pT151=PTK2_pS632=PTK2_pS775pS778=NRP1_pS459=NRP1_pS455=GTS1_pS260pT270=BBC1_pS166=BBC1_pT513=BBC1_pT850…	NOG2_pS60=SEC16_pT1539=SEC16_pT1962=SEC16_pS1611=SMY2_pS84=SMY2_pT129=SLU7_pT293=TIF4632_pT314=RPG1_pT940=CYR1_pT1647=ALY2_pS201=NUP1_pT570=BSP1_pT526=PAN1_pS759=PAN1_pS1253pT1256=PAN1_pS1252pT1256=TIF3_pT370=CHS3_pS537pT538=PIK1_pS396=WHI4_pT291=RDI1_pT27=LEU1_pS748=LEU1_pT769=SBE22_pS201=EGD1_pT151=PTK2_pS632=PTK2_pS775pS778=NRP1_pS459=NRP1_pS455=GTS1_pS260pT270=BBC1_pS166=BBC1_pT513=BBC1_pT850…	NOG2_pS60=	-0.00069286	-0.0454095	0.240672	0.886975	0.66851	-0.421618	0.215128	-0.208047	-0.317032	-0.253638	-0.182076	-0.0980573	0.132548	0.446157	0.274686	0.257192	-0.0547837	0.182055	-0.0889226	-0.0753828	0.0117871	0.0533627	-0.0275368	-0.00359681	-0.0860546	-0.0622594	0.114672	0.277216	-0.122992	-0.0831499	0.0164269	-0.195779	-0.213576	-0.0348932	-0.0664221	0.12812	-0.100139	0.0134971	0.551717	-0.00322591	-0.180703	-0.0571811	-0.172845	0.149623	-0.441896	0.0371027
TPK1_pS41	TPK1_pS41=SEC16_pS1986=MNR2_pT470=REG1_pS490=UBP2_pS917=DOT6_pS580=INA1_pS652=INA1_pS654=MDG1_pT216=RXT2_pS249=CDC48_pT735=	TPK1_pS41=MNR2_pT470=DOT6_pS580=MDG1_pT216=RXT2_pS249=CDC48_pT735=	TPK1_pS41=SEC16_pS1986=REG1_pS490=UBP2_pS917=INA1_pS652=INA1_pS654=	-0.0147776	-0.121232	0.00998229	-0.116711	-0.367672		-0.829588			-0.0412119		0.0352486	0.0686204	0.0818421	0.200511	0.0579957	-0.0501304	-0.0537663	0.066459	0.0410081	-0.0542612		-0.112891	0.132516	0.191211	-0.00773212	0.0718661	-0.0485209	-0.0714293				-0.0487144	0.105394			-0.109333	-0.103038	0.492452	0.0394986					0.082965
HXT3_pS17pS23pS26	HXT3_pS17pS23pS26=SEC16_pS96=TMA19_pS15=UTP8_pT95=NUP159_pS1065pS1068=	HXT3_pS17pS23pS26=NUP159_pS1065pS1068=	HXT3_pS17pS23pS26=SEC16_pS96=TMA19_pS15=UTP8_pT95=	-0.0337356	-0.031772	-0.112611	-0.0424241	-0.310205	0.0927536	1.26669	0.098681	0.113996	0.0258201	-0.00834229	0.0572157	0.305657	0.0848973	-0.0302928	-0.0993192	-0.0685316	0.0295685	-0.0041205	-0.0715676	0.0428562	0.329967	0.30386	0.101029	0.0519173	-0.0342658	-0.0254378	0.0693809	0.00974372	0.146106	0.0645028	-0.141247	0.0287727	-0.0386314	-0.0235915	-0.115082	-0.0576241	0.0836602	-0.187134	-0.0388657	-0.092979	-0.0675112	-0.0164244	0.133192	-0.182174	0.0695485
VID27_pT71	VID27_pT71=SEC16_pS96=CAJ1_pT137=BAP2_pS87=PAB1_pS209=SIP1_pS131=	VID27_pT71=SEC16_pS96=	VID27_pT71=CAJ1_pT137=BAP2_pS87=PAB1_pS209=SIP1_pS131=	-0.0932145	-0.116481	0.0285952	-0.139072	-0.509815	-0.0413472	-1.02717	0.0502817	0.0901482	-0.0419059	-0.0209827	0.0151052	-0.535783	-0.0788004	0.00995498	-0.0184567	0.0635808	-0.0115915	-0.00295047	-0.0272219	-0.35096	0.00408454	0.0767775	-0.00817534	0.133001	-0.0663656	-0.115944	-0.0243011	-0.0134931	0.00369668	0.131114	0.128438	0.0759414	0.0121055	0.041547	0.0358571	0.146208	0.0464156	-0.153773	-0.00669438	0.0779602	-0.150506	-6.73514e-05	-0.144194	0.108272	-0.0277698
RFC1_pT38pS40	RFC1_pT38pS40=SEC16_pS96=ESF1_pS86=RLP7_pT120=NOP7_pT308=	RFC1_pT38pS40=SEC16_pS96=ESF1_pS86=RLP7_pT120=NOP7_pT308=	RFC1_pT38pS40=	-0.0556979	0.0169028	-0.000242701	0.134884	0.108403	-0.413763	-0.77475	-0.177989	0.0704513	-0.0319867	0.0826632	0.00899645	-0.0590756	0.174408	0.0528844	0.127687	0.088387	-0.196714	0.0317756	0.0997845	-0.0402035	0.0301804	-0.0423563	0.0178396	0.099791	-0.0709035	-0.0645895	0.0330288	0.0454511	-0.130548	-0.030625	-0.0127277	-0.023456	-0.0572107	-0.0634478	-0.00277424	-0.044746	-0.0202038	0.247664	0.0586876	-0.0456244	-0.0913281	0.0106155	0.00466624	0.119347	-0.0616675
RSA3_pS40	RSA3_pS40=SEC16_pS96=MFT1_pS368pS371=TIF4632_pS322=YFR016C_pT861=FLC1_pS665=MAK5_pS138=RPN13_pS135pS140=SAS10_pS336pS339=UTP8_pT95=ABP140_pS162=TSR4_pS16=LAC1_pS401=	RSA3_pS40=FLC1_pS665=ABP140_pS162=LAC1_pS401=	RSA3_pS40=SEC16_pS96=MFT1_pS368pS371=TIF4632_pS322=YFR016C_pT861=MAK5_pS138=RPN13_pS135pS140=SAS10_pS336pS339=UTP8_pT95=TSR4_pS16=	0.0488049	0.0579582	-0.177994	-0.1086	-0.287869	-0.0396242	1.6136	-0.0508817	0.10613	0.0183753	-0.153155	0.0882568	-0.469342	0.310715	-0.117091	-0.225967	-0.225125	0.220236	-0.246934	-0.0945526	-0.0222508	-0.197592	-0.0611802	0.0934382	0.0419699	-0.129914	-0.0566045	-0.00128094	0.122764	0.0428599	0.13745	-0.0356735	-0.0748256	0.0973112	0.0807436	-0.0867935	-0.00746026	0.230744	-0.405677	-0.193925	-0.0836746	0.0970001	-0.00772338	0.0722192	-0.31883	-0.0937725
SEC16_pS483	SEC16_pS483=SEC16_pS96=MFT1_pS368=UTP14_pS35=ESL2_pS251=SRP40_pS301=BAP2_pS84pS87=SPA2_pT1179=CTI6_pS452=VPS75_pS3=MAK5_pS138=REG1_pS483pS490=APL5_pS703=TMA19_pS15=VTC2_pS657=BUD14_pS401=PPQ1_pS80=ABP140_pS162=ITR1_pS55=MTC1_pS436=TPO3_pS132=TPO3_pS124pS132=TPO3_pS125pS132=CHO1_pS4=INA1_pS652pT655=TSR4_pS10=TSR4_pS16=NAB3_pT86=BUG1_pS87=BUG1_pT57=RMT2_pS184=RPC19_pT33=LAC1_pS401=NUP159_pS1041pS10…	SEC16_pS483=SEC16_pS96=MFT1_pS368=UTP14_pS35=ESL2_pS251=SRP40_pS301=SPA2_pT1179=CTI6_pS452=VPS75_pS3=MAK5_pS138=TMA19_pS15=VTC2_pS657=BUD14_pS401=ITR1_pS55=MTC1_pS436=TPO3_pS132=TPO3_pS124pS132=TPO3_pS125pS132=CHO1_pS4=INA1_pS652pT655=TSR4_pS10=TSR4_pS16=NAB3_pT86=BUG1_pS87=BUG1_pT57=RMT2_pS184=RPC19_pT33=NUP159_pS1041pS1042=FKS1_pT269=FKS1_pT269pT272=OPY1_pS162=	SEC16_pS483=BAP2_pS84pS87=REG1_pS483pS490=APL5_pS703=PPQ1_pS80=ABP140_pS162=LAC1_pS401=	-0.0431068	0.049849	-0.0546006	-0.166258	-0.472311	-0.0408129	-0.888907	-0.0344311	-0.00416265	-0.006889	0.0887376	-0.0287592	-0.0205048	-0.129139	-0.0481633	-0.00972551	0.0135414	0.108289	0.0672491	0.0518831	0.00446019	-0.0416622	0.0146993	0.014622	0.0543401	0.0403289	-0.0371239	-0.00481748	0.0142573	-0.0359502	-0.0083481	0.00122491	-0.0271784	-0.00199189	0.0173879	0.00242387	0.0051157	0.0420872	-0.0314066	0.0453386	0.0217252	-0.00465835	-0.00640467	-0.0225106	0.0279753	-0.045747
SEC16_pS1986	SEC16_pS1986=SEC16_pS96=GTS1_pS153=PEX19_pS62=NUP159_pS1065pS1068=TPK1_pS41=	SEC16_pS1986=NUP159_pS1065pS1068=	SEC16_pS1986=SEC16_pS96=GTS1_pS153=PEX19_pS62=TPK1_pS41=	0.0731206	0.0531672	0.0525098	0.14252	-0.107741	0.0617872	0.636038	0.242895	-0.0292505	-0.0322033	-0.0180216	0.0622735	-0.0462262	-0.00652047	-0.0365454	0.0388221	0.0170014	-0.0538953	-0.00823905	0.0612019	0.00861916	0.00671587	0.00870617	-0.00179694	-0.0525004	-0.0698111	-0.0549474	-0.0168267	0.00910055	0.0204044	-0.0700134	-0.0494429	-0.0484225	0.0153658	-0.0195919	-0.1052	-0.0546414	0.0180491	-0.257857	-0.0522043	0.0159905	0.0265494	-0.0673526	0.0361839	-0.102005	-0.0841673
PAL1_pS439	PAL1_pS439=SEC16_pS2144=SKG3_pS684=BUD3_pS904=MSB1_pS835=MSB1_pS816=CYR1_pS559=CAF120_pS871=STB1_pS72=STB1_pS89=STB1_pS253=KEL1_pS67=SPA2_pS1080=SPA2_pS961=AKL1_pS458=ALR1_pS176=CLA4_pS308=STE20_pS451pS456=RTG3_pS227=SEG2_pS980=REG1_pS914=SCY1_pS704=SCY1_pT708=SAC7_pS16=SAC7_pT98=SAC7_pS99=DNF1_pS1496=BOI1_pS655=BOI1_pS86=BOI1_pS648=BOI1_pS605=SHS1_pS447=YOL036W_pS547=NVJ2_pS669pS676=MSO1_pS100=P…	PAL1_pS439=SEC16_pS2144=SKG3_pS684=BUD3_pS904=MSB1_pS835=MSB1_pS816=CYR1_pS559=CAF120_pS871=STB1_pS72=STB1_pS89=STB1_pS253=KEL1_pS67=SPA2_pS1080=SPA2_pS961=AKL1_pS458=ALR1_pS176=CLA4_pS308=STE20_pS451pS456=RTG3_pS227=SEG2_pS980=REG1_pS914=SCY1_pS704=SCY1_pT708=SAC7_pS16=SAC7_pT98=SAC7_pS99=DNF1_pS1496=BOI1_pS655=BOI1_pS86=BOI1_pS648=BOI1_pS605=SHS1_pS447=YOL036W_pS547=NVJ2_pS669pS676=MSO1_pS100=P…	PAL1_pS439=	-0.0559203	-0.038251	0.232772	0.352	-0.0833006	0.251904	0.247422	0.40866	0.0289133	-0.0101561	-0.159552	0.105123	0.0286918	0.148168	0.338522	0.280807	0.158659	-0.0119111	0.160208	-0.141186	0.411402	-0.233876	-0.0142614	0.001499	0.218736	-0.112496	0.229759	-0.0293841	-0.0880552	-0.0533136	-0.114508	0.0760746	-0.0501691	0.131837	-0.199394	0.157739	-0.192015	0.0511989	0.712229	0.0132036	-0.0675682	0.0400523	-0.0292796	-0.192562	-0.17718	-0.228817
SEC16_pS768	SEC16_pS768=SEC16_pS762=SGV1_pS400=	SEC16_pS768=SEC16_pS762=SGV1_pS400=	SEC16_pS768=	-0.0502308	0.0650091	-0.182707	0.277856	-0.76138	-0.0216314	-0.176338	-0.169557	-0.0948896	0.0489248	0.099955	-0.162749	0.355912	0.0518611	0.0386862	0.0120604	0.0352666	0.0705239	-0.0807963	-0.0607776	-0.00337598	-0.0789643	0.0742632	-0.116292	0.0264616	0.12646	0.172707	0.0398939	0.019723	-0.0444244	-0.00609286	-0.0650848	-0.0509265	0.0488019	-0.00107321	-0.0116525	-0.043959	0.0044633	-0.158838	0.0911582	-0.0264102	0.050266	0.0351555	-0.0386445	-0.174117	-0.134939
SSA1_pT35	SSA1_pT35=SEC16_pS73=HXK2_pS293=AIM21_pS119=FBA1_pY310=CRN1_pT522=	SSA1_pT35=SEC16_pS73=HXK2_pS293=AIM21_pS119=FBA1_pY310=CRN1_pT522=	SSA1_pT35=		-0.0829563	-0.0742389	0.336654	-0.0390036	-0.00202192	0.30771	0.295514	-0.0115776	0.107178	-0.0264128	0.0131044	0.017999	0.0187642	-0.0147606	0.0197819	-0.17075	0.12707		-0.153117	0.0395927	-0.15745	-0.0287506	0.0624384	-0.0124304	0.0398103	-0.0444382	0.0689681	0.052396	0.0178527	-0.053279	-0.0383646	0.0749468	-0.0264819	-0.0818143	0.267011	0.0302563	0.0105244	-0.0905771	0.100107	-0.116436	-0.12301	-0.169643	0.00750152		0.0369201
EIS1_pY586	EIS1_pY586=SEC16_pS660=SEC4_pS11=EIS1_pS584=	EIS1_pY586=SEC16_pS660=SEC4_pS11=EIS1_pS584=	EIS1_pY586=	-0.0939508	-0.0727318	-0.102102	-0.0126947	-0.63127	0.0145102	-0.0606236	-0.0618127	-0.016042	-0.00986124	0.0931674	-0.0101048	-0.42261	-0.544727	-0.0117138	-0.256723	-0.11566	0.0345353	-0.0285439	0.0550298	0.0705304	-0.134668	0.000809326	-0.0168767	0.041431	0.0532065	-0.0747941	-0.0070574	0.00830775	-0.070161	0.0815912	-0.081833	0.0161553	0.027846	0.14137	0.0859734	0.169898	0.0851138	0.380844	-0.0244101	0.0149346	-0.0226373	0.0110373	0.044403	-0.0574414	0.00879834
SEC16_pS663	SEC16_pS663=SEC16_pS660=	SEC16_pS663=SEC16_pS660=	SEC16_pS663=	0.0101623	-0.0121452	-0.193125	-0.0865141	-0.514021	0.0970485	0.298187	-0.203613	-0.0158444	-0.0176122	0.0102167	0.0689041	-0.250241	-0.0897523	0.0354434	-0.156392	-0.133541	0.0484287	-0.139194	0.0278789	0.138292	-0.202289	-0.10041	0.072389	0.00710098	0.00599758	0.0899543	-0.0945107	0.0819902	0.042922	0.0505625	-0.121056	-0.0315097	0.0489172	0.216616	0.0679371	0.0712109	0.07239	0.199132	-0.0247179	-0.102262	0.123863	-0.0108069	-0.00673613	-0.222801	0.0417939
IPP1_pT251	IPP1_pT251=SEC16_pS706=ISW1_pS760=VPS5_pS142=GIP3_pT264=ARP5_pS38=MAM3_pS439pS443=SUP35_pS571=AIM21_pS623=GLO3_pT340=FBA1_pS313=ASM4_pS458=SVL3_pT450=BUD2_pS854=RTK1_pS104=CRN1_pT520=CRN1_pT522=NOT3_pS657=GYP1_pT539=PAN3_pT57=PUF4_pT212=HOM6_pS237=MHP1_pS299=IPP1_pS266=	IPP1_pT251=SEC16_pS706=ISW1_pS760=VPS5_pS142=GIP3_pT264=ARP5_pS38=MAM3_pS439pS443=SUP35_pS571=AIM21_pS623=GLO3_pT340=FBA1_pS313=ASM4_pS458=SVL3_pT450=BUD2_pS854=RTK1_pS104=CRN1_pT520=CRN1_pT522=NOT3_pS657=GYP1_pT539=PAN3_pT57=PUF4_pT212=HOM6_pS237=MHP1_pS299=IPP1_pS266=	IPP1_pT251=	-0.118301	-0.0126468	-0.236562	-0.0389519	-0.498368	-0.0879769	-0.191641	0.88251	0.0497656	0.026769	-0.0860701	-0.179139	0.0827293	-0.0761661	0.223575	0.0706671	0.00161657	0.100308	0.142364	-0.227263	-0.103071	-0.183998	0.0315525	0.0178229	0.0878414	0.070777	-0.00338412	0.0173297	0.0593305	0.00352835	-0.017783	0.00883523	0.0124061	-0.00214795	-0.282412	-0.0139774	-0.0648614	-0.000968901		0.0451147	-0.201246	-0.247156	-0.166505	0.0113327	-0.0932792	0.0570675
RNR1_pS837	RNR1_pS837=SEC16_pS1602=	RNR1_pS837=SEC16_pS1602=	RNR1_pS837=	-0.054019	0.131526	0.190432	0.554734		-0.0380479			-0.0649556	-0.0201416					0.177807		-0.0909145		0.120809	-0.112942				0.0130646	-0.0618335	-0.0227126	0.0416448	0.0618164	-0.0989264	-0.225776		0.0674618	-0.105231	0.000856063		0.149328		0.0497112			0.0306917	0.255075		-0.0517175	-0.0410988
MCM4_pS82	MCM4_pS82=SEC16_pS1887=NAB6_pS991pS1001=SWI3_pS231=	MCM4_pS82=SEC16_pS1887=NAB6_pS991pS1001=SWI3_pS231=	MCM4_pS82=	0.113938	-0.0438109	-0.011724	0.0753871	-0.942008	-0.0474454	0.0592886	0.0340551	-0.111422	-0.0627879	-0.111768	-0.0338597	-0.0894938	-0.210802	-0.0780722	0.0403768		0.227451	-0.0767548	0.0454484	0.0403855	-0.110191	-0.0883874		0.00609991	-0.0227678	-0.111066			0.00347186	-0.00701654		-0.0492475		0.0579185	-0.0248628	0.015881	0.157807		0.0246935		0.0491324	0.0697999	-0.0504582	-0.247599	-0.150588
SEC16_pT1539	SEC16_pT1539=SEC16_pT1962=SEC16_pS1611=SMY2_pS84=SLU7_pT293=TIF4632_pT314=RPG1_pT938=RPG1_pT940=CYR1_pT1647=TOM70_pS174=ALY2_pS838=ALY2_pS201=NUP1_pT570=BSP1_pT526=PAN1_pS759=PAN1_pS1253pT1256=PAN1_pS1252pT1256=TIF3_pT370=CHS3_pS537pT538=PIK1_pS396=RDI1_pT27=OSH3_pT210=LEU1_pT769=SBE22_pS201=EGD1_pT151=PTK2_pS623=PTK2_pS632=PTK2_pS587=PTK2_pS595=PTK2_pT56pS59=PTK2_pS775pS778=NRP1_pS459=NRP1_pS455…	SEC16_pT1539=SEC16_pT1962=SEC16_pS1611=SMY2_pS84=SLU7_pT293=TIF4632_pT314=RPG1_pT938=RPG1_pT940=CYR1_pT1647=TOM70_pS174=ALY2_pS838=ALY2_pS201=NUP1_pT570=BSP1_pT526=PAN1_pS759=PAN1_pS1253pT1256=PAN1_pS1252pT1256=TIF3_pT370=CHS3_pS537pT538=PIK1_pS396=RDI1_pT27=OSH3_pT210=LEU1_pT769=SBE22_pS201=EGD1_pT151=PTK2_pS623=PTK2_pS632=PTK2_pS587=PTK2_pS595=PTK2_pT56pS59=PTK2_pS775pS778=NRP1_pS459=NRP1_pS455…	SEC16_pT1539=	0.0729934	-0.145531	0.274852	0.898341	0.259133	-0.125913	-0.071883	-0.146302	-0.53953	-0.436398	-0.293247	-0.285673	0.0685617	0.664129	0.703484	0.160484	-0.0820988	0.304486	-0.0900344	-0.101547	-0.00410662	0.281682	-0.23346	0.0792443	-0.137027	-0.0574315	0.145235	0.273568	-0.0180596	-0.104013	-0.123031	-0.214982	-0.237754	-0.0772138	-0.222846	0.291849	0.0337107	-0.0189557	0.922796	-0.131733	-0.310348	-0.202204	-0.241558	0.248584	-0.375922	0.291438
SEC16_pT1962	SEC16_pT1962=SEC16_pS1611=SMY2_pS84=SLU7_pT293=CYR1_pT1647=ALY2_pS838=ALY2_pS201=ALY2_pS162=BSP1_pT526=PAN1_pS1252=PAN1_pS1253pT1256=TIF3_pT370=CHS3_pS537pT538=PIK1_pS396=CDC19_pT478=RDI1_pT27=LEU1_pS748=SBE22_pS201=EGD1_pT151=PTK2_pS632=PTK2_pS15=PTK2_pS775pS778=NRP1_pS459=NRP1_pS455=GTS1_pS260pT270=BBC1_pS166=BBC1_pT513=BBC1_pT850=SEC31_pS970=SEC31_pS975=SEC31_pS974=SEC31_pS974pS977=AIM21_pS477…	SEC16_pT1962=SEC16_pS1611=SMY2_pS84=SLU7_pT293=CYR1_pT1647=ALY2_pS838=ALY2_pS201=ALY2_pS162=BSP1_pT526=PAN1_pS1252=PAN1_pS1253pT1256=TIF3_pT370=CHS3_pS537pT538=PIK1_pS396=CDC19_pT478=RDI1_pT27=LEU1_pS748=SBE22_pS201=EGD1_pT151=PTK2_pS632=PTK2_pS15=PTK2_pS775pS778=NRP1_pS459=NRP1_pS455=GTS1_pS260pT270=BBC1_pS166=BBC1_pT513=BBC1_pT850=SEC31_pS970=SEC31_pS975=SEC31_pS974=SEC31_pS974pS977=AIM21_pS477…	SEC16_pT1962=	-0.318129	-0.137969	0.236902	1.07576		-0.424819	-0.0800676		-0.369821	-0.945541		-0.367741	0.596593	0.537808	0.741454	0.117575		0.378177	0.0660293	-0.0200368	-0.110714		0.0264856		-0.0536621	0.036562	-0.0520635			-0.146545			-0.308825			0.195378	-0.159856	-0.123772		0.241827		-0.332894	-0.210667	0.268568	-0.426323	0.278458
SEC16_pS2144	SEC16_pS2144=SEC16_pS2143=SEC16_pS2130pS2144=SEC16_pS2139pS2144=SEC16_pT2132pS2144=SKG3_pS684=MSB1_pS835=MSB1_pS816=CAF120_pS871=CAF120_pS22=BCK1_pS266=HER1_pS67=STB1_pS253=SPA2_pS1080=FLC1_pS635pS640=AKL1_pS458=AKL1_pS972=GPB1_pS692pS696=YSP2_pS359=VIP1_pS31=PRE5_pS14=CLA4_pS425=CLA4_pS308=STE20_pS451pS456=RTG3_pS227=REG1_pS914=SCY1_pT708=TDA11_pS244=SAC7_pS16=SAC7_pT98=SAC7_pS99=DNF1_pS1496=BOI…	SEC16_pS2144=SEC16_pS2143=SEC16_pS2130pS2144=SEC16_pS2139pS2144=SEC16_pT2132pS2144=SKG3_pS684=MSB1_pS835=MSB1_pS816=CAF120_pS871=CAF120_pS22=BCK1_pS266=HER1_pS67=STB1_pS253=SPA2_pS1080=FLC1_pS635pS640=AKL1_pS458=AKL1_pS972=GPB1_pS692pS696=YSP2_pS359=VIP1_pS31=PRE5_pS14=CLA4_pS425=CLA4_pS308=STE20_pS451pS456=RTG3_pS227=REG1_pS914=SCY1_pT708=TDA11_pS244=SAC7_pS16=SAC7_pT98=SAC7_pS99=DNF1_pS1496=BOI…	SEC16_pS2144=	-0.13275	0.0478758	-0.428009	0.478921	0.00184529	0.277098	0.226462	0.335242	0.0303999	-0.0308734	-0.129666	0.0487924	0.484403	0.104805	0.288449	0.0883385	-0.0101153	-0.0547407	-0.056816	-0.144455	0.318145	-0.406262	-0.00823771	0.0936915	0.0990198	-0.00629512	0.158035	-0.0581666	0.0652915	-0.110994	-0.048531	-0.0145471	-0.123517	0.171743	-0.0785775	-0.099344	-0.148613	0.0944613	0.390006	-0.0375688	-0.22208	-0.056872	0.0296279	-0.0690152	-0.139726	-0.243393
RFC1_pS80	RFC1_pS80=SEC16_pS30=BLM10_pS62pT64=VPS1_pS599=IES1_pT535=RSC2_pS682=NOC2_pS70=YGR054W_pS560pS567=LAS1_pS444=ABP1_pS183=ABP1_pT157=ZEO1_pT49=RET2_pS275=PCT1_pS346=APA1_pT60=SUI3_pS92=INP53_pS986=HRK1_pS528=AIR1_pT21=AIR1_pT20=SHP1_pS315=SHP1_pS106pS108=SHP1_pT107pS108=AIM21_pS576=CBF5_pT378=SPT16_pS460=UBP3_pS335=CMS1_pS29=CMS1_pT32=TRM2_pS93=MSC3_pS648=TEM1_pS240=SRO9_pS422=POL32_pS313=NOT3_pT30…	RFC1_pS80=SEC16_pS30=BLM10_pS62pT64=VPS1_pS599=IES1_pT535=RSC2_pS682=NOC2_pS70=YGR054W_pS560pS567=LAS1_pS444=ABP1_pS183=ABP1_pT157=ZEO1_pT49=RET2_pS275=PCT1_pS346=APA1_pT60=SUI3_pS92=INP53_pS986=HRK1_pS528=AIR1_pT21=AIR1_pT20=SHP1_pS315=SHP1_pS106pS108=SHP1_pT107pS108=AIM21_pS576=CBF5_pT378=SPT16_pS460=UBP3_pS335=CMS1_pS29=CMS1_pT32=TRM2_pS93=MSC3_pS648=TEM1_pS240=SRO9_pS422=POL32_pS313=RPC53_pT2…	RFC1_pS80=NOT3_pT305pS307=	0.0219072	0.0395	0.070312	0.113698	0.508974	-0.0685609	0.249206	0.108722	0.0309785	-0.0576741	0.174072	0.0264807	0.585548	-0.0433774	-0.0119324	0.376171	0.129748	-0.231867	-0.0253136	-0.00251156	-0.0182208	-0.128601	-0.0327007	-0.243861	0.0299874	0.0887038	-0.00133853	0.0135405	0.0136185	-0.0859339	-0.0838975	-0.0775159	-0.0600914	0.0153306	-0.223646	0.0799998	-0.0558549	-0.0168105	0.162007	0.000553536	-0.0387086	0.0840727	-0.0625199	-0.104081	0.0363943	-0.0875287
SEC16_pS1578	SEC16_pS1578=SEC16_pS1576=	SEC16_pS1578=SEC16_pS1576=	SEC16_pS1578=	-0.0360369	0.0176006	-0.134203	-0.389733	-0.0919747	0.0656982	0.247654	0.253295	-0.0459336	-0.00871631	0.0756177	0.18843	-0.444948	-0.327537	-0.152503	-0.0699686	-0.0391373	-0.0104157	-0.0710284	0.0685399	0.047922	-0.12138	-0.071164	0.128744	-0.0107538	0.0290041	-0.0928231	0.0264384	0.0340685	0.0693658	0.0545019	0.0388118	0.0302531	-0.0695473	0.0270063	0.0933838	0.081396	0.0499088	0.0657198	-0.150517	0.00472889	0.109775	0.019468	0.00624061	-0.13441	-0.152869
SEC16_pS1602	SEC16_pS1602=SEC16_pS499=TIF4631_pT276=BUD3_pT457=VBA4_pS99pS106=XRN1_pS1505pS1510=NBA1_pS177=NOP13_pS378=YRB1_pS60=ADE1_pS175=INP53_pS1035=SEC7_pT334=SEC7_pS1804=SEC7_pT76=AIM21_pS477=AIM21_pS119=AIM21_pS257=CBF5_pS398pS399=EFG1_pS211=SLT2_pT190pY192=GCD10_pS464=PKH3_pS871=DOT6_pS456=DOT6_pS245=DOT6_pS558=FAR8_pS69=NOT3_pS348=BRE5_pT336pS340=PEX19_pS304=CST6_pS135=YEF3_pS753=SSB1_pS515=PRO3_pT25…	SEC16_pS1602=SEC16_pS499=TIF4631_pT276=VBA4_pS99pS106=XRN1_pS1505pS1510=NBA1_pS177=NOP13_pS378=YRB1_pS60=ADE1_pS175=INP53_pS1035=SEC7_pT334=SEC7_pS1804=SEC7_pT76=AIM21_pS477=AIM21_pS119=AIM21_pS257=CBF5_pS398pS399=EFG1_pS211=SLT2_pT190pY192=GCD10_pS464=PKH3_pS871=DOT6_pS456=DOT6_pS245=DOT6_pS558=FAR8_pS69=NOT3_pS348=BRE5_pT336pS340=PEX19_pS304=CST6_pS135=YEF3_pS753=SSB1_pS515=PRO3_pT251=PFK1_pT89…	SEC16_pS1602=BUD3_pT457=	0.0532429	-0.0645843	-0.182534	0.820252	0.541478	-0.029782	0.143483	0.329957	0.0151351	-0.0665779	0.110529	-0.0254634	0.982559	0.364832	0.0200721	0.292549	0.0310526	0.0187019	-0.00041093	-0.13027	-0.157818	-0.382278	-0.279082	0.182389	0.00294472	0.0754062	0.147752	-0.0615935	0.00296901	-0.37511	-0.800836	-0.107206	-0.00863412	0.0398989	-0.0362238	0.148575	-0.0618154	0.0375051	0.306524	-0.0725783	-0.034452	0.0252432	-0.0369804	-0.10656	-0.219681	-0.12818
MCA1_pS325	MCA1_pS325=SEC16_pS841=GLN3_pS469=BUD3_pS1603=CYR1_pS240=GIP3_pS143=ASK10_pS1095=ASK10_pS628=KEL1_pS23=NTH1_pS21=HAL5_pS233=YGL140C_pT1169=IMH1_pT830=RDH54_pS886=ENT1_pT384=SHS1_pT539=PIB2_pS174=YML119W_pS72=IDS2_pS148=APL6_pS10=MPT5_pS834=RPA34_pS60=GAT1_pS399=SLA1_pS449=PUF4_pS254=YDR239C_pS74=	MCA1_pS325=SEC16_pS841=GLN3_pS469=BUD3_pS1603=CYR1_pS240=GIP3_pS143=ASK10_pS1095=ASK10_pS628=KEL1_pS23=NTH1_pS21=HAL5_pS233=YGL140C_pT1169=IMH1_pT830=RDH54_pS886=ENT1_pT384=SHS1_pT539=PIB2_pS174=YML119W_pS72=IDS2_pS148=APL6_pS10=MPT5_pS834=RPA34_pS60=GAT1_pS399=SLA1_pS449=PUF4_pS254=YDR239C_pS74=	MCA1_pS325=	-0.125971	-0.0364061			-0.134317	-0.118913		0.450831	-0.135216		-0.275045		0.363069	0.244644	0.259614				0.029013	-0.273282	-0.0899355	0.00165406	-0.0824599				0.109708				0.076705	-0.0824917	-0.356789		-0.128852		-0.197192				-0.0241349		0.000160711	0.0560838	-0.546655	0.121012
SEC16_pS759	SEC16_pS759=SEC16_pS841=SEC16_pS759pS762=NHA1_pS830=BDP1_pS164=NEW1_pS114pT118pT124=TIF3_pS298=ASK10_pS628=KCS1_pS97=TSC11_pS19=SYH1_pS687=AKL1_pT471=FRT1_pS34=HAL5_pS233=HAL5_pS19=RTG3_pS259=SBE22_pS242=SBE22_pS56=YCK3_pS431=PUF2_pS246=SND1_pS542=GCD1_pS37=BOI1_pS640=EPO1_pS681=MSC3_pS80=MSN2_pS632=ECM21_pS960=TOD6_pS333=DOT6_pS247=DOT6_pS245=YML119W_pS72=MPT5_pS834=MPT5_pS838=SWI4_pS816=BCK2_pS…	SEC16_pS759=SEC16_pS841=SEC16_pS759pS762=NHA1_pS830=BDP1_pS164=NEW1_pS114pT118pT124=TIF3_pS298=ASK10_pS628=KCS1_pS97=TSC11_pS19=SYH1_pS687=AKL1_pT471=FRT1_pS34=HAL5_pS233=HAL5_pS19=RTG3_pS259=SBE22_pS242=SBE22_pS56=YCK3_pS431=PUF2_pS246=SND1_pS542=GCD1_pS37=BOI1_pS640=EPO1_pS681=MSC3_pS80=MSN2_pS632=ECM21_pS960=TOD6_pS333=DOT6_pS247=DOT6_pS245=YML119W_pS72=MPT5_pS834=MPT5_pS838=SWI4_pS816=RPA34_p…	SEC16_pS759=BCK2_pS44=	0.0669344	-0.081375	0.11964	0.532519	-0.171232	-0.0840998	0.13036	0.433477	0.0102889	-0.0215804	-0.0463571	0.00743045			0.0412561	0.00584294	0.0323936	-0.0130566	-0.128141	-0.0444985		-0.178814		-0.0157855	0.0471193	-0.078193	0.267044	0.0253721	-0.0090041	0.0376456	0.0102716	-0.0986044	-0.136977	0.0456258	0.0439766	0.331482		0.0265272	0.552427	-0.027222	-0.156336	0.0790613	-0.0130402	-0.07986	-0.339142	-0.0216722
SEC16_pS841	SEC16_pS841=SEC16_pS759pS762=NHA1_pS830=BDP1_pS164=BDP1_pT165=BUD3_pS1603=NEW1_pS114pT118pT124=GIP3_pS143=ASK10_pS628=BNI1_pS19=YPK3_pS90=HAL5_pS233=HAL5_pS19=YGL140C_pT1169=IMH1_pT830=RTG3_pS259=SBE22_pS242=SBE22_pS56=HRK1_pS47=MGA2_pT469=MGA2_pS467=YCK3_pS431=GCD1_pS37=BOI1_pS640=SHS1_pT539=HAA1_pS241=HAA1_pS473=MSC3_pS80=SLT2_pT190pY192=MSN2_pS451=MSN2_pS633=MSN2_pS632=MSN4_pS279=MSN4_pS263=GI…	SEC16_pS841=SEC16_pS759pS762=NHA1_pS830=BDP1_pS164=BDP1_pT165=BUD3_pS1603=NEW1_pS114pT118pT124=GIP3_pS143=ASK10_pS628=BNI1_pS19=YPK3_pS90=HAL5_pS233=HAL5_pS19=YGL140C_pT1169=IMH1_pT830=RTG3_pS259=SBE22_pS242=SBE22_pS56=MGA2_pT469=MGA2_pS467=YCK3_pS431=GCD1_pS37=BOI1_pS640=SHS1_pT539=HAA1_pS241=HAA1_pS473=MSC3_pS80=SLT2_pT190pY192=MSN2_pS451=MSN2_pS633=MSN2_pS632=MSN4_pS279=MSN4_pS263=GIN4_pS807=G…	SEC16_pS841=HRK1_pS47=	-0.0908626	-0.163836	0.291748	0.514586	-0.703456	-0.309269	-0.0908154	0.404958	-0.171165	-0.0773093	0.0774759	-0.213278	0.906361	-0.0334212	0.132386	0.055537	0.362298	-0.183493	0.0624369	-0.0627729	0.120691	-0.126545	-0.147051	0.207319	-0.0275493	-0.0551083	0.297755	0.143236	0.0701648	0.210511	0.136546	-0.0830418	-0.350429	-0.158558	-0.236295	-0.127083	-0.106643	-0.0347945	0.665289	0.123791	0.0441241	-0.114968	0.0839314	-0.29702	-0.503909	-0.190381
EIS1_pS401	EIS1_pS401=SEC16_pS2130pS2144=SEC16_pT2132pS2144=PXL1_pS193=FLC1_pS635pS640=PRK1_pS434=AKL1_pS458=VTS1_pS30=GPB1_pS692pS696=HAL5_pS19=TCB3_pS1346pT1350=STE20_pS451pS456=PTK2_pS15=REG1_pS914=SCY1_pS704=SCY1_pT708=UBP13_pS463=SAC7_pS99=DNF1_pS1506=DNF1_pS1496=BOI1_pS86=KIN1_pS612=BNI4_pT769=MSN2_pS288=MSN2_pS201=YOL036W_pS547=GIN4_pS682=NVJ2_pS669pS676=ECM21_pS33=DOT6_pS487=MSO1_pS100=HEL2_pS503=ML…	EIS1_pS401=SEC16_pS2130pS2144=SEC16_pT2132pS2144=PXL1_pS193=FLC1_pS635pS640=PRK1_pS434=AKL1_pS458=VTS1_pS30=GPB1_pS692pS696=HAL5_pS19=TCB3_pS1346pT1350=STE20_pS451pS456=PTK2_pS15=REG1_pS914=SCY1_pS704=SCY1_pT708=UBP13_pS463=SAC7_pS99=DNF1_pS1506=DNF1_pS1496=BOI1_pS86=KIN1_pS612=BNI4_pT769=MSN2_pS288=MSN2_pS201=YOL036W_pS547=GIN4_pS682=NVJ2_pS669pS676=ECM21_pS33=DOT6_pS487=MSO1_pS100=HEL2_pS503=ML…	EIS1_pS401=			-0.112308	0.120049	-0.539485	0.294592	-0.348247	0.131857	-0.012019	-0.012077	-0.125391	0.163014	0.0629001	0.0654037		0.478669	-0.0119004	0.205781			0.402107	-0.0711229	0.0585311	-0.0296129	-0.129855	0.0377306		-0.0111537	0.0952797	0.104197	-0.147843	-0.130956		0.0569002	-0.0875065	-0.233746	-0.105178	-0.0439212	0.733322	-0.120561	-0.0906805	-0.404001	-0.0242439	-0.0396656		-0.0883008
SEC16_pS2130pS2144	SEC16_pS2130pS2144=SEC16_pT2132pS2144=SEC16_pS2130pS2143=SKG3_pS684=PXL1_pS193=CAF120_pS22=HER1_pS67=SPA2_pS1080=FLC1_pS635pS640=AKL1_pS458=YSP2_pS359=CLA4_pS425=CLA4_pT188=STE20_pS451pS456=PTK2_pT730pT732=REG1_pS914=SCY1_pS704=SCY1_pT708=AIM21_pS623=SAC7_pS99=DNF1_pS1506=DNF1_pS1496=BOI2_pS477=HAA1_pS487=KIN1_pS612=KIN2_pS609=YOL036W_pS547=GIN4_pT685=NVJ2_pS669pS676=NVJ2_pS669pT674=HEL2_pS503=RL…	SEC16_pS2130pS2144=SEC16_pT2132pS2144=SEC16_pS2130pS2143=SKG3_pS684=PXL1_pS193=CAF120_pS22=HER1_pS67=SPA2_pS1080=FLC1_pS635pS640=AKL1_pS458=YSP2_pS359=CLA4_pS425=CLA4_pT188=STE20_pS451pS456=PTK2_pT730pT732=REG1_pS914=SCY1_pS704=SCY1_pT708=AIM21_pS623=SAC7_pS99=DNF1_pS1506=DNF1_pS1496=BOI2_pS477=HAA1_pS487=KIN1_pS612=KIN2_pS609=YOL036W_pS547=GIN4_pT685=NVJ2_pS669pS676=NVJ2_pS669pT674=HEL2_pS503=RL…	SEC16_pS2130pS2144=	-0.0978018	-0.0696788	-0.498736	0.319693	-0.347823	0.119072	0.103841	0.375881	-0.000706126	0.0471937	-0.198505	-0.0198666	0.750175	-0.0205662	0.185883	0.0497371	0.022031	0.231186	0.00556223	-0.129474	0.277514	-0.167749	-0.0634771	0.10019	0.0637767	-0.0599013	0.215796	-0.0454004	0.147518	-0.0538668	-0.0119769	0.051808	-0.121664	0.0468308	-0.106569	0.0853371	-0.102312	0.11189	0.443672	-0.0701823	-0.160699	-0.169157	-0.048894	-0.0359155	-0.0595276	-0.389335
SEC16_pS706	SEC16_pS706=SEC16_pS2130pS2143=MSB1_pT495=VPS5_pS252=PIK1_pS236=PIK1_pS231pS236=BUD2_pS854=CRN1_pT520=CRN1_pT522=TFC7_pS365=ERB1_pS418=MHP1_pS299=IPP1_pT251=	SEC16_pS706=SEC16_pS2130pS2143=MSB1_pT495=VPS5_pS252=PIK1_pS236=PIK1_pS231pS236=BUD2_pS854=CRN1_pT520=CRN1_pT522=TFC7_pS365=ERB1_pS418=MHP1_pS299=IPP1_pT251=	SEC16_pS706=	-0.0825485	0.0231625	-0.478235	0.104201	-0.296689	0.050631	-0.127615	0.217693	0.0390896	-1.6743e-05	-0.2534	-0.0734296	0.297059	-0.054574	0.131686	-0.0404955	-0.0824511	0.10238	0.0361922	-0.350434	0.0341286	0.0441331	0.109592	0.0161863	0.0165429	-0.083933	0.0324832	-0.00907628	0.139725	0.0424386	-0.0648736	-0.121261	-0.033939	0.0970727	-0.0335343	0.0317534	-0.100351	0.119087	0.277884	-0.0407117	-0.230966	-0.192852	-0.00221457	-0.00111341	-0.169685	0.00336858
YEF3_pT972	YEF3_pT972=BLM10_pS62pT64=RSC30_pS152=PAN1_pS1003=SQS1_pS343=ABP1_pS183=SYH1_pS648=CRN1_pT575=SIN3_pT304pS316=RPC53_pT232=CRP1_pS271=CRP1_pS390pS394=DLS1_pS17=	YEF3_pT972=BLM10_pS62pT64=RSC30_pS152=PAN1_pS1003=SQS1_pS343=ABP1_pS183=SYH1_pS648=CRN1_pT575=SIN3_pT304pS316=RPC53_pT232=CRP1_pS271=CRP1_pS390pS394=DLS1_pS17=	YEF3_pT972=	0.115189	-0.0707589	0.115382	0.497042	0.3707	-0.103401	0.315331	0.463961	0.0298921	0.019376	0.0562811	-0.0478154	0.687632	-0.0984332	-0.211332	0.249428	0.0861203	0.095724	0.111415	-0.00618914	-0.0862314	-0.230039	-0.0296788	0.131546	0.00265832	0.0683739	0.0499989	-0.00552598	-0.0167582	-0.147215	0.0589821	-0.0674425	-0.042291	0.0153977	-0.0445884	0.163952	-0.0430365	-0.131726	-0.211229	-0.0749416	0.0417719	0.0967074	-0.0477834	-0.115603	-0.128695	-0.018599
SLA2_pT294pT296	SLA2_pT294pT296=BLM10_pS62pT64=RSC30_pS152=NOC2_pS70=PAN1_pS1003=YGR054W_pS564=YGR054W_pS560pS567=LAS1_pS444=MPP10_pS177=ZEO1_pT49=RET2_pS275=PCT1_pS346=APA1_pT60=SEC27_pT829=SUI3_pS112=INP53_pS986=HRK1_pS528=SHP1_pS106pS108=CBF5_pT378=PRP43_pS38=EDE1_pT1340=CRN1_pT575=NCL1_pT665pS667=IFH1_pT757=SPT2_pS173=HHO1_pS174=RPC53_pT232=BRE5_pS282=BRE5_pS187=FOB1_pT32=CBF1_pT138=	SLA2_pT294pT296=BLM10_pS62pT64=RSC30_pS152=NOC2_pS70=PAN1_pS1003=YGR054W_pS564=YGR054W_pS560pS567=LAS1_pS444=MPP10_pS177=ZEO1_pT49=RET2_pS275=PCT1_pS346=APA1_pT60=SEC27_pT829=SUI3_pS112=INP53_pS986=HRK1_pS528=SHP1_pS106pS108=CBF5_pT378=PRP43_pS38=EDE1_pT1340=CRN1_pT575=NCL1_pT665pS667=IFH1_pT757=SPT2_pS173=HHO1_pS174=RPC53_pT232=BRE5_pS282=BRE5_pS187=FOB1_pT32=CBF1_pT138=	SLA2_pT294pT296=	0.0199772	0.0675628	0.110547	0.559537	0.736165	-0.159911	0.2003	0.176303	-0.0483492	0.0105891	0.148817	-0.319556	0.647691	-0.259076	-0.494455	0.210459	-0.0879228	0.0778935	-0.0502332	-0.361965	-0.0553567	-0.287352	0.0604142	-0.0879598	-0.0611704	-0.034095	0.0780954	0.039041	-0.0339412	-0.0065108	-0.0020752	0.109948	0.0766504	0.372062	-0.565866	0.2247	0.0424304	0.0887342	-0.723201	-0.104415	0.125028	0.130432	-0.0759724	-0.016415	0.0175467	-0.0897211
TPK1_pT241	TPK1_pT241=BLM10_pS62pT64=TFB3_pT258=RAS2_pS235=OSH2_pS848=KIN28_pT162=BBC1_pS638=ALA1_pS950=AVL9_pS513=SGV1_pT240=SGV1_pY239=SNF1_pT210=SPC42_pT32=INA1_pS654=RPC53_pT232=CRP1_pS332=SPC29_pT18=GCS1_pS168=TPK2_pT224=	TPK1_pT241=TFB3_pT258=OSH2_pS848=KIN28_pT162=BBC1_pS638=ALA1_pS950=SGV1_pT240=SGV1_pY239=SNF1_pT210=SPC42_pT32=SPC29_pT18=TPK2_pT224=	TPK1_pT241=BLM10_pS62pT64=RAS2_pS235=AVL9_pS513=INA1_pS654=RPC53_pT232=CRP1_pS332=GCS1_pS168=	-0.213002	-0.0449667	-0.0792875	-0.419109	-2.27524	0.012408	-0.446169	-0.116947	-0.149655	-0.0302191	-0.210212	-0.0487717	0.137047	0.0197928	0.458987	-0.102739	-0.121869	0.0648698	-0.131128	-0.00514682	0.0309229	0.327097	0.00522163	-0.0396945	0.125484	0.0163852	-0.128143	0.0740429	-0.000298396	0.0709259	0.0620369	0.103811	-0.074829	-0.00160066	0.0670189	-0.105374	-0.0728551	-0.0131405	0.274477	0.100608	0.107503	-0.233507	0.0956552	-0.0638378	0.203853	0.297118
PSK1_pS953	PSK1_pS953=SFB2_pS51=PRK1_pS428=BUL1_pT897=UTR1_pS98=HEL2_pS557=EAP1_pS347=	PSK1_pS953=SFB2_pS51=PRK1_pS428=BUL1_pT897=UTR1_pS98=HEL2_pS557=EAP1_pS347=	PSK1_pS953=	0.264148	0.00186268	-0.15531	0.0476242	0.166243	-0.476138	0.508131	0.267122	-0.0503262	0.0110528	0.142919	0.0453105	-0.249181	-0.120338	-0.121462	-0.0251248	0.0599513	-0.162856	0.24213	-0.104802	-0.00393823	-0.381089	-0.00498216	0.242169	-0.00448092	-0.0874833	-0.0570753	0.0602045	0.017618	-0.0160444	-0.193023	0.0122557	-0.11874	-0.120311	-0.0785294	0.10072	-0.0585365	0.142159	0.0447535	0.00494644	0.0473229	-0.0299148	0.142647	-0.109918	-0.49103	-0.332507
SSD1_pS492	SSD1_pS492=HPC2_pS435=PAN1_pS748=DCP2_pS751=	SSD1_pS492=HPC2_pS435=PAN1_pS748=DCP2_pS751=	SSD1_pS492=	-0.0356578	0.0264016	-0.16851	-0.0210139	-0.131261	0.236098	0.109886	-0.05211	0.0507363	0.0199649	-0.148667	-0.0141027	-0.00325416	0.230164	0.0188204	0.131779	-0.136844	0.092701	-0.0194784	0.0294837	0.0520997	-0.120424	-0.0681125	0.194952	-0.0287413	-0.0545513	-0.0732879	-0.14054	0.0716441	-0.0835954	-0.0777977	-0.0205596	-0.048051	0.13758	0.117176	-0.037668	-0.0464232	0.166238	-0.114729	-0.061586	-0.0661323	0.085824	-0.0565088	0.0948918	0.0711106	-0.190185
YPK9_pT95	YPK9_pT95=PFK26_pS644=NTH1_pS21=SSK2_pS118=SBE22_pS242=PAH1_pS773=KIN1_pS677=RGA2_pS707=DOT6_pS249=IDS2_pS148=IDS2_pS163=	YPK9_pT95=PFK26_pS644=NTH1_pS21=SSK2_pS118=SBE22_pS242=PAH1_pS773=KIN1_pS677=DOT6_pS249=IDS2_pS148=IDS2_pS163=	YPK9_pT95=RGA2_pS707=	-0.074475	0.0696822	0.373953	0.167582	0.522907	-0.0687212	-0.286444	0.061566	0.140912	0.0130687	0.0169416				0.00576161		0.0231609	-0.0454031	-0.0542694	-0.104738		0.13089		0.0870977	-0.0946072	-0.0804148	-0.0277886	0.133486	0.0135973	-0.0457714	-0.449945	-0.113826	-0.165085	-0.141277	-0.339192	0.221893		-0.0198925	0.410981	0.0866597	0.0241074	-0.0950199		-0.137902	-0.39469
HSL1_pS899	HSL1_pS899=PFK26_pS644=SPT8_pT87=HSL1_pS880=	HSL1_pS899=PFK26_pS644=SPT8_pT87=HSL1_pS880=	HSL1_pS899=	0.0916975	-0.0384922	-0.00839372	0.186669	0.308514	0.263605	-0.117376	0.0337895	0.0156913	-0.131701	-0.233744		0.460079	-0.0156846	0.124969		-0.167086	0.104347	-0.00254837	-0.201396	-0.0761164	-0.0966642	-0.0349154		-0.149429	0.0114809	0.151956	-0.0200947	0.119542	-0.0284249	0.0372239	-0.0577382	-0.000641655	0.0404669	0.102425	-0.0510279	-0.0111269	0.1742	0.344266	-0.113381	-0.030452	0.156331	0.0423044	-0.0953113	-0.232244	-0.0569829
SFL1_pS579pS582	SFL1_pS579pS582=SMY2_pS12=RSC2_pS663=YDR341C_pS15=SOK2_pS273=TAF12_pS286=AHC1_pS255=SFL1_pS216=SFL1_pS220=SFL1_pS582=SFL1_pS599=SFL1_pS598=	SFL1_pS579pS582=SMY2_pS12=RSC2_pS663=YDR341C_pS15=SOK2_pS273=TAF12_pS286=AHC1_pS255=SFL1_pS216=SFL1_pS220=SFL1_pS582=SFL1_pS599=SFL1_pS598=	SFL1_pS579pS582=	0.0399868	-0.0897134	0.386992	-0.0298314	0.0404431	0.0966235	0.326349	-0.126919	-0.0932216	0.102165	0.204893		-0.128426	-0.0661646	0.0390431		-0.00717482	0.537329	-0.0942155	0.0181912	0.00836688	-0.00622329	-0.130185	0.197611	-0.0277409	-0.0679951	0.105359	-0.0524167	-0.00300142		-0.0986123	0.0605109	0.0108306	0.0807607	-0.074494		0.0072101	0.0244043		0.441337	0.15083		0.0329459	-0.0634513	0.00206594	-0.0299085
PAL1_pT23	PAL1_pT23=SMY2_pS84=CHS3_pS537pT538=RAS2_pS225=PTK2_pS775pS778=MSS4_pS238=	PAL1_pT23=SMY2_pS84=CHS3_pS537pT538=RAS2_pS225=PTK2_pS775pS778=MSS4_pS238=	PAL1_pT23=	-0.0888557		-0.0697463	0.274359	0.208441	-0.172949	-0.077567	0.007018	-0.0371983	-0.378486	-0.270979						-0.15203	0.261881	-0.147674			0.407495		0.0252886	-0.0124623	-0.141025		0.107373	0.0331656	-0.309752	-0.403204	-0.186847		0.129964	-0.0828581	0.268833		0.0930969	0.115085	0.00634703	0.0734497	-0.247933	0.0695757	0.0668415	-0.340805	0.132614
SEC16_pS1611	SEC16_pS1611=SMY2_pS84=SLU7_pT293=CYR1_pT1647=TOM70_pS174=ALY2_pS838=ALY2_pS201=NUP1_pT570=PAN1_pS1253pT1256=PAN1_pS1252pT1256=TIF3_pT370=CHS3_pS537pT538=RDI1_pT27=PTK2_pT56pS61=PTK2_pS775pS778=NRP1_pS459=NRP1_pS455=AIM3_pT568=YCK1_pS493=BBC1_pS166=BBC1_pT850=SEC31_pS974=SEC31_pS974pS977=TAO3_pS2352=TAO3_pS277=MSS4_pS238=DBP5_pS93=DNF1_pT94=BOI1_pS737=BUL2_pS19=EDE1_pT513=SYP1_pT314=VHS3_pT90=NOT…	SEC16_pS1611=SMY2_pS84=SLU7_pT293=CYR1_pT1647=TOM70_pS174=ALY2_pS838=ALY2_pS201=NUP1_pT570=PAN1_pS1253pT1256=PAN1_pS1252pT1256=TIF3_pT370=CHS3_pS537pT538=RDI1_pT27=PTK2_pT56pS61=PTK2_pS775pS778=NRP1_pS459=NRP1_pS455=AIM3_pT568=YCK1_pS493=BBC1_pS166=BBC1_pT850=SEC31_pS974=SEC31_pS974pS977=TAO3_pS2352=TAO3_pS277=MSS4_pS238=DBP5_pS93=DNF1_pT94=BOI1_pS737=BUL2_pS19=EDE1_pT513=SYP1_pT314=VHS3_pT90=NOT…	SEC16_pS1611=	0.00618269	-0.0955706	0.0842182	0.282923	0.0237458	-0.0208797	-0.0563544	-0.135625	-0.289989	-0.274555	-0.161639	-0.091876	0.0405324	0.0465018	0.192876	0.128997	-0.0239658	0.124928	-0.104271	0.00571581	-0.0326399	0.231841	0.0665732	0.0335525	-0.000891697	-0.0340147	-0.00582472	0.0793944	0.0334244	-0.00840386	0.0491731	-0.0691115	-0.211742	-0.0171166	-0.147056	-0.0292031	-0.0390177	-0.00752837	0.0903201	0.0215035	-0.108912	-0.183753	-0.119029	0.0785074	-0.15049	0.0649438
PAL1_pS356	PAL1_pS356=SMY2_pT129=CYR1_pS240=ASK10_pS628=BNI1_pT324=DCP2_pS725pS729=SBE22_pS242=INP53_pS1035=NOP56_pS321=DBP5_pS93=SNF7_pS119=PKH3_pS753=SIP1_pS33=DAM1_pS292=MLF3_pS381=SLA1_pS449=	PAL1_pS356=SMY2_pT129=CYR1_pS240=ASK10_pS628=BNI1_pT324=DCP2_pS725pS729=SBE22_pS242=INP53_pS1035=NOP56_pS321=DBP5_pS93=SNF7_pS119=PKH3_pS753=SIP1_pS33=DAM1_pS292=MLF3_pS381=SLA1_pS449=	PAL1_pS356=	0.15781	-0.188604	0.115742	0.477055	0.321249		-0.0254338			-0.164739		0.0371315	0.212973	0.254078	0.462908	0.0254112	-0.0280288	0.0904076	-0.0566515	-0.167311	-0.00813245		-0.20968	0.0523037	-0.00886154	-0.102415	0.114103	0.140528	-0.137187	-0.490617			-0.257336	0.239789		0.345694	-0.0319039	0.0291275		0.0592956		0.00853064	-0.0591756		-0.486574	-0.260368
NET1_pS440	NET1_pS440=SMY2_pT129=RPG1_pT938=RPG1_pT940=BUD4_pS214=VIP1_pS1137=DUF1_pS771pT774=BUL2_pS19=DRE2_pS158=MLF3_pS320=NET1_pS437=NET1_pS439=	NET1_pS440=SMY2_pT129=RPG1_pT938=RPG1_pT940=BUD4_pS214=VIP1_pS1137=DUF1_pS771pT774=BUL2_pS19=DRE2_pS158=MLF3_pS320=NET1_pS437=NET1_pS439=	NET1_pS440=	-0.00275155	-0.114	0.30072	0.386128	0.110224	-0.355702	0.0827364	0.236394	0.0171201	-0.0183162	0.0179975	-0.0527869	0.473781	0.324655	0.1333	0.054442	0.0459491	0.0990112	-0.0414208	-0.0897184	-0.0422162	-0.00830085	-0.249246	-0.062795	-0.0727552	-0.0576288	0.152978	-0.137459	-0.00982404	-0.197246	-0.0298009	-0.218251	-0.176867	0.123701	-0.0587818	0.01415	-0.106423	0.0770064	0.5184	0.0435348	-0.10809	0.205593	0.0910724	-0.00672404	-0.714843	-0.0938132
SEC16_pS1511pS1515	SEC16_pS1511pS1515=SMY2_pT129=NHA1_pS830=TIF3_pS65=YEL043W_pS520=DCP2_pS725pS729=NRP1_pS630=NOP56_pS321=PUF2_pS246=CYK3_pS122=RCN1_pS113pS117=HAA1_pS473=MSC3_pS151=GIN4_pS805=SIP1_pS604=DAM1_pS292=YMR295C_pS8=CDC24_pS12=LSB3_pT393pS397=LSB3_pT393pT396=HSL1_pT1210=KIN4_pS485=	SEC16_pS1511pS1515=SMY2_pT129=NHA1_pS830=TIF3_pS65=YEL043W_pS520=DCP2_pS725pS729=NRP1_pS630=NOP56_pS321=PUF2_pS246=RCN1_pS113pS117=HAA1_pS473=MSC3_pS151=GIN4_pS805=SIP1_pS604=DAM1_pS292=YMR295C_pS8=CDC24_pS12=LSB3_pT393pS397=LSB3_pT393pT396=HSL1_pT1210=KIN4_pS485=	SEC16_pS1511pS1515=CYK3_pS122=	0.012399		0.0059788	0.529073	-0.188094	-0.16936	0.237208	0.23872	0.0472988	-0.127681	-0.180564	-0.101941	0.786933	0.224469		-0.0439804	-0.0143052	0.0904345	0.0358232		0.208884	-0.0840191	-0.366823	0.343451	-0.014662	-0.0140647		-0.014486	0.0785695	-0.0734416	0.00695689	-0.149403		-0.0727766	-0.0241548	0.174198	-0.0543955	0.0425766	-0.921683	0.0454715	-0.0803028	0.0525064	0.218436	-0.0515255	-0.470275	0.0024202
SMY2_pS96	SMY2_pS96=SMY2_pT129=NOP13_pS378=ENT1_pS350=RPC53_pT232=SLA1_pS785=	SMY2_pS96=SMY2_pT129=NOP13_pS378=ENT1_pS350=RPC53_pT232=SLA1_pS785=	SMY2_pS96=	0.168384	-0.0537201	0.0432884	1.06927	0.979332	-0.221473	0.905694	1.01283	-0.107225	-0.32883	-0.273333	-0.178072	1.14307	0.698346	-0.0656449	-0.00880203	0.0110947	-0.0212307	0.0258354	-0.370878	-0.134156	-0.411285	-0.260716	0.418629	-0.175839	0.0518747	0.346666	0.102873	-0.124746	-0.192659	0.0331872	-0.195962	-0.267954	-0.177526	-0.111352	0.630541	-0.119493	0.0770712	-0.425511	-0.0907908	-0.208699	0.0493455	-0.182912	0.0101869	-0.687134	-0.0938262
SMY2_pS84	SMY2_pS84=SMY2_pT129=SLU7_pT293=TIF4632_pT314=RPG1_pT938=CYR1_pT1647=TOM70_pS174=ALY2_pS838=ALY2_pS201=NUP1_pT570=BSP1_pT526=PAN1_pS759=PAN1_pS1253pT1256=PAN1_pS1252pT1256=TIF3_pT370=PDR5_pS54pS58=CHS3_pS537pT538=KEL1_pS23=PIK1_pS396=PHO4_pS242=WHI4_pT291=RDI1_pT27=OSH3_pT210=LEU1_pT769=SBE22_pS201=EGD1_pT151=PTK2_pS623=PTK2_pS632=PTK2_pT56pS61=PTK2_pT56pS59=PTK2_pS775pS778=NRP1_pS459=NRP1_pS455=…	SMY2_pS84=SMY2_pT129=SLU7_pT293=TIF4632_pT314=RPG1_pT938=CYR1_pT1647=TOM70_pS174=ALY2_pS838=ALY2_pS201=NUP1_pT570=BSP1_pT526=PAN1_pS759=PAN1_pS1253pT1256=PAN1_pS1252pT1256=TIF3_pT370=PDR5_pS54pS58=CHS3_pS537pT538=KEL1_pS23=PIK1_pS396=PHO4_pS242=WHI4_pT291=RDI1_pT27=OSH3_pT210=LEU1_pT769=SBE22_pS201=EGD1_pT151=PTK2_pS623=PTK2_pS632=PTK2_pT56pS61=PTK2_pT56pS59=PTK2_pS775pS778=NRP1_pS459=NRP1_pS455=…	SMY2_pS84=	-0.0319224	-0.072871	0.121351	0.392867	0.362687	-0.0534889	0.171828	-0.14147	-0.225434	-0.519595	-0.432459	-0.211387	0.285193	0.40248	0.323334	-0.00753274	-0.122163	0.125728	-0.0352422	-0.161277	-0.0645434	0.239332	-0.11015	0.0710439	-0.157278	-0.0767968	0.212254	0.162387	-0.0400398	-0.0931924	0.00811281	-0.131646	-0.259516	-0.0272314	-0.049588	0.272446	-0.0239453	0.125641	0.628378	-0.0116825	-0.169474	-0.0815836	-0.130572	0.116239	-0.456279	0.139803
SKT5_pS622pS625	SKT5_pS622pS625=SKG3_pS701=SIC1_pS191=	SKT5_pS622pS625=SKG3_pS701=SIC1_pS191=	SKT5_pS622pS625=	0.011112		-0.10632	0.378563	0.363614		0.115963	0.334611		-0.111243	-0.323309		0.0987484	0.218271			-0.248625	0.296441	-0.388238		0.0114904	0.00559004	-0.0472251	0.230095	-0.213663	-0.131153		0.030891	0.121527		-0.159981			0.043822	-0.0946612		-0.0337467	0.232578	0.526765	-0.115179			0.115019		-0.228281	-0.143687
PSK1_pS597	PSK1_pS597=SKG3_pS663=SVL3_pS655=SIP1_pS299pS302=SEC9_pS273=	PSK1_pS597=SKG3_pS663=SVL3_pS655=SIP1_pS299pS302=SEC9_pS273=	PSK1_pS597=	0.0510415	-0.0575773	-0.283165	0.266423	0.138751	-0.458847	0.305614		0.0073618	-0.0133691		-0.19288	0.125986	0.376645	-0.069033	-0.200408		0.1225	-0.262212	-0.213659	-0.274054		-0.0347068		-0.189731	-0.227206	-0.0446507			0.117043		-0.0509708	-0.101871			0.0946942	-0.0140181	0.20788	0.158013	-0.162035	-0.105097	-0.095742		0.282464	-0.117712
FPK1_pS300	FPK1_pS300=SKG3_pS663=ASK10_pS1095=BNI1_pS325=BNI1_pT324=FLC3_pS709=INP53_pS1039=SKG1_pS204=PAM1_pS711=SVL3_pS655=SAC7_pS37=SAC7_pS35=BOI1_pS661=AXL2_pS805=MLF3_pS381=MLF3_pY227=MLF3_pY50=MLF3_pS11pS14=SKT5_pS133=	FPK1_pS300=SKG3_pS663=ASK10_pS1095=BNI1_pS325=BNI1_pT324=FLC3_pS709=INP53_pS1039=SKG1_pS204=PAM1_pS711=SVL3_pS655=SAC7_pS37=SAC7_pS35=BOI1_pS661=AXL2_pS805=MLF3_pS381=MLF3_pY227=MLF3_pY50=MLF3_pS11pS14=SKT5_pS133=	FPK1_pS300=	0.201693	-0.075223	-0.0306592	0.265484	0.247724	-0.150594	0.47025	0.192286	-0.0051252	-0.141672	-0.0320153	0.158565	0.140165	0.124532	0.000174343	0.00935117	-0.00689677	-0.0587564		0.107827	-0.0582071	0.0955684	0.025586	0.133077	-0.147847	-0.0559215	0.199776	-0.0950469	0.0897693	-0.745526	-0.200661	-0.0871749	-0.102236	-0.0296513	0.0656569	0.297008	0.0152023	-0.0820676	0.426455	-0.124286	-0.0641924	0.0935784	0.114067	0.0255226	-0.277766	0.0638716
YDR239C_pS477	YDR239C_pS477=SKG3_pS580=YOR1_pS851=SBE2_pS195=AMD1_pS19=EFR3_pS735=	YDR239C_pS477=SKG3_pS580=YOR1_pS851=SBE2_pS195=AMD1_pS19=EFR3_pS735=	YDR239C_pS477=	-0.283117	-0.0988292	0.0704956	0.0300437		0.203017	0.11548	0.207598	0.147556	-0.0548888	-0.0446271	-0.119717	-0.342599	-0.00671453	-0.250121	-0.193729		-0.0397759	0.293736	0.12504	-0.0892504	0.106973	-1.98896		-0.0088739	0.0623165	-0.164107			-0.234631	-0.326238	-0.124881	0.0122112		0.0754237	0.0114646	0.0593213	-0.0508887	-0.314994	-0.313678	-0.00208718	0.120414	-0.303524	-0.0171334	0.429772	0.0442237
YSC84_pS301pS311	YSC84_pS301pS311=SKG3_pS684=STT4_pS473=STB1_pS89=STE20_pS451pS456=PTK2_pS630=REG1_pS914=SCY1_pS704=SCY1_pT708=TDA11_pS244=SAC7_pS16=SAC7_pS99=DNF1_pS1496=BOI2_pS477=BOI1_pS86=BOI1_pS648=RTC4_pS53=YOL036W_pS547=PMD1_pS877=HEL2_pS503=PIN4_pS466=VHS2_pS314=MLF3_pS265=MLF3_pS297=	YSC84_pS301pS311=SKG3_pS684=STT4_pS473=STB1_pS89=STE20_pS451pS456=PTK2_pS630=REG1_pS914=SCY1_pS704=SCY1_pT708=TDA11_pS244=SAC7_pS16=SAC7_pS99=DNF1_pS1496=BOI2_pS477=BOI1_pS86=BOI1_pS648=RTC4_pS53=YOL036W_pS547=PMD1_pS877=HEL2_pS503=PIN4_pS466=VHS2_pS314=MLF3_pS265=MLF3_pS297=	YSC84_pS301pS311=	0.0419886	0.0767306	0.032201	0.30915	0.00556794	0.17025	0.281762	0.172811	-0.189432	-0.0204678	-0.0629912	0.0169432	0.296164	0.139804	0.177715	0.196847	0.205669	-0.0565733	-0.0118367	-0.0361994	0.0493778	-0.0917086	0.0128306	0.0439189	0.0129552	0.0703704	-0.0710354	-0.0218952	-0.0511624	-0.0770976	-0.122918	-0.127306	-0.014405	-0.0428106	-0.208999	0.0543369	-0.272082	0.0373921	0.124775	-0.0486862	-0.0372453	-0.0758799	-0.052063	-0.17387	-0.0560281	-0.0781273
PKH2_pS619	PKH2_pS619=SKG3_pS684=PXL1_pS193=MSB1_pS835=MSB1_pS816=LRE1_pS125=CAF120_pS871=CAF120_pS22=STT4_pS473=STB1_pS89=SPA2_pS1080=SPA2_pS961=FLC1_pS635pS640=AKL1_pS458=YSP2_pS359=STE20_pS451pS456=RTG3_pS227=SCY1_pS704=SCY1_pT708=SAC7_pS16=SAC7_pT98=SAC7_pS99=DNF1_pS1506=DNF1_pS1496=BOI1_pS86=BOI1_pS648=HAA1_pS487=GIN4_pT685=NVJ2_pS669pT674=MSO1_pS100=LAS17_pS588=KCC4_pS822=ACE2_pS385pS392=MID2_pS372=ML…	PKH2_pS619=SKG3_pS684=PXL1_pS193=MSB1_pS835=MSB1_pS816=LRE1_pS125=CAF120_pS871=CAF120_pS22=STT4_pS473=STB1_pS89=SPA2_pS1080=SPA2_pS961=FLC1_pS635pS640=AKL1_pS458=YSP2_pS359=STE20_pS451pS456=RTG3_pS227=SCY1_pS704=SCY1_pT708=SAC7_pS16=SAC7_pT98=SAC7_pS99=DNF1_pS1506=DNF1_pS1496=BOI1_pS86=BOI1_pS648=HAA1_pS487=GIN4_pT685=NVJ2_pS669pT674=MSO1_pS100=LAS17_pS588=KCC4_pS822=ACE2_pS385pS392=MID2_pS372=ML…	PKH2_pS619=	-0.0955695	0.101053	-0.0695625	-0.0775198	-0.0834383	0.0376403	0.361416	0.386057	0.0760781	-0.0769151	-0.183109	0.00816261	-0.0549999	0.0391913	-0.0907243	0.0626093	0.115896	-0.265784	0.0299263	-0.0813825	0.332178	-0.0413007	0.021384	-0.0653932	0.083221	0.0391427	-0.127461	0.123775	-0.00913594	0.131671	0.00600585	0.0363916	-0.00805006	-0.125652	-0.281569	0.041588	-0.0855204	0.0076887	0.273449	-0.0290109	-0.117779	-0.137975	-0.0521941	-0.084787	-0.0453594	0.031813
SEC16_pT2132pS2144	SEC16_pT2132pS2144=SKG3_pS684=MSB1_pS835=CAF120_pS871=CAF120_pS22=BSP1_pS79=BCK1_pS266=HER1_pS61=FLC1_pS635pS640=PRK1_pS434=AKL1_pS458=BIK1_pS110=CLA4_pS425=STE20_pS492pS502=STE20_pS451pS456=REG1_pS914=SCY1_pS704=SCY1_pT708=DNF1_pS1506=DNF1_pS1496=BOI1_pS86=ECM25_pY414=KIN2_pS609=YOL036W_pS547=GIN4_pT685=MSO1_pS100=PRE8_pS13=HEL2_pS503=RLM1_pT166=EIS1_pS401=SEC16_pS2144=SEC16_pS2130pS2144=	SEC16_pT2132pS2144=SKG3_pS684=MSB1_pS835=CAF120_pS871=CAF120_pS22=BSP1_pS79=BCK1_pS266=HER1_pS61=FLC1_pS635pS640=PRK1_pS434=AKL1_pS458=BIK1_pS110=CLA4_pS425=STE20_pS492pS502=STE20_pS451pS456=REG1_pS914=SCY1_pS704=SCY1_pT708=DNF1_pS1506=DNF1_pS1496=BOI1_pS86=ECM25_pY414=KIN2_pS609=YOL036W_pS547=GIN4_pT685=MSO1_pS100=PRE8_pS13=HEL2_pS503=RLM1_pT166=EIS1_pS401=SEC16_pS2144=SEC16_pS2130pS2144=	SEC16_pT2132pS2144=	-0.171691	-0.0231165			-0.392441	0.235978		0.462923	0.0722966		-0.11854	0.00673712			0.119583	0.0381624	0.127317		0.109675	0.0149564		-0.321902		0.0618224			0.283995	-0.0872463	-0.136461	-0.0475583	-0.019494	0.0990599	0.0101014	0.0736482	0.0431555	0.0952744					-0.454474	-0.131471	-0.0633239	-0.228183	-0.0992541	-0.183488
SKG3_pS709	SKG3_pS709=SKG3_pS531=	SKG3_pS709=SKG3_pS531=	SKG3_pS709=					0.201613		-0.00628839					0.174912	0.0462607	0.417215		0.0501503	0.0943055	0.0885028			0.0425647		-0.183432	-0.0186348				-0.0174198	0.00309074	-0.356205		-0.00798768		-0.0291008		0.0456419	-0.16906			-0.0724128	0.126977	0.154058	0.0263606			-0.357735
KIN4_pS388	KIN4_pS388=SKG3_pS31=BOI1_pS605=	KIN4_pS388=SKG3_pS31=BOI1_pS605=	KIN4_pS388=	-0.0571687	-0.00963828	-0.0757196	0.27732	0.259831	0.215175	0.11786	0.36756	0.0831762	-0.0281681	-0.115141	-0.0295077	-0.0494028	-0.113024	0.155085	0.227584	-0.0561729	-0.0127257	0.0186167	-0.212542	0.308665	-0.297029	0.129153	-0.121303	0.0965615	0.0774912	0.0723833	-0.0380827	0.0987876	0.0421188	-0.260186		0.00859761	0.184227	-0.207833	0.00303891	-0.0358801	0.0191182	0.723316	-0.17747	-0.185683	-0.0578625	-0.0390036	-0.00757921	0.155559	-0.156413
FPK1_pS436	FPK1_pS436=SKG3_pS623=SKG3_pY620=SKG3_pS592pT599=SKG6_pS262=BEM3_pS324=YLR257W_pY67=KSP1_pS416=MLF3_pS74=MLF3_pS439=SSD1_pS286=ROD1_pS626=ROD1_pS624=	FPK1_pS436=SKG3_pS623=SKG3_pY620=SKG3_pS592pT599=SKG6_pS262=BEM3_pS324=YLR257W_pY67=KSP1_pS416=MLF3_pS74=MLF3_pS439=SSD1_pS286=ROD1_pS626=ROD1_pS624=	FPK1_pS436=	0.124034	-0.0174875	0.204061	0.0187438	0.483181	0.203175	0.0856338	0.437772	0.0650759	-0.20941	0.111738	0.67393	-0.128007	0.0750613	-2.40604e-06	-0.0449367	-0.0162598	0.146728		-0.0253946	-0.0530023	-0.581953	-0.138372	0.276926	0.0326493	-0.0616344	-0.0306703	-0.207889	0.104661	-0.00604264	-0.0329849	0.0555313	0.0303621	0.120172	0.064779	0.100113	0.0768772	0.0499457	0.827555	-0.135816	0.0112119	0.0940606	-0.0796016	-0.2354	-0.152443	-0.435838
SKG3_pS623	SKG3_pS623=SKG3_pY620=SKG3_pS592pT599=KEL1_pS503=BEM3_pS324=BNI4_pS476=MLF3_pS439=SSD1_pS286=ROD1_pS624=FPK1_pS436=	SKG3_pS623=SKG3_pY620=SKG3_pS592pT599=KEL1_pS503=BEM3_pS324=BNI4_pS476=MLF3_pS439=SSD1_pS286=ROD1_pS624=FPK1_pS436=	SKG3_pS623=	0.0552869	0.0531767	-0.0447104	0.0979232	0.333756	0.142465	0.251541	0.424496	-0.0326434	-0.0640568	0.0883946	0.518946	-0.218883	0.353717	-0.109237	0.069133	0.0870211	-0.0253464	-0.0309004	0.192658	0.0386713	-0.292815	-0.140004	0.222212	-0.0609421	-0.0329751	-0.0766701	-0.094003	0.104012	0.00227296	0.00298902	0.0687403	-0.0104269	-0.0800139	0.0050872	0.0834705	-0.0721431	0.0699027	0.494538	-0.221447	-0.0087354	0.148865	0.0443908	-0.0991727	-0.0905688	-0.271739
SKG3_pS592	SKG3_pS592=SKG3_pS592pT599=PSR2_pS102=	SKG3_pS592=SKG3_pS592pT599=PSR2_pS102=	SKG3_pS592=	0.184485	0.00275906	0.166383	0.15974	0.418349	0.149009	0.096329	0.120369	-0.054874	-0.0726016	0.215768	0.612595			-0.188851	-0.00190862	0.0420343	0.0439093	-0.120505	0.0780371		-0.513527		0.103151	-0.104995	0.0331169	0.0256522	-0.110832	0.046985	-0.0503565	-0.00593898	0.143361	0.00231933	0.0596362	0.0176606	0.0450986		0.0268539	0.489149	-0.27077	0.119421	0.10404	0.190783	-0.0465089	0.0969722	-0.383383
SKG3_pY620	SKG3_pY620=SKG3_pS592pT599=IST2_pT850=VTS1_pS311=BEM3_pS324=BNI4_pS476=MLF3_pS439=FPK1_pS436=SKG3_pS623=	SKG3_pY620=SKG3_pS592pT599=VTS1_pS311=BEM3_pS324=BNI4_pS476=MLF3_pS439=FPK1_pS436=SKG3_pS623=	SKG3_pY620=IST2_pT850=	0.0882023	0.0337964	-0.0415052	0.0583758				0.492825		-0.0535383	0.0778366	0.479594	-0.350553	0.378129	-0.140568	0.0962359			-0.0251218	0.100009	0.081619	-0.329145	-0.23593		-0.102113	0.0454932	-0.0126492			-0.0133702	-0.044542	0.0442623	-0.0631468		-0.0328778	0.0947329	-0.0725582	0.0489027			-0.056605	0.226534	0.0717675		-0.107327	-0.376673
SKG3_pS31	SKG3_pS31=SKG3_pT28pS31=KIN4_pS388=	SKG3_pS31=SKG3_pT28pS31=KIN4_pS388=	SKG3_pS31=	-0.0411442	0.111119	-0.405752	0.186871	0.189128	0.309285	-0.0857768	0.0806023	0.104961	0.00764478	-0.132944	0.0387995	0.09227	0.104985	0.135867	-0.11396	-0.0744863	0.180696	-0.180066	-0.0605622	0.118553	-0.190406	0.0191697	-0.0601513	-0.118935	-0.0937857	-0.0922861	-0.140769	0.136036	-0.00180822	-0.156869	-0.0807234	0.0839242	0.229453	-0.0604345	-0.136765	0.00267163	0.242747	0.835693	-0.167967	-0.229376	0.000223924	-0.03941	-0.0270084	-0.101791	-0.178524
SKG3_pT28pS31	SKG3_pT28pS31=SKG3_pS27pS31=MDS3_pS693=VIP1_pS31=SKG3_pS31=	SKG3_pT28pS31=SKG3_pS27pS31=MDS3_pS693=VIP1_pS31=SKG3_pS31=	SKG3_pT28pS31=	0.0543667		-0.458283	0.227413	0.238099	0.115352	0.283541		0.00228899	-0.0582735		-0.0227051	0.00351721	0.251978		-0.153953	-0.468723	0.164627	-0.173376		0.141658		0.000199198	0.164184	-0.166658	-0.193898		0.0531633	0.369107	0.0984016		-0.110093		0.0340687		0.0396376	-0.121284	0.363019		-0.316999	-0.538448	0.0590441	-0.106541	0.0661477	-0.218366	-0.00468035
NOP12_pT181pS184	NOP12_pT181pS184=MCM3_pS824=TIF4631_pS187=TIF4631_pS553=TIF4631_pS502=DED1_pS539=BCP1_pT205=XRN1_pS1513=YFR016C_pS523=ADE4_pS488=SEC27_pS853=TIF35_pS168=PTK2_pS15=BEM2_pS283=HRK1_pS601=PAB1_pS405=COG4_pS556=NSR1_pS143=GLO3_pS170=VTA1_pS67=PBP1_pS215=SAP185_pS906=ZPR1_pS23=RBS1_pS447=CIC1_pS366=BRE5_pS398=HEL2_pS503=BNI5_pS198=TIF6_pS231=MTR2_pT125=HOS3_pS629=	NOP12_pT181pS184=MCM3_pS824=TIF4631_pS187=TIF4631_pS553=TIF4631_pS502=DED1_pS539=BCP1_pT205=XRN1_pS1513=YFR016C_pS523=ADE4_pS488=SEC27_pS853=TIF35_pS168=PTK2_pS15=BEM2_pS283=HRK1_pS601=PAB1_pS405=COG4_pS556=NSR1_pS143=GLO3_pS170=VTA1_pS67=PBP1_pS215=SAP185_pS906=ZPR1_pS23=RBS1_pS447=CIC1_pS366=BRE5_pS398=HEL2_pS503=BNI5_pS198=TIF6_pS231=MTR2_pT125=HOS3_pS629=	NOP12_pT181pS184=	-0.16483	0.111795	-0.152309	0.609036	0.154554		0.0232952	0.0220498		-0.111282	0.0409656		0.211244	0.225036	-0.1739			0.111506	-0.0619335	-0.226231	-0.0291013	-0.270721	-0.0184261		-0.0643158	0.116228	0.0621985				0.0299843		-0.116456		-0.0786221		-0.00611208	-0.0208209	0.403203	-0.0178649			-0.100149		0.168175	-0.0122389
SEC16_pS1515	SEC16_pS1515=MCM3_pS781=NHA1_pS830=ISW1_pT1114=MOB1_pT85=PDR5_pS849=NSR1_pS129pS131=VPS13_pT1377=CYK3_pS122=SAP185_pS851=TOD6_pS333=YPK1_pS671=TAT1_pS13pS20=SEC4_pS11=	SEC16_pS1515=MCM3_pS781=ISW1_pT1114=MOB1_pT85=NSR1_pS129pS131=CYK3_pS122=SEC4_pS11=	SEC16_pS1515=NHA1_pS830=PDR5_pS849=VPS13_pT1377=SAP185_pS851=TOD6_pS333=YPK1_pS671=TAT1_pS13pS20=	-0.0862484	0.0331789	-0.0747715	-0.0392497	-0.607233	0.164319	-0.0858356	-0.12089	0.00781652	-0.00998211	0.133723	0.088653	-0.197552	0.0196733	0.0163371	0.125758	0.00434333	0.0677233	0.0696905	0.159498	0.0414731	-0.000541972	-0.00863627	0.0346661	0.0404118	0.0611542	-0.0502368	-0.0454092	-0.040136	-0.0546775	-0.0223697	-0.0178344	0.0427776	0.0545164	0.0158391	-0.0739658	-0.0445797	0.0849801	0.314922	-0.0325144	0.0407427	0.0798728	0.014437	-0.0181746	-0.00911493	-0.0295106
LSB3_pT384	LSB3_pT384=MCM3_pS800=RPG1_pT938=BEM1_pT51=TUB1_pS274=SVL3_pT450=SWI4_pS1007=SHE3_pS348=CDC4_pT75=LSB3_pS383=	LSB3_pT384=MCM3_pS800=RPG1_pT938=BEM1_pT51=TUB1_pS274=SVL3_pT450=SWI4_pS1007=SHE3_pS348=CDC4_pT75=LSB3_pS383=	LSB3_pT384=	0.208135	0.00272017	0.198062	0.532365	-0.325542	-0.100928	0.370967	0.526308	-0.0486514	-0.017119	-0.0787197	-0.159242	0.0494627	-0.0422638	0.104319	0.122196	0.0885454	0.0536668	-0.0251385	-0.193012	-0.0592957	-0.166016	-0.000447599	-0.188277	-0.0853143	-0.088399	0.041032	0.0327082	-0.011175	-0.135518	0.113157	-0.160641	-0.149648	-0.0553054	0.021885	0.12529	0.0025633	0.0479968	1.48022	0.0384907	-0.179104	0.185801	-0.0959135	0.0101795	-0.325786	-0.185278
MCM3_pS777	MCM3_pS777=MCM3_pS777pS781=YPR089W_pS814=NUP1_pS158=COY1_pS468=YGR054W_pS560pS564=NUP60_pS81=SEC31_pS999=RCN1_pS117=PKH3_pS680pS684=PKH3_pS680pS683=DOT6_pS352=CIC1_pT15=NOT3_pS450=NOT3_pS446=NOT3_pS442=SWI4_pS1007=SWI4_pS1003pS1007=EAF7_pS393=EAF7_pS393pS397=BNI5_pS332=SPT20_pS438=EDC3_pS257=MED6_pS225=VHS2_pS84=GIP4_pS464=CDC4_pT75=	MCM3_pS777=MCM3_pS777pS781=YPR089W_pS814=NUP1_pS158=COY1_pS468=YGR054W_pS560pS564=NUP60_pS81=SEC31_pS999=RCN1_pS117=PKH3_pS680pS684=PKH3_pS680pS683=DOT6_pS352=NOT3_pS450=NOT3_pS446=NOT3_pS442=SWI4_pS1003pS1007=EAF7_pS393=EAF7_pS393pS397=BNI5_pS332=SPT20_pS438=EDC3_pS257=MED6_pS225=VHS2_pS84=GIP4_pS464=	MCM3_pS777=CIC1_pT15=SWI4_pS1007=CDC4_pT75=	-0.0114736	0.0408387	-0.114223	0.126586	-0.318335	0.0902503	0.0345855	0.0497279	0.0286542	-0.0110785	0.0724899	-0.0386336	-0.0507814	-0.00775658	0.0602013	0.0572658	-0.03275	0.114838	-0.05563	0.152224	0.0857951	-0.0987526	0.0691464	0.0949758	0.10273	0.015657	-0.019101	-0.0350365	0.0755575	0.0318636	-0.0770958	-0.0177603	-0.0698975	0.0128741	-0.0203428	-0.0881562	-0.0762217	0.135991	-1.35185	-0.0267185	-0.0821602	0.0373186	-0.0222543	-0.0262085	-0.0359157	-0.157056
GLN3_pS395	GLN3_pS395=GLN3_pS469=KIN1_pS677=PUF4_pS254=PUF4_pS256=	GLN3_pS395=GLN3_pS469=KIN1_pS677=PUF4_pS254=PUF4_pS256=	GLN3_pS395=	-0.0682456	-0.0753454	0.0654682	0.20072	0.150245	-0.0547826	-0.131865	0.27133	-0.0162658	-0.0291479	0.177423	-0.0967324	0.0578755	0.0752706	0.175864	0.0972193	-0.00522429	-0.000489067	-0.0504662	-0.00421273	0.064785	-0.0419949	-0.0970086	0.0120217	0.0356591	-0.0614492	0.0351479	-0.0465098	0.0464976	-0.0761918	-0.119059	-0.106909	-0.158501	0.0811316	-0.187969	0.113418	0.0337387	0.0814835	0.18146	-0.00291513	-0.0112316	-0.110565	-0.011391	0.0645392	-0.180825	-0.173657
GLN3_pS469	GLN3_pS469=GLN3_pS257=INP53_pS1039=PUF4_pS254=YDR239C_pS74=MCA1_pS325=GLN3_pS395=	GLN3_pS469=GLN3_pS257=INP53_pS1039=PUF4_pS254=YDR239C_pS74=MCA1_pS325=GLN3_pS395=	GLN3_pS469=	0.052673	-0.0296999	0.248449	0.112003	-0.0808665	0.0573024	-0.439189	0.428287	-0.101175	-0.0366931	0.0266373	-0.0948206	0.103454	-0.0381398	0.100627	0.0343359	-0.106389	0.0746991	-0.146119	-0.10484	0.184096	-0.126088	-0.0940236	0.0544784	-0.159869	-0.139881	0.0418354	-0.0161344	0.0585163	0.0474692	0.0017447	-0.104774	-0.144005	0.0534551	-0.0608296	0.0680958	-0.00702157	0.0884713	0.223133	0.0461995	-0.040988	0.0422403	-0.0179574	-0.00751657	-0.416902	0.0067501
YTA7_pS1301	YTA7_pS1301=RSC30_pS152=ISW1_pT694=TIF4632_pT196=RSC2_pS682=NOC2_pS70=CDC60_pT142=CHS5_pS285=LAS1_pS444=ABP1_pS183=BAP2_pS16=ZEO1_pT49=TOP2_pT1314=TOP2_pS1310=PCT1_pS346=PCT1_pT349=APA1_pT60=SUI3_pS92=INP53_pS986=HRK1_pS528=BYE1_pS184=AIR1_pT21=AIR1_pT20=SHP1_pS315=SHP1_pS315pS322=SHP1_pS106pS108=SHP1_pT107pS108=VPS13_pS1364=CBF5_pT378=SPT16_pS460=UBP3_pS339pS341=OAF1_pS982=VPS51_pS88=DOT6_pS563=…	YTA7_pS1301=RSC30_pS152=ISW1_pT694=TIF4632_pT196=RSC2_pS682=NOC2_pS70=CDC60_pT142=CHS5_pS285=LAS1_pS444=ABP1_pS183=BAP2_pS16=ZEO1_pT49=TOP2_pT1314=TOP2_pS1310=PCT1_pS346=PCT1_pT349=APA1_pT60=SUI3_pS92=INP53_pS986=HRK1_pS528=BYE1_pS184=AIR1_pT21=AIR1_pT20=SHP1_pS315=SHP1_pS315pS322=SHP1_pS106pS108=SHP1_pT107pS108=VPS13_pS1364=CBF5_pT378=SPT16_pS460=UBP3_pS339pS341=OAF1_pS982=VPS51_pS88=DOT6_pS563=…	YTA7_pS1301=SSA1_pS151=	0.0875488	0.0519431			0.586855		0.403039					0.046116	0.526983	-0.0493235	-0.234076	0.0639749	-0.120016	-0.0298089	-0.262198	-0.159647	0.0430465		0.235969	0.0219382			0.208259	-0.227221	0.00570915	-0.0094768		-0.0576398	-0.0145154	0.208439		-0.0690345	-0.135622		0.0330665	0.00915539	-0.0879332	0.00141635	0.0858812		0.129854	-0.186332
BLM10_pS62pT64	BLM10_pS62pT64=RSC30_pS152=VPS1_pS599=ISW1_pT694=TIF4632_pT196=NOC2_pS70=RPG1_pS508pT513=CHD1_pT1306=PAN1_pS1003=CDC60_pT142=YGR054W_pS564=CHS5_pS285=LAS1_pS444=ABP1_pS183=ABP1_pS169=ABP1_pT157=ABP1_pT181pS183=SRP40_pT289=BAP2_pS16=KEL1_pS1003=SYH1_pS648=ZEO1_pT49=TPS3_pS148=TPS3_pS150=VTS1_pS311=RET2_pT277=PCT1_pS346=APA1_pT60=ETT1_pS30pT34=SEC27_pT829=SUI3_pS92=STE20_pS924=INP53_pS986=OSH2_pS84…	BLM10_pS62pT64=RSC30_pS152=VPS1_pS599=ISW1_pT694=TIF4632_pT196=NOC2_pS70=RPG1_pS508pT513=CHD1_pT1306=PAN1_pS1003=CDC60_pT142=YGR054W_pS564=CHS5_pS285=LAS1_pS444=ABP1_pS183=ABP1_pS169=ABP1_pT157=ABP1_pT181pS183=SRP40_pT289=BAP2_pS16=KEL1_pS1003=SYH1_pS648=ZEO1_pT49=TPS3_pS148=TPS3_pS150=VTS1_pS311=RET2_pT277=PCT1_pS346=APA1_pT60=ETT1_pS30pT34=SEC27_pT829=SUI3_pS92=STE20_pS924=INP53_pS986=HRK1_pS52…	BLM10_pS62pT64=OSH2_pS848=NSR1_pS131=TUP1_pS278=AXL2_pS734=KIN1_pS306=SAM3_pS20=SSA1_pS151=SLA2_pS308=TPK1_pT241=	0.243069	0.0374025	0.23237	0.726946	0.964185			0.341047		-0.0479871	0.118655		0.456423	-0.0463104	-0.303227		-0.0313081		-0.21471	-0.254892	-0.0217255	-0.207819	-0.119591	0.110728	-0.151707	-0.0442283	0.193585	-0.176533	-0.0243918		-0.0614313		0.164686	0.124692	-0.270804		-0.0062108	-0.0103426					0.14875		-0.0243522	-0.0344504
PAL1_pT436	PAL1_pT436=NHA1_pS830=TIF4631_pS187=YEL043W_pT926pS930=KEL1_pS20=ADE4_pS488=TIF35_pS168=RTG3_pS259=HRK1_pS47=NPR1_pS249=GLO3_pS170=VTA1_pS67=SAC7_pS37=SWI5_pS664=MSN4_pS263=SRO9_pS148=SRO9_pS432=DOT6_pS249=SIP1_pS33=YML119W_pS72=APL6_pS10=APL6_pS707=GPD1_pS24=YMR295C_pS8=YAP1802_pT449=PEX19_pS62=TIF6_pS231=MLF3_pS320=SPT5_pS1032=SPT5_pS1043=SLA1_pS449=HSL1_pS57=	PAL1_pT436=NHA1_pS830=TIF4631_pS187=YEL043W_pT926pS930=ADE4_pS488=TIF35_pS168=RTG3_pS259=NPR1_pS249=GLO3_pS170=VTA1_pS67=SAC7_pS37=MSN4_pS263=SRO9_pS148=SRO9_pS432=DOT6_pS249=SIP1_pS33=YML119W_pS72=APL6_pS10=APL6_pS707=GPD1_pS24=YMR295C_pS8=YAP1802_pT449=PEX19_pS62=TIF6_pS231=MLF3_pS320=SPT5_pS1032=SPT5_pS1043=SLA1_pS449=	PAL1_pT436=KEL1_pS20=HRK1_pS47=SWI5_pS664=HSL1_pS57=	-0.0192167				0.297628	-0.240044			0.115372			-0.178167	0.712798	0.152101		0.0791977	-0.0128413		-0.129093		-0.171911		-0.00887296	0.255495				0.0837639	0.0291097			-0.137284		-0.13136			-0.203709				-0.0832818		0.0652925	-0.0203331	-0.279845	-0.0490581
RPL3_pS38	RPL3_pS38=NHA1_pS830=BDP1_pS178=STM1_pS41=SBE22_pS242=SBE22_pS56=YCK3_pS431=MSC3_pS80=DOT6_pS247=MPT5_pS834=RPL37B_pS7=SSD1_pT482=YSC84_pS274=	RPL3_pS38=NHA1_pS830=BDP1_pS178=STM1_pS41=SBE22_pS242=SBE22_pS56=YCK3_pS431=MSC3_pS80=DOT6_pS247=MPT5_pS834=RPL37B_pS7=SSD1_pT482=YSC84_pS274=	RPL3_pS38=	0.179924		0.0434606	0.398352	0.0183551	0.0950107	-0.488288		0.0256031	0.065684		-0.175535	0.514422	-0.0497386		-0.017013		-0.153006	0.0424174		-0.205027		0.099965		-0.169575	-0.0786354				-0.178696						0.30608	-0.174892	-0.01238	0.129873	0.20031		0.16827	0.0457969	-0.108896	-0.117512	-0.586382
MCM3_pS781	MCM3_pS781=NHA1_pS830=BDP1_pS164=BDP1_pT165=MOT2_pS360=PEA2_pS230=NEW1_pS114pT118pT124=NUP1_pS161=YGR054W_pS560pS564=TSC11_pS19=DCP2_pS725pS729=YGL140C_pT1169=VIP1_pS141=NRP1_pS630=NPR1_pS357=NPR1_pS249=PUF2_pS246=CYK3_pS122=TRM10_pS283=EDE1_pS249=EDE1_pS248=SLT2_pT190pY192=SWI5_pS664=MSN4_pS279=IFH1_pS1041=GIN4_pS438=TOD6_pS333=DOT6_pS456=YPK1_pS671=SIP1_pS131=SIP1_pS33=STB3_pS337=CIC1_pT15=NOT3…	MCM3_pS781=PEA2_pS230=NUP1_pS161=NPR1_pS357=CYK3_pS122=EDE1_pS249=EDE1_pS248=SWI5_pS664=GIN4_pS438=CIC1_pT15=NOT3_pT454=NOT3_pS307=CCR4_pT282pT285=GYP1_pS552=BCK2_pS44=SEC16_pS1515=	MCM3_pS781=NHA1_pS830=BDP1_pS164=BDP1_pT165=MOT2_pS360=NEW1_pS114pT118pT124=YGR054W_pS560pS564=TSC11_pS19=DCP2_pS725pS729=YGL140C_pT1169=VIP1_pS141=NRP1_pS630=NPR1_pS249=PUF2_pS246=TRM10_pS283=SLT2_pT190pY192=MSN4_pS279=IFH1_pS1041=TOD6_pS333=DOT6_pS456=YPK1_pS671=SIP1_pS131=SIP1_pS33=STB3_pS337=YMR295C_pS8=SSD1_pT482=LSB3_pT393pS397=LSB3_pT393pT396=HSL1_pT1210=SEG1_pS85=	-0.107636	0.0341644	-0.112784	-0.265533	-0.412981	0.207637	-0.005716	-0.187166	0.0599369	0.0247238	0.0807651	0.0582441	-0.47796	0.148439	0.00501409	0.205943	0.0399761	0.0367997	0.053471	0.211012	0.0823747	-0.0477848	0.0328196	0.190378	0.0603088	0.0317347	-0.0825251	-0.100711	-0.0569035	-0.0278426	-0.0285034	0.0279838	0.0196539	0.049721	0.00264175	-0.167949	-0.0450065	0.109538	1.4494	-0.063446	0.0071813	0.029926	0.00298087	0.0734207	0.200449	-0.102659
SEC16_pS759pS762	SEC16_pS759pS762=BDP1_pS164=DOT6_pS247=DOT6_pS245=MUK1_pS523=SEC16_pS759=SEC16_pS841=	SEC16_pS759pS762=BDP1_pS164=DOT6_pS247=DOT6_pS245=MUK1_pS523=SEC16_pS759=SEC16_pS841=	SEC16_pS759pS762=	-0.0916947	-0.0622027			-0.479049	-0.0945327	0.0230626	0.169249	-0.0240753		0.205147		0.16115	-0.325093	-0.0863733			-0.0445944	0.039739	-0.046644	-0.0789454	-0.333937	0.168089				0.0829934				0.00453959		-0.0550117		-0.0982234		0.0722176		0.524513	-0.0237468			0.00641584	-0.126906	-0.296197	-0.130042
NHA1_pS830	NHA1_pS830=BDP1_pS164=BUD3_pS1603=MSB1_pS874=NEW1_pS114pT118pT124=TIF3_pS71=TIF3_pS298=GIP3_pS143=GIP3_pS66=GIP3_pS68=ASK10_pS1095=ASK10_pS628=ASK10_pS627=ASK10_pY630=ASK10_pT1053=NBA1_pS177=NOP13_pS378=BNI1_pS19=TSC11_pS19=KEL1_pS23=MIA40_pS88pS89=AKL1_pT471=DCP2_pS725pS729=FRT1_pS228=YSP2_pS596=PCT1_pS16=PCT1_pS18=HAL5_pS233=HAL5_pS19=YGL140C_pT1169=IMH1_pT830=TIF35_pS168=TIF35_pS147=RTG3_pS259…	NHA1_pS830=BDP1_pS164=BUD3_pS1603=MSB1_pS874=NEW1_pS114pT118pT124=TIF3_pS71=TIF3_pS298=GIP3_pS143=GIP3_pS66=GIP3_pS68=ASK10_pS1095=ASK10_pS628=ASK10_pS627=ASK10_pY630=ASK10_pT1053=NBA1_pS177=NOP13_pS378=BNI1_pS19=TSC11_pS19=KEL1_pS23=AKL1_pT471=DCP2_pS725pS729=FRT1_pS228=YSP2_pS596=PCT1_pS16=PCT1_pS18=HAL5_pS233=HAL5_pS19=YGL140C_pT1169=IMH1_pT830=TIF35_pS168=TIF35_pS147=RTG3_pS259=SBE22_pS242=SB…	NHA1_pS830=MIA40_pS88pS89=CYK3_pS122=BOI2_pS523=SWI5_pS664=CCR4_pS278pT285=BCK2_pS44=HSL1_pS57=SEC16_pS1515=MCM3_pS781=	0.197671		0.501284	1.57545		-0.417946	0.42565	1.3805	-0.26719	-0.201544	-0.661476	-0.446036	1.14893	0.341675		-0.0432601	-0.0286104	-0.0324014	-0.567749		0.00818071	-0.203366	-0.204562	0.57659	-0.127872	-0.164841		-0.123231	-0.0401878	0.0563227	-0.19577	-0.326591		-0.0330056	0.00781718	0.513384	-0.0265336	-0.0229814		0.312682	-0.241429	0.20039	0.00818878	-0.216921	-0.607472	0.289636
PFK26_pS644	PFK26_pS644=BDP1_pS178=GIP3_pS143=TSC11_pS19=FRT1_pS34=NTH1_pS83=NTH1_pS21=SSK2_pS118=HAL5_pS233=YGL140C_pT1169=MSN2_pS633=MSN2_pS632=MSN4_pS263=MSN4_pT317pS319=TOD6_pS333=DOT6_pS247=DOT6_pS245=SIP1_pS33=YML119W_pS72=IDS2_pS148=IDS2_pS163=IDS2_pS166=MPT5_pS834=MPT5_pS838=MPT5_pT677=PMD1_pS1307=GIC2_pS345=NDC80_pT38=SEC4_pS8pS10=IGO2_pS106=ZRC1_pS387=GAT1_pS399=SPT5_pS1043=SPT5_pS1009=GIP4_pS534=S…	PFK26_pS644=BDP1_pS178=GIP3_pS143=TSC11_pS19=FRT1_pS34=NTH1_pS83=NTH1_pS21=SSK2_pS118=HAL5_pS233=YGL140C_pT1169=MSN2_pS633=MSN2_pS632=MSN4_pS263=MSN4_pT317pS319=TOD6_pS333=DOT6_pS247=DOT6_pS245=SIP1_pS33=YML119W_pS72=IDS2_pS148=IDS2_pS163=IDS2_pS166=MPT5_pS834=MPT5_pS838=MPT5_pT677=PMD1_pS1307=GIC2_pS345=NDC80_pT38=IGO2_pS106=ZRC1_pS387=GAT1_pS399=SPT5_pS1043=SPT5_pS1009=GIP4_pS534=SLA1_pS449=PUF…	PFK26_pS644=SEC4_pS8pS10=	0.0917002	-0.415168	0.524563	0.366806	0.142524	-0.0357194	-0.172518	0.148386	-0.0319413	-0.112667	-0.174956	-0.323167	1.58279	0.391529	0.389488	0.235188	0.0235131	1.05745e-05	0.0244937	-0.0326998	0.0568723	-0.151627	-0.146035	-0.0286266	-0.20082	0.0679354	0.465514	0.0124798	0.180422		0.0074705	-0.102347	-0.239236	-0.0605852	-0.146946		0.0450539	-0.186124		0.0904811	-0.00710846		-0.108959	-0.086324	-0.388931	0.0285667
BDP1_pS164	BDP1_pS164=BDP1_pS178=MSB1_pS874=NUP1_pS161=RGC1_pS1048=ASK10_pY630=YPK3_pS105=TSC11_pS19=SYH1_pS687=SSK2_pS118=RTG3_pS259=SBE22_pS242=WHI3_pS225=PUF2_pS246=CYK3_pS122=PAH1_pS773=SND1_pS542=GCD1_pS37=BOI2_pS523=BOI1_pS640=BOI1_pS578=BOI1_pS574=EPO1_pS681=MSC3_pS80=KIN1_pS677=TGL4_pS722=MTC1_pS339pS340=MSN2_pS451=MSN2_pS633=MSN2_pS632=MSN4_pS279=MSN4_pS488=MSN4_pS263=RGA2_pS707=ECM21_pS960=TOD6_pS…	BDP1_pS164=BDP1_pS178=MSB1_pS874=RGC1_pS1048=ASK10_pY630=YPK3_pS105=TSC11_pS19=SYH1_pS687=SSK2_pS118=RTG3_pS259=SBE22_pS242=WHI3_pS225=PUF2_pS246=PAH1_pS773=SND1_pS542=GCD1_pS37=BOI1_pS640=BOI1_pS578=BOI1_pS574=EPO1_pS681=MSC3_pS80=KIN1_pS677=TGL4_pS722=MTC1_pS339pS340=MSN2_pS451=MSN2_pS633=MSN2_pS632=MSN4_pS279=MSN4_pS488=MSN4_pS263=ECM21_pS960=TOD6_pS333=DOT6_pS247=DOT6_pS423=DOT6_pS245=DOT6_pS…	BDP1_pS164=NUP1_pS161=CYK3_pS122=BOI2_pS523=RGA2_pS707=YGR017W_pT144=BCK2_pS44=MCM3_pS781=	0.0848335	-0.0981137			0.059614	-0.171294		0.0409755	0.0221089		0.428861	0.288586	0.59639	-0.112097	0.0899197	0.0987016	0.0122978		0.0284834	-0.0607744	0.0868599	-0.361345	-0.0780982	0.0264587			0.263885	-0.12983	0.0432087	-0.0583175	-0.00723429		-0.0337351	0.111953	0.0369657	0.107224	-0.0308235					0.120237	0.126859	-0.219858	-0.365206	-0.203991
BDP1_pT180	BDP1_pT180=BDP1_pS178=YPK3_pS90=TSC11_pS19=TCB3_pS1346pT1350=MSC3_pS80=MSN2_pS451=MSN2_pS633=MSN2_pS632=MSN4_pS279=MSN4_pS263=MSN4_pT317pS319=NVJ2_pS669pT674=SIP1_pS33=YML119W_pS72=IDS2_pS148=IDS2_pS163=IDS2_pS169=IDS2_pS166=PMD1_pS1307=PMD1_pT818=PMD1_pS1668=RPA34_pS60=MLF3_pS320=GAT1_pS399=SLA1_pT993=PUF4_pS254=PUF4_pS256=	BDP1_pT180=BDP1_pS178=YPK3_pS90=TSC11_pS19=TCB3_pS1346pT1350=MSC3_pS80=MSN2_pS451=MSN2_pS633=MSN2_pS632=MSN4_pS279=MSN4_pS263=MSN4_pT317pS319=NVJ2_pS669pT674=SIP1_pS33=YML119W_pS72=IDS2_pS148=IDS2_pS163=IDS2_pS169=IDS2_pS166=PMD1_pS1307=PMD1_pT818=PMD1_pS1668=RPA34_pS60=MLF3_pS320=GAT1_pS399=SLA1_pT993=PUF4_pS254=PUF4_pS256=	BDP1_pT180=	0.0658424	-0.0245683	0.133013	0.0477706	-0.103723	0.0467603	-0.0521012	-0.187504	-0.106229	-0.04876	0.0309557	-0.0397864	0.199574	0.232476	0.248554	0.0119237	-0.0155006	0.0835367	-0.043685	-0.0218167	0.0834008	-0.101251	-0.0636173	-0.0190562	-0.0227873	-0.0111541	0.210248	-0.0480029	-0.000515109	0.0233494	0.00659936	-0.122808	-0.136469	0.0386248	0.0495895	0.0538509	-0.0751564	0.128955	0.382754	0.103003	-0.0282453	-0.0337959	0.0163764	-0.069932	-0.227524	-0.116067
CYC8_pS790	CYC8_pS790=VPS1_pS599=RSC2_pS682=NOC2_pS70=ABP1_pS183=ABP1_pS169=ABP1_pT157=SNF2_pS716=SHP1_pS315pS322=CBF5_pT378=THO1_pS78=RSC6_pT92=LEO1_pT374=PSP2_pS340=SPT2_pS173=STB3_pS9=RPA14_pS121=SPN1_pT15=	CYC8_pS790=VPS1_pS599=RSC2_pS682=NOC2_pS70=ABP1_pS183=ABP1_pS169=ABP1_pT157=SNF2_pS716=SHP1_pS315pS322=CBF5_pT378=THO1_pS78=RSC6_pT92=LEO1_pT374=PSP2_pS340=SPT2_pS173=STB3_pS9=RPA14_pS121=SPN1_pT15=	CYC8_pS790=	0.000838844	-0.0959499	-0.0605108	0.257305	0.131607	-0.131801	0.317431		0.0395811	0.0455357					-0.143955		0.0699262	-0.130635	0.0167364	-0.0210057				0.0952163	-0.015835	0.117805	0.162473	-0.0756858	-0.0402713	-0.0355828		-0.103079	0.0771159	-0.0254818		0.191974		-3.58004e-06	-0.0411149	-0.00146175	0.0481696	-0.0710121	-0.0647931	0.0320953	0.150216	-0.0620447
FUN12_pT386	FUN12_pT386=VPS1_pS599=TIF4632_pT196=RSC2_pS682=PAN1_pS1003=CDC60_pT142=YGR054W_pS564=ABP1_pS183=ABP1_pT157=MPP10_pS177=BAP2_pS16=HSC82_pS278=ZEO1_pT49=TOP2_pT1314=PCT1_pS346=ARP5_pT24=SUI3_pS112=SUI3_pT116=INP53_pS986=HRK1_pS528=GLY1_pT370=AIR1_pT21=AIR1_pT20=SHP1_pS315=SHP1_pS315pS322=SHP1_pS106pS108=TAF1_pS841=CBF5_pT378=THO1_pS78=CRN1_pT575=SPT2_pS173=VPS51_pS88=SRO9_pS422=HHO1_pS174=CRP1_pS3…	FUN12_pT386=VPS1_pS599=TIF4632_pT196=RSC2_pS682=PAN1_pS1003=CDC60_pT142=YGR054W_pS564=ABP1_pS183=ABP1_pT157=MPP10_pS177=BAP2_pS16=HSC82_pS278=ZEO1_pT49=TOP2_pT1314=PCT1_pS346=ARP5_pT24=SUI3_pS112=SUI3_pT116=INP53_pS986=HRK1_pS528=GLY1_pT370=AIR1_pT21=AIR1_pT20=SHP1_pS315=SHP1_pS315pS322=SHP1_pS106pS108=TAF1_pS841=CBF5_pT378=THO1_pS78=CRN1_pT575=SPT2_pS173=VPS51_pS88=SRO9_pS422=HHO1_pS174=CRP1_pS3…	FUN12_pT386=		0.0986254			0.304259	-0.0191647	0.574253	0.120662	0.00603614		0.041536	-0.108201			-0.0419123	0.173945		0.119029		-0.21415		-0.568668					0.112874			-0.0779556	0.0156227	-0.113362	-0.153621		-0.442103	0.327917			-0.434563	0.0479124	-0.0364361	0.192267		0.0173786
MDN1_pT4388	MDN1_pT4388=VPS1_pS599=TIF4632_pT196=TIF4631_pS163=RSC2_pS682=NOC2_pS70=CHD1_pT1306=CDC60_pT142=ABP1_pS183=ABP1_pT157=ABP1_pT181pS183=BUD4_pT261=SNF2_pS716=APA1_pT60=ETT1_pS41=SEC27_pT829=SUI3_pS92=INP53_pS986=MAM3_pS527=NUP100_pS763=PUP2_pS56=SHP1_pS315=SHP1_pS315pS322=SHP1_pT107pS108=SHP1_pS106pT107=AIM21_pS576=CBF5_pT378=SPT16_pS460=PRP43_pS38=THO1_pS78=EFG1_pS211=UBP3_pS335=MSC3_pS648=CRN1_pS…	MDN1_pT4388=VPS1_pS599=TIF4632_pT196=TIF4631_pS163=RSC2_pS682=NOC2_pS70=CHD1_pT1306=CDC60_pT142=ABP1_pS183=ABP1_pT157=ABP1_pT181pS183=SNF2_pS716=APA1_pT60=ETT1_pS41=SEC27_pT829=SUI3_pS92=INP53_pS986=MAM3_pS527=NUP100_pS763=PUP2_pS56=SHP1_pS315=SHP1_pS315pS322=SHP1_pT107pS108=SHP1_pS106pT107=AIM21_pS576=CBF5_pT378=SPT16_pS460=PRP43_pS38=THO1_pS78=EFG1_pS211=UBP3_pS335=MSC3_pS648=CRN1_pS454pS456=TE…	MDN1_pT4388=BUD4_pT261=	-0.0472687		-0.0493294	0.801996	0.517322	-0.176089	-0.167462	0.313109	0.0851283	-0.000253298	0.118667	0.114171	0.957578	0.00806922		0.15573	0.241887	0.129476	0.0464375		0.0817965	-0.340131	-0.143445	-0.148579	-0.0963255	0.106597		-0.106088	0.08047	-0.10338	-0.264683	-0.0247231		0.187157	-0.53594	0.0798065	-0.0765644	-0.0594902	-0.104596	-0.120442	-0.113081	0.0346893	0.312274	0.0352709	0.0234966	-0.0859209
[truncated: 3,762 more rows]
[truncated: 64 more columns]
