# Supplementary material for: Investigation of Proteomic and Phosphoproteomic Responses to Signaling Network Perturbations Reveals Functional Pathway Organizations in Yeast
Source: Cell Rep. Author manuscript; Available in PMC 2020 Jul 26. (PMC7382779; doi:10.1016/j.celrep.2019.10.034)
Supplement: Table S1 [file NIHMS1605463-supplement-Table_S1.xlsx]

## Sheet: 110 strains
Table S1. List of 110 yeast kinase and phosphatase deletion strains. Related to Figure 1.
Gene Symbol	SGD ID	Systematic Name	Uniprot Entry	Kinase/Phosphatase
AKL1	S000000263	YBR059C	P38080	Kinase catalytic subunit
ALK1	S000002989	YGL021W	P43633	Kinase catalytic subunit
BCK1	S000003631	YJL095W	Q01389	Kinase catalytic subunit
BUB1	S000003420	YGR188C	P41695	Kinase catalytic subunit
BUD32	S000003494	YGR262C	P53323	Kinase catalytic subunit
CKA1	S000001297	YIL035C	P15790	Kinase catalytic subunit
CKA2	S000005587	YOR061W	P19454	Kinase catalytic subunit
CLA4	S000005242	YNL298W	P48562	Kinase catalytic subunit
CMK1	S000001910	YFR014C	P27466	Kinase catalytic subunit
CMK2	S000005376	YOL016C	P22517	Kinase catalytic subunit
CMP2	S000004521	YML057W	P14747	Phosphatase catalytic subunit
CNA1	S000004425	YLR433C	P23287	Phosphatase catalytic subunit
CTK1	S000001622	YKL139W	Q03957	Kinase catalytic subunit
DBF2	S000003324	YGR092W	P22204	Kinase catalytic subunit
DBF20	S000006315	YPR111W	P32328	Kinase catalytic subunit
DUN1	S000002259	YDL101C	P39009	Kinase catalytic subunit
ELM1	S000001531	YKL048C	P32801	Kinase catalytic subunit
ENV7	S000006157	YPL236C	Q12003	Kinase catalytic subunit
FPK1	S000005330	YNR047W	P53739	Kinase catalytic subunit
FUS3	S000000112	YBL016W	P16892	Kinase catalytic subunit
HAL5	S000003701	YJL165C	P38970	Kinase catalytic subunit
HOG1	S000004103	YLR113W	P32485	Kinase catalytic subunit
HRK1	S000005793	YOR267C	Q08732	Kinase catalytic subunit
HSL1	S000001584	YKL101W	P34244	Kinase catalytic subunit
IKS1	S000003593	YJL057C	P47042	Kinase catalytic subunit
IME2	S000003642	YJL106W	P32581	Kinase catalytic subunit
ISR1	S000006310	YPR106W	Q06098	Kinase catalytic subunit
KCC4	S000000529	YCL024W	P25389	Kinase catalytic subunit
KDX1	S000001644	YKL161C	P36005	Kinase catalytic subunit
KIN1	S000002529	YDR122W	P13185	Kinase catalytic subunit
KIN2	S000004086	YLR096W	P13186	Kinase catalytic subunit
KIN4	S000005759	YOR233W	Q01919	Kinase catalytic subunit
KIN82	S000000687	YCR091W	P25341	Kinase catalytic subunit
KKQ8	S000001651	YKL168C	P36004	Kinase catalytic subunit
KNS1	S000003942	YLL019C	P32350	Kinase catalytic subunit
KSP1	S000001124	YHR082C	P38691	Kinase catalytic subunit
KSS1	S000003272	YGR040W	P14681	Kinase catalytic subunit
LTP1	S000006277	YPR073C	P40347	Phosphatase catalytic subunit
MCK1	S000005251	YNL307C	P21965	Kinase catalytic subunit
MEK1	S000005878	YOR351C	P24719	Kinase catalytic subunit
MKK1	S000005757	YOR231W	P32490	Kinase catalytic subunit
MKK2	S000006061	YPL140C	P32491	Kinase catalytic subunit
MRK1	S000002237	YDL079C	P50873	Kinase catalytic subunit
NPR1	S000005127	YNL183C	P22211	Kinase catalytic subunit
OCA1	S000005043	YNL099C	P50946	Phosphatase catalytic subunit
PBS2	S000003664	YJL128C	P08018	Kinase catalytic subunit
PKH1	S000002898	YDR490C	Q03407	Kinase catalytic subunit
PKH2	S000005460	YOL100W	Q12236	Kinase catalytic subunit
PKH3	S000002874	YDR466W	Q03306	Kinase catalytic subunit
PKP1	S000001304	YIL042C	P40530	Kinase catalytic subunit
PKP2	S000003027	YGL059W	P53170	Kinase catalytic subunit
PPH21	S000002292	YDL134C	P23594	Phosphatase catalytic subunit
PPH22	S000002347	YDL188C	P23595	Phosphatase catalytic subunit
PPH3	S000002482	YDR075W	P32345	Phosphatase catalytic subunit
PPS1	S000000480	YBR276C	P38148	Phosphatase catalytic subunit
PPT1	S000003355	YGR123C	P53043	Phosphatase catalytic subunit
PPZ1	S000004478	YML016C	P26570	Phosphatase catalytic subunit
PPZ2	S000002844	YDR436W	P33329	Phosphatase catalytic subunit
PRK1	S000001357	YIL095W	P40494	Kinase catalytic subunit
PRR1	S000001599	YKL116C	P28708	Kinase catalytic subunit
PRR2	S000002373	YDL214C	Q12310	Kinase catalytic subunit
PSK2	S000005405	YOL045W	Q08217	Kinase catalytic subunit
PSR1	S000003933	YLL010C	Q07800	Phosphatase catalytic subunit
PSR2	S000004009	YLR019W	Q07949	Phosphatase catalytic subunit
PTC1	S000002164	YDL006W	P35182	Phosphatase catalytic subunit
PTC2	S000000891	YER089C	P39966	Phosphatase catalytic subunit
PTC3	S000000152	YBL056W	P34221	Phosphatase catalytic subunit
PTC4	S000000329	YBR125C	P38089	Phosphatase catalytic subunit
PTC5	S000005616	YOR090C	Q12511	Phosphatase catalytic subunit
PTC7	S000001118	YHR076W	P38797	Phosphatase catalytic subunit
PTK2	S000003820	YJR059W	P47116	Kinase catalytic subunit
PTP1	S000002389	YDL230W	P25044	Phosphatase catalytic subunit
PTP3	S000000877	YER075C	P40048	Phosphatase catalytic subunit
RCK1	S000003126	YGL158W	P38622	Kinase catalytic subunit
RCK2	S000004238	YLR248W	P38623	Kinase catalytic subunit
RIM11	S000004747	YMR139W	P38615	Kinase catalytic subunit
RIM15	S000001861	YFL033C	P43565	Kinase catalytic subunit
RTK1	S000002183	YDL025C	Q12100	Kinase catalytic subunit
SAT4	S000000601	YCR008W	P25333	Kinase catalytic subunit
SCH9	S000001248	YHR205W	P11792	Kinase catalytic subunit
SCY1	S000003051	YGL083W	P53009	Kinase catalytic subunit
SDP1	S000001375	YIL113W	P40479	Phosphatase catalytic subunit
SIT4	S000002205	YDL047W	P20604	Phosphatase catalytic subunit
SIW14	S000004977	YNL032W	P53965	Phosphatase catalytic subunit
SKM1	S000005473	YOL113W	Q12469	Kinase catalytic subunit
SKS1	S000005947	YPL026C	Q12505	Kinase catalytic subunit
SKY1	S000004829	YMR216C	Q03656	Kinase catalytic subunit
SLT2	S000001072	YHR030C	Q00772	Kinase catalytic subunit
SMK1	S000006258	YPR054W	P41808	Kinase catalytic subunit
SSK2	S000005314	YNR031C	P53599	Kinase catalytic subunit
SSK22	S000000669	YCR073C	P25390	Kinase catalytic subunit
STE11	S000004354	YLR362W	P23561	Kinase catalytic subunit
STE7	S000002318	YDL159W	P06784	Kinase catalytic subunit
SWE1	S000003723	YJL187C	P32944	Kinase catalytic subunit
TDA1	S000004905	YMR291W	Q03533	Kinase catalytic subunit
TEL1	S000000184	YBL088C	P38110	Kinase catalytic subunit
TOR1	S000003827	YJR066W	P35169	Kinase catalytic subunit
TOS3	S000003147	YGL179C	P43637	Kinase catalytic subunit
TPK2	S000006124	YPL203W	P06245	Kinase catalytic subunit
TPK3	S000001649	YKL166C	P05986	Kinase catalytic subunit
VHS1	S000002655	YDR247W	Q03785	Kinase catalytic subunit
YCH1	S000003435	YGR203W	P42937	Phosphatase catalytic subunit
YCK1	S000001177	YHR135C	P23291	Kinase catalytic subunit
YCK2	S000005098	YNL154C	P23292	Kinase catalytic subunit
YGK3	S000005488	YOL128C	Q12222	Kinase catalytic subunit
YPK1	S000001609	YKL126W	P12688	Kinase catalytic subunit
YPK2	S000004710	YMR104C	P18961	Kinase catalytic subunit
YPK3	S000000232	YBR028C	P38070	Kinase catalytic subunit
YPL150W	S000006071	YPL150W	Q12152	Kinase catalytic subunit
YVH1	S000001465	YIR026C	Q02256	Phosphatase catalytic subunit
