# Supplementary material for: Investigation of Proteomic and Phosphoproteomic Responses to Signaling Network Perturbations Reveals Functional Pathway Organizations in Yeast
Source: Cell Rep. Author manuscript; Available in PMC 2020 Jul 26. (PMC7382779; doi:10.1016/j.celrep.2019.10.034)
Supplement: Table S6 [file NIHMS1605463-supplement-Table_S6.xlsx]

## Sheet: Tab and Column Descriptions
Table S6. Protein covariance network and results of gene ontology enrichment analysis on neighbors of each node using uniprot biological pathway database, KEGG pathway database, SGD protein complex database and SGD slim cellular component database. Related to Figure 6.
"Protein Covariance Network" tab contains protein covariance network file.
"Protein Quantifications" tab contains quantification results for all proteins in protein covariance network. "Node" indicates individual protein in the covariance network. "All Neighbors" denotes all correlated proteins. "Positive Neighbors" denotes all positively correlated proteins. "Negative Neighbors" denotes all negatively correlated proteins. Values are log2-ratios.
"GO Uniprot bp" tab contains GO enrichment analysis of positively correlated neighbors of each node using Uniprot biological pathway database
"GO KEGG" tab contains GO enrichment analysis of positively correlated neighbors of each node using KEGG pathway database
"GO SGD PC" tab contains GO enrichment analysis of positively correlated neighbors of each node using SGD protein complex database
"GO SGD slimC" tab contains GO enrichment analysis of positively correlated neighbors of each node using SGD slim cellular component database

## Sheet: Protein Covariance Network
Gene Symbol	Gene Symbol	Pearson r	Adjusted p-val
ENO1	TDH1	0.71233	0
DPS1	KRS1	0.728019	0
PSD1	FMP52	-0.785353	0
GSY2	GSY1	0.77954	0
FMP52	SGT2	0.722287	0
ARO3	TRP4	0.760715	0
RRP15	SPN1	0.81223	0
GSY2	ALD4	0.786325	0
FMP52	CDC48	0.762847	0
GCS1	STE23	-0.766404	0
CCT6	YEF3	0.738008	0
KRS1	YEF3	0.858676	0
FMP52	YEF3	-0.712415	0
CDC48	YEF3	-0.733774	0
SNU71	PNP1	0.741998	0
CCP1	PNP1	0.725145	0
GCS1	PNP1	0.754715	0
STE23	PNP1	-0.710304	0
CCT6	GCN1	0.748514	0
KRS1	GCN1	0.708754	0
FMP52	GCN1	-0.72789	0
VAC14	GCN1	0.826078	0
YEF3	GCN1	0.807172	0
PNP1	GCN1	-0.812967	0
CCT6	NAM7	0.784567	0
KRS1	NAM7	0.761966	0
VAC14	NAM7	0.730193	0
YEF3	NAM7	0.805419	0
PNP1	NAM7	-0.748312	0
GCN1	NAM7	0.940444	0
KRS1	SSB1	0.738401	0
YEF3	SSB1	0.730561	0
SSA3	SSA4	0.754542	0
STI1	SSA2	0.720458	0
GCN1	KAR2	-0.734916	0
ARO3	RIB3	0.747717	0
TRP4	RIB3	0.789052	0
APL3	ILV2	-0.707654	0
ARO4	ILV2	0.723813	0
SDH3	ATP18	0.803512	0
ATP5	ATP18	0.849834	0
ATP18	MRM1	0.739571	0
CCT6	ROK1	0.703476	0
RRP1	ROK1	0.703019	0
YEF3	ROK1	0.704151	0
GCN1	ROK1	0.800445	0
NAM7	ROK1	0.840321	0
KAR2	ROK1	-0.726911	0
ATP5	IMG2	0.764957	0
KRS1	PDI1	-0.730149	0
YEF3	PDI1	-0.731507	0
PUT2	PDI1	0.710973	0
HSH155	ARP8	0.791062	0
SEN1	ARP8	0.731262	0
TDH2	PFK2	0.791429	0
NAM7	PFK2	0.716164	0
TDH2	PFK1	0.769686	0
GCN1	PFK1	0.767095	0
NAM7	PFK1	0.775662	0
PFK2	PFK1	0.951919	0
ATP5	QCR6	0.806965	0
ATP18	QCR6	0.708543	0
PNP1	YML079W	0.739911	0
GCN1	YML079W	-0.714399	0
PFK1	YML079W	-0.708105	0
RRP1	PUS7	0.730062	0
HSH155	DIS3	0.783358	0
NUP145	DIS3	0.746595	0
ARP8	DIS3	0.7281	0
GSY2	CTT1	0.751356	0
GCS1	PAN6	0.720723	0
PNP1	PAN6	0.819917	0
RRP1	RNT1	0.775648	0
ROK1	RNT1	0.776361	0
SEN1	INO80	0.763969	0
ARP8	INO80	0.743481	0
KRS1	ASC1	0.748945	0
YEF3	ASC1	0.8307	0
SSB1	ASC1	0.716322	0
KAR2	HBS1	-0.733919	0
GSY2	ALD3	0.706135	0
CTT1	ALD3	0.952166	0
SEC6	RPN2	0.735708	0
PSD1	FAS1	0.715379	0
FMP52	FAS1	-0.704821	0
SGT2	FAS1	-0.774097	0
VAC14	FAS1	0.720908	0
YEF3	FAS1	0.738915	0
GCN1	FAS1	0.815189	0
NAM7	FAS1	0.730534	0
FAS2	FAS1	0.734252	0
PFK1	FAS1	0.746392	0
YML079W	FAS1	-0.734117	0
FAS1	ACC1	0.837407	0
SDH3	SDH1	0.855027	0
ATP5	SDH1	0.897591	0
ATP18	SDH1	0.862013	0
QCR6	SDH1	0.871019	0
ARO3	NUP159	0.738765	0
TRP4	NUP159	0.730718	0
ATP5	MRPS18	0.786216	0
ATP18	MRPS18	0.804849	0
MRM1	MRPS18	0.700932	0
IMG2	MRPS18	0.731889	0
MRPL1	MRPS18	0.751941	0
SDH1	MRPS18	0.734596	0
SDH3	COR1	0.738275	0
ATP5	COR1	0.944819	0
ATP18	COR1	0.857126	0
IMG2	COR1	0.733881	0
QCR6	COR1	0.842786	0
SDH1	COR1	0.936214	0
MRPS18	COR1	0.7674	0
GCN1	AHK1	0.744324	0
NAM7	AHK1	0.740589	0
CTT1	PIL1	0.706632	0
KRS1	LSP1	-0.720018	0
GSY2	LSP1	0.775725	0
ALD4	LSP1	0.718757	0
CTT1	LSP1	0.77482	0
ALD3	LSP1	0.742699	0
FSF1	LSP1	-0.710343	0
PIL1	LSP1	0.739171	0
VAC14	CPA2	-0.761413	0
PNP1	CPA2	0.735604	0
ILV2	CPA2	0.710838	0
YEF3	FKS1	0.734474	0
FAS2	FKS1	0.728603	0
FAS1	FKS1	0.817051	0
APL3	MNN2	0.721742	0
KRS1	RPL28	0.711107	0
YEF3	RPL28	0.777801	0
ASC1	RPL28	0.740253	0
CPA2	RPL28	-0.723967	0
KRS1	YKL091C	-0.706162	0
GSY2	YKL091C	0.718349	0
RNT1	YKL091C	-0.746697	0
ROK1	PST2	-0.704251	0
NOP12	PST2	-0.702224	0
PUS7	PST2	-0.740239	0
RNT1	PST2	-0.738832	0
UGA1	PST2	0.722854	0
GSC2	HIS1	-0.741234	0
PST2	HIS1	-0.70168	0
PDI1	PRY2	0.709974	0
GSY2	HXT7	0.790292	0
GSY1	HXT7	0.831784	0
CTT1	HXT5	0.700766	3.45055e-05
SDH3	RPM2	0.761827	0
ATP5	RPM2	0.733635	0
ATP18	RPM2	0.805815	0
SDH1	RPM2	0.790647	0
MRPS18	RPM2	0.738962	0
COR1	RPM2	0.771234	0
CCT6	RPL7A	0.71638	0
KRS1	RPL7A	0.726101	0
YEF3	RPL7A	0.791805	0
PNP1	RPL7A	-0.758786	0
GCN1	RPL7A	0.708636	0
ASC1	RPL7A	0.715237	0
RPL28	RPL7A	0.81644	0
ENO2	RPL7B	0.715589	0
VAC14	RVB2	-0.850514	0
TIF5	RVB2	0.706332	0
PNP1	RVB2	0.707028	0
GCN1	RVB2	-0.876617	0
NAM7	RVB2	-0.808134	0
KAR2	RVB2	0.773918	0
PFK1	RVB2	-0.702288	0
YML079W	RVB2	0.707807	0
FAS1	RVB2	-0.716666	0
RAD23	RVB2	0.738966	0
ALD5	TCB1	-0.713121	0
GCS1	TCB1	-0.729955	0
PAN6	TCB1	-0.764924	0
MNN2	TCB1	0.718605	0
DPS1	TCB2	0.747514	0
STI1	ILV5	0.700279	0
SSA2	ILV5	0.734795	0
APL3	MYO4	0.712856	0
VAC14	MYO4	0.72162	0
GCS1	MYO4	-0.736256	0
PNP1	MYO4	-0.732762	0
GCN1	MYO4	0.835769	0
NAM7	MYO4	0.77137	0
RVB2	MYO4	-0.715074	0
SNU71	MYO2	-0.728081	0
CCP1	MYO2	-0.710774	0
VAC14	MYO2	0.791552	0
GCS1	MYO2	-0.769638	0
STE23	MYO2	0.74453	0
PNP1	MYO2	-0.795616	0
GCN1	MYO2	0.805498	0
NAM7	MYO2	0.763666	0
SEC6	MYO2	0.748477	0
BCH2	MYO2	0.725897	0
RPL7B	MYO2	0.700695	0
MYO4	MYO2	0.797209	0
GCS1	MCM4	0.767658	0
TIF5	MCM4	0.781827	0
PNP1	MCM4	0.778242	0
GCN1	MCM4	-0.84902	0
NAM7	MCM4	-0.781082	0
AHK1	MCM4	-0.732038	0
BCH2	MCM4	-0.701721	0
RVB2	MCM4	0.803642	0
MYO4	MCM4	-0.769784	0
MYO2	MCM4	-0.769681	0
NUP145	MCM6	0.713518	0
PFK2	CDC28	-0.809057	0
PFK1	CDC28	-0.842634	0
GCS1	PHO85	0.852603	0
GSY2	AYR1	0.727088	0
CCT6	ARB1	0.816722	0
KRS1	ARB1	0.819569	0
FMP52	ARB1	-0.736382	0
CDC48	ARB1	-0.733623	0
YEF3	ARB1	0.932998	0
PNP1	ARB1	-0.734311	0
GCN1	ARB1	0.802395	0
NAM7	ARB1	0.810139	0
ROK1	ARB1	0.735162	0
ASC1	ARB1	0.762497	0
FAS1	ARB1	0.705513	0
FKS1	ARB1	0.725446	0
RPL28	ARB1	0.773213	0
RPL7A	ARB1	0.74362	0
YEF3	THI6	-0.70237	0
PNP1	THI6	0.725972	0
GCN1	THI6	-0.853036	0
NAM7	THI6	-0.805086	0
ROK1	THI6	-0.731893	0
FAS1	THI6	-0.718649	0
RVB2	THI6	0.749047	0
MCM4	THI6	0.758264	0
ARB1	THI6	-0.712292	0
FMP52	MLP2	0.728344	0
SGT2	MLP2	0.727627	0
VAC14	MLP2	-0.7129	0
FAS1	MLP2	-0.765951	0
FKS1	MLP2	-0.751785	0
KRS1	YBR238C	0.803721	0
YEF3	YBR238C	0.732124	0
ASC1	YBR238C	0.7097	0
RPL7A	YBR238C	0.747209	0
DPS1	GIS1	-0.744425	0
KRS1	GIS1	-0.747781	0
GSY2	GIS1	0.714826	0
LSP1	GIS1	0.838445	0
TCB2	GIS1	-0.768632	0
VAC14	SLA2	0.737019	0
GCN1	SLA2	0.708063	0
FAS1	SLA2	0.719262	0
CDC28	VPS27	0.709266	0
MYO4	NSP1	-0.746247	0
MYO2	NSP1	-0.76739	0
VAC14	IML2	0.741421	0
MYO2	IML2	0.752338	0
MCM4	IML2	-0.716511	0
SLA2	IML2	0.76587	0
RPO31	DIP2	0.719248	0
FUN30	DIP2	0.713396	0
HSH155	DIP2	0.797925	0
SEN1	DIP2	0.709143	0
NUP145	DIP2	0.735315	0
ARP8	DIP2	0.770739	0
DIS3	DIP2	0.826956	0
INO80	DIP2	0.727895	0
PFK1	DDL1	-0.738371	0
YEF3	SEC9	-0.743129	0
GCN1	SEC9	-0.883541	0
NAM7	SEC9	-0.848654	0
KAR2	SEC9	0.701188	0
ROK1	SEC9	-0.749902	0
PFK1	SEC9	-0.78793	0
FAS1	SEC9	-0.793457	0
RVB2	SEC9	0.760757	0
MYO4	SEC9	-0.754098	0
MYO2	SEC9	-0.750007	0
MCM4	SEC9	0.743125	0
CDC28	SEC9	0.741586	0
THI6	SEC9	0.743662	0
ATP18	MDL1	0.722829	0
DPS1	MAS1	-0.722065	0
KRS1	MAS1	-0.713183	0
IMG2	MAS1	0.801845	0
TCB2	MAS1	-0.730723	0
GIS1	MAS1	0.709113	0
KRS1	GUS1	0.782635	0
PAF1	ALO1	-0.752631	0
MNN2	ALO1	0.721763	0
YDR239C	ALO1	-0.706219	0
MYO2	ALO1	0.738874	0
KRS1	PXR1	0.729366	0
CDC48	PXR1	-0.712353	0
RRP1	PXR1	0.720162	0
YEF3	PXR1	0.76461	0
GCN1	PXR1	0.824057	0
NAM7	PXR1	0.829988	0
KAR2	PXR1	-0.74843	0
ROK1	PXR1	0.884124	0
PFK1	PXR1	0.714834	0
RNT1	PXR1	0.773035	0
RVB2	PXR1	-0.77493	0
ARB1	PXR1	0.765008	0
THI6	PXR1	-0.702664	0
SEC9	PXR1	-0.763217	0
PIS1	IRC24	0.715264	0
MTG2	MYO1	0.701338	0
GCS1	ADH4	-0.714283	0
PHO85	ADH4	-0.751774	0
SSD1	BGL2	0.743246	0
CDC48	PIM1	0.795773	0
PDI1	PIM1	0.780787	0
CCT6	CDC39	0.715545	0
APL3	CDC39	0.742416	0
VAC14	CDC39	0.761295	0
PNP1	CDC39	-0.829015	0
GCN1	CDC39	0.839687	0
NAM7	CDC39	0.762659	0
FZO1	CDC39	0.729596	0
CPA2	CDC39	-0.729499	0
MNN2	CDC39	0.739622	0
BCH2	CDC39	0.722487	0
RPL7A	CDC39	0.70121	0
RVB2	CDC39	-0.728494	0
TCB1	CDC39	0.719771	0
MYO4	CDC39	0.877807	0
MYO2	CDC39	0.856822	0
MCM4	CDC39	-0.795864	0
MLP2	CDC39	-0.702135	0
NSP1	CDC39	-0.738427	0
FUN12	CDC39	0.720205	0
DAK1	TPK1	0.724245	0
UGA1	TPK1	0.757903	0
AYR1	TPK1	0.76957	0
DIS3	TPK3	0.713317	0
VMA6	TPK3	0.728743	0
CCT6	TOR1	0.716871	0
VAC14	TOR1	0.866545	0
YEF3	TOR1	0.777061	0
GCN1	TOR1	0.845507	0
NAM7	TOR1	0.778878	0
EFR3	TOR1	0.719196	0
CPA2	TOR1	-0.779707	0
FKS1	TOR1	0.719823	0
RVB2	TOR1	-0.778811	0
MYO4	TOR1	0.70244	0
MYO2	TOR1	0.744135	0
ARB1	TOR1	0.787114	0
CDC39	TOR1	0.800031	0
VAC14	TOR2	0.795197	0
TOR1	TOR2	0.702812	0
PNP1	RPL14B	-0.763018	0
CPA2	RPL14B	-0.714328	0
RPL28	RPL14B	0.782183	0
RPL7A	RPL14B	0.734309	0
ARB1	RPL14B	0.71273	0
FUN12	RPL14B	0.714136	0
KRS1	RPL14A	0.819906	0
SNU71	RPL14A	-0.711413	0
YEF3	RPL14A	0.880905	0
ASC1	RPL14A	0.82191	0
FKS1	RPL14A	0.704218	0
RPL28	RPL14A	0.882988	0
RPL7A	RPL14A	0.820672	0
ARB1	RPL14A	0.8401	0
YBR238C	RPL14A	0.770314	0
TOR1	RPL14A	0.700192	0
RPL14B	RPL14A	0.735925	0
ILV2	LYS1	0.713071	0
FAS1	LYS1	-0.70644	0
CPA2	LYS1	0.780576	0
FKS1	LYS1	-0.707363	0
THI6	LYS1	0.717271	0
MLP2	LYS1	0.711319	0
PXR1	SDA1	0.722934	0
ARP8	YTA7	0.738472	0
PST2	BMS1	-0.701684	0
CCP1	ERG27	-0.789926	0
GCN1	ERG27	0.713027	0
BCH2	ERG27	0.700109	0
MCM4	ERG27	-0.798541	0
CDC39	ERG27	0.7228	0
NAM7	PSK2	0.70285	0
PFK2	PSK2	0.706738	0
PFK1	PSK2	0.744587	0
SEC9	PSK2	-0.7081	0
TCB1	PSK1	0.720497	0
CCT6	YLR419W	0.816197	0
GCS1	YLR419W	-0.706943	0
YEF3	YLR419W	0.75222	0
PNP1	YLR419W	-0.792897	0
GCN1	YLR419W	0.846757	0
NAM7	YLR419W	0.801659	0
RPL7A	YLR419W	0.747732	0
TCB1	YLR419W	0.743513	0
MYO4	YLR419W	0.813867	0
MYO2	YLR419W	0.759953	0
MCM4	YLR419W	-0.775773	0
ARB1	YLR419W	0.757048	0
THI6	YLR419W	-0.745825	0
CDC39	YLR419W	0.888092	0
TOR1	YLR419W	0.783956	0
RPO31	URB1	0.812575	0
HSH155	URB1	0.728184	0
SEN1	URB1	0.71779	0
ARP8	URB1	0.718451	0
INO80	URB1	0.751661	0
DIP2	URB1	0.860244	0
DIS3	PRP28	0.758922	0
KRS1	FAA3	0.719677	0
FMP52	FAA3	-0.742946	0
YEF3	FAA3	0.803857	0
GCN1	FAA3	0.787958	0
NAM7	FAA3	0.79431	0
FAS1	FAA3	0.70137	0
MYO2	FAA3	0.75009	0
ARB1	FAA3	0.792448	0
YBR238C	FAA3	0.727208	0
SEC9	FAA3	-0.800687	0
TOR1	FAA3	0.716066	0
RPL14A	FAA3	0.775475	0
GSY1	FAA1	0.829607	0
CCT6	FAA4	0.737874	0
KRS1	FAA4	0.729767	0
VAC14	FAA4	0.708668	0
YEF3	FAA4	0.712994	0
PNP1	FAA4	-0.768231	0
GCN1	FAA4	0.869537	0
NAM7	FAA4	0.863894	0
ROK1	FAA4	0.735934	0
EFR3	FAA4	0.736526	0
PFK2	FAA4	0.709703	0
PFK1	FAA4	0.739189	0
RPL7A	FAA4	0.707607	0
RVB2	FAA4	-0.745697	0
MYO4	FAA4	0.723734	0
MYO2	FAA4	0.755581	0
MCM4	FAA4	-0.77821	0
ARB1	FAA4	0.71434	0
THI6	FAA4	-0.705183	0
GIS1	FAA4	-0.739199	0
SEC9	FAA4	-0.78075	0
PXR1	FAA4	0.793393	0
CDC39	FAA4	0.756641	0
TOR1	FAA4	0.723276	0
ERG27	FAA4	0.758278	0
YLR419W	FAA4	0.752723	0
FMP52	YLL032C	-0.720721	0
GCN1	YLL032C	0.819161	0
NAM7	YLL032C	0.793631	0
ROK1	YLL032C	0.71086	0
BCH2	YLL032C	0.73095	0
RVB2	YLL032C	-0.709742	0
MYO2	YLL032C	0.730676	0
MCM4	YLL032C	-0.74785	0
SEC9	YLL032C	-0.719358	0
CDC39	YLL032C	0.788541	0
TOR1	YLL032C	0.76095	0
YLR419W	YLL032C	0.807152	0
FAA4	YLL032C	0.729852	0
PFK1	SPE1	0.702819	0
FAA3	SPE1	0.703152	0
NUP159	CSL4	0.759672	0
RPO31	MDN1	0.851629	0
ROK1	MDN1	0.74447	0
DIP2	MDN1	0.766636	0
URB1	MDN1	0.814362	0
PIL1	EIS1	0.761646	0
LSP1	EIS1	0.848289	0
SDH3	CYT1	0.889628	0
ATP5	CYT1	0.862758	0
ATP18	CYT1	0.905878	0
QCR6	CYT1	0.792769	0
SDH1	CYT1	0.940979	0
MRPS18	CYT1	0.730309	0
COR1	CYT1	0.883056	0
RPM2	CYT1	0.783478	0
MCT1	YMC1	0.777672	0
PUS7	RSA3	0.72841	0
URA2	MET6	0.749927	0
HSH155	NUP170	0.702807	0
ARP8	NUP170	0.749805	0
DIP2	NUP170	0.739217	0
URB1	NUP170	0.771815	0
TRP4	CAB3	0.700134	0
NUP159	CAB3	0.731871	0
ILV2	ATG2	-0.714937	0
SNU71	ARG7	0.709438	0
CCP1	ARG7	0.709322	0
VAC14	ARG7	-0.802679	0
STE23	ARG7	-0.718216	0
PNP1	ARG7	0.857472	0
GCN1	ARG7	-0.756338	0
ILV2	ARG7	0.78346	0
PAN6	ARG7	0.80672	0
CPA2	ARG7	0.885594	0
RVB2	ARG7	0.75699	0
TCB1	ARG7	-0.7572	0
MYO4	ARG7	-0.731304	0
MYO2	ARG7	-0.766535	0
MCM4	ARG7	0.734605	0
SLA2	ARG7	-0.705308	0
CDC39	ARG7	-0.779885	0
TOR1	ARG7	-0.728919	0
TOR2	ARG7	-0.733413	0
RPL14B	ARG7	-0.722637	0
LYS1	ARG7	0.776385	0
YLR419W	ARG7	-0.726344	0
ARP8	SPT6	0.773796	0
INO80	SPT6	0.711532	0
YTA7	SPT6	0.844708	0
CCT6	SKI3	0.779686	0
VAC14	SKI3	0.794546	0
YEF3	SKI3	0.793619	0
PNP1	SKI3	-0.738078	0
GCN1	SKI3	0.835008	0
NAM7	SKI3	0.774753	0
EFR3	SKI3	0.713801	0
CPA2	SKI3	-0.746975	0
FKS1	SKI3	0.712683	0
RPL28	SKI3	0.751497	0
RPL7A	SKI3	0.757085	0
RVB2	SKI3	-0.702465	0
MYO4	SKI3	0.722937	0
MYO2	SKI3	0.755465	0
ARB1	SKI3	0.809909	0
CDC39	SKI3	0.848032	0
TOR1	SKI3	0.893797	0
RPL14A	SKI3	0.740095	0
YLR419W	SKI3	0.835868	0
FAA3	SKI3	0.731851	0
FAA4	SKI3	0.779143	0
YLL032C	SKI3	0.774896	0
ARG7	SKI3	-0.710117	0
PUF4	UBP1	0.704533	0
GCS1	YBL055C	0.783329	0
PAN6	YBL055C	0.714941	0
SLA1	MHP1	0.711925	0
ILV2	MHP1	-0.700371	0
CSL4	MHP1	-0.774962	0
ATG2	MHP1	0.745564	0
CCT6	RPL15A	0.715865	0
KRS1	RPL15A	0.717081	0
SNU71	RPL15A	-0.785369	0
YEF3	RPL15A	0.8212	0
PNP1	RPL15A	-0.794993	0
GCN1	RPL15A	0.723212	0
PAN6	RPL15A	-0.726324	0
ASC1	RPL15A	0.748447	0
CPA2	RPL15A	-0.742087	0
FKS1	RPL15A	0.70034	0
RPL28	RPL15A	0.89949	0
RPL7A	RPL15A	0.845129	0
MYO2	RPL15A	0.762269	0
ARB1	RPL15A	0.790338	0
FUN12	RPL15A	0.700963	0
CDC39	RPL15A	0.751912	0
TOR1	RPL15A	0.749009	0
RPL14B	RPL15A	0.765472	0
RPL14A	RPL15A	0.857826	0
YLR419W	RPL15A	0.772683	0
FAA3	RPL15A	0.744925	0
ARG7	RPL15A	-0.746467	0
SKI3	RPL15A	0.807633	0
SNU71	RPL15B	-0.749892	0
PNP1	RPL15B	-0.737735	0
CPA2	RPL15B	-0.755172	0
RPL28	RPL15B	0.783369	0
RPL7A	RPL15B	0.715498	0
RPL7B	RPL15B	0.742771	0
MYO2	RPL15B	0.764669	0
FUN12	RPL15B	0.712991	0
ALO1	RPL15B	0.703829	0
CDC39	RPL15B	0.749874	0
RPL14B	RPL15B	0.764388	0
ARG7	RPL15B	-0.737095	0
SKI3	RPL15B	0.710217	0
RPL15A	RPL15B	0.830526	0
SEC18	SIR4	-0.702391	0
FAS1	RPO41	0.701928	0
KRS1	NAT1	0.740357	0
VAC14	NAT1	0.746566	0
YEF3	NAT1	0.836692	0
PNP1	NAT1	-0.708767	0
GCN1	NAT1	0.741908	0
CPA2	NAT1	-0.782621	0
FKS1	NAT1	0.701373	0
RPL28	NAT1	0.838899	0
ARG82	NAT1	-0.706281	0
RPL7A	NAT1	0.813683	0
MYO2	NAT1	0.718354	0
ARB1	NAT1	0.797652	0
YBR238C	NAT1	0.714096	0
FUN12	NAT1	0.700198	0
CDC39	NAT1	0.756796	0
TOR1	NAT1	0.822168	0
RPL14B	NAT1	0.734714	0
RPL14A	NAT1	0.805907	0
SDA1	NAT1	0.713756	0
YLR419W	NAT1	0.74884	0
FAA3	NAT1	0.727212	0
FAA4	NAT1	0.720393	0
ARG7	NAT1	-0.739675	0
SKI3	NAT1	0.8559	0
RPL15A	NAT1	0.858997	0
RPL15B	NAT1	0.790263	0
NUP145	PDC2	0.726739	0
ARP8	PDC2	0.818455	0
CYC8	PDC2	0.709414	0
RPL28	PDC2	-0.740272	0
MCM6	PDC2	0.700791	0
YTA7	PDC2	0.706816	0
RPL15A	PDC2	-0.724686	0
RPL15B	PDC2	-0.764924	0
CCT6	NOG2	0.824263	0
KRS1	NOG2	0.762525	0
FMP52	NOG2	-0.740316	0
CDC48	NOG2	-0.736385	0
RRP1	NOG2	0.723511	0
YEF3	NOG2	0.862311	0
GCN1	NOG2	0.829076	0
NAM7	NOG2	0.839307	0
ROK1	NOG2	0.87824	0
RNT1	NOG2	0.787084	0
ASC1	NOG2	0.718692	0
FAS1	NOG2	0.757181	0
FKS1	NOG2	0.744725	0
RPL7A	NOG2	0.701991	0
ARB1	NOG2	0.866549	0
THI6	NOG2	-0.756056	0
SEC9	NOG2	-0.772012	0
PXR1	NOG2	0.828694	0
TOR1	NOG2	0.745948	0
RPL14A	NOG2	0.705981	0
YLR419W	NOG2	0.744471	0
FAA3	NOG2	0.770706	0
FAA4	NOG2	0.757915	0
YLL032C	NOG2	0.748796	0
RNR1	NOG2	0.706587	0
SKI3	NOG2	0.761836	0
NAT1	NOG2	0.724044	0
GYP5	SEC16	0.726081	0
CCP1	BLM10	-0.752414	0
PNP1	BLM10	-0.704875	0
GCN1	BLM10	0.70384	0
MYO4	BLM10	0.722426	0
MYO2	BLM10	0.719688	0
MCM4	BLM10	-0.708872	0
ERG27	BLM10	0.720859	0
PUF4	GCN20	0.776103	0
KRS1	RPL3	0.714228	0
SNU71	RPL3	-0.754772	0
YEF3	RPL3	0.790017	0
PNP1	RPL3	-0.782448	0
ASC1	RPL3	0.789638	0
CPA2	RPL3	-0.720452	0
RPL28	RPL3	0.926219	0
RPL7A	RPL3	0.835623	0
MYO2	RPL3	0.710725	0
ARB1	RPL3	0.760249	0
MLP2	RPL3	-0.715583	0
YBR238C	RPL3	0.712295	0
RPS15	RPL3	0.712896	0
RPL14B	RPL3	0.838738	0
RPL14A	RPL3	0.883247	0
ARG7	RPL3	-0.733897	0
SKI3	RPL3	0.700913	0
RPL15A	RPL3	0.899083	0
RPL15B	RPL3	0.80782	0
NAT1	RPL3	0.819423	0
SNU71	RNA1	0.728642	0
NUP159	RNA1	0.747318	0
RPL7B	RNA1	-0.706368	0
VPS27	RNA1	0.717643	0
CSL4	RNA1	0.706086	0
CCT6	BUD22	0.746392	0
KRS1	BUD22	0.7307	0
FMP52	BUD22	-0.786066	0
CDC48	BUD22	-0.768262	0
YEF3	BUD22	0.798729	0
GCN1	BUD22	0.810185	0
NAM7	BUD22	0.830646	0
ROK1	BUD22	0.840411	0
NOP12	BUD22	0.72511	0
RNT1	BUD22	0.746841	0
LSP1	BUD22	-0.722283	0
ARB1	BUD22	0.812027	0
THI6	BUD22	-0.719338	0
SEC9	BUD22	-0.737238	0
PXR1	BUD22	0.859247	0
YLR419W	BUD22	0.743029	0
FAA3	BUD22	0.769585	0
FAA4	BUD22	0.776794	0
YLL032C	BUD22	0.774061	0
NOG2	BUD22	0.888112	0
ATP5	PRP5	0.817737	0
ATP18	PRP5	0.71575	0
SDH1	PRP5	0.749365	0
COR1	PRP5	0.804777	0
CYT1	PRP5	0.757029	0
SDH3	NDE1	0.70548	0
ATP5	NDE1	0.726896	0
ATP18	NDE1	0.759737	0
SDH1	NDE1	0.742471	0
COR1	NDE1	0.750016	0
CYT1	NDE1	0.811815	0
VAC14	MDR1	0.815166	0
GCN1	MDR1	0.732374	0
KAR2	MDR1	-0.716647	0
BCH2	MDR1	0.71302	0
RVB2	MDR1	-0.781442	0
MYO2	MDR1	0.714051	0
IML2	MDR1	0.753536	0
CDC39	MDR1	0.703615	0
TOR1	MDR1	0.757253	0
TOR2	MDR1	0.73741	0
HXT3	SFB2	0.701708	0
VAC14	SEC24	0.734783	0
GCN1	SEC24	0.752965	0
NAM7	SEC24	0.725864	0
YML079W	SEC24	-0.721028	0
FAS1	SEC24	0.80218	0
FKS1	SEC24	0.769136	0
MYO2	SEC24	0.802565	0
ARB1	SEC24	0.702938	0
SLA2	SEC24	0.719532	0
TOR1	SEC24	0.763214	0
RPL14A	SEC24	0.710937	0
MNN11	SEC24	0.709126	0
SKI3	SEC24	0.773346	0
RPO41	SEC24	0.709514	0
HSH155	RRP6	0.719386	0
DIS3	RRP6	0.84322	0
DIP2	RRP6	0.720473	0
PRP28	RRP6	0.759655	0
RVB2	HDA3	0.726592	0
MLP2	HDA3	0.758497	0
RPL14B	HDA3	-0.703457	0
SIR4	HDA3	0.731769	0
MCT1	MRS3	0.704637	0
TIF5	FMS1	-0.712865	0
UGA1	CCT4	-0.731492	0
MDL1	ATM1	0.701501	0
PUT2	BZZ1	0.75735	0
HSE1	BZZ1	0.823059	0
KRS1	NAS6	-0.764191	0
FMP52	NAS6	0.747647	0
CDC48	NAS6	0.786466	0
YEF3	NAS6	-0.786695	0
GCN1	NAS6	-0.774068	0
NAM7	NAS6	-0.779597	0
ROK1	NAS6	-0.73691	0
PDI1	NAS6	0.703277	0
ARB1	NAS6	-0.76053	0
SEC9	NAS6	0.715932	0
PXR1	NAS6	-0.803373	0
BGL2	NAS6	0.731	0
FAA3	NAS6	-0.760768	0
FAA4	NAS6	-0.74328	0
NOG2	NAS6	-0.742848	0
BUD22	NAS6	-0.780592	0
HSH155	RPC82	0.736245	0
ARP8	RPC82	0.765841	0
DIP2	RPC82	0.737222	0
SPT6	RPC82	0.703465	0
GCS1	GLN3	0.741849	0
PNP1	GLN3	0.758206	0
PAN6	GLN3	0.744879	0
TCB1	GLN3	-0.717531	0
MYO2	GLN3	-0.715804	0
ALO1	GLN3	-0.713305	0
CDC39	GLN3	-0.742766	0
YLR419W	GLN3	-0.746238	0
ARG7	GLN3	0.715949	0
RPL15A	GLN3	-0.717473	0
RPL15B	GLN3	-0.721269	0
SGT2	CHC1	-0.721206	0
SNU71	CHC1	-0.740324	0
CCP1	CHC1	-0.723538	0
VAC14	CHC1	0.853287	0
GCS1	CHC1	-0.74127	0
STE23	CHC1	0.808871	0
PNP1	CHC1	-0.857089	0
GCN1	CHC1	0.834336	0
NAM7	CHC1	0.706753	0
ILV2	CHC1	-0.712601	0
PAN6	CHC1	-0.774913	0
FAS1	CHC1	0.761729	0
CPA2	CHC1	-0.765093	0
MNN2	CHC1	0.755477	0
RVB2	CHC1	-0.774856	0
TCB1	CHC1	0.805755	0
MYO4	CHC1	0.777378	0
MYO2	CHC1	0.87314	0
MCM4	CHC1	-0.806863	0
MLP2	CHC1	-0.738615	0
SLA2	CHC1	0.781223	0
IML2	CHC1	0.81029	0
SEC9	CHC1	-0.710672	0
ALO1	CHC1	0.761255	0
CDC39	CHC1	0.833716	0
TOR1	CHC1	0.776121	0
TOR2	CHC1	0.784042	0
YLR419W	CHC1	0.757638	0
ARG7	CHC1	-0.908603	0
SKI3	CHC1	0.760622	0
RPL15A	CHC1	0.743949	0
RPL15B	CHC1	0.735151	0
NAT1	CHC1	0.711707	0
BLM10	CHC1	0.713495	0
MDR1	CHC1	0.794604	0
SEC24	CHC1	0.774568	0
GLN3	CHC1	-0.734373	0
MYO4	GLR1	-0.726518	0
CDC39	GLR1	-0.7558	0
ERG27	GLR1	-0.711327	0
YLR419W	GLR1	-0.748764	0
YLL032C	GLR1	-0.728433	0
ARP8	RSC30	0.797629	0
DIP2	RSC30	0.70089	0
NUP170	RSC30	0.709722	0
RPC82	RSC30	0.700591	0
ATP5	MRPL3	0.725983	0
IMG2	MRPL3	0.769086	0
MRPL1	MRPL3	0.773171	0
SDH1	MRPL3	0.739601	0
MRPS18	MRPL3	0.803709	0
COR1	MRPL3	0.778568	0
MAS1	MRPL3	0.721062	0
CYT1	MRPL3	0.711489	0
YIR035C	NTE1	-0.768172	0
BLM10	NTE1	0.7872	0
CHC1	NTE1	0.717103	0
HOS3	QRI1	0.736879	0
GCN1	QRI1	-0.708433	0
PFK1	QRI1	-0.742572	0
MCM4	QRI1	0.73253	0
SEC9	QRI1	0.769938	0
PSK2	QRI1	-0.716054	0
PDE2	BUD17	0.738171	0
GLR1	BUD17	-0.701514	0
SPN1	BDP1	0.733965	0
HPC2	BDP1	0.720791	0
SMY2	BDP1	0.729843	0
GCN1	DBP9	0.719614	0
NAM7	DBP9	0.729253	0
ROK1	DBP9	0.895332	0
RNT1	DBP9	0.764893	0
PXR1	DBP9	0.73856	0
MDN1	DBP9	0.776653	0
NOG2	DBP9	0.802937	0
BUD22	DBP9	0.723911	0
ATP5	RSM19	0.828889	0
ATP18	RSM19	0.779851	0
IMG2	RSM19	0.794798	0
QCR6	RSM19	0.745041	0
MRPL1	RSM19	0.739054	0
SDH1	RSM19	0.806031	0
MRPS18	RSM19	0.892974	0
COR1	RSM19	0.837691	0
RPM2	RSM19	0.720401	0
CYT1	RSM19	0.758886	0
MRPL3	RSM19	0.821694	0
ATP5	ATP12	0.719454	0
IMG2	ATP12	0.73747	0
MRPL1	ATP12	0.787931	0
MRPS18	ATP12	0.794354	0
COR1	ATP12	0.718372	0
MAS1	ATP12	0.731972	0
MRPL3	ATP12	0.879519	0
RSM19	ATP12	0.747642	0
YME2	DNM1	0.738738	0
SNU71	VPS1	-0.782134	0
CCP1	VPS1	-0.715686	0
VAC14	VPS1	0.793295	0
GCS1	VPS1	-0.710142	0
STE23	VPS1	0.82886	0
PNP1	VPS1	-0.850531	0
GCN1	VPS1	0.742651	0
PAN6	VPS1	-0.754178	0
CPA2	VPS1	-0.756651	0
TCB1	VPS1	0.704818	0
MYO4	VPS1	0.711029	0
MYO2	VPS1	0.866672	0
MCM4	VPS1	-0.727448	0
MLP2	VPS1	-0.717535	0
SLA2	VPS1	0.744176	0
IML2	VPS1	0.779642	0
ALO1	VPS1	0.745272	0
CDC39	VPS1	0.773345	0
TOR1	VPS1	0.704241	0
ARG7	VPS1	-0.887449	0
SKI3	VPS1	0.704291	0
RPL15A	VPS1	0.750211	0
RPL15B	VPS1	0.781913	0
NAT1	VPS1	0.700884	0
RPL3	VPS1	0.754558	0
MDR1	VPS1	0.702617	0
SEC24	VPS1	0.762157	0
GLN3	VPS1	-0.748174	0
CHC1	VPS1	0.928457	0
SNU71	MFT1	0.741842	0
STE23	MFT1	-0.810398	0
PNP1	MFT1	0.72099	0
PAN6	MFT1	0.724836	0
CSL4	MFT1	0.728564	0
ARG7	MFT1	0.784418	0
CHC1	MFT1	-0.826233	0
VPS1	MFT1	-0.863604	0
SNU71	SNF12	0.724946	0
HSH155	HDA1	0.760214	0
ARP8	HDA1	0.827285	0
YEF3	RAD52	-0.709839	0
PNP1	RAD52	0.711842	0
ARG82	RAD52	0.703118	0
RPL15A	RAD52	-0.708825	0
NAT1	RAD52	-0.793424	0
CHC1	RAD52	-0.708594	0
VPS1	RAD52	-0.70871	0
VAC14	VAM6	0.734482	0
GCN1	VAM6	0.787792	0
NAM7	VAM6	0.759314	0
SEC6	VAM6	0.720135	0
BCH2	VAM6	0.736404	0
MYO2	VAM6	0.839553	0
MCM4	VAM6	-0.781128	0
IML2	VAM6	0.70213	0
SEC9	VAM6	-0.712824	0
CDC39	VAM6	0.742953	0
YLR419W	VAM6	0.733181	0
FAA4	VAM6	0.72486	0
YLL032C	VAM6	0.804889	0
MDR1	VAM6	0.761543	0
CHC1	VAM6	0.765874	0
VPS1	VAM6	0.716817	0
KRS1	BCY1	-0.753671	0
HOS3	BCY1	0.718806	0
PFK1	BCY1	-0.740661	0
RNT1	BCY1	-0.718134	0
LSP1	BCY1	0.719724	0
GIS1	BCY1	0.707986	0
SEC9	BCY1	0.711252	0
PXR1	BCY1	-0.807334	0
FAA4	BCY1	-0.70625	0
EIS1	BCY1	0.710767	0
BUD22	BCY1	-0.70813	0
NAS6	BCY1	0.700378	0
MCM4	YPR148C	0.704561	0
SEC9	YPR148C	0.760227	0
ILV2	CCT2	0.713806	0
HSH155	UTP25	0.745944	0
NUP145	UTP25	0.701819	0
DIS3	UTP25	0.870843	0
DIP2	UTP25	0.772322	0
PRP28	UTP25	0.783048	0
RRP6	UTP25	0.779372	0
HDA1	UTP25	0.736225	0
URA2	URA4	0.76626	0
MET6	URA4	0.752955	0
FET5	DAP2	0.758924	0
ARP8	IES1	0.740812	0
INO80	IES1	0.843318	0
DIP2	IES1	0.708281	0
DPS1	SEC1	0.716382	0
SEC18	SEC1	0.765271	0
TOR1	SEC1	0.706318	0
SIR4	SEC1	-0.721751	0
NAT1	SEC1	0.714732	0
NOP12	UTP14	0.760768	0
RNT1	UTP14	0.730093	0
PST2	UTP14	-0.759946	0
BMS1	UTP14	0.797685	0
INO80	ISW1	0.707438	0
IES1	ISW1	0.708578	0
ARP8	ISW2	0.853403	0
INO80	ISW2	0.728081	0
PDC2	ISW2	0.790719	0
RSC30	ISW2	0.756197	0
HDA1	ISW2	0.737661	0
IES1	ISW2	0.749168	0
APL3	MOT2	-0.743865	0
NSP1	MOT2	0.732255	0
FUN12	MOT2	-0.725165	0
KRS1	RPS3	0.798091	0
SNU71	RPS3	-0.781576	0
YEF3	RPS3	0.823779	0
PNP1	RPS3	-0.730912	0
ASC1	RPS3	0.875428	0
RPS2	RPS3	0.706611	0
RPL28	RPS3	0.879537	0
RPL7A	RPS3	0.834836	0
ARB1	RPS3	0.77568	0
YBR238C	RPS3	0.818966	0
RPS15	RPS3	0.711338	0
RPL14B	RPS3	0.718644	0
RPL14A	RPS3	0.886773	0
FAA3	RPS3	0.738394	0
RPL15A	RPS3	0.885314	0
RPL15B	RPS3	0.707999	0
NAT1	RPS3	0.80333	0
RPL3	RPS3	0.923807	0
VPS1	RPS3	0.70875	0
RAD52	RPS3	-0.70438	0
CDC48	RNH202	-0.703628	0
YEF3	RNH202	0.73644	0
PDI1	RNH202	-0.720878	0
HBS1	RNH202	0.741742	0
ARB1	RNH202	0.754151	0
PXR1	RNH202	0.700102	0
TOR1	RNH202	0.765788	0
NAT1	RNH202	0.701119	0
SEC1	RNH202	0.732737	0
PNP1	SLU7	0.732903	0
GCN1	SLU7	-0.836335	0
NAM7	SLU7	-0.805267	0
PFK1	SLU7	-0.738216	0
RVB2	SLU7	0.738307	0
MYO2	SLU7	-0.771386	0
MCM4	SLU7	0.775114	0
SEC9	SLU7	0.821367	0
CDC39	SLU7	-0.72272	0
FAA3	SLU7	-0.723624	0
FAA4	SLU7	-0.752436	0
YLL032C	SLU7	-0.717325	0
NAS6	SLU7	0.764639	0
CHC1	SLU7	-0.753428	0
VAM6	SLU7	-0.75167	0
SPN1	POM152	-0.758886	0
ARP8	POM152	0.770934	0
DIP2	POM152	0.728504	0
PDC2	POM152	0.740344	0
FMP52	RPT5	0.772892	0
SGT2	RPT5	0.721815	0
VAC14	RPT5	-0.740441	0
CDC48	RPT5	0.778692	0
YEF3	RPT5	-0.724592	0
PNP1	RPT5	0.708709	0
GCN1	RPT5	-0.828666	0
NAM7	RPT5	-0.729864	0
KAR2	RPT5	0.729589	0
ROK1	RPT5	-0.724337	0
FAS1	RPT5	-0.701143	0
RAD23	RPT5	0.765957	0
RVB2	RPT5	0.82668	0
ARB1	RPT5	-0.734049	0
THI6	RPT5	0.715618	0
SEC9	RPT5	0.718189	0
PXR1	RPT5	-0.749975	0
CDC39	RPT5	-0.721449	0
TOR1	RPT5	-0.770094	0
SDA1	RPT5	-0.728925	0
YLL032C	RPT5	-0.742177	0
SKI3	RPT5	-0.718625	0
NOG2	RPT5	-0.722301	0
BUD22	RPT5	-0.722794	0
MDR1	RPT5	-0.719279	0
NAS6	RPT5	0.724204	0
CHC1	RPT5	-0.736317	0
RAD52	RPT5	0.721741	0
SLU7	RPT5	0.72566	0
GSY2	YMR196W	0.866907	0
GSY1	YMR196W	0.778374	0
ALD4	YMR196W	0.742876	0
CTT1	YMR196W	0.74559	0
ALD3	YMR196W	0.722285	0
LSP1	YMR196W	0.787801	0
HXT7	YMR196W	0.715876	0
AYR1	YMR196W	0.716705	0
TPK1	YMR196W	0.776289	0
FAA1	YMR196W	0.727531	0
PAN6	TIF4632	-0.700912	0
TCB1	TIF4632	0.743111	0
RPL15B	TIF4632	0.75202	0
RPL3	TIF4632	0.725925	0
GLN3	TIF4632	-0.736358	0
VPS1	TIF4632	0.732761	0
CCT6	TIF4631	0.761775	0
KRS1	TIF4631	0.781104	0
FMP52	TIF4631	-0.705442	0
YEF3	TIF4631	0.823485	0
PNP1	TIF4631	-0.713435	0
GCN1	TIF4631	0.74626	0
NAM7	TIF4631	0.770091	0
ASC1	TIF4631	0.763834	0
FAS1	TIF4631	0.722405	0
FKS1	TIF4631	0.720962	0
RPL28	TIF4631	0.735504	0
RPL7A	TIF4631	0.723969	0
ARB1	TIF4631	0.847633	0
RPL14B	TIF4631	0.704163	0
RPL14A	TIF4631	0.829796	0
FAA3	TIF4631	0.741757	0
FAA4	TIF4631	0.71567	0
RPL15A	TIF4631	0.761463	0
NOG2	TIF4631	0.80584	0
RPL3	TIF4631	0.783164	0
BUD22	TIF4631	0.760654	0
SEC24	TIF4631	0.709997	0
NAS6	TIF4631	-0.719503	0
RPS3	TIF4631	0.797765	0
VAC14	PHO84	0.754906	0
YEF3	PHO84	0.82854	0
PNP1	PHO84	-0.725873	0
GCN1	PHO84	0.817683	0
NAM7	PHO84	0.783729	0
PFK1	PHO84	0.729406	0
FAS1	PHO84	0.744572	0
RVB2	PHO84	-0.778413	0
MYO2	PHO84	0.737551	0
CDC28	PHO84	-0.703906	0
ARB1	PHO84	0.793498	0
SEC9	PHO84	-0.790862	0
PXR1	PHO84	0.726134	0
TOR1	PHO84	0.770282	0
RPL14A	PHO84	0.743483	0
FAA3	PHO84	0.803131	0
FAA4	PHO84	0.743435	0
SPE1	PHO84	0.742378	0
ARG7	PHO84	-0.720445	0
SKI3	PHO84	0.766669	0
RPL15A	PHO84	0.735832	0
NAT1	PHO84	0.769543	0
NOG2	PHO84	0.745578	0
BUD22	PHO84	0.73379	0
SEC24	PHO84	0.70662	0
NAS6	PHO84	-0.764589	0
CHC1	PHO84	0.710381	0
SLU7	PHO84	-0.744281	0
RPT5	PHO84	-0.712206	0
PXR1	PRS3	0.72653	0
PUS7	PRS4	0.723003	0
LYS1	HIS7	0.746326	0
SNU71	ILS1	-0.700606	0
MYO2	ILS1	0.723916	0
GIS1	ILS1	-0.722612	0
FUN12	ILS1	0.758756	0
NAT1	ILS1	0.729751	0
MOT2	ILS1	-0.717154	0
RPO31	POL5	0.777456	0
DIS3	POL5	0.724384	0
RRP12	POL5	0.744735	0
DIP2	POL5	0.776332	0
URB1	POL5	0.856581	0
MDN1	POL5	0.796598	0
GCS1	HAP5	0.759197	0
PNP1	HAP5	0.708156	0
GCN1	HAP5	-0.802123	0
NAM7	HAP5	-0.815444	0
FAS1	HAP5	-0.71052	0
MYO4	HAP5	-0.711124	0
MYO2	HAP5	-0.715851	0
MCM4	HAP5	0.73845	0
PHO85	HAP5	0.739342	0
THI6	HAP5	0.712882	0
SEC9	HAP5	0.735711	0
YLR419W	HAP5	-0.739226	0
FAA4	HAP5	-0.730258	0
SLU7	HAP5	0.736893	0
DIS3	ACL4	0.756764	0
TPK3	ACL4	0.704153	0
PRP28	ACL4	0.762156	0
RRP6	ACL4	0.749133	0
UTP25	ACL4	0.777142	0
PRS2	ACL4	0.714622	0
VAC14	COG3	0.75092	0
GCN1	COG3	0.702889	0
KAR2	COG3	-0.701154	0
EFR3	COG3	0.702233	0
RVB2	COG3	-0.708491	0
TOR1	COG3	0.766353	0
SKI3	COG3	0.70796	0
MDR1	COG3	0.730339	0
GCS1	CRM1	-0.838858	0
STE23	CRM1	0.754084	0
TCB1	CRM1	0.70194	0
MYO2	CRM1	0.728805	0
PHO85	CRM1	-0.705697	0
BLM10	CRM1	0.790187	0
NTE1	CRM1	0.733755	0
TPK3	ABZ1	0.758184	0
BLM10	ABZ1	0.715904	0
NUP145	NUP82	0.71487	0
DIS3	NUP82	0.85456	0
TPK3	NUP82	0.727662	0
PRP28	NUP82	0.791132	0
RRP6	NUP82	0.747678	0
UTP25	NUP82	0.769265	0
PRS2	NUP82	0.71736	0
ACL4	NUP82	0.772457	0
RNH202	RNH70	0.761392	0
TIF5	MPH1	-0.739139	0
RAP1	RSC2	0.706294	0
CCT6	SEC5	0.742727	0
VAC14	SEC5	0.789168	0
YEF3	SEC5	0.726245	0
PNP1	SEC5	-0.700547	0
GCN1	SEC5	0.84201	0
NAM7	SEC5	0.796036	0
EFR3	SEC5	0.727655	0
FAS1	SEC5	0.713165	0
FKS1	SEC5	0.706807	0
BCH2	SEC5	0.744668	0
RVB2	SEC5	-0.732069	0
MYO4	SEC5	0.727967	0
MYO2	SEC5	0.803708	0
MCM4	SEC5	-0.718458	0
ARB1	SEC5	0.715249	0
NSP1	SEC5	-0.737218	0
SEC9	SEC5	-0.742084	0
CDC39	SEC5	0.825087	0
TOR1	SEC5	0.863514	0
YLR419W	SEC5	0.80667	0
FAA3	SEC5	0.7307	0
FAA4	SEC5	0.802152	0
YLL032C	SEC5	0.841783	0
SKI3	SEC5	0.850577	0
RPL15A	SEC5	0.704762	0
NAT1	SEC5	0.766216	0
NOG2	SEC5	0.76502	0
BUD22	SEC5	0.731709	0
MDR1	SEC5	0.757998	0
SEC24	SEC5	0.751531	0
CHC1	SEC5	0.761631	0
GLR1	SEC5	-0.741138	0
VAM6	SEC5	0.775554	0
SLU7	SEC5	-0.746577	0
RPT5	SEC5	-0.767644	0
PHO84	SEC5	0.751359	0
COG3	SEC5	0.740936	0
CDC39	SPT4	-0.702105	0
GLN3	SPT4	0.703043	0
RRP1	NCS6	0.733221	0
RNT1	NCS6	0.753728	0
PST2	NCS6	-0.723522	0
NOG2	NCS6	0.701737	0
STU2	HEM4	0.732704	0
APS3	HEM4	0.727807	0
ADH4	HEM4	-0.755201	0
TRM13	HEM4	0.752837	0
KRS1	NUG1	0.735796	0
CDC48	NUG1	-0.703432	0
RRP1	NUG1	0.810788	0
YEF3	NUG1	0.798115	0
ROK1	NUG1	0.707383	0
NOP12	NUG1	0.730032	0
SSF2	NUG1	0.700373	0
RNT1	NUG1	0.712568	0
ARB1	NUG1	0.800938	0
PXR1	NUG1	0.779647	0
YLR363W-A	NUG1	0.738857	0
NOG2	NUG1	0.769401	0
BUD22	NUG1	0.753394	0
RNH202	NUG1	0.71832	0
CCT6	SAP190	0.753746	0
VAC14	SAP190	0.760681	0
PNP1	SAP190	-0.748103	0
GCN1	SAP190	0.882798	0
NAM7	SAP190	0.85387	0
SEC6	SAP190	0.748313	0
PFK2	SAP190	0.730925	0
PFK1	SAP190	0.756078	0
YML079W	SAP190	-0.753879	0
FAS1	SAP190	0.83009	0
AHK1	SAP190	0.738012	0
FKS1	SAP190	0.720023	0
BCH2	SAP190	0.706253	0
RVB2	SAP190	-0.78357	0
MYO4	SAP190	0.752358	0
MYO2	SAP190	0.788131	0
MCM4	SAP190	-0.821114	0
ARB1	SAP190	0.700289	0
THI6	SAP190	-0.751432	0
SLA2	SAP190	0.752774	0
NSP1	SAP190	-0.762231	0
IML2	SAP190	0.739098	0
SEC9	SAP190	-0.777061	0
CDC39	SAP190	0.765916	0
TOR1	SAP190	0.761355	0
LYS1	SAP190	-0.710783	0
ERG27	SAP190	0.774084	0
YLR419W	SAP190	0.752736	0
FAA3	SAP190	0.714668	0
FAA4	SAP190	0.808606	0
YLL032C	SAP190	0.780505	0
SKI3	SAP190	0.725075	0
NOG2	SAP190	0.773032	0
BUD22	SAP190	0.752703	0
SEC24	SAP190	0.775304	0
CHC1	SAP190	0.775097	0
GLR1	SAP190	-0.702361	0
QRI1	SAP190	-0.724174	0
VPS1	SAP190	0.70745	0
VAM6	SAP190	0.782092	0
SLU7	SAP190	-0.731981	0
TIF4631	SAP190	0.707226	0
PHO84	SAP190	0.70976	0
HAP5	SAP190	-0.717238	0
SEC5	SAP190	0.827439	0
DUG1	YFR006W	0.812395	0
VAC14	YCF1	0.73495	0
MYO2	YCF1	0.760728	0
CDC39	YCF1	0.721942	0
MDR1	YCF1	0.708015	0
CHC1	YCF1	0.717782	0
VPS1	YCF1	0.705763	0
CCP1	YOR1	-0.821905	0
GCN1	YOR1	0.716911	0
ERG27	YOR1	0.777139	0
FAA4	YOR1	0.712426	0
BLM10	YOR1	0.733751	0
CHC1	YOR1	0.717433	0
SEC5	YOR1	0.731169	0
SAP190	YOR1	0.740878	0
VAC14	YBT1	0.701374	0
PNP1	YBT1	-0.708727	0
GCN1	YBT1	0.759592	0
NAM7	YBT1	0.731678	0
MYO4	YBT1	0.741423	0
CDC39	YBT1	0.783075	0
TOR1	YBT1	0.769143	0
YLR419W	YBT1	0.821778	0
ARG7	YBT1	-0.708072	0
SKI3	YBT1	0.744268	0
CHC1	YBT1	0.713074	0
SEC5	YBT1	0.707842	0
YOR1	YBT1	0.752121	0
RPO31	RRP5	0.834946	0
RRP12	RRP5	0.781298	0
URB1	RRP5	0.706804	0
MDN1	RRP5	0.833422	0
DBP9	RRP5	0.707259	0
POL5	RRP5	0.763325	0
YCP4	BUD3	0.746823	0
CDC39	BUD3	0.701493	0
RPO31	CSE1	0.774304	0
GCN1	CSE1	0.712131	0
NAM7	CSE1	0.74345	0
SEC6	CSE1	0.73188	0
AHK1	CSE1	0.717032	0
MCM4	CSE1	-0.726233	0
MDN1	CSE1	0.744282	0
BLM10	CSE1	0.785729	0
CRM1	CSE1	0.760784	0
ABZ1	CSE1	0.746443	0
SAP190	CSE1	0.770504	0
YME2	AFG3	0.701505	0
CYT1	AFG3	0.712674	0
AFG3	YTA12	0.831106	0
CCT6	CCT3	0.712169	0
PST2	CCT3	-0.706788	0
CCT4	CCT3	0.834635	0
KRS1	CLU1	0.725657	0
SNU71	CLU1	-0.710598	0
VAC14	CLU1	0.733112	0
YEF3	CLU1	0.807536	0
PNP1	CLU1	-0.761857	0
GCN1	CLU1	0.798096	0
NAM7	CLU1	0.765557	0
PFK1	CLU1	0.717733	0
PAN6	CLU1	-0.720732	0
ASC1	CLU1	0.721665	0
FAS1	CLU1	0.757397	0
RPL28	CLU1	0.744043	0
RPL7A	CLU1	0.729684	0
MYO2	CLU1	0.766433	0
CDC28	CLU1	-0.721875	0
ARB1	CLU1	0.758101	0
SEC9	CLU1	-0.730695	0
TOR1	CLU1	0.754844	0
RPL14A	CLU1	0.819892	0
FAA3	CLU1	0.742448	0
ARG7	CLU1	-0.787689	0
SKI3	CLU1	0.763071	0
RPL15A	CLU1	0.799689	0
NAT1	CLU1	0.790942	0
RPL3	CLU1	0.770849	0
SEC24	CLU1	0.798923	0
CHC1	CLU1	0.804991	0
VPS1	CLU1	0.781867	0
RAD52	CLU1	-0.727178	0
RPS3	CLU1	0.801744	0
TIF4631	CLU1	0.771737	0
PHO84	CLU1	0.778411	0
ILS1	CLU1	0.701026	0
HAP5	CLU1	-0.717444	0
SAP190	CLU1	0.702621	0
ALD4	KGD2	0.707636	0
ATP5	KGD2	0.796072	0
COR1	KGD2	0.708606	0
LPD1	KGD2	0.778079	0
PRP5	KGD2	0.728892	0
GCS1	FZF1	0.826326	0
PHO85	FZF1	0.78001	0
YBL055C	FZF1	0.735434	0
PUF4	DBP2	0.712802	0
PUS7	DBP2	0.703103	0
PST2	DBP2	-0.753568	0
GCN20	DBP2	0.783423	0
DBP9	DBP2	0.705509	0
UTP14	DBP2	0.732089	0
VAC14	GIS2	-0.720868	0
GCN1	GIS2	-0.715509	0
MYO4	GIS2	-0.729869	0
MYO2	GIS2	-0.720695	0
CDC39	GIS2	-0.76674	0
TOR1	GIS2	-0.747468	0
YLR419W	GIS2	-0.717976	0
SKI3	GIS2	-0.753405	0
RPL15A	GIS2	-0.733983	0
RPL15B	GIS2	-0.716585	0
NAT1	GIS2	-0.763797	0
SEC5	GIS2	-0.727135	0
GCN1	KRE2	0.710533	0
FAS1	KRE2	0.796515	0
FKS1	KRE2	0.713189	0
MYO2	KRE2	0.703919	0
SLA2	KRE2	0.73424	0
IML2	KRE2	0.783424	0
SEC24	KRE2	0.740809	0
CHC1	KRE2	0.763019	0
VPS1	KRE2	0.734335	0
SAP190	KRE2	0.756725	0
CLU1	KRE2	0.760349	0
RPO31	NOC2	0.74441	0
DIP2	NOC2	0.743905	0
URB1	NOC2	0.754837	0
MDN1	NOC2	0.769074	0
DBP9	NOC2	0.720138	0
POL5	NOC2	0.74321	0
APL3	SEC21	0.702273	0
SGT2	SEC21	-0.705233	0
SNU71	SEC21	-0.749354	0
VAC14	SEC21	0.827354	0
GCS1	SEC21	-0.705904	0
STE23	SEC21	0.744232	0
PNP1	SEC21	-0.816325	0
GCN1	SEC21	0.810911	0
NAM7	SEC21	0.732119	0
SEC6	SEC21	0.7331	0
PFK2	SEC21	0.717855	0
PFK1	SEC21	0.712411	0
YML079W	SEC21	-0.786343	0
FAS1	SEC21	0.794952	0
FKS1	SEC21	0.714425	0
MNN2	SEC21	0.721234	0
RVB2	SEC21	-0.73904	0
MYO4	SEC21	0.747791	0
MYO2	SEC21	0.882678	0
MCM4	SEC21	-0.762474	0
MLP2	SEC21	-0.778104	0
SLA2	SEC21	0.788839	0
NSP1	SEC21	-0.728275	0
IML2	SEC21	0.754366	0
SEC9	SEC21	-0.733872	0
ALO1	SEC21	0.790293	0
CDC39	SEC21	0.799137	0
TOR1	SEC21	0.748503	0
MNN11	SEC21	0.76342	0
YLR419W	SEC21	0.703409	0
FAA4	SEC21	0.738495	0
ARG7	SEC21	-0.81009	0
SKI3	SEC21	0.763043	0
RPL15A	SEC21	0.734692	0
RPL15B	SEC21	0.730911	0
RNA1	SEC21	-0.710817	0
MDR1	SEC21	0.705173	0
SEC24	SEC21	0.857777	0
CHC1	SEC21	0.913863	0
VPS1	SEC21	0.865526	0
MFT1	SEC21	-0.737982	0
VAM6	SEC21	0.750452	0
SLU7	SEC21	-0.724664	0
PHO84	SEC21	0.710022	0
ILS1	SEC21	0.725323	0
SEC5	SEC21	0.775888	0
SAP190	SEC21	0.820733	0
YCF1	SEC21	0.759098	0
CLU1	SEC21	0.75856	0
KRE2	SEC21	0.750125	0
FRK1	MSB1	0.701741	0
VAC14	SPO14	0.7741	0
STE23	SPO14	0.716852	0
PNP1	SPO14	-0.773184	0
GCN1	SPO14	0.80876	0
NAM7	SPO14	0.753788	0
RVB2	SPO14	-0.737555	0
MYO4	SPO14	0.741246	0
MYO2	SPO14	0.828853	0
MCM4	SPO14	-0.74549	0
SLA2	SPO14	0.70013	0
IML2	SPO14	0.706104	0
SEC9	SPO14	-0.702693	0
CDC39	SPO14	0.796668	0
TOR1	SPO14	0.729741	0
YLR419W	SPO14	0.756223	0
FAA4	SPO14	0.743638	0
ARG7	SPO14	-0.725893	0
SKI3	SPO14	0.745404	0
BLM10	SPO14	0.719222	0
MDR1	SPO14	0.742031	0
SEC24	SPO14	0.704223	0
CHC1	SPO14	0.838472	0
VPS1	SPO14	0.806172	0
VAM6	SPO14	0.800885	0
SEC5	SPO14	0.736262	0
SAP190	SPO14	0.7422	0
YCF1	SPO14	0.737804	0
YBT1	SPO14	0.724933	0
SEC21	SPO14	0.823931	0
VAC14	VPS16	0.732278	0
TOR1	VPS16	0.721169	0
SEC5	VPS16	0.762413	0
CCT6	LAA1	0.715683	0
FMP52	LAA1	-0.718591	0
SGT2	LAA1	-0.736285	0
VAC14	LAA1	0.860608	0
GCS1	LAA1	-0.714636	0
YEF3	LAA1	0.747579	0
PNP1	LAA1	-0.850436	0
GCN1	LAA1	0.948175	0
NAM7	LAA1	0.873109	0
PFK2	LAA1	0.711983	0
PFK1	LAA1	0.766586	0
YML079W	LAA1	-0.772137	0
FAS1	LAA1	0.835314	0
RPL7A	LAA1	0.714997	0
RVB2	LAA1	-0.843711	0
MYO4	LAA1	0.810322	0
MYO2	LAA1	0.863436	0
MCM4	LAA1	-0.849424	0
ARB1	LAA1	0.75519	0
THI6	LAA1	-0.815316	0
MLP2	LAA1	-0.766504	0
SLA2	LAA1	0.76576	0
NSP1	LAA1	-0.733802	0
IML2	LAA1	0.710924	0
SEC9	LAA1	-0.837364	0
PXR1	LAA1	0.730946	0
CDC39	LAA1	0.845611	0
TOR1	LAA1	0.840897	0
TOR2	LAA1	0.705129	0
LYS1	LAA1	-0.711063	0
ERG27	LAA1	0.701787	0
YLR419W	LAA1	0.803155	0
FAA3	LAA1	0.766768	0
FAA4	LAA1	0.846006	0
YLL032C	LAA1	0.795276	0
ARG7	LAA1	-0.81818	0
SKI3	LAA1	0.814725	0
RPL15A	LAA1	0.751606	0
NAT1	LAA1	0.743013	0
NOG2	LAA1	0.758961	0
BLM10	LAA1	0.728417	0
BUD22	LAA1	0.756394	0
MDR1	LAA1	0.752599	0
SEC24	LAA1	0.80217	0
NAS6	LAA1	-0.707269	0
CHC1	LAA1	0.884825	0
QRI1	LAA1	-0.709134	0
VPS1	LAA1	0.814029	0
VAM6	LAA1	0.811912	0
SLU7	LAA1	-0.79435	0
RPT5	LAA1	-0.771948	0
TIF4631	LAA1	0.72847	0
PHO84	LAA1	0.834932	0
HAP5	LAA1	-0.773139	0
SEC5	LAA1	0.831417	0
SAP190	LAA1	0.8918	0
YOR1	LAA1	0.700241	0
CSE1	LAA1	0.719375	0
CLU1	LAA1	0.802429	0
GIS2	LAA1	-0.708614	0
KRE2	LAA1	0.706759	0
SEC21	LAA1	0.879735	0
SPO14	LAA1	0.808689	0
GCS1	PEA2	0.780198	0
FZF1	PEA2	0.748049	0
URB1	TOM1	0.757958	0
MDN1	TOM1	0.768124	0
NUP170	TOM1	0.700672	0
POL5	TOM1	0.794972	0
ABZ1	TOM1	0.726284	0
RRP5	TOM1	0.706168	0
GCS1	ABF1	0.706297	0
PAF1	ABF1	0.769956	0
GLN3	ABF1	0.766192	0
RAP1	ABF1	0.802183	0
SPT4	ABF1	0.737496	0
ASC1	RPS21B	0.756275	0
GCN1	POB3	-0.719261	0
CPA2	POB3	0.747129	0
RVB2	POB3	0.704157	0
MYO4	POB3	-0.720027	0
ARB1	POB3	-0.726734	0
FUN12	POB3	-0.728252	0
CDC39	POB3	-0.848501	0
TOR1	POB3	-0.781049	0
RPL14B	POB3	-0.710295	0
YLR419W	POB3	-0.793179	0
YLL032C	POB3	-0.726015	0
SKI3	POB3	-0.817128	0
RPL15A	POB3	-0.734957	0
RPL15B	POB3	-0.755583	0
NAT1	POB3	-0.769933	0
RPT5	POB3	0.707322	0
PHO84	POB3	-0.713748	0
SEC5	POB3	-0.777836	0
YBT1	POB3	-0.714009	0
GIS2	POB3	0.721684	0
LAA1	POB3	-0.70787	0
SNU71	VPS5	0.71056	0
CDC28	VPS5	0.77181	0
SEC9	VPS5	0.714662	0
NAT1	VPS5	-0.727612	0
SNF12	VPS5	0.726839	0
RAD52	VPS5	0.756243	0
RPS3	VPS5	-0.700816	0
ILS1	VPS5	-0.792903	0
CLU1	VPS5	-0.740257	0
DIS3	RRP43	0.748382	0
NUP82	RRP43	0.780668	0
VAC14	VBA4	0.772026	0
YEF3	VBA4	0.727334	0
GCN1	VBA4	0.798026	0
NAM7	VBA4	0.773224	0
KAR2	VBA4	-0.75554	0
ROK1	VBA4	0.743312	0
PDI1	VBA4	-0.720512	0
HBS1	VBA4	0.763348	0
RVB2	VBA4	-0.753774	0
ARB1	VBA4	0.716754	0
THI6	VBA4	-0.713513	0
PXR1	VBA4	0.764416	0
TOR1	VBA4	0.786034	0
FAA4	VBA4	0.719783	0
SKI3	VBA4	0.715354	0
NOG2	VBA4	0.756906	0
MDR1	VBA4	0.7179	0
NAS6	VBA4	-0.713893	0
RNH202	VBA4	0.742594	0
TIF4631	VBA4	0.734283	0
COG3	VBA4	0.77526	0
SEC5	VBA4	0.714705	0
SAP190	VBA4	0.703088	0
CLU1	VBA4	0.703603	0
LAA1	VBA4	0.75142	0
KRS1	NEW1	0.733187	0
YEF3	NEW1	0.72554	0
NAM7	NEW1	0.725582	0
PFK1	NEW1	0.733475	0
ARB1	NEW1	0.702943	0
YBR238C	NEW1	0.723332	0
GUS1	NEW1	0.713377	0
RPL14A	NEW1	0.707236	0
FAA3	NEW1	0.764773	0
FAA4	NEW1	0.702249	0
NOG2	NEW1	0.712679	0
TIF4631	NEW1	0.715988	0
PHO84	NEW1	0.713106	0
CLU1	NEW1	0.770405	0
PUF4	TPA1	0.728438	0
ROK1	TPA1	0.70912	0
GCN20	TPA1	0.712867	0
ACL4	TPA1	0.715303	0
VAC14	KAP123	0.764456	0
GCS1	KAP123	-0.703912	0
HOS3	KAP123	-0.710653	0
STE23	KAP123	0.748348	0
YEF3	KAP123	0.714962	0
PNP1	KAP123	-0.851406	0
CWC15	KAP123	-0.706157	0
GCN1	KAP123	0.868739	0
NAM7	KAP123	0.828278	0
PFK2	KAP123	0.728242	0
PFK1	KAP123	0.781524	0
PAN6	KAP123	-0.712092	0
FAS1	KAP123	0.703211	0
RVB2	KAP123	-0.740155	0
MYO4	KAP123	0.779717	0
MYO2	KAP123	0.808394	0
MCM4	KAP123	-0.729486	0
CDC28	KAP123	-0.707544	0
ARB1	KAP123	0.704848	0
SLA2	KAP123	0.700835	0
SEC9	KAP123	-0.791717	0
PXR1	KAP123	0.713715	0
CDC39	KAP123	0.749397	0
TOR1	KAP123	0.715535	0
PSK2	KAP123	0.701059	0
YLR419W	KAP123	0.719694	0
FAA3	KAP123	0.719996	0
FAA4	KAP123	0.756849	0
ARG7	KAP123	-0.781215	0
SKI3	KAP123	0.716953	0
BLM10	KAP123	0.74636	0
SEC24	KAP123	0.735979	0
CHC1	KAP123	0.847859	0
VPS1	KAP123	0.81925	0
RAD52	KAP123	-0.748355	0
SLU7	KAP123	-0.772967	0
RPT5	KAP123	-0.747583	0
PHO84	KAP123	0.722864	0
HAP5	KAP123	-0.754166	0
CRM1	KAP123	0.722586	0
SAP190	KAP123	0.739337	0
YBT1	KAP123	0.719979	0
RRP5	KAP123	0.715328	0
CLU1	KAP123	0.82663	0
KRE2	KAP123	0.748009	0
SEC21	KAP123	0.82027	0
SPO14	KAP123	0.798574	0
LAA1	KAP123	0.841104	0
VPS5	KAP123	-0.729248	0
VBA4	KAP123	0.700028	0
CCT6	ARC1	0.709537	0
KRS1	ARC1	0.882031	0
YEF3	ARC1	0.867424	0
GCN1	ARC1	0.77415	0
NAM7	ARC1	0.803379	0
PDI1	ARC1	-0.704484	0
ASC1	ARC1	0.715408	0
RPL28	ARC1	0.737813	0
RPL7A	ARC1	0.730876	0
ARB1	ARC1	0.845011	0
SEC9	ARC1	-0.722343	0
GUS1	ARC1	0.776679	0
PXR1	ARC1	0.726915	0
TOR1	ARC1	0.717793	0
RPL14A	ARC1	0.859171	0
FAA3	ARC1	0.788429	0
FAA4	ARC1	0.784492	0
SKI3	ARC1	0.745935	0
RPL15A	ARC1	0.755675	0
NAT1	ARC1	0.782726	0
NOG2	ARC1	0.775386	0
RPL3	ARC1	0.711035	0
BUD22	ARC1	0.726147	0
NAS6	ARC1	-0.773249	0
RPS3	ARC1	0.754151	0
RNH202	ARC1	0.702457	0
TIF4631	ARC1	0.775714	0
PHO84	ARC1	0.760806	0
NUG1	ARC1	0.712469	0
CLU1	ARC1	0.768034	0
GIS2	ARC1	-0.717058	0
LAA1	ARC1	0.723822	0
VBA4	ARC1	0.737095	0
NEW1	ARC1	0.742128	0
TDH2	UFD2	0.702983	0
VAC14	UFD2	0.851741	0
PNP1	UFD2	-0.767722	0
GCN1	UFD2	0.750547	0
YML079W	UFD2	-0.712291	0
RVB2	UFD2	-0.758135	0
MYO2	UFD2	0.836321	0
MLP2	UFD2	-0.775637	0
SLA2	UFD2	0.755545	0
IML2	UFD2	0.782032	0
CDC39	UFD2	0.745019	0
TOR1	UFD2	0.76341	0
FAA4	UFD2	0.717334	0
ARG7	UFD2	-0.784138	0
SKI3	UFD2	0.732909	0
RPL15A	UFD2	0.71021	0
RPL15B	UFD2	0.754061	0
NAT1	UFD2	0.72389	0
MDR1	UFD2	0.803293	0
SEC24	UFD2	0.765262	0
CHC1	UFD2	0.878143	0
VPS1	UFD2	0.873574	0
MFT1	UFD2	-0.740541	0
VAM6	UFD2	0.724792	0
SEC1	UFD2	0.736024	0
RPT5	UFD2	-0.700717	0
SEC5	UFD2	0.754814	0
SAP190	UFD2	0.745125	0
YCF1	UFD2	0.818704	0
CLU1	UFD2	0.712886	0
KRE2	UFD2	0.713032	0
SEC21	UFD2	0.906003	0
SPO14	UFD2	0.784381	0
LAA1	UFD2	0.808475	0
KAP123	UFD2	0.805291	0
GSY2	YDR391C	0.776302	0
PUT2	YDR391C	0.703834	0
CTT1	YDR391C	0.739728	0
ALD3	YDR391C	0.751664	0
LSP1	YDR391C	0.802398	0
GIS1	YDR391C	0.720478	0
YMR196W	YDR391C	0.829975	0
TCB1	RCK2	0.7131	0
TCB1	APE2	0.725598	0
IML2	APE2	0.753534	0
ARG7	APE2	-0.70416	0
MDR1	APE2	0.750979	0
CHC1	APE2	0.792254	0
VPS1	APE2	0.785389	0
MFT1	APE2	-0.767393	0
UFD2	APE2	0.713949	0
BLM10	AAP1	0.70577	0
NTE1	AAP1	0.706262	0
ABZ1	AAP1	0.700285	0
NIT3	HPA3	0.748144	0
CCT6	RPG1	0.797923	0
ARB1	RPG1	0.774801	0
NOG2	RPG1	0.730304	0
TIF4631	RPG1	0.764198	0
YPK9	CYR1	0.745526	0
TCB1	CYR1	0.746392	0
PSK1	CYR1	0.714809	0
ADH4	MAP2	-0.720554	0
SEC16	CAJ1	0.700846	0
ROK1	BCP1	0.709786	0
PUS7	BCP1	0.778415	0
PRP28	BCP1	0.723715	0
TRM13	BCP1	0.719808	0
RRP6	BCP1	0.707293	0
ACL4	BCP1	0.74497	0
SNU71	LUC7	0.782651	0
GCS1	LUC7	0.706639	0
STE23	LUC7	-0.709171	0
PNP1	LUC7	0.750676	0
YML079W	LUC7	0.709146	0
PAN6	LUC7	0.722482	0
RPL7B	LUC7	-0.70667	0
YDR239C	LUC7	0.752642	0
MYO2	LUC7	-0.714099	0
VPS27	LUC7	0.726408	0
ARG7	LUC7	0.746408	0
RNA1	LUC7	0.819651	0
CHC1	LUC7	-0.764229	0
VPS1	LUC7	-0.813721	0
MFT1	LUC7	0.760576	0
SNF12	LUC7	0.74538	0
SEC21	LUC7	-0.764871	0
KAP123	LUC7	-0.705048	0
UFD2	LUC7	-0.73566	0
YCP4	FAT1	0.732194	0
CDC39	FAT1	0.726159	0
SPT4	FAT1	-0.737664	0
BUD3	FAT1	0.764764	0
ABF1	FAT1	-0.717651	0
ADE8	PUS1	0.814196	0
RPL28	BFR1	0.74197	0
RPL15B	BFR1	0.704173	0
RPL3	BFR1	0.766682	0
RPS3	BFR1	0.736082	0
POM152	BFR1	-0.706917	0
KRS1	YGR127W	-0.728852	0
GSY2	YGR127W	0.726558	0
ALD4	YGR127W	0.717091	0
LSP1	YGR127W	0.727647	0
GIS1	YGR127W	0.737595	0
YMR196W	YGR127W	0.715269	0
RPL15A	VAC7	-0.721802	0
NAT1	VAC7	-0.719763	0
RPS3	VAC7	-0.705874	0
VPS5	VAC7	0.728454	0
SGT2	SEC63	-0.72635	0
SNU71	SEC63	-0.700741	0
VAC14	SEC63	0.701021	0
PNP1	SEC63	-0.774487	0
CWC15	SEC63	-0.736885	0
GCN1	SEC63	0.757208	0
YML079W	SEC63	-0.742652	0
FAS1	SEC63	0.724449	0
RRP12	SEC63	0.704171	0
MYO4	SEC63	0.734906	0
MYO2	SEC63	0.749924	0
CDC28	SEC63	-0.716692	0
SEC9	SEC63	-0.736954	0
MNN11	SEC63	0.718067	0
ARG7	SEC63	-0.737121	0
CHC1	SEC63	0.839784	0
VPS1	SEC63	0.747549	0
SAP190	SEC63	0.714651	0
RRP5	SEC63	0.712189	0
CLU1	SEC63	0.721567	0
KRE2	SEC63	0.704892	0
SEC21	SEC63	0.866083	0
SPO14	SEC63	0.732219	0
LAA1	SEC63	0.803312	0
KAP123	SEC63	0.819979	0
UFD2	SEC63	0.774728	0
LUC7	SEC63	-0.755767	0
RRP1	OSW7	-0.727514	0
HOS3	MOB1	0.707901	0
CDC28	MOB1	0.735227	0
VPS27	MOB1	0.703858	0
SNF12	MOB1	0.723366	0
LUC7	MOB1	0.71782	0
SEC63	MOB1	-0.714521	0
GCN1	DRS1	0.709157	0
ROK1	DRS1	0.806625	0
RNT1	DRS1	0.812123	0
PXR1	DRS1	0.834333	0
MDN1	DRS1	0.702502	0
NOG2	DRS1	0.753015	0
BUD22	DRS1	0.788133	0
DBP9	DRS1	0.772538	0
BCY1	DRS1	-0.771044	0
FAS2	GAS1	0.717806	0
FKS1	GAS1	0.719922	0
GCN1	SCW4	-0.715594	0
NAM7	SCW4	-0.783027	0
LSP1	SCW4	0.73263	0
RVB2	SCW4	0.716629	0
GIS1	SCW4	0.756978	0
PXR1	SCW4	-0.724679	0
RPL14B	SCW4	-0.700458	0
FAA4	SCW4	-0.743604	0
BUD22	SCW4	-0.736011	0
YCF1	SCW4	-0.707268	0
LAA1	SCW4	-0.714908	0
UFD2	SCW4	-0.702821	0
PAF1	CPR4	-0.713411	0
NUP159	CPR4	-0.796504	0
CSL4	CPR4	-0.708285	0
STE23	UBC9	-0.727782	0
CHC1	UBC9	-0.705686	0
SEC21	UBC9	-0.715425	0
LUC7	UBC9	0.749498	0
SEC63	UBC9	-0.751858	0
MOB1	UBC9	0.702973	0
SPT5	NUP2	0.702542	0
SDA1	CAF120	0.70463	0
SEC1	CAF120	0.706809	0
RRP12	UBP12	0.725232	0
ABZ1	UBP12	0.74896	0
RNQ1	LSB5	0.701023	0
ALD4	TMA46	-0.737754	0
CDC48	TMA46	-0.704865	0
RRP1	TMA46	0.737207	0
ARB1	TMA46	0.719363	0
RFC1	TMA46	0.702114	0
YLR363W-A	TMA46	0.741541	0
HPC2	TMA46	0.703454	0
BDP1	TMA46	0.745684	0
RNH202	TMA46	0.727464	0
NUG1	TMA46	0.793522	0
STE23	CDC53	0.704236	0
RPN2	CDC53	0.733939	0
BLM10	CDC53	0.84062	0
NTE1	CDC53	0.79169	0
CRM1	CDC53	0.705258	0
CSE1	CDC53	0.773498	0
SEC21	CDC53	0.708545	0
RNA1	HRB1	0.70913	0
VPS1	HRB1	-0.732104	0
MFT1	HRB1	0.72593	0
SNF12	HRB1	0.7641	0
RAP1	HRB1	0.750058	0
UFD2	HRB1	-0.707112	0
LUC7	HRB1	0.763607	0
CPR4	HRB1	-0.714462	0
KRS1	COA6	-0.877579	0
YEF3	COA6	-0.762276	0
GCN1	COA6	-0.709517	0
NAM7	COA6	-0.753457	0
LSP1	COA6	0.731021	0
YKL091C	COA6	0.718794	0
ARB1	COA6	-0.708732	0
YBR238C	COA6	-0.728647	0
GIS1	COA6	0.711441	0
PXR1	COA6	-0.722657	0
FAA4	COA6	-0.748311	0
NOG2	COA6	-0.714146	0
BUD22	COA6	-0.745405	0
NAS6	COA6	0.781331	0
BCY1	COA6	0.784581	0
NUG1	COA6	-0.704173	0
ARC1	COA6	-0.765949	0
DRS1	COA6	-0.711651	0
SAP190	CMR2	0.710006	0
NOP12	NOP2	0.728592	0
UBP1	NOP2	0.722421	0
UTP14	NOP2	0.732572	0
NUG1	NOP2	0.791344	0
RPO31	UTP10	0.818565	0
RRP12	UTP10	0.793816	0
DIP2	UTP10	0.771581	0
URB1	UTP10	0.852791	0
MDN1	UTP10	0.870644	0
DBP9	UTP10	0.744096	0
POL5	UTP10	0.805724	0
RRP5	UTP10	0.861729	0
ATP18	NGL1	0.705301	0
DPS1	VMA13	0.701472	0
TCB2	VMA13	0.720761	0
SEC1	VMA13	0.711194	0
RNH202	VMA13	0.710689	0
IMG2	SSQ1	0.723185	0
CDC28	SSQ1	0.7189	0
NAT1	SSQ1	-0.778667	0
RAD52	SSQ1	0.765621	0
ILS1	SSQ1	-0.714276	0
CLU1	SSQ1	-0.744531	0
[truncated: 59,398 more rows]

## Sheet: Protein Quantifications
Node	All Neighbors	Positive Neighbors	Negative Neighbors	Δakl1	Δalk1	Δbck1	Δbub1	Δbud32	Δcka1	Δcka2	Δcla4	Δcmk1	Δcmk2	Δcmp2	Δcna1	Δctk1	Δdbf2	Δdbf20	Δdun1	Δelm1	Δenv7	Δfpk1	Δfus3	Δhal5	Δhog1	Δhrk1	Δhsl1	Δiks1	Δime2	Δisr1	Δkcc4	Δkdx1	Δkin1	Δkin2	Δkin4	Δkin82	Δkkq8	Δkns1	Δksp1	Δkss1	Δltp1	Δmck1	Δmek1	Δmkk1	Δmkk2	Δmrk1	Δnpr1	Δoca1	Δpbs2
ENO1	ENO1=TDH1=	ENO1=TDH1=	ENO1=	-0.14034	-0.0980674	-0.310754	-0.022765	-0.363363	0.119472	0.37692	-0.340104	-0.000461954	-0.0320899	-0.0173727	-0.0273031	0.900824	-0.0568378	-0.30298	0.154786	0.0220584	-0.056022	-0.225192	0.195706	0.0913061	-0.599876	-0.0892248	0.137908	0.0641228	0.104723	0.326777	-0.094754	-0.087306	-0.0685754	-0.0559625	-0.103932	-0.0193627	0.0553178	0.341573	0.0157243	0.023666	0.119398	-0.883876	-0.188262	-0.0739329	0.494467	-0.024433	-0.078418	0.181025	-0.280348
DPS1	DPS1=KRS1=TCB2=GIS1=MAS1=SEC1=VMA13=HAL5=IGO1=THS1=MKT1=SLY41=TMA22=	DPS1=KRS1=TCB2=SEC1=VMA13=THS1=MKT1=SLY41=TMA22=	DPS1=GIS1=MAS1=HAL5=IGO1=	0.00091653	0.0193241	0.0127423	-0.250174	-0.0912972	0.0223461	-0.0109211	-0.234251	-0.00363661	0.0293122	0.0486905	-0.0108226	-0.487392	-0.118946	0.0458322	0.00546723	0.0145524	0.00389477	0.0718006	0.0220963	0.0351358	-0.017904	0.0599652	-0.0315354	0.0054529	0.0426452	-0.121767	0.0139612	0.0109228	-0.0147762	0.0419704	0.00203747	0.00168571	-0.0435146	0.0293893	-0.0917709	0.00891807	0.0254164	0.127827	0.0103998	0.0571286	-0.0441806	-0.0278702	-0.0128699	0.0696145	-0.0351048
PSD1	PSD1=FMP52=FAS1=TMN3=MNN1=TIM21=ERG5=YPL225W=LCB1=RAX1=RCF2=LTP1=	PSD1=FAS1=TMN3=MNN1=TIM21=ERG5=LCB1=RAX1=RCF2=	PSD1=FMP52=YPL225W=LTP1=	-0.019383	-0.010697	-0.0452467	-0.207779	-0.720172	-0.0142875	-0.0323164	0.466644	0.0365002	-0.031568	-0.0950888	-0.0489215	-0.420907	-0.339893	-0.0867179	-0.0702151	-0.0502128	0.0204863	0.0363369	0.0123711	0.0242295	0.0647238	0.0974816	-0.0150254	0.0364899	-0.0350108	-0.202529	0.00878457	0.0249854	0.0357371	0.0298139	0.0263659	0.0572654	0.00222144	-0.164136	-0.0429871	0.136648	0.0184039	0.0809618	-0.0441685	-0.0321922	0.0179038	-0.0702456	0.0219356	0.0526561	0.0456632
GSY2	GSY2=GSY1=ALD4=CTT1=ALD3=LSP1=YKL091C=HXT7=AYR1=GIS1=YMR196W=YDR391C=YGR127W=UGP1=GPH1=YMR090W=SSE2=RTN2=YBR056W=CMK1=TSL1=TPS2=HXK1=GLC3=NTH1=GAD1=GUT2=HBT1=GDB1=PTK2=YGR130C=PGM2=PNC1=OM45=ARA1=SOL4=EMI2=GLK1=AIP1=YDL124W=NNR2=YNL115C=TPS1=RTC3=HSP12=HFD1=GCY1=RCI37=AIM17=YAK1=GOR1=DCS1=DCS2=MSC1=MCR1=FMP45=TFS1=SDS24=OM14=NNR1=STF2=	GSY2=GSY1=ALD4=CTT1=ALD3=LSP1=YKL091C=HXT7=AYR1=GIS1=YMR196W=YDR391C=YGR127W=UGP1=GPH1=YMR090W=SSE2=RTN2=YBR056W=CMK1=TSL1=TPS2=HXK1=GLC3=NTH1=GAD1=GUT2=HBT1=GDB1=PTK2=YGR130C=PGM2=PNC1=OM45=ARA1=SOL4=EMI2=GLK1=AIP1=YDL124W=NNR2=YNL115C=TPS1=RTC3=HSP12=HFD1=GCY1=RCI37=AIM17=YAK1=GOR1=DCS1=DCS2=MSC1=MCR1=FMP45=TFS1=SDS24=OM14=NNR1=STF2=	GSY2=	0.292733	-0.0564405	0.1441	0.388504	-0.221246	-0.563295	0.781968	0.606589	-0.0440732	-0.0339057	-0.137728	-0.21005	1.17306	-0.329051	-0.718648	0.399918	0.0671008	-0.097941	-0.158684	-0.13751	-0.0791206	-0.364933	-0.0529425	0.476071	0.0326358	-0.00831834	0.0636707	-0.0763621	-0.0823424	-0.0913099	-0.163997	-0.0411037	0.0966299	-0.0916328	0.0100951	0.358818	-0.0171598	-0.00440574	-0.703018	-0.195848	-0.113208	0.114529	-0.124824	0.00136213	0.0576961	-0.296803
FMP52	FMP52=SGT2=CDC48=YEF3=GCN1=FAS1=ARB1=MLP2=FAA3=YLL032C=NOG2=BUD22=NAS6=RPT5=TIF4631=LAA1=OLE1=RPT6=RPT3=YGR054W=NMD5=CEX1=NOB1=EMW1=TRL1=SET2=RLP7=STO1=HCA4=MTR10=TRM3=PRE5=SEC17=RTG3=GCD2=GCD7=REG1=GTS1=PUP3=FUI1=SCY1=PUP2=TSR1=NIP1=SHP1=AIM21=PRE9=RPL36A=CYS4=HAS1=HSF1=COF1=SRP101=HGH1=PEP3=RPN11=GSH2=UBP10=LCB2=MAD1=IVY1=MNN1=PIB2=RKR1=SAH1=PRE10=HST2=SCD6=CAF40=YAP1=ERG5=PRE3=TAT2=SBA1=PRE1=Z…	FMP52=SGT2=CDC48=MLP2=NAS6=RPT5=RPT6=RPT3=PRE5=SEC17=RTG3=REG1=GTS1=PUP3=PUP2=SHP1=AIM21=PRE9=HSF1=COF1=RPN11=GSH2=MAD1=IVY1=PIB2=PRE10=HST2=SCD6=YAP1=PRE3=SBA1=PRE1=YPL225W=PRP4=FPR2=LTP1=	FMP52=YEF3=GCN1=FAS1=ARB1=FAA3=YLL032C=NOG2=BUD22=TIF4631=LAA1=OLE1=YGR054W=NMD5=CEX1=NOB1=EMW1=TRL1=SET2=RLP7=STO1=HCA4=MTR10=TRM3=GCD2=GCD7=FUI1=SCY1=TSR1=NIP1=RPL36A=CYS4=HAS1=SRP101=HGH1=PEP3=UBP10=LCB2=MNN1=RKR1=SAH1=CAF40=ERG5=TAT2=ZRT2=LCB1=RAX1=RCF2=RPL22B=PSD1=	0.0141014	-0.00965622	0.0718866	0.244535	1.15874	-0.032706	-0.231309	-0.266223	0.00696078	-0.00685073	0.158932	-0.00493867	0.462852	-0.0403829	-0.00810693	0.30824	0.0818227	-0.0101538	0.110818	-0.0325957	-0.0494658	-0.0518023	0.0257044	-0.053273	-0.0388422	0.0309278	0.255742	-0.070427	-0.0147658	-0.0664666	-0.000784255	-0.0718573	-0.0550719	-0.00622046	0.0381102	0.0854326	-0.0224163	-0.0185682	-0.0630626	0.00240542	0.0724745	0.0183045	-0.0330998	-0.0648211	-0.0353925	-0.0305116
ARO3	ARO3=TRP4=RIB3=NUP159=YNR029C=PLP2=MAP1=NFU1=	ARO3=TRP4=RIB3=NUP159=YNR029C=PLP2=MAP1=NFU1=	ARO3=	-0.0169153	-0.0591085	-0.113568	-0.263951	-0.131939	-0.0642112	-0.00343444	-0.110826	0.025723	-0.00199615	-0.0346465	-0.0264366	-0.0420263	-0.0652473	0.172032	0.0108445	0.0221526	0.00195811	0.0700942	0.0219506	0.0475924	0.0713468	-0.0418866	0.0104995	0.0670362	0.0248507	0.022269	-0.000148846	0.0527866	-0.0499644	0.0668131	-0.0235554	-0.0105092	-0.0147647	0.033873	-0.0520762	-0.0131509	0.0163726	0.304751	-0.0635398	-0.0369632	0.0575625	-0.0285199	-0.0335542	-0.0583416	0.0718395
RRP15	RRP15=SPN1=RQT4=TMA16=SUI3=ECM1=LTV1=ESF2=DIM1=NOP4=SEC65=TRM44=NIP7=RRS1=NHP2=	RRP15=SPN1=RQT4=TMA16=SUI3=ECM1=LTV1=ESF2=DIM1=NOP4=SEC65=TRM44=NIP7=RRS1=NHP2=	RRP15=	-0.0856898	0.00803061	-0.0140635	-0.133875	0.606269	0.00202937	-0.225001	0.311454	-0.00579041	-0.0569863	0.110589	0.0793603	-0.337486	0.0238571	0.0685704	-0.027897	0.0183701	-0.18184	-0.0984791	0.126354	0.0373247	0.207681	0.0810345	-0.0760335	0.0478521	0.0150984	-0.210801	0.0361207	0.0302351	0.107197	-0.0119847	0.0861071	-0.026114	-0.0781323	-0.177668	-0.336593	-0.00335274	0.000645065	0.0738174	0.0709951	0.0668346	-0.240703	0.0125171	0.0256097	0.127691	0.0439197
GCS1	GCS1=STE23=PNP1=PAN6=TCB1=MYO4=MYO2=MCM4=PHO85=ADH4=YLR419W=YBL055C=GLN3=CHC1=VPS1=HAP5=CRM1=FZF1=SEC21=LAA1=PEA2=ABF1=KAP123=LUC7=XRN1=COP1=UBR1=RPL8A=PRP45=CTI6=MED1=UFD4=VPS75=ARP7=TCO89=SWC5=RTG3=INP53=GIM5=PDX3=SEC7=OXP1=AAT2=UBP2=DST1=HIF1=SSU72=NTR2=PRE9=NPL6=VPS13=NNF1=IKI3=ATP10=MED11=CHO2=HSF1=MSN5=ARP6=YGR126W=MED4=SPC34=OKP1=PHO23=PRO2=PTI1=ZIM17=HAT2=LEO1=URN1=ELP4=ACS2=NUD1=DPB3=LCB…	GCS1=PNP1=PAN6=MCM4=PHO85=YBL055C=GLN3=HAP5=FZF1=PEA2=ABF1=LUC7=PRP45=CTI6=MED1=VPS75=ARP7=TCO89=SWC5=RTG3=GIM5=PDX3=AAT2=DST1=HIF1=SSU72=NTR2=PRE9=NPL6=NNF1=ATP10=MED11=HSF1=ARP6=YGR126W=MED4=SPC34=OKP1=PHO23=PRO2=PTI1=ZIM17=HAT2=LEO1=URN1=ELP4=NUD1=DPB3=VPS51=RTR1=NKP1=DSS4=TIP41=YER010C=MMS2=MPE1=HST2=RIB2=AIM6=OTU1=GTB1=PDE1=FCY1=NAB3=CAP2=DPB4=TAF10=TRP1=FAR7=TAF3=SPC110=YBR197C=PEF1=SDS3=NN…	GCS1=STE23=TCB1=MYO4=MYO2=ADH4=YLR419W=CHC1=VPS1=CRM1=SEC21=LAA1=KAP123=XRN1=COP1=UBR1=RPL8A=UFD4=INP53=SEC7=OXP1=UBP2=VPS13=IKI3=CHO2=MSN5=ACS2=LCB2=KTR7=SAH1=SLN1=PSE1=SXM1=LCB1=	0.0539312	0.0739605	-0.0449563	-0.0521729	0.786459	-0.0529489	0.00945875	-0.0250052	0.0155161	0.0177033	-0.0261567	0.0396308	-0.599998	-0.139741	-0.0734846	-0.0215282	0.00833177	-0.013438	-0.0109288	-0.060449	0.0480711	-0.0391092	-0.00112575	-0.0467187	-0.054044	-0.0302218	0.0486374	0.00888497	0.0165417	0.0212237	0.0175922	-0.0264115	-0.0469996	-0.00627937	0.0552797	0.0711941	0.0213063	0.0577805	0.131689	-0.0267281	-0.0243138	0.0337607	0.00573788	0.0141072	-0.147723	0.0031368
CCT6	CCT6=YEF3=GCN1=NAM7=ROK1=RPL7A=ARB1=CDC39=TOR1=YLR419W=FAA4=SKI3=RPL15A=NOG2=BUD22=TIF4631=SEC5=SAP190=CCT3=LAA1=ARC1=RPG1=HPT1=STT4=MNN5=YGR054W=NMD5=NOB1=STM1=BRX1=DPH1=RPL8B=NOP13=EMW1=TRL1=GNP1=SLH1=SET2=SRP68=RPL6A=RPL6B=RLP7=ECM4=HCA4=SLX9=ENP1=RLI1=MTR10=TYS1=TRM3=ARX1=TMA16=EKI1=SEC17=SSM4=GCD2=BEM2=GCD7=TRM8=REG1=SOF1=RPA49=NOP58=NOP56=PHO90=APL5=SCY1=YCK2=TSR1=KAP114=NIP1=AIM21=NSA2=RPL…	CCT6=YEF3=GCN1=NAM7=ROK1=RPL7A=ARB1=CDC39=TOR1=YLR419W=FAA4=SKI3=RPL15A=NOG2=BUD22=TIF4631=SEC5=SAP190=CCT3=LAA1=ARC1=RPG1=HPT1=STT4=MNN5=YGR054W=NMD5=NOB1=STM1=BRX1=DPH1=RPL8B=NOP13=EMW1=TRL1=GNP1=SLH1=SET2=SRP68=RPL6A=RPL6B=RLP7=HCA4=SLX9=ENP1=RLI1=MTR10=TYS1=TRM3=ARX1=TMA16=EKI1=SSM4=GCD2=BEM2=GCD7=TRM8=SOF1=RPA49=NOP58=NOP56=PHO90=APL5=SCY1=YCK2=TSR1=KAP114=NIP1=NSA2=RPL36A=RPL32=STE5=RRP7=CY…	CCT6=ECM4=SEC17=REG1=AIM21=COF1=CLC1=GVP36=RTR1=PIB2=STB3=PRC1=YOR289W=CUE5=MRP8=NPC2=YBR085C-A=GID8=YBR137W=YNL208W=	-0.0272186	0.00337109	0.00582809	-0.0973735	-0.373452	0.0159059	-0.0458464	0.0963657	-0.00136568	0.0101352	0.00719503	0.0322844	-0.0137455	-0.00635178	-0.0111594	-0.0624943	-0.0584531	-0.00552553	-0.0586635	0.0426839	0.00154255	-0.0446391	0.0239141	-0.0394797	-0.00979747	-0.0261665	-0.11774	0.00968134	0.0570561	0.0493992	0.00976892	0.0328438	0.00950223	0.0364591	-0.0472354	-0.108697	0.00467641	0.0259249	0.0705644	0.00989146	0.0275145	-0.119853	-0.0242127	0.0168129	0.0100577	-0.0399129
KRS1	KRS1=YEF3=GCN1=NAM7=SSB1=PDI1=ASC1=LSP1=RPL28=YKL091C=RPL7A=ARB1=YBR238C=GIS1=MAS1=GUS1=PXR1=RPL14A=FAA3=FAA4=RPL15A=NAT1=NOG2=RPL3=BUD22=NAS6=BCY1=RPS3=TIF4631=NUG1=CLU1=NEW1=ARC1=YGR127W=COA6=HPT1=RPS7B=RPS7A=CDC60=GUA1=RPL5=YGR054W=GDS1=NOB1=STM1=BRX1=RPL8B=NOP13=TRL1=LSC1=HSP78=UTP7=SET2=MIA40=RPL6A=RPL6B=RLP7=ECM4=MES1=CMK1=SLX9=ATG42=PNO1=GUT2=RPP0=TRM3=YNL247W=IGO1=OLA1=RKI1=GCD2=PBN1=ENP2…	KRS1=YEF3=GCN1=NAM7=SSB1=ASC1=RPL28=RPL7A=ARB1=YBR238C=GUS1=PXR1=RPL14A=FAA3=FAA4=RPL15A=NAT1=NOG2=RPL3=BUD22=RPS3=TIF4631=NUG1=CLU1=NEW1=ARC1=HPT1=RPS7B=RPS7A=CDC60=GUA1=RPL5=YGR054W=GDS1=NOB1=STM1=BRX1=RPL8B=NOP13=TRL1=UTP7=SET2=RPL6A=RPL6B=RLP7=MES1=SLX9=PNO1=RPP0=TRM3=YNL247W=OLA1=RKI1=GCD2=ENP2=NRP1=GCD7=TRM8=NOP58=VAS1=PHO90=LIA1=FUI1=PPT1=YCK2=THS1=TYW3=TSR1=NIP1=GLN4=SFH5=GCD11=NSA2=RPL36…	KRS1=PDI1=LSP1=YKL091C=GIS1=MAS1=NAS6=BCY1=YGR127W=COA6=LSC1=HSP78=MIA40=ECM4=CMK1=ATG42=GUT2=IGO1=PBN1=YGR130C=OM45=ARA1=SHP1=MPM1=AIM21=GRE3=PRB1=GRX2=AZF1=MHO1=TPS1=HSP12=YPT7=SAF1=PET191=GCY1=YDR262W=PRC1=RCI37=MIX14=MDJ1=SNX4=AIM17=YOR289W=MIX23=GOR1=DCS2=PRD1=MRP8=SDH5=NPC2=ETR1=MCR1=YBR085C-A=GID8=SAM50=PEX7=AIM41=SCO1=UBC8=FMP46=CMC2=TWF1=SNX3=NNR1=COA4=STF2=YPL247C=YHR138C=ATG8=	-0.0673088	-0.00798037	-0.032984	-0.392471	-0.487284	0.0490657	-0.134807	-0.318568	-0.0121155	0.00971759	0.0657253	0.0664163	-0.322521	-0.11318	0.0873318	-0.0877067	0.0151318	0.0200559	0.00139593	0.0873396	0.0637283	0.145814	0.0676019	-0.0583969	-0.00619657	-0.00734014	-0.0955741	0.0226324	0.0103764	0.0112585	0.0973647	0.0705634	-0.0060161	-0.0246909	-0.0071523	-0.180187	0.00861316	0.0402188	-0.0793801	0.0207182	0.0269989	-0.0555247	0.034762	0.0183606	0.0415425	-0.0133582
CDC48	CDC48=YEF3=ARB1=PXR1=PIM1=NOG2=BUD22=NAS6=RNH202=RPT5=NUG1=TMA46=RPT6=RPT3=RNH201=NOB1=DCG1=BRX1=NOP13=EMW1=SET2=MIA40=RLP7=NAF1=YSP2=ETT1=YMC2=RKI1=SEC39=NRP1=GCD7=TRM8=REG1=RPA49=RBG1=PUP2=TYW3=TSR1=SHP1=NSA2=IMA1=RPL36A=YBL028C=HAS1=RRP14=REX4=UBP10=RIO1=GCD10=TRS31=CHA1=GLE1=YDR262W=RTT10=MDJ1=YAP1=SHE2=MRP8=SHQ1=ETR1=YBR242W=FPR4=SBA1=NOP8=NOP15=RRP8=TMA22=FPR2=SUT1=FMP52=	CDC48=PIM1=NAS6=RPT5=RPT6=RPT3=DCG1=MIA40=REG1=PUP2=SHP1=IMA1=YDR262W=MDJ1=YAP1=MRP8=ETR1=SBA1=FPR2=FMP52=	CDC48=YEF3=ARB1=PXR1=NOG2=BUD22=RNH202=NUG1=TMA46=RNH201=NOB1=BRX1=NOP13=EMW1=SET2=RLP7=NAF1=YSP2=ETT1=YMC2=RKI1=SEC39=NRP1=GCD7=TRM8=RPA49=RBG1=TYW3=TSR1=NSA2=RPL36A=YBL028C=HAS1=RRP14=REX4=UBP10=RIO1=GCD10=TRS31=CHA1=GLE1=RTT10=SHE2=SHQ1=YBR242W=FPR4=NOP8=NOP15=RRP8=TMA22=SUT1=	0.0545066	0.00316604	0.0581656	0.116741	0.482146	-0.0226018	0.0505145	-0.0182526	-0.0152696	-0.0252104	0.0544502	0.0237898	0.600786	0.0605566	0.0041596	0.0814648	0.0254154	0.0194379	-0.0232829	-0.0234765	-0.0213384	-0.0434103	-0.034205	-0.00715191	-0.0227468	0.00579021	0.15913	-0.0135851	-0.0167765	0.0281709	-0.0479731	-0.0359691	-0.0148867	-0.0218517	0.0187881	0.051246	-0.0125136	-0.00122536	-0.0754241	-0.0125032	-0.0261459	-0.183345	-0.00987579	0.0129294	-0.0596439	0.0116767
SNU71	SNU71=PNP1=MYO2=RPL14A=ARG7=RPL15A=RPL15B=RPL3=RNA1=CHC1=VPS1=MFT1=SNF12=RPS3=ILS1=CLU1=SEC21=VPS5=LUC7=SEC63=CDC60=RPL5=CLP1=HNT2=COP1=SNF5=NUP49=ERG20=STM1=SCL1=RPL8A=PRP45=TFB3=SWI3=RPL6B=SCP160=MED1=ARP7=TCO89=ACT1=IGO1=SWC5=DMA2=UBX4=RPN13=SEC7=CCL1=VAS1=SSU72=PRE9=VPS24=RPL36B=RPL32=TEF4=MLH1=SEC26=FSH3=ARP6=SPC34=PRE6=PHO23=CEG1=HAT2=FYV8=RPS26B=ADE13=RPS1A=RPS1B=RPS5=RPL24B=RTR1=GAL11=DSS…	SNU71=PNP1=ARG7=RNA1=MFT1=SNF12=VPS5=LUC7=CLP1=HNT2=SNF5=NUP49=SCL1=PRP45=TFB3=SWI3=MED1=ARP7=TCO89=IGO1=SWC5=DMA2=UBX4=RPN13=CCL1=SSU72=PRE9=VPS24=MLH1=FSH3=ARP6=SPC34=PRE6=PHO23=CEG1=HAT2=FYV8=RTR1=GAL11=DSS4=PRE8=GCV1=PRE10=YER010C=CDC55=ECM38=RIB5=NPL4=MPE1=HUA1=SNX4=RIB2=EFM5=AIM6=MAD2=SLD5=PRP46=MKS1=YAF9=TAF10=LEA1=HAT1=TAF3=SPC110=BIM1=NUF2=PRE3=TAF12=TMT1=RNA15=DEP1=VAM7=VPS28=IRC25=DET1…	SNU71=MYO2=RPL14A=RPL15A=RPL15B=RPL3=CHC1=VPS1=RPS3=ILS1=CLU1=SEC21=SEC63=CDC60=RPL5=COP1=ERG20=STM1=RPL8A=RPL6B=SCP160=ACT1=SEC7=VAS1=RPL36B=RPL32=TEF4=SEC26=RPS26B=ADE13=RPS1A=RPS1B=RPS5=RPL24B=SAH1=PMR1=RPL10=MKT1=RPL25=RPS31=RPS13=GDA1=CDS1=DIP5=RPL38=RPL31B=RPL37A=RPL37B=RPL33B=	0.0491935	0.0370281	0.0486043	0.129334	0.325846	-0.00973373	0.00630885	0.020159	0.0829226	0.000156257	-0.0147032	-0.0481427	-0.0334753	0.0210774	-0.0264527	0.0232124	0.0245129	-0.0838942	-0.0103895	-0.0189689	-0.0445638	-0.0944819	-0.0183176	0.0954094	0.00660937	0.0160233	-0.0196186	-0.085298	-0.0112922	-0.102107	-0.0136628	-0.066666	-0.0392695	0.139222	-0.000248165	0.218591	0.0084155	0.0769422	0.21261	0.0153457	-0.0228626	0.0663752	-0.0822346	-0.0144861	-0.0689133	-0.0185873
CCP1	CCP1=PNP1=MYO2=ERG27=ARG7=BLM10=CHC1=VPS1=YOR1=XRN1=COP1=GEA2=SNQ2=PDR5=CIR2=MTF2=DPC25=CCC2=DLD2=ISA2=AKR1=ARG5,6=MRP20=QCR7=UBP2=APL1=MON2=VPS13=IMO32=SPF1=DNF2=SLC1=GTF1=COX5A=STV1=ILV1=AMD1=TIM12=AFG1=COX4=PMT3=RIA1=QCR2=YMR31=ALE1=COQ5=ATP7=ILM1=RIP1=POS5=COX13=TIM11=ATG16=ORT1=ERG3=ODC2=MIN8=YAH1=	CCP1=PNP1=ARG7=CIR2=MTF2=DPC25=DLD2=ISA2=ARG5,6=MRP20=QCR7=IMO32=GTF1=COX5A=ILV1=TIM12=AFG1=COX4=QCR2=YMR31=COQ5=ATP7=RIP1=POS5=COX13=TIM11=ATG16=ORT1=ODC2=MIN8=YAH1=	CCP1=MYO2=ERG27=BLM10=CHC1=VPS1=YOR1=XRN1=COP1=GEA2=SNQ2=PDR5=CCC2=AKR1=UBP2=APL1=MON2=VPS13=SPF1=DNF2=SLC1=STV1=AMD1=PMT3=RIA1=ALE1=ILM1=ERG3=	0.210093	-0.0560738	-0.424603	-0.241165	1.07365	-0.218906	0.00198918	0.670005	0.0320099	-0.0202875	-0.355147	-0.0109175	-0.111358	-0.121871	0.00294881	-0.122237	0.0973846	0.0068673	0.0661387	0.0242571	-0.00875086	0.150436	-0.0664585	0.12603	0.0569073	0.0440897	0.12662	0.0336256	0.0875288	-0.0611933	0.125509	0.0581298	-0.0645381	-0.100252	0.0321642	0.111153	0.00188813	-0.0250571	0.204947	-0.0233686	-0.0450232	0.012681	-0.0857187	0.00162924	-0.107712	0.0407236
STE23	STE23=PNP1=MYO2=ARG7=CHC1=VPS1=MFT1=CRM1=SEC21=SPO14=KAP123=LUC7=UBC9=CDC53=XRN1=COP1=ERG20=UBR1=PRP45=MYO3=TFB3=SWI3=MED2=HIT1=TPS3=UFD4=ISA2=SWC5=GIM5=SEC7=OXP1=UBP2=DST1=SSU72=MON2=NTR2=NPL6=VPS13=NNF1=MED11=CHO2=MSN5=MED4=RPO26=SPC34=VAN1=PHO23=HAT2=LEO1=ACS2=GAL11=PMR1=NBP35=YAE1=CKB1=AMD1=RIB2=SXM1=EFM5=MKS1=DPB4=TAF10=LEA1=SNF6=PGD1=SPC110=BNI5=RNA15=DEP1=LGE1=ASK1=SMD3=AME1=JAC1=RTG1=YML1…	STE23=MYO2=CHC1=VPS1=CRM1=SEC21=SPO14=KAP123=CDC53=XRN1=COP1=ERG20=UBR1=MYO3=TPS3=UFD4=SEC7=OXP1=UBP2=MON2=VPS13=CHO2=MSN5=VAN1=ACS2=PMR1=AMD1=SXM1=	STE23=PNP1=ARG7=MFT1=LUC7=UBC9=PRP45=TFB3=SWI3=MED2=HIT1=ISA2=SWC5=GIM5=DST1=SSU72=NTR2=NPL6=NNF1=MED11=MED4=RPO26=SPC34=PHO23=HAT2=LEO1=GAL11=NBP35=YAE1=CKB1=RIB2=EFM5=MKS1=DPB4=TAF10=LEA1=SNF6=PGD1=SPC110=BNI5=RNA15=DEP1=LGE1=ASK1=SMD3=AME1=JAC1=RTG1=YML108W=SRN2=ACF4=MED8=ORT1=PRP4=GCV3=DPC13=GCS1=	-0.0279248	0.00684331	0.00512092	-0.0606798	-0.345054	0.00803531	-0.0978958	-0.148164	0.0334592	0.0245577	-0.0128362	-0.0598701	0.138267	0.012644	0.0201266	0.0321192	-0.0460788	0.0217546	0.00808563	0.0135436	-0.0449335	-0.0686992	0.0190072	0.040711	0.0381648	-0.0197034	-0.0360403	-0.0111134	0.037893	0.000525654	0.0251299	0.00338234	0.0410944	0.03496	-0.0391273	-0.0618144	0.0114462	0.00911898	-0.218471	-0.00177725	0.0416098	-0.0328552	0.00704766	0.00619259	0.0238196	-0.0586759
VAC14	VAC14=GCN1=NAM7=FAS1=CPA2=RVB2=MYO4=MYO2=MLP2=SLA2=IML2=CDC39=TOR1=TOR2=FAA4=ARG7=SKI3=NAT1=MDR1=SEC24=CHC1=VPS1=VAM6=RPT5=PHO84=COG3=SEC5=SAP190=YCF1=YBT1=CLU1=GIS2=SEC21=SPO14=VPS16=LAA1=VBA4=KAP123=UFD2=SEC63=OLE1=RCY1=STT4=XRN1=RPT3=SGM1=NMD5=CEX1=COP1=GEA2=GEA1=MIA40=ALG2=TRS130=STO1=RAV1=YSP2=BCH1=YGL140C=MTR10=TRM3=SDD3=HRP1=TRS120=GCD2=SEC39=INP53=RPN13=BEM2=DSL1=PGM1=SEC7=APL5=UBP2=FUI1=…	VAC14=GCN1=NAM7=FAS1=MYO4=MYO2=SLA2=IML2=CDC39=TOR1=TOR2=FAA4=SKI3=NAT1=MDR1=SEC24=CHC1=VPS1=VAM6=PHO84=COG3=SEC5=SAP190=YCF1=YBT1=CLU1=SEC21=SPO14=VPS16=LAA1=VBA4=KAP123=UFD2=SEC63=OLE1=RCY1=STT4=XRN1=NMD5=CEX1=COP1=GEA2=GEA1=ALG2=TRS130=STO1=RAV1=YSP2=BCH1=YGL140C=MTR10=TRM3=SDD3=TRS120=GCD2=SEC39=INP53=BEM2=DSL1=PGM1=SEC7=APL5=UBP2=FUI1=APL1=MON2=VPS41=TSR1=KAP114=UBP13=SFH5=VPS13=ARC35=SEC26=…	VAC14=CPA2=RVB2=MLP2=ARG7=RPT5=GIS2=RPT3=SGM1=MIA40=HRP1=RPN13=PRE9=DID2=MED4=RPO26=HRT1=RTR1=NBP2=VPS4=WWM1=RIB5=SCD6=MDJ1=RPB9=LEA1=HAT1=TAF3=TAF12=RNA15=TWF1=ACF4=ERV1=YPL225W=PRP4=	-0.0472296	-0.038942	-0.0508206	-0.0302798	-0.577595	-0.00953811	-0.0615941	-0.119658	-0.0106564	0.036809	0.0522784	-0.043187	-0.347882	-0.0263936	-0.0472031	0.169075	-0.0695525	0.0146718	-0.0168179	0.0180444	-0.0147862	-0.0753462	0.0406892	-0.0565269	0.0183352	0.004702	-0.213547	0.0191256	0.0181175	0.0391501	0.0170228	0.0246108	0.0931495	0.0730179	-0.0736972	-0.0665357	0.0314556	0.0136876	-0.248015	0.013338	0.0359724	-0.0558902	0.0196583	0.0219119	0.0110258	-0.0290975
YEF3	YEF3=GCN1=NAM7=SSB1=ROK1=PDI1=ASC1=FAS1=FKS1=RPL28=RPL7A=ARB1=THI6=YBR238C=SEC9=PXR1=TOR1=RPL14A=YLR419W=FAA3=FAA4=SKI3=RPL15A=NAT1=NOG2=RPL3=BUD22=NAS6=RAD52=RPS3=RNH202=RPT5=TIF4631=PHO84=SEC5=NUG1=CLU1=LAA1=VBA4=NEW1=KAP123=ARC1=COA6=HPT1=RPS7B=RPS7A=STT4=CDC60=ADE17=RPL5=RPT3=RPT4=YGR054W=SGM1=NMD5=CEX1=SNF5=GDS1=NOB1=STM1=SCL1=BRX1=CNM67=DPH1=RPL8B=NOP13=EMW1=TRL1=GNP1=SNZ1=UTP7=CTF4=PIB1=SE…	YEF3=GCN1=NAM7=SSB1=ROK1=ASC1=FAS1=FKS1=RPL28=RPL7A=ARB1=YBR238C=PXR1=TOR1=RPL14A=YLR419W=FAA3=FAA4=SKI3=RPL15A=NAT1=NOG2=RPL3=BUD22=RPS3=RNH202=TIF4631=PHO84=SEC5=NUG1=CLU1=LAA1=VBA4=NEW1=KAP123=ARC1=HPT1=RPS7B=RPS7A=STT4=CDC60=ADE17=RPL5=YGR054W=NMD5=CEX1=GDS1=NOB1=STM1=BRX1=DPH1=RPL8B=NOP13=EMW1=TRL1=GNP1=UTP7=SET2=RPL6A=RPL6B=RLP7=SCP160=MES1=SPP41=HCA4=SLX9=YSP2=RLI1=PNO1=RPP0=TRM3=ARX1=YNL2…	YEF3=PDI1=THI6=SEC9=NAS6=RAD52=RPT5=COA6=RPT3=RPT4=SGM1=SNF5=SCL1=CNM67=SNZ1=CTF4=PIB1=MIA40=ECM4=YHI9=HAL5=DDI1=PFY1=IGO1=SEC17=RPN13=REG1=GTS1=PUP3=PUP2=SHP1=AIM21=GRE3=PRE9=PLN1=HSF1=DID2=COF1=LYS12=HRT1=AZF1=PEP4=FYV8=MAD1=RTR1=NCE103=TIP41=PRE10=RIB5=YDR262W=NPL4=PRC1=MPE1=SCD6=SCJ1=MDJ1=SNX4=YOR289W=PRD1=MRP8=NPC2=YBR085C-A=PRE3=SBA1=VAM7=UBC8=TWF1=SNX3=YGR201C=YPL225W=SWD1=KXD1=YPL247C=YHR…	-0.0774167	0.0453597	-0.0418014	-0.499983	-0.792761	0.0172921	-0.106825	0.0249896	-0.0244427	0.0141133	0.0395046	0.0386934	-0.459014	-0.152993	-0.025269	-0.0310274	0.0328914	0.00862582	0.0440412	0.108698	0.0412479	0.168896	0.0880946	-0.0226353	0.0354085	-0.000914693	-0.169955	0.0381961	0.00514398	0.0758103	0.0509893	0.0692403	0.0196249	-0.0646724	-0.0118599	-0.10488	-0.00862748	-0.0242188	-0.234163	0.0746809	0.0624847	-0.141267	0.0391451	-0.0474081	0.0517467	0.007621
PNP1	PNP1=GCN1=NAM7=YML079W=PAN6=CPA2=RPL7A=RVB2=MYO4=MYO2=MCM4=ARB1=THI6=CDC39=RPL14B=YLR419W=FAA4=ARG7=SKI3=RPL15A=RPL15B=NAT1=BLM10=RPL3=GLN3=CHC1=VPS1=MFT1=RAD52=RPS3=SLU7=RPT5=TIF4631=PHO84=HAP5=SEC5=SAP190=YBT1=CLU1=SEC21=SPO14=LAA1=KAP123=UFD2=LUC7=SEC63=OLE1=RPS7B=XRN1=RPT6=RPT3=RPT4=NMD5=CEX1=COP1=SNF5=GEA2=ERG20=STM1=NIT2=UBR1=CNM67=RPL16A=RPL8A=EMW1=TRL1=GNP1=MYO5=TFB3=RPL6A=RPL6B=SCP160=ME…	PNP1=YML079W=PAN6=CPA2=RVB2=MCM4=THI6=ARG7=GLN3=MFT1=RAD52=SLU7=RPT5=HAP5=LUC7=RPT6=RPT3=RPT4=SNF5=NIT2=CNM67=TFB3=HIT1=MED1=IAH1=ISA2=ARP7=PFY1=TCO89=PRE5=IGO1=SWC5=DMA2=RTG3=HRP1=UBX4=RPN13=PPH21=PUP3=DST1=PUP2=SSU72=TUB4=NTR2=AIM21=PRE9=SKG1=FSH3=LOG1=HSF1=MED4=RPO26=SNF7=PHO23=HAT2=LEO1=SPC42=FYV8=UTR4=NAP1=IVY1=RTR1=PIB2=DSS4=TIP41=PRE8=NBP35=NBP2=VPS4=PRE10=YER010C=UME1=CDC55=RIB5=MPE1=HST2…	PNP1=GCN1=NAM7=RPL7A=MYO4=MYO2=ARB1=CDC39=RPL14B=YLR419W=FAA4=SKI3=RPL15A=RPL15B=NAT1=BLM10=RPL3=CHC1=VPS1=RPS3=TIF4631=PHO84=SEC5=SAP190=YBT1=CLU1=SEC21=SPO14=LAA1=KAP123=UFD2=SEC63=OLE1=RPS7B=XRN1=NMD5=CEX1=COP1=GEA2=ERG20=STM1=UBR1=RPL16A=RPL8A=EMW1=TRL1=GNP1=MYO5=RPL6A=RPL6B=SCP160=MES1=STO1=MTR10=TYS1=TRM3=SSM4=GCD2=INP53=BEM2=PGM1=SEC7=OXP1=VAS1=APL5=UBP2=FUI1=MON2=TSR1=KAP114=UBP13=ERG11=V…	0.0934756	-0.0144874	-0.0984261	0.0303969	0.949892	-0.107505	-0.0379084	0.0277716	0.0293559	-0.00208525	-0.0599285	-0.0106243	0.0994623	-0.167542	0.0337595	0.127529	0.0181499	0.0175164	0.0433407	-0.117646	-0.0391684	0.0413679	0.0241646	0.0545803	0.0311688	-0.00512483	0.067316	-0.00672485	-0.0274191	-0.0361991	-0.014329	0.0249284	0.00953344	-0.00370879	0.0274778	0.114224	-0.0149837	-0.0126258	0.261171	0.00794902	-0.040387	0.0187221	-0.0529054	-0.00347641	-0.0522262	0.0274617
GCN1	GCN1=NAM7=KAR2=ROK1=PFK1=YML079W=FAS1=AHK1=RPL7A=RVB2=MYO4=MYO2=MCM4=ARB1=THI6=SLA2=SEC9=PXR1=CDC39=TOR1=ERG27=YLR419W=FAA3=FAA4=YLL032C=ARG7=SKI3=RPL15A=NAT1=NOG2=BLM10=BUD22=MDR1=SEC24=NAS6=CHC1=QRI1=DBP9=VPS1=VAM6=SLU7=RPT5=TIF4631=PHO84=HAP5=COG3=SEC5=SAP190=YOR1=YBT1=CSE1=CLU1=GIS2=KRE2=SEC21=SPO14=LAA1=POB3=VBA4=KAP123=ARC1=UFD2=SEC63=DRS1=SCW4=COA6=PHO81=OLE1=RCY1=RPS7B=STT4=XRN1=RPT6=RPT3…	GCN1=NAM7=ROK1=PFK1=FAS1=AHK1=RPL7A=MYO4=MYO2=ARB1=SLA2=PXR1=CDC39=TOR1=ERG27=YLR419W=FAA3=FAA4=YLL032C=SKI3=RPL15A=NAT1=NOG2=BLM10=BUD22=MDR1=SEC24=CHC1=DBP9=VPS1=VAM6=TIF4631=PHO84=COG3=SEC5=SAP190=YOR1=YBT1=CSE1=CLU1=KRE2=SEC21=SPO14=LAA1=VBA4=KAP123=ARC1=UFD2=SEC63=DRS1=PHO81=OLE1=RCY1=RPS7B=STT4=XRN1=MNN5=NUP188=YGR054W=NMD5=CEX1=COP1=GEA2=GEA1=NUP192=NOB1=EMW1=TRL1=GNP1=BNI1=SLH1=TRM1=MRS6=…	GCN1=KAR2=YML079W=RVB2=MCM4=THI6=SEC9=ARG7=NAS6=QRI1=SLU7=RPT5=HAP5=GIS2=POB3=SCW4=COA6=RPT6=RPT3=RPT4=SGM1=SNF5=NIT2=CNM67=CTF4=BBP1=MIA40=ISA2=PFY1=TCO89=PRE5=SWC5=SEC17=RTG3=HRP1=RPN13=REG1=GTS1=FUM1=PUP3=PUP2=NTR2=SHP1=AIM21=PRE9=TFB5=HSF1=DID2=COF1=MED4=RPO26=CLC1=SGN1=CET1=SNF7=HRT1=AZF1=HAT2=GSH2=CRN1=FYV8=GVP36=MAD1=IVY1=RSA1=AIM45=RTR1=OPY2=PIB2=MSO1=NCE103=TIP41=NBP2=VPS4=PRE10=WWM1=YER…	-0.0659094	0.0136341	-0.0344538	-0.0857649	-1.43317	0.0557797	-0.111411	-0.16482	0.0157565	0.00332968	0.0473102	-0.0110406	-0.223897	-0.0392194	0.00447939	0.0510897	-0.0317892	0.0467773	0.00759778	0.0375401	-0.0417791	0.0541456	0.0412645	-0.00202045	0.0151753	0.0246846	-0.263819	0.00229884	0.0100217	0.0476184	0.0516356	0.0885114	0.100412	0.034512	-0.0525969	-0.195139	0.0256061	-0.000885189	-0.335172	0.0506407	0.062689	-0.079202	0.00774818	0.0309392	0.0792061	0.0498913
SSA3	SSA3=SSA4=HSP42=	SSA3=SSA4=HSP42=	SSA3=	0.568063	0.047013	-0.55312	0.489028	-0.220254	-1.47947	-0.286557	1.43211	0.0174626	0.085838	-2.35432	-0.33338	1.01343	-0.715638	-0.787404	-0.213277	-0.0647461	0.281855	0.183483	-0.0935976	0.143771	-0.567871	-0.553894	0.596018	-1.36932	0.213156	-0.0541692	0.0155281	0.099421	-0.193842	1.17129	-0.0332699	0.153328	-0.101759	0.979972	1.54532	0.216001	0.101786	-0.813364	0.0267941	0.00531448	-0.279823	-0.14361	-0.475294	-0.294241	-0.362511
STI1	STI1=SSA2=ILV5=YDJ1=SIS1=	STI1=SSA2=ILV5=YDJ1=SIS1=	STI1=	0.0899882	0.0211859	0.0539524	-0.224899	0.261695	0.0282764	-0.128742	0.0314129	0.0215903	-0.00825123	-0.0410557	0.0624934	0.41228	-0.103989	0.0849851	0.0451481	0.02912	0.0138496	0.00876009	-0.000706658	0.0166576	0.114	-0.0278055	0.112584	-0.10043	0.0163909	0.1534	-0.0217678	-0.0492385	-0.00435504	-0.0204533	0.00665043	-0.0787268	-0.0499065	0.0305772	0.10844	-0.0282764	0.0156761	0.62465	-0.0553157	0.0138981	0.125131	0.040506	0.00401321	-0.048671	0.126506
TRP4	TRP4=RIB3=NUP159=CAB3=HOM3=TRP2=PLP2=PSF1=PMT2=HOM2=PMT1=ARO3=	TRP4=RIB3=NUP159=CAB3=HOM3=TRP2=PLP2=PSF1=HOM2=ARO3=	TRP4=PMT2=PMT1=	-0.0158453	-0.00483295	-0.0444432	-0.233663	0.0713479	0.0156398	-0.260797	-0.133165	-0.0221427	0.078401	0.111542	0.00770043	-0.111512	-0.200966	0.148313	0.0747599	-0.0300304	-0.0288432	0.0421261	-0.00543042	-0.0348417	0.117621	0.015531	0.0450001	0.0291261	0.0215827	-0.0349417	0.011712	-0.0662861	0.0248746	0.0225194	0.0168925	-0.025902	0.0320107	-0.0943326	-0.178662	0.0283187	-0.0197547	0.294344	-0.0165012	0.048704	-0.00594188	0.00604652	0.0120745	0.0811989	0.0518979
APL3	APL3=ILV2=MNN2=MYO4=CDC39=MOT2=SEC21=NEO1=RAV1=APL1=UBP13=SPF1=SAM37=PAN2=YBP1=GEF1=KAP104=IDP1=SEY1=DRS2=SAM35=TPD3=ALE1=HYM1=	APL3=MNN2=MYO4=CDC39=SEC21=NEO1=RAV1=APL1=UBP13=SPF1=SAM37=PAN2=YBP1=GEF1=KAP104=SEY1=DRS2=SAM35=TPD3=ALE1=HYM1=	APL3=ILV2=MOT2=IDP1=	-0.0925348	0.00955639	-0.0726627	0.32576	-0.353529	-0.000937775	0.0565745	0.0874776	0.065862	-0.00370135	0.0437442	-0.0191677	-0.0816671	-0.0174985	-0.00118937	0.0412711	-0.00718326	0.0691034	0.0133032	-0.0249641	0.0283624	-0.00648323	-0.011873	0.0537284	0.0402765	0.0190355	-0.144043	-0.0396914	-0.000270439	0.0498608	-0.0286637	-0.00838485	0.068232	0.0307672	-0.0425928	-0.047823	0.0394995	0.0102052	-0.0336879	-0.0706283	0.0358132	-0.0302697	-0.00202852	0.0588248	0.00193984	0.0142517
ARO4	ARO4=ILV2=LEU9=	ARO4=ILV2=LEU9=	ARO4=	-0.0163448	0.0542131	0.027493	-0.261625	0.160901	0.114553	-0.272319	-0.109	-0.00584764	-0.0287738	0.0963365	0.046287	0.145054	-0.416665	0.109243	-0.101995	0.069008	-0.0721575	0.0984872	0.0468928	0.00255104	0.222358	0.0058696	0.011546	-0.0359358	-0.0118957	-0.0617232	0.00678608	-0.00717408	-0.00734751	0.0473169	0.0296225	-0.0611643	-0.0778717	0.0451458	-0.182341	-0.0618906	-0.013389	0.15064	-0.0213415	0.0370313	-0.0454077	0.066336	-0.091687	0.0070045	0.152347
SDH3	SDH3=ATP18=SDH1=COR1=RPM2=CYT1=NDE1=MEF2=MSS51=MRPL35=MSC6=SDH4=MRP20=QCR8=QCR7=COX2=MRPL19=SDH2=MIC60=ATP20=ATP4=MIR1=PET127=RSM28=INH1=COX5A=MIC26=MSY1=AFG1=RSM18=COX4=MRPL20=MRPL24=ATP3=MRPL27=ATP7=RIP1=FYV4=COX13=COX1=TIM11=MRP21=PET9=ATP19=MRPS35=QCR10=MRPL49=MRPS5=ATP17=MIC27=	SDH3=ATP18=SDH1=COR1=RPM2=CYT1=NDE1=MEF2=MSS51=MRPL35=MSC6=SDH4=MRP20=QCR8=QCR7=COX2=MRPL19=SDH2=MIC60=ATP20=ATP4=MIR1=PET127=RSM28=INH1=COX5A=MIC26=MSY1=AFG1=RSM18=COX4=MRPL20=MRPL24=ATP3=MRPL27=ATP7=RIP1=FYV4=COX13=COX1=TIM11=MRP21=PET9=ATP19=MRPS35=QCR10=MRPL49=MRPS5=ATP17=MIC27=	SDH3=	0.110722	0.0494786	-0.181681	-0.161849	0.0742884	-0.382724	0.395334	0.881958	0.0245818	0.0355078	-0.279364	-0.0747366	-0.0848883	-0.134852	-0.167303	0.0658825	0.0573052	0.0525469	0.0632984	0.0315383	0.0263001	-0.0674776	0.032635	0.185032	0.0913788	0.112236	-0.188671	0.0572318	-0.0141211	0.051101	-0.0232945	0.133144	-0.00767252	-0.144529	-0.0903642	-0.022283	-0.0175071	-0.0251101	0.0302526	-0.187243	-0.0180084	0.0723792	-0.0499766	0.114993	-0.139083	-0.12267
ATP5	ATP5=ATP18=IMG2=QCR6=SDH1=MRPS18=COR1=RPM2=CYT1=PRP5=NDE1=MRPL3=RSM19=ATP12=KGD2=ATP16=MRPL8=CIR2=LSC1=MRPL35=MTF2=DPC25=ACH1=MGM101=MRPL36=DLD3=KGD1=SDH4=TOM40=MRP20=ATP15=ATP2=QCR7=ATP1=COX2=ATP23=RCF1=POR1=EMI1=CBP6=GRX2=RSM7=SDH2=DPC29=ATP20=ATP4=MIR1=YML6=MRPL6=MAE1=NDI1=AIM45=AIM22=INH1=COX5A=PET191=RCI37=MIX14=CMC1=AFG1=RSM18=COX4=ATP3=SDH7=MRPL37=MIC19=SDH5=MDH1=QCR2=RSM25=YMR31=AIM19=RSM…	ATP5=ATP18=IMG2=QCR6=SDH1=MRPS18=COR1=RPM2=CYT1=PRP5=NDE1=MRPL3=RSM19=ATP12=KGD2=ATP16=MRPL8=CIR2=LSC1=MRPL35=MTF2=DPC25=ACH1=MGM101=MRPL36=KGD1=SDH4=TOM40=MRP20=ATP15=ATP2=QCR7=ATP1=COX2=ATP23=RCF1=POR1=EMI1=CBP6=GRX2=RSM7=SDH2=DPC29=ATP20=ATP4=MIR1=YML6=MRPL6=NDI1=AIM45=AIM22=INH1=COX5A=PET191=RCI37=MIX14=CMC1=AFG1=RSM18=COX4=ATP3=SDH7=MRPL37=MIC19=SDH5=MDH1=QCR2=RSM25=YMR31=AIM19=RSM24=CIR1=MR…	ATP5=DLD3=MAE1=	0.109992	-0.0298567	-0.0138469	0.00549815	0.557302	-0.261995	0.540389	0.733587	-0.0298773	-0.0203323	-0.27515	0.0159349	0.065912	-0.0476519	-0.34759	-0.05735	0.0926943	0.0527162	-0.077136	-0.0409477	-0.00605215	-0.0109799	-0.0374866	0.0470154	-0.0135119	-0.0508488	-0.0130133	0.00474437	0.058745	0.0324782	0.0216009	0.0551137	-0.012065	-0.135236	-0.0841146	0.10245	-0.0148469	0.0284925	-0.144747	-0.055604	-0.0809278	-0.0211799	-0.118304	0.0633942	-0.000286701	-0.107067
ATP18	ATP18=MRM1=QCR6=SDH1=MRPS18=COR1=RPM2=MDL1=CYT1=PRP5=NDE1=RSM19=NGL1=ATP16=MEF2=MRPL8=MSS51=MRPL35=MTF2=DPC25=MRPL36=MSC6=KGD1=SDH4=MRP20=MRPS16=ATP15=QCR8=ATP2=MRPL10=QCR7=ATP1=COX2=RSM23=ATP23=MRPL25=RCF1=MRPL38=COX14=EMI1=MRPL19=MSW1=MRPS9=NAM9=SDH2=MIC60=ATP20=ATP4=MIR1=PET127=RSM28=PET100=NDI1=AIM22=INH1=COX5A=MIC26=TIM21=CMC1=AFG1=LIP2=RSM18=MRPS12=COX4=MRPL20=MRPL24=ATP3=MRPL37=MIC19=MDH1=…	ATP18=MRM1=QCR6=SDH1=MRPS18=COR1=RPM2=MDL1=CYT1=PRP5=NDE1=RSM19=NGL1=ATP16=MEF2=MRPL8=MSS51=MRPL35=MTF2=DPC25=MRPL36=MSC6=KGD1=SDH4=MRP20=MRPS16=ATP15=QCR8=ATP2=MRPL10=QCR7=ATP1=COX2=RSM23=ATP23=MRPL25=RCF1=MRPL38=COX14=EMI1=MRPL19=MSW1=MRPS9=NAM9=SDH2=MIC60=ATP20=ATP4=MIR1=PET127=RSM28=PET100=NDI1=AIM22=INH1=COX5A=MIC26=TIM21=CMC1=AFG1=LIP2=RSM18=MRPS12=COX4=MRPL20=MRPL24=ATP3=MRPL37=MIC19=MDH1=…	ATP18=PDR16=	0.0315715	-0.0173627	-0.0721627	0.0501959	0.354053	-0.253708	0.55638	1.03421	-0.0709867	-0.0107466	-0.283069	0.0246839	-0.277421	-0.0143279	-0.340276	-0.250835	0.144657	-0.00198086	-0.0716902	0.0859629	-0.0169234	0.21093	-0.00162058	-0.0807168	0.0285758	-0.0211405	-0.338875	0.0613808	0.0941292	0.144651	0.0543749	0.147932	0.0120437	-0.22681	-0.167424	-0.158247	-0.00106843	-0.0522176	-0.235949	-0.0646538	-0.0620385	-0.0823644	-0.140766	0.0117229	0.123933	-0.104563
RRP1	RRP1=ROK1=PUS7=RNT1=PXR1=NOG2=NCS6=NUG1=OSW7=TMA46=DPH2=NOB1=BRX1=DPH1=NOP13=MPP10=UTP7=RLP7=RRP36=RIX7=FAF1=NAF1=ARX1=RKI1=ENP2=TRM8=LTV1=RPA49=RBG1=PPT1=AIR1=BBC1=NSA2=PLN1=EFG1=EMG1=MAK16=RRP14=ESF2=URK1=TRM2=EDE1=REX4=PUS4=UBP10=MRT4=UTP23=NSA1=RIO1=GCD10=RTT10=TRM82=ERB1=RPC53=FCF2=MRP8=RRP17=NOP19=SHQ1=CGR1=YBR242W=TRM7=LCP5=FPR4=UTP11=NOP8=AIM41=RPA43=RRT14=GCD14=MAK11=NOP15=TMA23=RRP8=PRP…	RRP1=ROK1=PUS7=RNT1=PXR1=NOG2=NCS6=NUG1=TMA46=DPH2=NOB1=BRX1=DPH1=NOP13=MPP10=UTP7=RLP7=RRP36=RIX7=FAF1=NAF1=ARX1=RKI1=ENP2=TRM8=LTV1=RPA49=RBG1=PPT1=AIR1=NSA2=EFG1=EMG1=MAK16=RRP14=ESF2=URK1=TRM2=REX4=PUS4=UBP10=MRT4=UTP23=NSA1=RIO1=GCD10=RTT10=TRM82=ERB1=RPC53=FCF2=RRP17=NOP19=SHQ1=CGR1=YBR242W=TRM7=LCP5=FPR4=UTP11=NOP8=RPA43=RRT14=GCD14=MAK11=NOP15=TMA23=RRP8=PRP21=RLP24=TMA22=RPF2=	RRP1=OSW7=BBC1=PLN1=EDE1=MRP8=AIM41=TMA17=STF2=	-0.0794073	0.0731344	-0.0506527	-0.182798	-0.23772	-0.023502	-0.105506	-0.0922645	0.0297489	0.00664215	0.0927515	0.0197056	-0.538383	0.0250886	0.00602966	-0.11499	-0.00545712	0.0407307	-0.00199232	0.0317728	0.0255934	0.141925	0.0652075	-0.102251	0.0662805	0.0300314	-0.157738	0.0270358	0.0461652	0.0332363	0.0643831	0.0456116	0.0221018	-0.0356121	0.0084603	-0.0944952	0.0211689	-0.00284125	0.0620654	0.0390697	0.0886271	-0.208383	-0.0148887	-0.019821	0.182814	0.106719
NAM7	NAM7=ROK1=PFK2=PFK1=FAS1=AHK1=RVB2=MYO4=MYO2=MCM4=ARB1=THI6=SEC9=PXR1=CDC39=TOR1=PSK2=YLR419W=FAA3=FAA4=YLL032C=SKI3=NOG2=BUD22=SEC24=NAS6=CHC1=DBP9=VAM6=SLU7=RPT5=TIF4631=PHO84=HAP5=SEC5=SAP190=YBT1=CSE1=CLU1=SEC21=SPO14=LAA1=VBA4=NEW1=KAP123=ARC1=SCW4=COA6=PHO81=RCY1=STT4=DPH2=XRN1=RPT3=MNN5=NUP188=YGR054W=SGM1=NMD5=CEX1=SNF5=GEA2=NUP192=NOB1=SNQ2=CNM67=NOP13=EMW1=TRL1=BNI1=LSC1=SLH1=TRM1=CTF4=…	NAM7=ROK1=PFK2=PFK1=FAS1=AHK1=MYO4=MYO2=ARB1=PXR1=CDC39=TOR1=PSK2=YLR419W=FAA3=FAA4=YLL032C=SKI3=NOG2=BUD22=SEC24=CHC1=DBP9=VAM6=TIF4631=PHO84=SEC5=SAP190=YBT1=CSE1=CLU1=SEC21=SPO14=LAA1=VBA4=NEW1=KAP123=ARC1=PHO81=RCY1=STT4=DPH2=XRN1=MNN5=NUP188=YGR054W=NMD5=CEX1=GEA2=NUP192=NOB1=SNQ2=NOP13=EMW1=TRL1=BNI1=SLH1=TRM1=MRS6=SET2=RPL6A=RLP7=MES1=STO1=YDR341C=RAV1=BUD9=HCA4=YSP2=PCT1=BCH1=AAH1=MTR10=T…	NAM7=RVB2=MCM4=THI6=SEC9=NAS6=SLU7=RPT5=HAP5=SCW4=COA6=RPT3=SGM1=SNF5=CNM67=LSC1=CTF4=BBP1=MIA40=ATG42=ISA2=PRE5=SEC17=RTG3=RPN13=REG1=GTS1=FUM1=PUP3=NTR2=SHP1=AIM21=PRE9=HSF1=DID2=COF1=MED4=CLC1=SGN1=CET1=FMP40=HRT1=AZF1=PEP4=GSH2=CRN1=AIM45=RTR1=PIB2=TIP41=STB3=VPS4=PRE10=WWM1=YER010C=RIB5=YDR262W=RNY1=PRC1=HST2=SCD6=HUA1=MDJ1=SNX4=CWC27=TFC7=MIX23=CUE5=NAB3=RPB9=MRP8=LEA1=NPC2=QCR2=TAF3=IWR1=C…	-0.0477734	0.00731277	-0.024127	-0.14366	-1.03385	0.0244042	-0.23267	-0.102591	-0.00981264	0.0373082	0.097462	-0.0328467	-0.122319	-0.000884502	0.0512393	0.00769827	-0.0246795	-0.0255724	0.02539	0.0194222	-0.0127366	0.0742245	0.00851853	-0.02767	0.0380039	0.0316526	-0.186744	0.0162336	0.0360619	0.00566312	0.0109537	0.0662704	0.0503749	0.0286389	-0.0374029	-0.069248	-0.0108329	-0.0113808	-0.0920941	0.0232327	0.0171246	-0.13049	-0.0311715	-0.00641203	0.04707	0.0525608
KAR2	KAR2=ROK1=HBS1=RVB2=SEC9=PXR1=MDR1=RPT5=COG3=VBA4=GEA1=SSE1=MRS6=SET2=STO1=BCH1=AAH1=TRM3=GET4=ELP2=SDD3=SEC17=RAS1=SEC39=GCD6=DSL1=NRP1=SHP1=NMT1=PRP43=MDM20=DID2=COF1=BET3=PEP5=CRN1=PDC6=OPY2=RKR1=YER152C=APL6=SCD6=MDJ1=YAP1=HSP10=HCH1=EBS1=GNT1=SBA1=CDC43=CAB1=SPL2=YPL225W=FPR2=SUT1=GCN1=	KAR2=RVB2=SEC9=RPT5=SSE1=SEC17=SHP1=DID2=COF1=CRN1=OPY2=SCD6=MDJ1=YAP1=HSP10=HCH1=SBA1=YPL225W=FPR2=	KAR2=ROK1=HBS1=PXR1=MDR1=COG3=VBA4=GEA1=MRS6=SET2=STO1=BCH1=AAH1=TRM3=GET4=ELP2=SDD3=RAS1=SEC39=GCD6=DSL1=NRP1=NMT1=PRP43=MDM20=BET3=PEP5=PDC6=RKR1=YER152C=APL6=EBS1=GNT1=CDC43=CAB1=SPL2=SUT1=GCN1=	0.124394	0.0364647	0.0682793	0.326154	1.3886	0.0886367	0.221321	0.237501	-0.0128605	-0.0187533	-0.0529369	0.0430416	0.773944	0.422255	0.0602751	0.0312487	0.0497122	-0.0729538	0.030623	-0.0072302	-0.0289042	-0.0797949	-0.0289988	-0.00615868	-0.114698	-0.0470981	0.0777904	-0.0146491	0.0143373	0.0283706	-0.0559327	0.0160172	-0.0454653	-0.0296844	-0.0759753	0.0206974	-0.0875088	0.00830687	0.348277	-0.129961	-0.0441228	0.0157231	0.0303	0.0668217	-0.0832653	-0.0164368
PUT2	PUT2=PDI1=BZZ1=YDR391C=KEL1=GUT2=ECM14=SOD2=GLK1=GRE3=MAS2=HLR1=SBP1=NVJ1=AIM17=PTC7=FRS1=RRF1=AIM18=	PUT2=PDI1=BZZ1=YDR391C=KEL1=GUT2=ECM14=SOD2=GLK1=GRE3=MAS2=SBP1=NVJ1=AIM17=PTC7=RRF1=AIM18=	PUT2=HLR1=FRS1=	0.12423	-0.0306678	0.122519	0.874942	0.139248	-0.154526	0.20783	0.242427	-0.0377967	-0.0285663	-0.0521542	-0.0342176	0.56742	0.689201	-0.0798959	0.0834585	0.0406077	-0.0220583	-0.0328625	-0.0246127	-0.0953872	-0.0943677	-0.208017	0.0730646	-0.00483764	-0.0129193	0.164892	-0.00287269	-0.0253409	0.017293	0.0344021	0.0254325	-0.0311583	-0.0883784	0.0361253	0.158199	-0.139715	-0.0113849	-0.243031	-0.0695456	-0.0426077	-0.0671273	-0.0623927	0.0546778	-0.0835409	-0.09794
HSH155	HSH155=ARP8=DIS3=DIP2=URB1=NUP170=RRP6=RPC82=HDA1=UTP25=RAT1=YLR108C=THO2=UTP20=NUP157=UTP4=UTP21=NAN1=PWP2=NUP133=TAF6=UTP8=RIX1=NUP84=MOT1=RSC9=URB2=MTR4=DHR2=UTP6=TAF5=UTP13=NUP85=NOC4=	HSH155=ARP8=DIS3=DIP2=URB1=NUP170=RRP6=RPC82=HDA1=UTP25=RAT1=YLR108C=THO2=UTP20=NUP157=UTP4=UTP21=NAN1=PWP2=NUP133=TAF6=UTP8=RIX1=NUP84=MOT1=RSC9=URB2=MTR4=DHR2=UTP6=TAF5=UTP13=NUP85=NOC4=	HSH155=	-0.0139502	-0.097153	0.0298818	0.167589	-0.312128	0.0340532	0.105237	0.00891464	0.0772539	-0.047701	-0.0199606	-0.0905357	-0.17919	0.111099	-0.00351055	-0.054366	-0.118617	-0.136497	0.0143601	-0.0614453	-0.0177305	-0.126134	-0.0529957	0.0386937	0.0305998	-0.0238284	-0.0177875	0.0401135	0.0180069	-0.128316	-0.00679915	-0.0746268	-0.0161636	0.109825	-0.0503699	0.204841	0.052589	0.0955509	-0.103063	0.0864878	-0.102911	0.00832364	-0.0264988	-0.075325	-0.03391	-0.0117345
SEN1	SEN1=ARP8=INO80=DIP2=URB1=RAT1=SPT7=THO2=UTP20=CTR9=NUP133=SSL2=BRR2=SIN3=	SEN1=ARP8=INO80=DIP2=URB1=RAT1=SPT7=THO2=UTP20=CTR9=NUP133=SSL2=BRR2=SIN3=	SEN1=	-0.0379641	-0.141656	0.0629608	0.0964188	-0.138994	0.105033	0.0246967	-0.0171302	0.0236766	0.0200834	-0.076577	-0.0450178	0.197189	0.198692	-0.0690577	0.0256857	-0.134016	0.127002	0.162533	-0.0648389	-0.048299	-0.176192	-0.142285	0.162245	0.0569086	-0.0722719	0.14187	0.023991	0.0170651	-0.121238	0.105938	-0.0591664	0.0105116	0.0989725	0.144184	0.224944	-0.0186997	-0.00759834	0.00291511	0.0557875	-0.0449479	0.103513	-0.0306253	-0.0903265	-0.0398016	-0.00886252
TDH2	TDH2=PFK2=PFK1=UFD2=SNF5=SWI3=HXK2=ADH1=UBX7=PRO1=VAS1=AQR1=GAL11=MIX14=PRP19=RSC8=TAF12=POG1=EDC3=SMD3=ACF4=ERV1=FSH2=HOT13=	TDH2=PFK2=PFK1=UFD2=HXK2=ADH1=PRO1=VAS1=AQR1=HOT13=	TDH2=SNF5=SWI3=UBX7=GAL11=MIX14=PRP19=RSC8=TAF12=POG1=EDC3=SMD3=ACF4=ERV1=FSH2=	-0.405909	0.0122033	0.13544	-0.388627	-1.19337	0.450138	-0.236892	-0.729658	-0.0468382	0.0144354	0.229837	0.0386785	0.0721207	-0.106841	0.311798	0.0170113	-0.20937	0.0468566	-0.0512518	0.310967	0.14028	-0.435902	-0.00701265	0.0398871	0.016686	0.039733	0.0349926	-0.132364	-0.0675506	-0.00583744	-0.0890374	-0.076769	-0.0185213	0.134768	0.00318114	-0.251081	0.150036	0.0728062	-0.14044	0.00194343	0.0940355	0.167975	0.206866	0.00322112	0.199265	-0.0782372
PFK2	PFK2=PFK1=CDC28=PSK2=FAA4=SAP190=SEC21=LAA1=KAP123=COP1=SNF5=GEA2=USO1=MES1=STO1=TRM3=ADH1=UBX7=SDD3=PRO1=GCD6=ATO3=GLN4=SAP155=CSR1=CKA1=MDM20=IKI3=SNF4=DID2=MED4=YHB1=ENT2=SAP185=PEP5=ACS2=MIX14=AMD1=APL6=SXM1=MIX23=PPN2=RIA1=BRE5=AIM19=IST3=GNT1=POS5=KAP122=YOR131C=COX20=TWF1=ORT1=FUB1=ERG3=FCY2=FSH2=ZRC1=YPL247C=HOT13=TDH2=NAM7=	PFK2=PFK1=PSK2=FAA4=SAP190=SEC21=LAA1=KAP123=COP1=GEA2=USO1=MES1=STO1=TRM3=ADH1=SDD3=PRO1=GCD6=ATO3=GLN4=SAP155=CSR1=CKA1=MDM20=IKI3=SNF4=YHB1=SAP185=PEP5=ACS2=AMD1=APL6=SXM1=PPN2=RIA1=BRE5=GNT1=KAP122=ERG3=FCY2=ZRC1=HOT13=TDH2=NAM7=	PFK2=CDC28=SNF5=UBX7=DID2=MED4=ENT2=MIX14=MIX23=AIM19=IST3=POS5=YOR131C=COX20=TWF1=ORT1=FUB1=FSH2=YPL247C=	-0.245801	0.0116458	0.0128761	-0.430988	-0.774157	0.095481	-0.315194	-0.341042	0.0374677	0.0237747	0.0637622	-0.00182237	-0.0583061	-0.174101	0.118768	-0.0176678	-0.0431794	0.0107749	0.0577842	0.0163849	-0.0383988	-0.0740479	0.0350683	-0.00612811	0.0258235	0.0193963	0.0100547	-0.00882459	0.0115455	-0.027757	-0.00373207	-0.0198977	0.0243146	0.0587479	0.0151468	-0.112333	0.0232251	0.00023864	-0.131594	0.0169577	0.0216751	0.0119254	0.0431643	-0.0135196	0.033618	-0.0409338
PFK1	PFK1=YML079W=FAS1=RVB2=CDC28=DDL1=SEC9=PXR1=PSK2=FAA4=SPE1=QRI1=BCY1=SLU7=PHO84=SAP190=CLU1=SEC21=LAA1=NEW1=KAP123=HNT2=COP1=SNF5=GEA2=USO1=TRM1=MES1=STO1=TRM3=UBX7=PRE7=SDD3=PRE5=PRO1=SYO1=RPN13=GCD6=AIM3=HMS2=ATO3=VAS1=TSR1=GLN4=SHP1=ALA1=TEF4=CSR1=MDM20=IKI3=SNF4=GLT1=DID2=UBP3=MED4=YHB1=CET1=ENT2=SAP185=PEP5=ADE6=FET4=ACS2=OPY2=RKR1=KAP104=SAH1=TIP41=SNU23=VPS4=YER010C=MIX14=SKI2=AMD1=APL6=SC…	PFK1=FAS1=PXR1=PSK2=FAA4=SPE1=PHO84=SAP190=CLU1=SEC21=LAA1=NEW1=KAP123=COP1=GEA2=USO1=TRM1=MES1=STO1=TRM3=SDD3=PRO1=SYO1=GCD6=HMS2=ATO3=VAS1=TSR1=GLN4=ALA1=TEF4=CSR1=MDM20=IKI3=SNF4=GLT1=UBP3=YHB1=SAP185=PEP5=ADE6=FET4=ACS2=RKR1=KAP104=SAH1=SKI2=AMD1=APL6=PHO12=SXM1=PPN2=RIA1=GPD2=BRE5=GNT1=FRS1=ATF2=KAP122=ERG3=SPL2=FCY2=ZRC1=HOT13=TDH2=GCN1=NAM7=PFK2=	PFK1=YML079W=RVB2=CDC28=DDL1=SEC9=QRI1=BCY1=SLU7=HNT2=SNF5=UBX7=PRE7=PRE5=RPN13=AIM3=SHP1=DID2=MED4=CET1=ENT2=OPY2=TIP41=SNU23=VPS4=YER010C=MIX14=SCD6=TFC7=YAP1=MIX23=NAB3=ARL3=YPR172W=LEA1=UBX5=HAT1=TAF3=IWR1=AIM19=IST3=SAM50=VPS64=YOR131C=COX20=TWF1=PRE1=SPC29=ACF4=ERV1=RCN2=ORT1=FUB1=LSB1=YPL225W=FSH2=YPL247C=LTP1=	-0.110016	0.0285527	0.0462997	-0.393141	-0.797119	0.057502	-0.252004	-0.250493	0.0104066	0.0122564	0.0731527	0.0116089	-0.0764891	-0.125274	0.109089	-0.0453824	-0.0213794	0.0320051	0.0240489	0.0324812	-0.0295153	0.015243	0.0710619	-0.0297504	-0.0138895	0.00422659	-0.0147114	0.0183177	0.0245005	-0.00481306	0.00488509	-0.00562016	0.00927891	0.00102307	0.0210868	-0.11722	0.0256438	0.0116101	-0.233278	0.0641984	0.0415921	1.42433e-05	0.0242408	-0.0105709	0.0649843	-0.0446303
NUP145	NUP145=DIS3=MCM6=DIP2=PDC2=UTP25=NUP82=CTK1=BRE1=SWI6=UTP4=NUP133=HPR1=RAI1=ARP9=UTP13=ECT1=	NUP145=DIS3=MCM6=DIP2=PDC2=UTP25=NUP82=CTK1=BRE1=SWI6=UTP4=NUP133=HPR1=RAI1=ARP9=UTP13=ECT1=	NUP145=	-0.0016523	-0.00946112	0.0185906	-0.130106	-0.18018	-0.00569583	-0.0670402	0.111181	0.0376021	0.0272828	-0.0850942	-0.0234105	0.0998998	-0.0274776	-0.0387654	-0.0507631	-0.0367688	-0.00282724	-0.00608685	-0.0977654	0.0349339	-0.0203468	-0.0238877	0.0129813	-0.00822218	-0.0116977	0.0542196	0.017176	0.0145579	-0.0565501	0.00356038	-0.0710687	-0.0177351	0.0247271	0.0538023	0.131282	0.0213119	0.0260007	0.0541149	-0.0313804	-0.0409784	0.064228	-0.0275201	-0.00651532	-0.0535928	0.0289502
ARP8	ARP8=DIS3=INO80=DIP2=YTA7=URB1=NUP170=SPT6=PDC2=RPC82=RSC30=HDA1=IES1=ISW2=POM152=RAT1=SPT7=CLP1=LAS1=CTK1=STH1=HIR2=ITC1=THO2=UTP20=PRP22=SWI6=UTP21=CTR9=IOC2=PWP2=NUP133=TAF6=HPR1=NUP84=MOT1=RSC9=BRR2=VID22=UBA2=SIN3=PTA1=RAI1=TAF5=YSH1=UTP13=MUD2=RSC3=CFT2=SRB4=NUP85=TBF1=HSH155=SEN1=	ARP8=DIS3=INO80=DIP2=YTA7=URB1=NUP170=SPT6=PDC2=RPC82=RSC30=HDA1=IES1=ISW2=POM152=RAT1=SPT7=CLP1=LAS1=CTK1=STH1=HIR2=ITC1=THO2=UTP20=PRP22=SWI6=UTP21=CTR9=IOC2=PWP2=NUP133=TAF6=HPR1=NUP84=MOT1=RSC9=BRR2=VID22=UBA2=SIN3=PTA1=RAI1=TAF5=YSH1=UTP13=MUD2=RSC3=CFT2=SRB4=NUP85=TBF1=HSH155=SEN1=	ARP8=	-0.0697567	-0.0263617	0.0653635	0.138457	-0.172339	0.043012	0.0651778	-0.052447	0.0406567	-0.0146525	-0.0506419	-0.0172385	-0.0158033	0.100846	-0.0177404	-0.0134848	-0.0973454	-0.0821884	0.0316633	-0.0818782	0.000420326	-0.192273	-0.127312	0.037874	0.0258152	-0.0413421	-0.026385	0.0603215	0.0472193	-0.130435	0.0779954	-0.140318	0.0296169	0.0755043	0.112563	0.219139	0.0215008	0.0163781	0.0386337	-0.0158947	-0.0692699	0.0868676	-0.0214568	-0.0438858	-0.0814791	-0.0580069
ROK1	ROK1=RNT1=PST2=ARB1=THI6=SEC9=PXR1=FAA4=YLL032C=MDN1=NOG2=BUD22=NAS6=DBP9=RPT5=NUG1=VBA4=TPA1=BCP1=DRS1=DPH2=MNN5=NUP188=NMD5=NOB1=DPH1=NOP13=MPP10=EMW1=TRL1=SLH1=TRM1=CPR3=MRS6=SET2=MIA40=RLP7=RIX7=MES1=STO1=YDR341C=HCA4=NAF1=ENP1=AAH1=PNO1=GCN3=TRM3=GET4=ELP2=ARX1=FUR1=SDD3=YMR315W=HYR1=SEC17=RKI1=RAS1=MAK5=SYO1=GCD2=ENP2=GCD6=RET1=NRP1=RCM1=GCD7=TRM8=SOF1=BFR2=RPA49=NOP56=ASP1=GTS1=RBG1=PPT1=T…	ROK1=RNT1=ARB1=PXR1=FAA4=YLL032C=MDN1=NOG2=BUD22=DBP9=NUG1=VBA4=TPA1=BCP1=DRS1=DPH2=MNN5=NUP188=NMD5=NOB1=DPH1=NOP13=MPP10=EMW1=TRL1=SLH1=TRM1=MRS6=SET2=RLP7=RIX7=MES1=STO1=YDR341C=HCA4=NAF1=ENP1=AAH1=PNO1=GCN3=TRM3=GET4=ELP2=ARX1=FUR1=SDD3=RKI1=RAS1=MAK5=SYO1=GCD2=ENP2=GCD6=RET1=NRP1=RCM1=GCD7=TRM8=SOF1=BFR2=RPA49=NOP56=ASP1=RBG1=PPT1=TSR1=GLN4=NSA2=FAL1=RPL36A=PRP43=NOC3=CPR7=MDM20=URA7=HAS1=UT…	ROK1=PST2=THI6=SEC9=NAS6=RPT5=CPR3=MIA40=YMR315W=HYR1=SEC17=GTS1=SHP1=AIM21=IMA1=COF1=CLC1=AZF1=PEP4=CRN1=GVP36=BMH2=STB3=VPS4=WWM1=SCD6=TFC7=CUE5=MRP8=PDB1=ETR1=CIR1=YBR085C-A=SAM50=SBA1=AIM41=ATG16=YPL071C=YGL242C=YBR137W=YPL225W=FPR2=LTP1=ATG8=KAR2=	-0.093749	0.00919438	-0.0228465	-0.225166	-1.01871	0.0252699	-0.0441539	-0.0317825	-0.0115589	-0.00649103	0.0164299	0.0103303	-0.338369	0.0688358	0.0461278	-0.0618308	-0.0872537	0.0148282	-0.102152	0.0168206	0.0218092	0.127641	-0.0174337	0.00365599	0.0718505	-0.042076	-0.21205	0.0589022	0.0464174	-0.00142344	0.0874111	0.00459548	0.0147096	0.028671	0.00948087	0.0187133	0.0215556	0.0568683	-0.0833836	0.054674	-0.0194019	-0.109059	-0.0114381	0.0075091	0.0511573	0.0210023
SSB1	SSB1=ASC1=BRX1=RPL8B=NOP13=ADE4=RLI1=PNO1=RKI1=TRM8=PAB1=NOP58=LIA1=GCD11=RRP14=NOP53=NOT3=ERB1=PRD1=UBC8=YHR138C=ATG8=RPL30=KRS1=YEF3=	SSB1=ASC1=BRX1=RPL8B=NOP13=ADE4=RLI1=PNO1=RKI1=TRM8=PAB1=NOP58=LIA1=GCD11=RRP14=NOP53=NOT3=ERB1=RPL30=KRS1=YEF3=	SSB1=PRD1=UBC8=YHR138C=ATG8=	0.0257753	-0.00511869	-0.030886	-0.392301	-0.291033	0.0249087	-0.0255499	0.00402561	-0.0069408	-0.00893044	-0.0534293	0.0649659	-0.261489	-0.135116	0.0239231	-0.155861	-0.0867273	0.0264375	-0.0925554	0.028236	0.0461997	0.136064	0.0455663	-0.0406322	-0.0213919	-0.0312749	0.00756287	0.00331641	0.0114489	0.0204456	0.0612892	0.0417573	-0.0388822	0.0201328	0.119097	0.00141526	0.0678463	0.0268396	-0.201392	0.0153425	0.00170705	-0.0126336	0.0313306	-0.00992871	-0.0984284	0.0449657
CTT1	CTT1=ALD3=PIL1=LSP1=HXT5=YMR196W=YDR391C=GPH1=YMR090W=RTN2=TSL1=TPS2=HXK1=GLC3=ATG42=GAD1=GND2=HBT1=NQM1=PGM2=PNC1=OM45=ARA1=SOL4=TKL2=GLK1=YDL124W=NNR2=YGP1=TPS1=RTC3=HSP12=GCY1=PNS1=YAK1=GOR1=DCS1=DCS2=GPD1=MSC1=MCR1=FMP45=TFS1=OM14=NNR1=YGR201C=GSY2=	CTT1=ALD3=PIL1=LSP1=HXT5=YMR196W=YDR391C=GPH1=YMR090W=RTN2=TSL1=TPS2=HXK1=GLC3=ATG42=GAD1=GND2=HBT1=NQM1=PGM2=PNC1=OM45=ARA1=SOL4=TKL2=GLK1=YDL124W=NNR2=YGP1=TPS1=RTC3=HSP12=GCY1=PNS1=YAK1=GOR1=DCS1=DCS2=GPD1=MSC1=MCR1=FMP45=TFS1=OM14=NNR1=YGR201C=GSY2=	CTT1=	0.250428	-0.254687	0.074386	0.996815	0.529277	-0.581177	2.452	0.389882	-0.0363195	-0.125434	0.161366	-0.287304	1.15119	0.104309	-1.35501	0.204921	0.232477	-0.2928	-0.59565	-0.0206518	0.138282	-2.32084	-0.359429	-0.237616	0.00495355	-0.0453785	0.469119	-0.154346	-0.0907248	-0.131993	0.287744	-0.129999	-0.111333	-0.0791455	1.31569	0.732236	-0.0750909	0.0084522	-1.51305	-0.308806	-0.307841	0.911028	-0.324562	0.091691	-0.00382867	-1.15342
SEC6	SEC6=RPN2=MYO2=VAM6=SAP190=CSE1=SEC21=RCY1=NUP192=NEO1=SEC15=YGR117C=RAV1=RTG2=CHO2=MSN5=RIC1=APL4=KTR7=CAF40=HOC1=	SEC6=RPN2=MYO2=VAM6=SAP190=CSE1=SEC21=RCY1=NUP192=NEO1=SEC15=YGR117C=RAV1=RTG2=CHO2=MSN5=RIC1=APL4=KTR7=CAF40=HOC1=	SEC6=	-0.0497495	-0.00129459	-0.0723617	-0.000269556	-0.425821	0.0473079	-0.0276487	-0.0154654	0.0332202	-0.00110836	0.0503412	-0.0191306	0.199832	-0.036817	-0.0444845	0.0511943	-0.0593036	0.0398862	-0.063542	0.0499133	0.0179138	-0.063615	-0.0193239	0.037394	0.0179688	0.0329761	-0.0875195	-0.0236843	0.0130598	0.0213342	-0.0201475	0.012896	0.0602985	0.0551403	-0.0493343	-0.0541798	0.00239318	0.00300435	0.188135	-0.0360068	0.0189476	-0.0336085	-0.0256391	0.0112425	0.0859686	0.0257536
SGT2	SGT2=FAS1=MLP2=CHC1=RPT5=SEC21=LAA1=SEC63=OLE1=RPT6=GNP1=IAH1=YGL140C=TCO89=PRE5=SWC5=CBR1=AAT2=DST1=LEU4=PUP2=PRE9=TRP3=FSH3=CHO2=HSF1=MED4=RPN11=ITR1=ITR2=GSH2=LCB2=MAD1=MNN1=RTR1=DSS4=SAH1=PRE10=YER010C=MPE1=YAP1=PRP46=LEA1=ERG5=RNA15=RTG1=PRE1=ATG16=ACF4=HAM1=PRP4=LTP1=HNT1=FMP52=	SGT2=MLP2=RPT5=RPT6=IAH1=TCO89=PRE5=SWC5=CBR1=AAT2=DST1=LEU4=PUP2=PRE9=TRP3=FSH3=HSF1=MED4=RPN11=GSH2=MAD1=RTR1=DSS4=PRE10=YER010C=MPE1=YAP1=PRP46=LEA1=RNA15=RTG1=PRE1=ATG16=ACF4=HAM1=PRP4=LTP1=HNT1=FMP52=	SGT2=FAS1=CHC1=SEC21=LAA1=SEC63=OLE1=GNP1=YGL140C=CHO2=ITR1=ITR2=LCB2=MNN1=SAH1=ERG5=	0.0920206	0.0237428	-0.040872	-0.0786567	0.665051	-0.0647835	-0.228316	-0.154293	0.0233988	0.0406733	0.116542	0.0428052	-0.0305807	-0.00826517	0.0803299	0.145945	0.0494537	0.0085179	0.0463211	-0.0667708	-0.0219434	0.0410117	-0.000563271	0.0263967	-0.0028764	0.0413715	0.190769	0.00630509	-0.0300936	0.0193042	0.0289678	0.0143238	-0.0660707	-0.0548677	-0.0389165	0.0991345	0.0117641	-0.0297524	0.391519	-0.0399115	-0.0334079	-0.136354	-0.0260966	0.0380266	-0.0882491	0.0896276
FAS2	FAS2=FAS1=FKS1=GAS1=YHI9=SVL3=HHO1=PSA1=	FAS2=FAS1=FKS1=GAS1=SVL3=HHO1=PSA1=	FAS2=YHI9=	0.0445119	0.04637	-0.0771894	-0.462356	0.0330211	0.0398462	0.126894	0.113277	0.00615018	0.0392935	-0.0167889	-0.0515947	-0.0250754	-0.370294	-0.202638	0.0412561	-0.0121406	0.0356292	0.0922631	0.144278	0.0172772	-0.0415084	0.0958589	0.0421021	0.0315865	0.0126373	-0.134337	-0.00164799	0.0216979	0.0476495	0.0340909	0.0550241	0.0886624	-0.0103779	-0.0662998	-0.117504	0.062533	0.00420874	-0.384558	0.0368146	0.0436609	-0.0971219	0.0128159	0.0296526	0.0504784	-0.137932
YML079W	YML079W=FAS1=RVB2=SEC24=SAP190=SEC21=LAA1=UFD2=LUC7=SEC63=SGM1=HNT2=COP1=SNF5=GEA2=UBR1=TRM1=STO1=TRM3=PFY1=TCO89=PRE7=SSM4=RPN13=SSU72=TSR1=UBP13=PRE9=SEC26=HSF1=MED4=SGN1=CET1=SPF1=FRE1=EMC3=SNF7=HAA1=GSH2=RPS26B=ACS2=LCB2=RSA1=RTR1=NKP1=KAP104=SAH1=SEY1=WWM1=RIB5=CHS7=SCD6=TFC7=SXM1=CDC1=CUE5=RIA1=YPR172W=LEA1=IWR1=IST3=TAF12=TMT1=VFA1=DUT1=RTG1=YOR131C=PRE1=NUT2=ACF4=TAF14=HIS2=IES4=OPT1=LSB1…	YML079W=RVB2=LUC7=SGM1=HNT2=SNF5=PFY1=TCO89=PRE7=RPN13=SSU72=PRE9=HSF1=MED4=SGN1=CET1=SNF7=HAA1=GSH2=RSA1=RTR1=NKP1=WWM1=RIB5=SCD6=TFC7=CUE5=YPR172W=LEA1=IWR1=IST3=TAF12=TMT1=VFA1=DUT1=RTG1=YOR131C=PRE1=NUT2=ACF4=TAF14=HIS2=IES4=LSB1=YPL225W=PRP4=VHS2=MLF3=LTP1=POC4=GCV3=PNP1=	YML079W=FAS1=SEC24=SAP190=SEC21=LAA1=UFD2=SEC63=COP1=GEA2=UBR1=TRM1=STO1=TRM3=SSM4=TSR1=UBP13=SEC26=SPF1=FRE1=EMC3=RPS26B=ACS2=LCB2=KAP104=SAH1=SEY1=CHS7=SXM1=CDC1=RIA1=OPT1=ERG3=FCY2=LCB1=ZRC1=RPL33B=GCN1=PFK1=	0.0741694	0.0298224	-0.268383	0.0252433	0.885665	-0.0212269	0.00485863	-0.272537	0.0109817	-0.0197281	-0.0820879	0.0595705	0.121293	-0.0483583	0.00326686	-0.0563796	-0.0788856	0.0824319	-0.103107	-0.0935195	0.0180351	0.091749	-0.0344979	0.108976	-0.0371099	-0.0462721	0.0592816	-0.0505834	0.0270087	-0.012323	-0.0894314	-0.0560198	-0.0573438	0.0315094	0.148233	0.105027	0.0311908	0.0055186	0.187748	0.0479992	-0.0324887	0.088424	-0.0367153	0.0236626	-0.101904	0.0922258
FAS1	FAS1=ACC1=FKS1=RVB2=ARB1=THI6=MLP2=SLA2=SEC9=LYS1=FAA3=RPO41=NOG2=SEC24=CHC1=RPT5=TIF4631=PHO84=HAP5=SEC5=SAP190=CLU1=KRE2=SEC21=LAA1=KAP123=SEC63=OLE1=YGR054W=SGM1=CEX1=COP1=SNF5=GEA2=GDS1=NIT2=EMW1=TRL1=GNP1=MRS6=MES1=STO1=TRM3=TCO89=PRE7=PRE5=IMH1=BIK1=SEC17=RTG3=GCD2=INP53=RPN13=GCD6=SEC7=GTS1=UBP2=PUP3=TSR1=NIP1=SHP1=PRE9=RPL36A=STE5=SEC26=IKI3=FSH3=GLT1=CHO2=TFB5=HSF1=ELO3=DID2=COF1=LYS12=M…	FAS1=ACC1=FKS1=ARB1=SLA2=FAA3=RPO41=NOG2=SEC24=CHC1=TIF4631=PHO84=SEC5=SAP190=CLU1=KRE2=SEC21=LAA1=KAP123=SEC63=OLE1=YGR054W=CEX1=COP1=GEA2=GDS1=EMW1=TRL1=GNP1=MRS6=MES1=STO1=TRM3=GCD2=INP53=GCD6=SEC7=UBP2=TSR1=NIP1=RPL36A=STE5=SEC26=IKI3=GLT1=CHO2=ELO3=SAP185=FRE1=EMC3=ADE6=ITR1=ITR2=CKI1=RPS26B=LCB2=MNN1=CHA1=RKR1=SAH1=SEY1=APL6=CAF40=TAT1=SXM1=YPP1=CDC1=RIA1=GDA1=ERG5=HOC1=BRE5=RPL9A=PSA1=MUB1…	FAS1=RVB2=THI6=MLP2=SEC9=LYS1=RPT5=HAP5=SGM1=SNF5=NIT2=TCO89=PRE7=PRE5=IMH1=BIK1=SEC17=RTG3=RPN13=GTS1=PUP3=SHP1=PRE9=FSH3=TFB5=HSF1=DID2=COF1=LYS12=MED4=SGN1=CET1=HRT1=GSH2=MAD1=RSA1=RTR1=PIB2=DSS4=TIP41=PRE10=YER010C=RIB5=MPE1=HST2=SCD6=TFC7=CUE5=NAB3=LEA1=TAF3=IWR1=PEX19=SKP1=RBL2=DUT1=RTG1=PRE1=YPL071C=ACF4=YBR137W=YPL225W=KXD1=PRP4=LTP1=GCV3=FMP52=SGT2=YML079W=	-0.0266022	0.0297704	-0.0969917	-0.493349	-1.19802	0.0327598	0.15924	0.103388	0.012227	0.0304014	-0.0235999	-0.0451845	-0.0530704	-0.363592	-0.202536	0.0275901	-0.0487006	0.00882202	0.0502926	0.149942	0.0294873	-0.061534	0.0809571	0.0450093	0.0321048	0.0244192	-0.15891	-0.0191282	0.029554	0.0632501	0.0588181	0.0677631	0.0989157	0.0136678	-0.0527869	-0.121412	0.0804096	0.0286772	-0.36897	0.0480292	0.0269475	-0.0904756	0.0349392	0.0456631	0.0598412	-0.0975535
QCR6	QCR6=SDH1=COR1=CYT1=RSM19=MRPL35=MRPL36=KGD1=SDH4=AKR1=MRP20=ATP15=ATP2=QCR7=ATP1=COX2=SDH2=ATP4=YML6=NDI1=AIM22=INH1=COX5A=COX6=ATP14=COX4=ATP3=MDH1=QCR2=YMR31=RSM24=MRPL27=ATP7=RIP1=FMC1=COX13=TIM11=MRPL40=MRPL9=MRPL50=ATP19=COX12=ATP17=ATP5=ATP18=	QCR6=SDH1=COR1=CYT1=RSM19=MRPL35=MRPL36=KGD1=SDH4=MRP20=ATP15=ATP2=QCR7=ATP1=COX2=SDH2=ATP4=YML6=NDI1=AIM22=INH1=COX5A=COX6=ATP14=COX4=ATP3=MDH1=QCR2=YMR31=RSM24=MRPL27=ATP7=RIP1=FMC1=COX13=TIM11=MRPL40=MRPL9=MRPL50=ATP19=COX12=ATP17=ATP5=ATP18=	QCR6=AKR1=	0.240951	-0.115165	-0.103251	-0.395021	0.868253	-0.340322	0.705265	1.01887	-0.135745	0.156595	-0.291456	-0.0484651	0.358866	-0.126236	-0.415532	-0.220965	0.0481396	-0.21895	-0.102988	-0.0602981	0.0851879	-0.142601	-0.237493	0.0714298	0.0499423	0.0328262	0.2278	-0.0926895	-0.0766648	-0.115786	0.0303485	0.00351108	0.00224315	-0.103204	-0.0245427	0.206447	-0.00437768	-0.0697267	-0.0327271	3.06899e-05	-0.066982	0.125913	-0.205921	0.000545319	-0.188873	-0.229619
MRM1	MRM1=MRPS18=MSS51=MRPS16=QCR8=MRPS8=RSM23=MRPL25=RSM22=MRPL38=COX14=MRPL19=COQ1=MSW1=MRPS9=AIM10=NAM9=MIC60=MIR1=RSM28=PET100=MRPL7=IFM1=MSY1=RML2=AFG1=RSM18=MRPS12=MRPL28=MRPL20=MRPL24=MRPS17=MRPL22=FYV4=SLS1=RIM2=MRPL11=MRP21=MRPL31=MRP51=RTC6=PET123=MRPS35=MRPL49=MRPS5=MRP49=VAR1=MIC27=ATP18=	MRM1=MRPS18=MSS51=MRPS16=QCR8=MRPS8=RSM23=MRPL25=RSM22=MRPL38=COX14=MRPL19=COQ1=MSW1=MRPS9=AIM10=NAM9=MIC60=MIR1=RSM28=PET100=MRPL7=IFM1=MSY1=RML2=AFG1=RSM18=MRPS12=MRPL28=MRPL20=MRPL24=MRPS17=MRPL22=FYV4=SLS1=RIM2=MRPL11=MRP21=MRPL31=MRP51=RTC6=PET123=MRPS35=MRPL49=MRPS5=MRP49=VAR1=MIC27=ATP18=	MRM1=	-0.0504654	-0.0310463	0.045437	-0.0711726	0.188049	-0.0758284	0.0107944	0.931618	-0.0213154	-0.00215291	-0.0722679	-0.0168972	-0.0456067	-0.124056	-0.206416	-0.0619967	-0.0145857	0.0830778	-0.0859637	-0.0184422	-0.0057263	0.207846	0.0327896	-0.107581	0.0672363	-0.0331146	-0.169423	0.0652877	0.127052	0.149192	-0.032429	0.0875468	0.0514751	-0.0751698	-0.0475091	-0.132145	0.0152256	-0.00903644	-0.0130433	0.0415428	0.0193977	-0.0217067	-0.0412443	0.0513387	0.057148	-0.135017
IMG2	IMG2=MRPS18=COR1=MAS1=MRPL3=RSM19=ATP12=SSQ1=MRPL8=MRPL35=RSM26=SER1=MRP20=ATP15=ATP2=ATP1=RCF1=EMI1=CBP6=RSM7=DPC29=YML6=MRPL6=MAE1=ATP11=COX5A=PET191=MSY1=CMC1=TIM12=TIM13=MHR1=MRPL4=ATP3=SDH7=MRPL37=MIC19=SDH5=RSM25=MRPL17=RSM24=MRPL27=MRPS17=MRPL13=ATP7=MRPL15=FMC1=MZM1=COX13=MRPL40=MRP1=CMC2=MRP21=MRPL9=RDL2=COA1=MRPL50=MRPS5=ATP5=	IMG2=MRPS18=COR1=MAS1=MRPL3=RSM19=ATP12=SSQ1=MRPL8=MRPL35=RSM26=MRP20=ATP15=ATP2=ATP1=RCF1=EMI1=CBP6=RSM7=DPC29=YML6=MRPL6=ATP11=COX5A=PET191=MSY1=CMC1=TIM12=TIM13=MHR1=MRPL4=ATP3=SDH7=MRPL37=MIC19=SDH5=RSM25=MRPL17=RSM24=MRPL27=MRPS17=MRPL13=ATP7=MRPL15=FMC1=MZM1=COX13=MRPL40=MRP1=CMC2=MRP21=MRPL9=RDL2=COA1=MRPL50=MRPS5=ATP5=	IMG2=SER1=MAE1=	0.0731682	0.0449519	-0.101662	0.211424	0.203412	-0.0456715	0.196113	0.679937	-0.0685019	0.021152	0.030871	0.0353943	0.270759	-0.0802892	-0.178243	-0.110457	-0.0215583	0.137745	-0.16253	-0.0981597	0.0312476	-0.0407163	-0.0721342	-0.0515913	0.0151173	-0.0395141	0.0800509	-0.00986732	0.0561098	0.00859609	-0.00315431	-0.0428939	-0.0376016	-0.0188652	0.0363828	0.0851177	-0.0109624	-0.0646719	0.087441	-0.089662	-0.131153	0.128434	-0.0346278	0.00289341	-0.0796633	0.00586923
MRPL1	MRPL1=MRPS18=MRPL3=RSM19=ATP12=MRPL8=MEF1=MRPL35=RSM26=CBP3=MRPS8=MRP13=RCF1=MRPL19=MRP4=CBP6=RSM7=NAM9=DPC29=YML6=MRPL6=MRPL7=RSM10=IFM1=MRP10=MSY1=CMC1=MRPL4=MRP7=BCS1=SDH7=MRPL37=SDH5=RSM25=MRPL17=RSM24=MRPS17=MRPL13=MRPL15=FMC1=MRPL40=MRP1=MRPL11=MRP21=MRP51=MRPS35=MRP49=	MRPL1=MRPS18=MRPL3=RSM19=ATP12=MRPL8=MEF1=MRPL35=RSM26=CBP3=MRPS8=MRP13=RCF1=MRPL19=MRP4=CBP6=RSM7=NAM9=DPC29=YML6=MRPL6=MRPL7=RSM10=IFM1=MRP10=MSY1=CMC1=MRPL4=MRP7=BCS1=SDH7=MRPL37=SDH5=RSM25=MRPL17=RSM24=MRPS17=MRPL13=MRPL15=FMC1=MRPL40=MRP1=MRPL11=MRP21=MRP51=MRPS35=MRP49=	MRPL1=	0.0331004	0.000621698	0.0464349	0.00814751	0.375005	-0.0621184	0.197453	0.900298	0.0114988	0.0211166	0.0426735	-0.0154091	0.155685	-0.0374597	-0.150439	-0.0636424	0.0188059	-0.0165708	-0.0853721	-0.094471	0.0087503	0.00961983	-0.0130645	-0.0252199	0.0188801	-0.00937903	0.0788374	0.00846682	-0.0331326	0.00815122	-0.0556779	-0.039912	-0.0301237	-0.0152914	-0.0132102	0.0694339	-0.0147059	0.0205767	-0.140963	-0.0457599	-0.0049124	0.0922159	-0.0536058	-0.0321763	-0.0371229	-0.11242
SDH1	SDH1=MRPS18=COR1=RPM2=CYT1=PRP5=NDE1=MRPL3=RSM19=ATP16=MEF2=MRPL8=MSS51=CIR2=MRPL35=MTF2=ACH1=MRPL36=MSC6=KGD1=SDH4=AKR1=MRP20=ATP15=QCR8=ATP2=MRPL10=QCR7=ATP1=COX2=EMI1=SDH2=ATP20=ATP4=MIR1=RSM28=YML6=NDI1=AIM22=INH1=COX5A=CMC1=AFG1=LIP2=MRPL4=RSM18=COX4=ATP3=MIC19=MDH1=QCR2=YMR31=RSM24=MRPL27=MRPL13=TUF1=ATP7=RIP1=FMC1=MZM1=COX13=COX1=TIM11=MRPL40=MRPL9=PET9=MRPL50=MGP12=ATP19=MRPS35=COX12=QCR1…	SDH1=MRPS18=COR1=RPM2=CYT1=PRP5=NDE1=MRPL3=RSM19=ATP16=MEF2=MRPL8=MSS51=CIR2=MRPL35=MTF2=ACH1=MRPL36=MSC6=KGD1=SDH4=MRP20=ATP15=QCR8=ATP2=MRPL10=QCR7=ATP1=COX2=EMI1=SDH2=ATP20=ATP4=MIR1=RSM28=YML6=NDI1=AIM22=INH1=COX5A=CMC1=AFG1=LIP2=MRPL4=RSM18=COX4=ATP3=MIC19=MDH1=QCR2=YMR31=RSM24=MRPL27=MRPL13=TUF1=ATP7=RIP1=FMC1=MZM1=COX13=COX1=TIM11=MRPL40=MRPL9=PET9=MRPL50=MGP12=ATP19=MRPS35=COX12=QCR10=MRP…	SDH1=AKR1=	0.210294	-0.0908778	-0.214194	-0.376982	0.33024	-0.392232	0.799929	1.42639	-0.129809	0.0174098	-0.516925	-0.0711883	0.02739	-0.226312	-0.285474	0.0129623	0.0661325	0.0478504	-0.0588319	-0.0400347	0.0318737	-0.0950467	-0.0766348	0.188487	0.149389	0.0685844	-0.106974	-0.0653055	0.014699	0.0306881	0.00968213	0.141343	0.0575755	-0.139686	-0.159052	0.0800194	-0.0121955	-0.0315069	-0.223422	-0.0747225	-0.159179	0.0618601	-0.14113	0.00715583	-0.184387	-0.254915
MRPS18	MRPS18=COR1=RPM2=CYT1=MRPL3=RSM19=ATP12=MRPL8=MRPL35=RSM26=MTF2=MRPL51=MRPL36=CBP3=MSC6=SDH4=LIP5=MRP20=MRPS16=ATP15=ATP2=MRPL10=MRPS8=QCR7=ATP1=COX2=RSM23=ATP23=MRPL25=RSM22=RCF1=MRPL38=EMI1=MRPL19=MRPS9=RSM7=NAM9=SDH2=DPC29=ATP20=ATP4=MIR1=RSM28=YML6=PET100=MRPL6=MRPL7=RSM10=AIM22=INH1=COX5A=PET191=MRP10=MSY1=CMC1=TIM12=LIP2=MHR1=MRPL4=RSM18=MRPS12=COX4=MRP7=MRPL20=MRPL24=ATP3=SDH7=MRPL37=MIC19…	MRPS18=COR1=RPM2=CYT1=MRPL3=RSM19=ATP12=MRPL8=MRPL35=RSM26=MTF2=MRPL51=MRPL36=CBP3=MSC6=SDH4=LIP5=MRP20=MRPS16=ATP15=ATP2=MRPL10=MRPS8=QCR7=ATP1=COX2=RSM23=ATP23=MRPL25=RSM22=RCF1=MRPL38=EMI1=MRPL19=MRPS9=RSM7=NAM9=SDH2=DPC29=ATP20=ATP4=MIR1=RSM28=YML6=PET100=MRPL6=MRPL7=RSM10=AIM22=INH1=COX5A=PET191=MRP10=MSY1=CMC1=TIM12=LIP2=MHR1=MRPL4=RSM18=MRPS12=COX4=MRP7=MRPL20=MRPL24=ATP3=SDH7=MRPL37=MIC19…	MRPS18=	0.069109	-0.016966	0.0345933	0.014617	0.32286	-0.158688	0.242446	0.888852	-0.0158898	-0.0315005	-0.0480388	-0.0377921	0.0743638	-0.106316	-0.209438	-0.21231	0.0829466	0.0127838	-0.0735334	0.00437498	-0.0250829	0.268943	0.0398707	-0.0960987	0.0239085	-0.0614099	-0.0701132	0.035591	0.0104796	0.0818618	0.0314814	0.0166978	-0.0412241	-0.124505	-0.0990382	0.0196507	0.00885963	-0.0299838	0.0158868	0.0122512	-0.0115274	-0.0173591	-0.0390904	-0.000501204	-0.0105053	-0.0291911
ALD4	ALD4=LSP1=YMR196W=KGD2=YGR127W=TMA46=GPH1=YMR090W=LSC1=RTN2=TSL1=TPS2=CIT1=HXK1=NAF1=GLC3=GAD1=GUT2=ETT1=HBT1=GDB1=LTV1=OM45=GLK1=AIP1=NNR2=ESF2=EDE1=REX4=LSC2=TPS1=GCY1=CWC24=AIM17=RPC53=FCF2=TAH18=MSC1=ETR1=TRM9=NOP8=TFS1=AIM41=TMA17=STF2=GSY2=	ALD4=LSP1=YMR196W=KGD2=YGR127W=GPH1=YMR090W=LSC1=RTN2=TSL1=TPS2=CIT1=HXK1=GLC3=GAD1=GUT2=HBT1=GDB1=OM45=GLK1=AIP1=NNR2=EDE1=LSC2=TPS1=GCY1=AIM17=MSC1=ETR1=TFS1=AIM41=TMA17=STF2=GSY2=	ALD4=TMA46=NAF1=ETT1=LTV1=ESF2=REX4=CWC24=RPC53=FCF2=TAH18=TRM9=NOP8=	0.341114	-0.0392514	0.317359	0.79547	-0.0245135	-0.599176	0.703816	0.286042	-0.0463295	-0.0738606	-0.0805654	-0.0800376	1.4208	-0.195131	-0.482943	0.210491	0.073862	-0.175447	-0.0539925	-0.281347	-0.0372651	0.0403888	-0.0822767	0.251344	-0.109594	0.00348557	0.35214	0.0165894	-0.0900132	-0.141334	-0.0240585	-0.152414	-0.0404351	-0.175955	0.184467	0.478112	-0.0738309	-0.0147724	-1.07488	-0.179346	-0.115645	0.429487	-0.153912	-0.0071507	-0.0816673	-0.100655
ALD3	ALD3=LSP1=YMR196W=YDR391C=YMR090W=RTN2=TSL1=TPS2=HXK1=ATG42=GAD1=HBT1=NQM1=PGM2=PNC1=OM45=ARA1=SOL4=TKL2=GLK1=GRE3=YDL124W=NNR2=TPS1=RTC3=HSP12=GCY1=YAK1=YOR289W=GOR1=DCS1=DCS2=MSC1=MCR1=FMP45=TFS1=NNR1=YGR201C=GSY2=CTT1=	ALD3=LSP1=YMR196W=YDR391C=YMR090W=RTN2=TSL1=TPS2=HXK1=ATG42=GAD1=HBT1=NQM1=PGM2=PNC1=OM45=ARA1=SOL4=TKL2=GLK1=GRE3=YDL124W=NNR2=TPS1=RTC3=HSP12=GCY1=YAK1=YOR289W=GOR1=DCS1=DCS2=MSC1=MCR1=FMP45=TFS1=NNR1=YGR201C=GSY2=CTT1=	ALD3=	0.126307	-0.224756	0.386649	1.58375	0.881685	-0.653009	3.16473	0.100547	-0.0425889	-0.0973183	0.881429	-0.504072	1.55648	0.0795873	-1.43038	0.690524	0.373943	-0.395058	-0.533235	-0.0487518	0.0760815	-2.71612	-0.390309	-0.181911	-0.176508	-0.194584	0.539213	-0.0746351	-0.197057	-0.169976	-0.0321058	-0.154188	-0.195413	-0.187461	1.58329	0.871029	-0.0681479	-0.0447877	-1.37032	-0.437167	-0.343929	1.14189	-0.420343	-0.114787	0.347598	-1.20978
FSF1	FSF1=LSP1=YMC2=REG1=YDL124W=HSP12=MSC1=MCR1=GTT1=YGR201C=	FSF1=YMC2=	FSF1=LSP1=REG1=YDL124W=HSP12=MSC1=MCR1=GTT1=YGR201C=	-0.0185348	0.0204701	0.098021	-0.0356822	-0.586508	0.0645889	-0.237914	0.148712	-0.0128805	-0.030907	-0.0473047	-0.0232867	-0.480182	0.0656865	0.119793	0.0130212	0.134926	0.0620261	0.188033	0.145019	-0.0826026	0.251016	0.111122	-0.0696946	-0.0162975	0.0402895	-0.0993118	0.0587341	0.00381604	0.0232366	-0.0056341	0.116507	-0.0188669	-0.118589	-0.100741	-0.138886	0.00115704	-0.0788502	0.592306	0.0782438	0.112003	-0.133537	-0.00866702	0.0285068	0.151988	0.150024
PIL1	PIL1=LSP1=EIS1=NCE102=HSP12=CTT1=	PIL1=LSP1=EIS1=NCE102=HSP12=CTT1=	PIL1=	0.161483	-0.00175556	0.0763331	-0.173807	0.382781	-0.215597	0.17084	0.0506845	-0.0311523	-0.00716761	-0.00141128	0.0149443	0.0717569	0.163021	-0.126763	-0.0350278	0.0784851	-0.065042	-0.0890311	-0.0149125	-0.0204444	-0.182227	-0.0332746	-0.034887	-0.0158333	0.0226103	0.0829244	0.00941777	-0.00342865	0.0072199	0.0342519	-0.0713092	-0.0336167	-0.0540712	0.0366029	0.0933144	0.00308282	0.0207717	-0.258782	-0.0649542	-0.0100418	0.180932	0.0178968	-0.0120695	-0.0674631	-0.187151
ILV2	ILV2=CPA2=LYS1=ATG2=ARG7=MHP1=CHC1=CCT2=MCD4=MYO5=LEU1=MET13=DUF1=LEU4=LEU9=TRP3=DNF1=ILV3=IDP1=ILV1=GUP1=PMT2=LEA1=HOM2=ORT1=APL3=ARO4=	ILV2=CPA2=LYS1=ARG7=CCT2=LEU1=MET13=LEU4=LEU9=TRP3=ILV3=IDP1=ILV1=LEA1=HOM2=ORT1=ARO4=	ILV2=ATG2=MHP1=CHC1=MCD4=MYO5=DUF1=DNF1=GUP1=PMT2=APL3=	-0.0152641	0.0190932	0.0368025	-0.497864	0.528046	0.0761445	-0.334016	0.030152	-0.0123686	0.003152	-0.0623482	0.00552852	0.24377	-0.186074	0.0706723	-0.10698	0.0346701	-0.0311847	0.0192223	-0.00244116	0.0151654	0.261829	-0.00447653	-0.0101368	-0.0291448	0.00616752	0.145288	0.000823171	-0.0415695	0.00506273	0.0773027	-0.00334029	-0.0825175	-0.0529896	0.0387211	0.00502795	0.00165018	-0.0175097	0.670206	0.0160512	0.0115379	0.052915	-0.0332554	-0.0111686	0.101635	0.103767
ASC1	ASC1=RPL28=RPL7A=ARB1=YBR238C=RPL14A=RPL15A=NOG2=RPL3=RPS3=TIF4631=CLU1=RPS21B=ARC1=HPT1=RPS7B=RPS7A=RPL5=YGR054W=GDS1=STM1=RPL8B=RPL6A=RPL6B=SCP160=MES1=RPP0=NOP58=NOP56=FUI1=NIP1=RPL36A=RPL36B=RPL32=TEF4=RPL29=YBL028C=RPL26B=RPS29B=RPS29A=RPL21A=RPS26B=ADE13=RPS1A=RPS1B=RPS5=SAM1=RPL24A=MAD1=RPL10=MKT1=RPL25=NPL4=RPS31=SNX4=YOR289W=RPS13=RPL9A=YAP7=RPL38=RPS20=RPS12=RPL31A=RPL31B=FCY2=RPL37B=RP…	ASC1=RPL28=RPL7A=ARB1=YBR238C=RPL14A=RPL15A=NOG2=RPL3=RPS3=TIF4631=CLU1=RPS21B=ARC1=HPT1=RPS7B=RPS7A=RPL5=YGR054W=GDS1=STM1=RPL8B=RPL6A=RPL6B=SCP160=MES1=RPP0=NOP58=NOP56=FUI1=NIP1=RPL36A=RPL36B=RPL32=TEF4=RPL29=YBL028C=RPL26B=RPS29B=RPS29A=RPL21A=RPS26B=ADE13=RPS1A=RPS1B=RPS5=SAM1=RPL24A=RPL10=MKT1=RPL25=RPS31=RPS13=RPL9A=YAP7=RPL38=RPS20=RPS12=RPL31A=RPL31B=FCY2=RPL37B=RPL22A=RPL33A=RPL33B=RPL3…	ASC1=MAD1=NPL4=SNX4=YOR289W=ATG8=	-0.0399184	0.019134	-0.00184306	-0.394238	-0.338728	-0.0148693	0.056154	-0.0411738	-0.0359793	-0.0613586	0.00438907	0.0815698	-0.153862	-0.12588	-0.0080789	-0.076922	0.0536177	-0.112299	0.019384	0.0507381	0.085163	0.175553	-0.0141349	-0.0573759	0.0158039	0.0367688	0.000449067	0.00168818	-0.0302587	0.091328	0.0690843	-0.0130786	-0.0733981	-0.0627064	0.102334	-0.0217247	0.0186339	-0.0265847	-0.107871	0.0703666	0.0534018	-0.0194217	0.0476637	-0.0401927	-0.0404088	0.03435
CPA2	CPA2=RPL28=CDC39=TOR1=RPL14B=LYS1=ARG7=SKI3=RPL15A=RPL15B=NAT1=RPL3=CHC1=VPS1=POB3=OLE1=ARG4=XRN1=CEX1=GEA2=RPL8A=HOM3=MYO5=IST2=YGL140C=HRP1=PGM1=SEC7=APL5=UBP2=LEU4=FUI1=MON2=RPL32=SEC26=FRE1=FYV8=TMA108=TAD3=RKR1=NCE103=RPL10=NBP2=RPL25=RIB5=TAT1=DOS2=GDA1=LEA1=EPS1=YAP7=ALB1=RPL38=ORT1=RPL37A=RPL37B=RPL22A=RPL22B=RPL39=VAC14=PNP1=ILV2=	CPA2=LYS1=ARG7=POB3=ARG4=HOM3=HRP1=LEU4=FYV8=TAD3=NCE103=NBP2=RIB5=DOS2=LEA1=ORT1=PNP1=ILV2=	CPA2=RPL28=CDC39=TOR1=RPL14B=SKI3=RPL15A=RPL15B=NAT1=RPL3=CHC1=VPS1=OLE1=XRN1=CEX1=GEA2=RPL8A=MYO5=IST2=YGL140C=PGM1=SEC7=APL5=UBP2=FUI1=MON2=RPL32=SEC26=FRE1=TMA108=RKR1=RPL10=RPL25=TAT1=GDA1=EPS1=YAP7=ALB1=RPL38=RPL37A=RPL37B=RPL22A=RPL22B=RPL39=VAC14=	-0.0535215	-0.108575	0.0937016	-0.16944	1.04588	0.144502	-0.184538	-0.0228783	0.0226778	0.0513361	-0.225818	-0.11306	0.94342	-0.345181	0.319347	-0.0505323	-0.0547208	-0.0547572	0.0969467	-0.205949	-0.0165725	0.338463	-0.17776	0.129524	-0.0567613	-0.0218684	0.599045	0.0393731	-0.0438139	-0.322716	0.0184754	-0.219981	-0.0412149	-0.0321965	0.0630305	0.217826	-0.0642479	0.0802591	0.854338	-0.0298227	-0.101058	0.31076	-0.0533365	-0.0987665	0.0396742	0.0560833
RNT1	RNT1=YKL091C=PST2=PXR1=NOG2=BUD22=DBP9=BCY1=UTP14=NCS6=NUG1=DRS1=DPH2=NOB1=BRX1=DPH1=NOP13=MPP10=EMW1=TRM1=UTP7=RLP7=ECM4=RIX7=FAF1=HCA4=NAF1=ENP1=PNO1=YJL068C=ARX1=YMR315W=MAK5=ENP2=YGR130C=TRM8=BFR2=RPA49=NOP58=NOP56=RBG1=PPT1=AIR1=TSR1=SAS10=BBC1=NSR1=NSA2=PLN1=URA7=EFG1=HAS1=IPI3=MAK16=HGH1=RRP14=URK1=AZF1=LSG1=REX4=UBP10=UTP15=RIO1=TOD6=UTP5=RDL1=RTT10=NOP53=TRM82=ELP3=YOR289W=ERB1=FCF2=MRP8…	RNT1=PXR1=NOG2=BUD22=DBP9=UTP14=NCS6=NUG1=DRS1=DPH2=NOB1=BRX1=DPH1=NOP13=MPP10=EMW1=TRM1=UTP7=RLP7=RIX7=FAF1=HCA4=NAF1=ENP1=PNO1=ARX1=MAK5=ENP2=TRM8=BFR2=RPA49=NOP58=NOP56=RBG1=PPT1=AIR1=TSR1=SAS10=NSR1=NSA2=URA7=EFG1=HAS1=IPI3=MAK16=HGH1=RRP14=URK1=LSG1=REX4=UBP10=UTP15=RIO1=TOD6=UTP5=RTT10=NOP53=TRM82=ELP3=ERB1=FCF2=RRP17=NOP19=LCP5=NOP7=FPR4=NOP8=RPA43=RRT14=MAK11=NOP15=TRM11=RRP8=RLP24=YNL162…	RNT1=YKL091C=PST2=BCY1=ECM4=YJL068C=YMR315W=YGR130C=BBC1=PLN1=AZF1=RDL1=YOR289W=MRP8=ETR1=CST6=SDS24=AIM41=TMA17=ATG8=	-0.147397	0.000410355	-0.0232326	-0.167862	-0.352184	0.0611328	-0.13353	0.0131576	0.00561129	0.00709876	-0.017537	0.0216541	-0.273731	0.176875	0.156863	-0.12915	-0.0739659	0.0434157	-0.0707191	0.0507474	0.00949117	0.113495	-0.0419054	-0.0423749	0.114918	0.00752574	-0.129186	0.010498	0.0770924	-0.0433169	0.12623	-0.0101029	-0.015591	-0.00225809	0.0153275	0.00299735	0.0180547	-0.00144505	-0.171965	0.131294	0.0259677	-0.09438	-0.011462	-0.0374319	0.0651452	0.0517302
NOP12	NOP12=PST2=BUD22=UTP14=NUG1=NOP2=NOB1=EMW1=RLP7=HCA4=RLI1=PNO1=ARX1=DBP3=ENP2=SOF1=NOP58=TSR1=EFG1=RRP14=REI1=UBP10=UTP15=ERB1=EBP2=FPR4=GTT1=RLP24=	NOP12=BUD22=UTP14=NUG1=NOP2=NOB1=EMW1=RLP7=HCA4=RLI1=PNO1=ARX1=DBP3=ENP2=SOF1=NOP58=TSR1=EFG1=RRP14=REI1=UBP10=UTP15=ERB1=EBP2=FPR4=RLP24=	NOP12=PST2=GTT1=	-0.0217957	-0.0118393	0.052562	-0.252864	-0.40834	-0.0172184	-0.0451839	0.328229	-0.0313919	0.0358351	0.00699402	0.0586527	-0.122383	0.0635157	0.0843828	-0.111073	0.0847008	-0.0409568	0.0296046	0.123503	0.0542464	0.0386912	-0.00499675	-0.0770154	0.0188628	-0.0184146	-0.0431148	0.0571142	-0.00176626	0.00199331	0.0303005	0.0326711	0.025151	-0.0761548	-0.0428529	-0.0093894	0.0427084	-0.0100745	0.0162622	-0.029028	0.000709318	-0.0625887	0.0298183	-0.0398084	0.00484786	0.0441873
PUS7	PUS7=PST2=RSA3=PRS4=DBP2=BCP1=RPC37=MPP10=AFG2=FAF1=VTS1=NAF1=PWP1=RRB1=ENP2=GPT2=BFR2=ASP1=RBG1=RBG2=YTM1=SAS10=RIO2=FAL1=IPI3=SKI6=TRM2=MEU1=PUS4=UTP15=MRT4=UTP23=NSA1=IMP4=DAS2=SDO1=RBA50=TRM82=ERB1=PRP11=MTR3=KRI1=RPC31=LCP5=RPA34=UTP18=PEX30=TIF34=AIM41=RPA43=GCD14=MAK11=TMA23=NCS2=STF2=SQT1=SUT1=RRP1=	PUS7=RSA3=PRS4=DBP2=BCP1=RPC37=MPP10=AFG2=FAF1=VTS1=NAF1=PWP1=RRB1=ENP2=BFR2=ASP1=RBG1=RBG2=YTM1=SAS10=RIO2=FAL1=IPI3=SKI6=TRM2=MEU1=PUS4=UTP15=MRT4=UTP23=NSA1=IMP4=DAS2=SDO1=RBA50=TRM82=ERB1=PRP11=MTR3=KRI1=RPC31=LCP5=RPA34=UTP18=TIF34=RPA43=GCD14=MAK11=TMA23=NCS2=SQT1=SUT1=RRP1=	PUS7=PST2=GPT2=PEX30=AIM41=STF2=	-0.0180863	-0.010442	-0.0127272	-0.177287	-0.192025	-0.0242664	-0.141201	0.0203294	0.0137013	0.0340381	0.0266606	0.0375694	-0.321017	0.0757432	0.0392462	-0.0320786	0.0189562	0.0115236	-0.00702196	0.0461546	0.0108079	0.141702	-0.00336979	-0.0261398	0.0335802	0.025118	-0.0907449	0.00786639	0.00436075	0.00724326	0.0460466	0.01783	-0.0247576	-0.0147186	0.00681114	-0.0121729	0.015271	-0.0312513	-0.0735895	0.0953115	0.0402556	-0.0200483	-0.00399288	-0.0155307	0.0934124	0.0396535
UGA1	UGA1=PST2=TPK1=CCT4=DLD1=PYK2=YJL068C=YMR315W=GDB1=GLY1=EMI2=AIP1=JIP5=NNR2=LAP3=ATG34=GCY1=RDL1=SPE2=DCS1=TSA2=GPM2=SDS24=RPA43=UGA2=	UGA1=PST2=TPK1=DLD1=PYK2=YJL068C=YMR315W=GDB1=EMI2=AIP1=NNR2=LAP3=ATG34=GCY1=RDL1=DCS1=TSA2=GPM2=SDS24=UGA2=	UGA1=CCT4=GLY1=JIP5=SPE2=RPA43=	0.0793537	-0.0162215	0.0612394	0.238283	-0.0808804	-0.260257	0.23298	-0.0838645	0.0485013	-0.0585839	0.1565	-0.0746022	0.241997	-0.190976	0.03683	0.149637	0.0161486	-0.0335813	-0.00262383	-0.0579111	-0.0499402	-0.381108	0.0482645	0.118829	-0.0262119	0.0929744	0.231835	-0.00961911	-0.0334804	-0.161677	-0.179395	-0.116951	-0.00626953	0.0820982	0.0415964	0.0902515	0.0293457	-0.0463842	-0.397819	-0.0694227	-0.0289536	0.198197	-0.0498116	0.0750634	-0.0599348	0.045998
GSC2	GSC2=HIS1=SPS19=YPS1=GDH2=	GSC2=SPS19=YPS1=GDH2=	GSC2=HIS1=	-0.222745	-0.0423968	0.397422	2.24323	-0.485095	0.160932	0.516781	0.814012	0.0500177	0.115642	-0.139817	-0.186307	1.36954	1.39797	0.257159	0.563249	0.0261804	-0.00853802	0.698999	-0.130862	0.323982	-0.292391	-0.373195	0.0861585	0.00933216	0.0178543	0.0873759	-0.126917	-0.263628	-0.115261	-0.156511	0.141653	0.0608541	-0.0671631	-0.40438	0.49531	-0.347458	-0.171658	-0.957838	-0.222916	-0.0765344	-0.243776	-0.113624	0.286145	-0.138004	0.343265
PST2	PST2=HIS1=BMS1=UTP14=NCS6=CCT3=DBP2=AMS1=DPH2=RPC37=ECM4=NAF1=PNO1=YJL068C=ARX1=YMR315W=DBP3=ENP2=NRP1=SOF1=BFR2=RPA49=RBG1=NSR1=FAL1=IPI3=EMG1=YBL081W=TRM2=MRX12=UBP10=UTP15=MRT4=ATG34=RTT10=SPE2=SDO1=TRM82=HMT1=ERB1=FCF2=MRP8=NOP19=TSA2=LCP5=ATX1=RPA34=SDS24=GTT1=AIM41=RPA43=RRT14=GCD14=MAK11=NOP15=TMA23=UGA2=TMA17=NCS2=STF2=ARF2=SUT1=ROK1=NOP12=PUS7=RNT1=UGA1=	PST2=AMS1=ECM4=YJL068C=YMR315W=ATG34=MRP8=TSA2=ATX1=SDS24=GTT1=AIM41=UGA2=TMA17=STF2=ARF2=UGA1=	PST2=HIS1=BMS1=UTP14=NCS6=CCT3=DBP2=DPH2=RPC37=NAF1=PNO1=ARX1=DBP3=ENP2=NRP1=SOF1=BFR2=RPA49=RBG1=NSR1=FAL1=IPI3=EMG1=YBL081W=TRM2=MRX12=UBP10=UTP15=MRT4=RTT10=SPE2=SDO1=TRM82=HMT1=ERB1=FCF2=NOP19=LCP5=RPA34=RPA43=RRT14=GCD14=MAK11=NOP15=TMA23=NCS2=SUT1=ROK1=NOP12=PUS7=RNT1=	0.0998137	-0.0394776	-0.00548611	0.296058	0.661246	-0.0889885	0.329736	-0.411405	0.0353754	-0.0422569	0.100579	-0.0195506	0.447016	-0.0939207	0.0334505	0.116187	-0.0203859	-0.030076	-0.067132	-0.0975406	-0.106816	-0.128234	0.00013434	0.0325052	0.0269475	0.0528117	0.0961007	-0.0108608	0.00239881	-0.0180785	-0.0799367	-0.0641344	-0.00868926	0.0480731	-0.00260946	0.0610055	0.0189978	-0.0035561	-0.248177	-0.010252	0.000810368	0.134426	0.00433164	0.0370436	0.2135	-0.0999725
PDI1	PDI1=PRY2=PIM1=NAS6=RNH202=VBA4=ARC1=NOP13=SET2=YNL247W=RKI1=RAS1=PBN1=LIA1=GLN4=SHP1=GRE3=PRB1=PLN1=DBP5=RBK1=ADE6=RIO1=YCL049C=SED4=YDR262W=NOT3=MXR2=PRD1=MRP8=ETR1=YBR085C-A=FRS1=FUB1=YHR138C=ATG8=VRG4=KRS1=YEF3=PUT2=	PDI1=PRY2=PIM1=NAS6=PBN1=SHP1=GRE3=PRB1=PLN1=RBK1=YCL049C=SED4=YDR262W=MXR2=PRD1=MRP8=ETR1=YBR085C-A=FUB1=YHR138C=ATG8=PUT2=	PDI1=RNH202=VBA4=ARC1=NOP13=SET2=YNL247W=RKI1=RAS1=LIA1=GLN4=DBP5=ADE6=RIO1=NOT3=FRS1=VRG4=KRS1=YEF3=	0.193941	-0.00345446	0.0385475	1.14881	0.657347	0.0676033	0.241242	0.267789	-0.0012027	-0.0216297	-0.00815169	-0.00629733	0.700786	0.141759	-0.013495	0.0981539	0.0635003	-0.0951729	0.0800731	0.0174928	-0.0227228	-0.176687	-0.013789	0.0368744	-0.0137815	0.0152649	0.164279	0.000695973	0.00554525	-0.00147687	-0.0450021	-0.0476048	-0.0350687	-0.0563711	-0.00461214	0.0653427	-0.00105726	-0.000784934	-0.00447353	-0.0996947	-0.0544179	-0.0549625	-0.0393269	0.00183778	-0.0362567	-0.136487
GSY1	GSY1=HXT7=FAA1=YMR196W=UGP1=ASN1=GPH1=TSL1=HXK1=GLC3=GAD1=PGM2=EMI2=GSY2=	GSY1=HXT7=FAA1=YMR196W=UGP1=GPH1=TSL1=HXK1=GLC3=GAD1=PGM2=EMI2=GSY2=	GSY1=ASN1=	0.342223	-0.0506857	0.300728	0.16871	-1.04371	-0.364799	0.861372	0.985941	-0.213413	-0.060456	-0.422841	-0.156262	1.14834	-0.369084	-0.578258	0.33513	-0.00223334	-0.114248	-0.09365	-0.272521	-0.0800576	-0.0973632	0.040971	0.231263	0.098411	-0.0562765	-0.168027	-0.0712358	0.0465897	0.05987	-0.0854333	0.0760658	0.140095	0.0123141	-0.0747826	0.467964	-0.0362283	-0.0485462	-1.55438	-0.142326	0.068104	0.109081	-0.0914792	0.0432105	-0.0389652	0.0597397
COR1	COR1=RPM2=CYT1=PRP5=NDE1=MRPL3=RSM19=ATP12=KGD2=ATP16=MRPL8=MRPL35=MTF2=ACH1=MGM101=MRPL36=MSC6=DLD3=KGD1=SDH4=AKR1=MRP20=ATP15=ATP2=QCR7=ATP1=COX2=ATP23=RCF1=POR1=EMI1=CBP6=SDH2=DPC29=ATP20=ATP4=MIR1=YML6=MAE1=NDI1=AIM22=INH1=COX5A=CMC1=MRPL4=RSM18=COX4=ATP3=SDH7=MRPL37=MIC19=MDH1=QCR2=RSM25=YMR31=RSM24=MRPL27=MRPL13=TUF1=ATP7=TES1=RIP1=CYC1=FMC1=MZM1=COX13=COX1=TIM11=MRPL40=CMC2=MRPL9=PET9=MRPL…	COR1=RPM2=CYT1=PRP5=NDE1=MRPL3=RSM19=ATP12=KGD2=ATP16=MRPL8=MRPL35=MTF2=ACH1=MGM101=MRPL36=MSC6=KGD1=SDH4=MRP20=ATP15=ATP2=QCR7=ATP1=COX2=ATP23=RCF1=POR1=EMI1=CBP6=SDH2=DPC29=ATP20=ATP4=MIR1=YML6=NDI1=AIM22=INH1=COX5A=CMC1=MRPL4=RSM18=COX4=ATP3=SDH7=MRPL37=MIC19=MDH1=QCR2=RSM25=YMR31=RSM24=MRPL27=MRPL13=TUF1=ATP7=TES1=RIP1=CYC1=FMC1=MZM1=COX13=COX1=TIM11=MRPL40=CMC2=MRPL9=PET9=MRPL50=MGP12=ATP19=…	COR1=DLD3=AKR1=MAE1=	0.107451	-0.0827581	-0.145558	0.0744791	0.529602	-0.291537	0.547411	0.963736	-0.0606536	-0.0320498	-0.29977	-0.011566	-0.0815902	-0.0459904	-0.366581	-0.0368077	0.12296	-0.022591	-0.0469677	-0.0167691	0.0933067	-0.0418988	-0.0886382	0.00820629	0.0516197	0.00596518	0.0168076	0.0215996	0.0608467	0.0402724	0.045216	0.0696427	-0.00123605	-0.162641	-0.0966624	0.135084	-0.0247828	-0.0196783	-0.355944	-0.086928	-0.0975929	0.0231679	-0.106227	0.022634	-0.12593	-0.119651
RPL28	RPL28=RPL7A=ARB1=RPL14B=RPL14A=SKI3=RPL15A=RPL15B=NAT1=PDC2=RPL3=RPS3=TIF4631=CLU1=ARC1=BFR1=OLE1=HPT1=RPS7B=CDC60=ADE17=RPL5=RPT3=CLP1=YGR054W=SRP72=STM1=RPL16A=RPL8A=RPL8B=SRP68=RPL6A=RPL6B=SCP160=YRA2=SLX9=DDI1=RPP0=PFY1=TMA16=IGO1=DMA2=YRB30=GCD2=NOP58=VAS1=PHO90=FUI1=YCK2=LCB4=NIP1=TUB4=RPN9=NSA2=RPL36A=RPL36B=RPL32=TEF4=SEC26=HPR1=TAO3=YBL028C=TMA7=RPL26B=RPL26A=ABP140=SRP101=RPS29B=RPL21A=…	RPL28=RPL7A=ARB1=RPL14B=RPL14A=SKI3=RPL15A=RPL15B=NAT1=RPL3=RPS3=TIF4631=CLU1=ARC1=BFR1=OLE1=HPT1=RPS7B=CDC60=ADE17=RPL5=YGR054W=SRP72=STM1=RPL16A=RPL8A=RPL8B=SRP68=RPL6A=RPL6B=SCP160=YRA2=SLX9=RPP0=TMA16=GCD2=NOP58=VAS1=PHO90=FUI1=YCK2=LCB4=NIP1=NSA2=RPL36A=RPL36B=RPL32=TEF4=SEC26=TAO3=YBL028C=TMA7=RPL26B=RPL26A=ABP140=SRP101=RPS29B=RPL21A=RPL21B=REX4=RPS26B=ADE13=RPS1A=RPS1B=RPS5=NOP4=RPL24A=RP…	RPL28=PDC2=RPT3=CLP1=DDI1=PFY1=IGO1=DMA2=YRB30=TUB4=RPN9=HPR1=FYV8=PRE8=ECM38=RIB5=NPL4=RPD3=SNX4=DOS2=NPC2=SIC1=PRE3=VAM7=CDC11=YGR201C=SWD1=CPA2=	0.0319306	0.0180103	0.0107716	-0.453125	-0.30522	0.115039	0.144685	0.0662741	0.00741789	0.00953671	0.063895	0.0354711	-0.599712	-0.0837424	0.071132	-0.027161	-0.0136024	0.0330126	-0.0836733	0.0614062	0.145134	0.157181	0.215115	-0.0625861	0.0138524	-0.019456	-0.284655	-0.0282563	0.0277597	0.261406	0.00616948	0.0427567	0.0105585	-0.022565	-0.075978	-0.24299	-0.0854278	-0.0026731	-0.0912064	-0.0593051	-0.0569138	-0.124552	0.175792	0.0465979	-0.0146735	0.018018
ENO2	ENO2=RPL7B=DYS1=	ENO2=RPL7B=DYS1=	ENO2=	-0.0820433	0.0494276	-0.0237906	0.485801	-0.327204	0.0377392	-0.275264	-0.397425	0.000437777	-0.0222989	0.0298581	0.15572	-0.0109406	0.697423	0.0640686	-0.0165319	-0.0014636	-0.0423656	-0.00586386	0.0544335	0.143653	0.185502	-0.0249533	-0.0309637	-0.0320631	-0.0734136	0.194212	-0.00781829	-0.0597946	0.155105	-0.0656989	-0.0150812	-0.0947699	0.0110142	0.0287788	-0.0757044	-0.120204	-0.0554803	0.0395866	0.0160075	0.0420528	0.0977909	0.245605	-0.0468371	-0.0534408	0.0965197
TIF5	TIF5=RVB2=MCM4=FMS1=MPH1=TIF3=NUP188=SSE1=BNI1=SYH1=BBP1=MGE1=SRP54=SUI3=OXP1=GRX5=UBP2=UBP13=VPS13=TFB5=MED4=CRN1=CKI1=PDC6=RSA1=OPY2=YER152C=VPS4=HST2=APL6=SCD6=CWC27=RRP9=NAB3=NIP7=GNT1=CST26=YGR111W=CDC27=SKP1=SAR1=CDC43=ATG16=YPL071C=YPL225W=	TIF5=RVB2=MCM4=TIF3=SSE1=SYH1=BBP1=MGE1=SRP54=SUI3=GRX5=TFB5=MED4=CRN1=RSA1=OPY2=VPS4=HST2=SCD6=CWC27=RRP9=NAB3=NIP7=SKP1=SAR1=ATG16=YPL071C=YPL225W=	TIF5=FMS1=MPH1=NUP188=BNI1=OXP1=UBP2=UBP13=VPS13=CKI1=PDC6=YER152C=APL6=GNT1=CST26=YGR111W=CDC27=CDC43=	0.033033	0.0203242	-0.0345553	-0.194237	1.09852	-0.0310879	-0.0712854	0.0655417	-0.0170116	-0.0029626	0.0630025	0.0456306	0.022328	-0.0130371	0.0301565	-0.0331881	0.0284549	-0.00186973	-0.0187677	0.0224825	0.000550984	0.0448443	0.0349776	-0.0641672	0.018193	0.0206783	0.0190139	0.0147934	-0.00419041	0.0297535	0.0324914	3.92797e-05	-0.0386236	-0.0389504	0.0210736	-0.0626906	0.000891079	-0.00188581	0.123428	-0.000633381	0.0122718	-0.0687726	-0.0108549	0.0200559	-0.0247229	0.0125548
RAD23	RAD23=RVB2=RPT5=	RAD23=RVB2=RPT5=	RAD23=	0.0457354	-0.00152026	-0.0265341	-0.0812143	0.41939	0.0644923	-0.0430448	-0.0331511	-0.0124568	-0.00458434	0.0611072	0.0832209	0.201613	-0.021313	-0.000279192	0.0345618	0.0302342	-0.0776218	-0.0316651	0.0447995	-0.00450059	0.0457661	-0.0223735	-0.0876719	-0.02952	0.00942641	0.084933	0.01864	0.0201781	0.0123715	0.00905746	-0.00646208	-0.0711921	-0.0111899	0.035031	0.0289889	0.00877921	0.0117111	0.115168	0.0128836	0.043177	-0.0956429	0.0105881	-0.0309719	-0.0781468	0.0336652
ALD5	ALD5=TCB1=ASN1=HOM3=SAM4=	ALD5=ASN1=HOM3=SAM4=	ALD5=TCB1=	-0.131857	0.0620367	0.0764861	-0.259846	0.63543	0.0761976	-0.637573	-0.255377	-0.0381574	-0.0171465	0.00328994	0.053683	-0.0289068	-0.0700497	-0.0728911	-0.00960224	0.0464176	0.0957879	0.124533	0.0885119	0.0823344	0.334865	0.111112	0.0457648	-0.105017	0.00429377	-0.0412238	0.034674	-0.0148297	0.0852478	0.1089	0.0859287	0.00357323	-0.0617333	0.0660557	-0.0727116	0.034192	-0.0152939	0.687279	0.0754928	0.028314	-0.122925	-0.00811479	0.0468942	0.0607624	0.20307
PAN6	PAN6=TCB1=ARG7=YBL055C=RPL15A=GLN3=CHC1=VPS1=MFT1=TIF4632=CLU1=KAP123=LUC7=XRN1=RPT4=CEX1=COP1=NIT2=RPL8A=MYO5=TFB3=IST2=SCP160=HIT1=MED1=YGL140C=ISA2=SWC5=RTG3=INP53=RPN13=SEC7=UBP2=PUP3=DST1=PUP2=SSU72=TUB4=PRE9=VPS13=SEC26=CHO2=HSF1=SNF7=HAT2=ACS2=MAD1=RTR1=GIN4=TMA108=TAD3=DSS4=SAH1=NBP35=PRE10=RIB5=YAE1=MPE1=RIB2=CDD1=MAD2=ILV6=PRP46=MKS1=FCY1=PML1=TAF10=LEA1=DIP5=TAF3=PRE3=RNA15=DEP1=SGF29=…	PAN6=ARG7=YBL055C=GLN3=MFT1=LUC7=RPT4=NIT2=TFB3=HIT1=MED1=ISA2=SWC5=RTG3=RPN13=PUP3=DST1=PUP2=SSU72=TUB4=PRE9=HSF1=SNF7=HAT2=MAD1=RTR1=TAD3=DSS4=NBP35=PRE10=RIB5=YAE1=MPE1=RIB2=CDD1=MAD2=ILV6=PRP46=MKS1=FCY1=PML1=TAF10=LEA1=TAF3=PRE3=RNA15=DEP1=SGF29=VAM7=VPS28=AME1=GCN5=RTG1=CKB2=YML108W=ACF4=ERV1=HIS2=ORT1=KXD1=PRP4=GCS1=PNP1=	PAN6=TCB1=RPL15A=CHC1=VPS1=TIF4632=CLU1=KAP123=XRN1=CEX1=COP1=RPL8A=MYO5=IST2=SCP160=YGL140C=INP53=SEC7=UBP2=VPS13=SEC26=CHO2=ACS2=GIN4=TMA108=SAH1=DIP5=LCB1=RPL22B=RPL33B=	-0.0441342	-0.00324164	-0.0392664	0.0231429	0.602691	-0.0733253	-0.0198335	-0.249342	-0.0055631	0.0153902	0.0257571	0.0241679	-0.0414809	-0.00173827	0.00543893	0.0419071	0.0147405	0.0250785	-0.0107874	-0.0286899	-0.0423252	0.0301138	-0.0158555	0.0286406	0.0266635	0.00657571	-0.149406	-0.00995408	0.0251997	-8.01605e-05	0.00697262	-0.0331787	-0.0225485	0.0190263	0.108675	0.0781503	-0.00774817	-0.0114358	0.479273	0.128676	-0.000473908	0.0240462	-0.0472542	-0.0137815	-0.0808722	-0.0190253
MNN2	MNN2=TCB1=ALO1=CDC39=CHC1=SEC21=CEX1=IST2=RAV1=SEC7=SEC26=SEY1=CDC1=RPC11=PMT2=ALG8=HOC1=RNA15=PMT1=APL3=	MNN2=TCB1=ALO1=CDC39=CHC1=SEC21=CEX1=IST2=RAV1=SEC7=SEC26=SEY1=CDC1=PMT2=ALG8=HOC1=PMT1=APL3=	MNN2=RPC11=RNA15=	-0.0258462	0.0282483	-0.0858897	0.128971	-0.290409	0.0532941	0.0775922	0.144606	0.0415955	-0.00625572	0.00960845	-0.0577125	-0.0114363	-0.118408	-0.106877	0.0410949	-0.0871136	0.00354538	-0.0502012	-0.008391	0.0637511	-0.0341137	0.0186905	0.0297947	0.0261577	0.0162235	-0.116768	-0.0189227	0.0383862	0.00763336	0.0142638	0.0294737	0.0902827	0.0679888	-0.0225746	-0.0440836	0.0131095	-0.0253897	-0.107472	-0.0135696	-0.0271981	-0.0357386	0.00251734	0.0290901	0.0152199	-0.0214934
SSA2	SSA2=ILV5=YDJ1=STI1=	SSA2=ILV5=YDJ1=STI1=	SSA2=	-0.0507267	0.0484342	-0.045673	0.0363413	0.947637	-0.017894	-0.260405	-0.100556	-0.0102657	-0.0177422	-0.0592531	0.143884	0.184507	0.0432754	0.155312	-0.0898552	-0.0556168	0.0555573	-0.116523	-0.0730363	0.162274	0.280479	-0.022005	-0.0257801	-0.0666631	-0.107019	0.173655	-0.014605	0.0287507	0.156915	-0.0114133	0.00679363	-0.0835321	0.0348825	0.145065	-0.105055	-0.0803493	0.00816988	0.69956	-0.0410274	-0.0121366	0.11635	0.230259	0.0608608	-0.163863	0.101919
RVB2	RVB2=MYO4=MCM4=THI6=SEC9=PXR1=CDC39=TOR1=FAA4=YLL032C=ARG7=SKI3=MDR1=HDA3=CHC1=SLU7=RPT5=PHO84=COG3=SEC5=SAP190=SEC21=SPO14=LAA1=POB3=VBA4=KAP123=UFD2=SCW4=PHO81=RCY1=RPT6=RPT3=RPT4=SGM1=NMD5=CEX1=GEA2=GEA1=SSE1=BNI1=SLH1=MIA40=STO1=RAV1=HCA4=BCH1=YGL140C=MTR10=TRM3=GET4=SDD3=PRE5=RAS1=HRP1=SYO1=TRS120=GCD2=SEC39=INP53=RPN13=GCD6=DSL1=PGM1=SEC7=GTS1=APL5=UBP2=PUP3=MON2=VPS41=TSR1=UBP13=SHP1=SFH5=…	RVB2=MCM4=THI6=SEC9=ARG7=HDA3=SLU7=RPT5=POB3=SCW4=RPT6=RPT3=RPT4=SGM1=SSE1=MIA40=PRE5=HRP1=RPN13=GTS1=PUP3=SHP1=PRE9=HSF1=DID2=COF1=MED4=RPO26=CET1=SNF7=HRT1=CRN1=SFA1=RSA1=RTR1=NBP2=VPS4=PRE10=WWM1=RIB5=SCD6=MDJ1=CWC27=TFC7=YAP1=PML1=CUE5=NAB3=RPB9=HCH1=LEA1=UBX5=HAT1=TAF3=IWR1=ZDS1=TWF1=PRE1=NUT2=ATG16=YPL071C=ACF4=ERV1=HIS2=ORT1=YPL225W=PRP4=LTP1=TIF5=PNP1=KAR2=YML079W=RAD23=	RVB2=MYO4=PXR1=CDC39=TOR1=FAA4=YLL032C=SKI3=MDR1=CHC1=PHO84=COG3=SEC5=SAP190=SEC21=SPO14=LAA1=VBA4=KAP123=UFD2=PHO81=RCY1=NMD5=CEX1=GEA2=GEA1=BNI1=SLH1=STO1=RAV1=HCA4=BCH1=YGL140C=MTR10=TRM3=GET4=SDD3=RAS1=SYO1=TRS120=GCD2=SEC39=INP53=GCD6=DSL1=PGM1=SEC7=APL5=UBP2=MON2=VPS41=TSR1=UBP13=SFH5=VPS13=RPL36A=NMT1=PRP43=SEC26=MDM20=YNL193W=HAS1=RTC5=DOP1=RIC1=YHB1=SPF1=DNF2=SAP185=BUL2=FRE1=EMC3=PEP5=P…	0.0253214	0.0209761	0.0392748	-0.109008	0.859098	0.00769168	0.0934881	0.0521287	-0.016805	-0.0136151	-0.119629	0.0280903	0.385667	0.00984597	0.00784967	-0.0497093	-0.0307395	-0.118019	-0.0278268	-0.0520973	-0.00505333	-0.0279291	-0.0441023	0.0106434	-0.00961461	-0.0328453	0.182139	-0.0095568	0.0244793	-0.0450009	0.00311322	-0.0469793	-0.0335432	0.0227448	0.0862246	0.0374065	0.0237198	0.0417733	0.311716	0.00909109	-0.00937263	0.0631742	0.00899607	-0.0239643	-0.0565775	0.020363
BCH2	BCH2=MYO2=MCM4=CDC39=ERG27=YLL032C=MDR1=VAM6=SEC5=SAP190=RCY1=CEX1=SLH1=RAV1=MTR10=TRS120=APL5=UBP2=SCY1=MON2=VPS41=VPS13=DOP1=PEP5=PEP3=RAV2=VPS35=STV1=SEY1=ALE1=RHO2=	BCH2=MYO2=CDC39=ERG27=YLL032C=MDR1=VAM6=SEC5=SAP190=RCY1=CEX1=SLH1=RAV1=MTR10=TRS120=APL5=UBP2=SCY1=MON2=VPS41=VPS13=DOP1=PEP5=PEP3=RAV2=VPS35=STV1=SEY1=ALE1=RHO2=	BCH2=MCM4=	-0.0504409	-0.0161773	-0.0437744	0.139488	-0.704521	0.0379722	-0.119759	-0.0839555	-0.0198057	0.0366637	0.0659681	-0.0613563	-0.146553	-0.0573015	-0.0942971	0.0660209	-0.0543264	-0.0606689	0.0397298	-0.0366608	-0.0579423	-0.112993	-0.0186593	0.0486993	-0.0481243	-0.0282663	-0.109477	-0.0382274	-0.00478119	-0.129303	0.013192	0.032801	0.0584495	0.103957	-0.0519127	0.178502	0.00441982	-0.000319559	0.201017	-0.048806	0.113463	-0.142824	-0.0113486	0.195357	-0.0291743	0.0335746
RPL7B	RPL7B=MYO2=RPL15B=RNA1=LUC7=NUP49=RPL8A=SWI3=SND3=PPH21=VAS1=ERG11=CHS2=LOG1=AGE2=NAP1=SAH1=CDC55=GNA1=RIB2=EFM5=AIM6=FAU1=CDS1=RPL9B=TAF12=NIF3=VAM7=DET1=POG1=ERV1=RPL31B=RPL22B=RPL33B=ENO2=	RPL7B=MYO2=RPL15B=RPL8A=SND3=VAS1=ERG11=CHS2=SAH1=CDS1=RPL9B=RPL31B=RPL22B=RPL33B=ENO2=	RPL7B=RNA1=LUC7=NUP49=SWI3=PPH21=LOG1=AGE2=NAP1=CDC55=GNA1=RIB2=EFM5=AIM6=FAU1=TAF12=NIF3=VAM7=DET1=POG1=ERV1=	-0.251112	0.0134203	0.140142	0.444452	-0.515558	0.19058	-0.16917	-0.0326129	0.0612925	-0.0272219	0.154456	0.166858	0.0189058	0.580869	0.304169	0.034785	-0.16738	0.131598	-0.245454	0.00740255	0.13046	0.111117	-0.107849	0.185861	-0.125838	-0.0116954	-0.243624	-0.1571	-0.16413	0.0903107	-0.149753	0.0823326	0.055672	0.0838474	0.0282038	-0.201607	-0.158613	0.0709425	-0.0131714	0.0736671	0.0521708	-0.0289306	0.109236	0.113377	-0.0137658	0.204366
MYO4	MYO4=MYO2=MCM4=NSP1=SEC9=CDC39=TOR1=YLR419W=FAA4=ARG7=SKI3=BLM10=CHC1=GLR1=VPS1=HAP5=SEC5=SAP190=YBT1=GIS2=SEC21=SPO14=LAA1=POB3=KAP123=SEC63=RCY1=XRN1=RPT6=NMD5=CEX1=COP1=GEA2=CHS3=TRL1=GNP1=SLH1=TRM1=SEC15=IST2=RAV1=MED1=TRM3=SSM4=HRP1=TRS120=GCD2=INP53=BEM2=PGM1=SEC7=VAS1=APL5=UBP2=MON2=VPS41=TSR1=KAP114=UBP13=AIM21=ERG11=PRE9=VPS13=SEC26=IKI3=URA7=TAO3=CHO2=HSF1=DOP1=RIC1=MED4=RPO26=SPF1=DNF2…	MYO4=MYO2=CDC39=TOR1=YLR419W=FAA4=SKI3=BLM10=CHC1=VPS1=SEC5=SAP190=YBT1=SEC21=SPO14=LAA1=KAP123=SEC63=RCY1=XRN1=NMD5=CEX1=COP1=GEA2=CHS3=TRL1=GNP1=SLH1=TRM1=SEC15=IST2=RAV1=TRM3=SSM4=TRS120=GCD2=INP53=BEM2=PGM1=SEC7=VAS1=APL5=UBP2=MON2=VPS41=TSR1=KAP114=UBP13=ERG11=VPS13=SEC26=IKI3=URA7=TAO3=CHO2=DOP1=RIC1=SPF1=DNF2=SAP185=FRE1=EMC3=TRM732=PEP5=PEP3=GCN2=LCB2=KTR7=VPS35=KAP104=SAH1=PMR1=SEY1=AMD1…	MYO4=MCM4=NSP1=SEC9=ARG7=GLR1=HAP5=GIS2=POB3=RPT6=MED1=HRP1=AIM21=PRE9=HSF1=MED4=RPO26=HRT1=PHO23=HAT2=LEO1=CRN1=GVP36=RTR1=PIB2=MSO1=VPS4=PRE10=YER010C=UME1=MPE1=SCD6=RIB2=TFC7=MKS1=CUE5=NAB3=TAF10=RPB9=LEA1=IWR1=CIR1=DEP1=RBL2=VAM7=TWF1=NUT2=ATG16=ACF4=ERV1=HIS2=ORT1=PRP4=GCS1=PNP1=RVB2=	-0.0977042	-0.0175618	-0.0516149	0.280328	-0.571208	0.0783843	-0.00250285	-0.112306	-0.00905161	0.0145657	0.025188	-0.0493629	0.0406943	0.027914	0.0104591	0.0648277	-0.0533425	0.0513495	-0.0168759	0.00464948	-0.000617992	0.0371729	0.0107403	0.0238456	0.0421291	-0.0271005	-0.131871	-0.0309985	0.00410694	-0.00529486	0.0556315	0.0471094	0.0759602	0.0583891	-0.083854	-0.163525	0.0123174	0.00705652	-0.235427	0.030265	0.0411392	-0.111596	-0.00271013	0.00304357	0.084597	0.0665254
AHK1	AHK1=MCM4=SAP190=CSE1=RCY1=NMD5=AAH1=TRM3=SDD3=SYO1=GCD6=GRX5=MDM20=SNF4=TFB5=RIC1=PEP5=PEP3=GSH1=OPY2=LOS1=KAP104=PSE1=VPS4=APL6=SCD6=CWC27=SXM1=YPP1=NAB3=RIA1=ATF1=CIR1=GNT1=CST26=CDC43=YPL071C=YPL225W=GCN1=NAM7=	AHK1=SAP190=CSE1=RCY1=NMD5=AAH1=TRM3=SDD3=SYO1=GCD6=MDM20=SNF4=RIC1=PEP5=PEP3=GSH1=LOS1=KAP104=PSE1=APL6=SXM1=YPP1=RIA1=ATF1=GNT1=CST26=CDC43=GCN1=NAM7=	AHK1=MCM4=GRX5=TFB5=OPY2=VPS4=SCD6=CWC27=NAB3=CIR1=YPL071C=YPL225W=	-0.0732757	0.0293526	-0.0609599	-0.0613802	-1.02541	0.0568309	-0.0096225	-0.180793	0.105315	0.0649718	-0.0104007	0.0122046	-0.0641234	0.0101481	0.00625243	0.135802	-0.066242	0.0395004	-0.062965	-0.030832	0.0581876	-0.0255002	-0.0252096	0.0218858	0.140236	0.0631515	-0.0258179	0.00264421	-0.0106409	0.0451455	0.0748966	-0.0694836	0.0851873	0.104576	0.0904441	-0.12912	-0.0250715	-0.0680456	0.0608239	0.102739	0.0960988	-0.148977	-0.0260145	-0.150605	0.0397715	0.0521374
MYO2	MYO2=MCM4=NSP1=IML2=SEC9=ALO1=CDC39=TOR1=YLR419W=FAA3=FAA4=YLL032C=ARG7=SKI3=RPL15A=RPL15B=NAT1=BLM10=RPL3=MDR1=SEC24=GLN3=CHC1=VPS1=VAM6=SLU7=PHO84=ILS1=HAP5=CRM1=SEC5=SAP190=YCF1=CLU1=GIS2=KRE2=SEC21=SPO14=LAA1=KAP123=UFD2=LUC7=SEC63=PHO81=OLE1=RCY1=CDC60=XRN1=RPT6=RPT3=NMD5=CEX1=COP1=SNF5=NUP49=GEA2=ERG20=NIT2=UBR1=RPL8A=SLH1=SEC15=RPL6B=IST2=SEC61=HIT1=YRA2=STO1=CCC2=RAV1=MED1=UFD4=YSP2=ISA2=…	MYO2=IML2=ALO1=CDC39=TOR1=YLR419W=FAA3=FAA4=YLL032C=SKI3=RPL15A=RPL15B=NAT1=BLM10=RPL3=MDR1=SEC24=CHC1=VPS1=VAM6=PHO84=ILS1=CRM1=SEC5=SAP190=YCF1=CLU1=KRE2=SEC21=SPO14=LAA1=KAP123=UFD2=SEC63=PHO81=OLE1=RCY1=CDC60=XRN1=NMD5=CEX1=COP1=GEA2=ERG20=UBR1=RPL8A=SLH1=SEC15=RPL6B=IST2=SEC61=YRA2=STO1=CCC2=RAV1=UFD4=YSP2=TYS1=TRM3=TCB3=ACT1=SND3=SSM4=TRS120=GCD2=INP53=BEM2=PGM1=SEC7=OXP1=VAS1=APL5=UBP2=FUI…	MYO2=MCM4=NSP1=SEC9=ARG7=GLN3=SLU7=HAP5=GIS2=LUC7=RPT6=RPT3=SNF5=NUP49=NIT2=HIT1=MED1=ISA2=TCO89=IGO1=SWC5=RTG3=HRP1=RPN13=PPH21=DST1=SSU72=NTR2=AIM21=PRE9=NPL6=VPS24=SUP45=HSF1=DID2=MED4=RPO26=HRT1=PHO23=HAT2=LEO1=FYV8=NAP1=IVY1=RSA1=RTR1=PIB2=GAL11=DSS4=TIP41=VPS4=PRE10=YER010C=UME1=CDC55=MIX14=MPE1=HST2=SCD6=SCJ1=HUA1=RIB2=TFC7=EFM5=AIM6=NAB3=TAF10=LEA1=TAF3=IWR1=PSH1=PRE3=TAF12=RNA15=DEP1=RBL…	-0.0663214	0.00111525	0.000810803	0.0268308	-0.708007	0.0657482	-0.152838	-0.170868	0.00776937	-0.00656109	0.0516846	-0.019618	0.00513979	-0.143188	0.0298774	0.0598076	-0.0429651	0.0113272	0.0632715	-0.051532	-0.0233884	0.0344886	0.0532577	0.0144325	-0.0225702	-0.00400634	-0.130758	-0.0200165	0.0239162	0.00997498	0.0020242	-0.000434843	0.0956092	0.0411075	-0.0456079	-0.0952137	0.0412347	0.0157959	0.0319102	0.0171828	0.0256572	-0.0452194	0.00126005	0.00739022	0.039459	0.0447981
FKS1	FKS1=ARB1=MLP2=TOR1=RPL14A=LYS1=SKI3=RPL15A=NAT1=NOG2=SEC24=TIF4631=SEC5=SAP190=KRE2=SEC21=GAS1=OLE1=YGR054W=SGM1=CEX1=GDS1=STM1=RPL8B=EMW1=GNP1=RPL6B=YHI9=SLX9=TRM3=NOP58=GTS1=FUI1=PUP2=TSR1=NIP1=NSA2=PRE9=RPL36A=RPL32=SEC26=YBL028C=HSF1=ELO3=LYS12=PAN2=ITR1=RPS26B=MNN1=CHA1=ANY1=SAH1=MKT1=RPL25=CDC1=GDA1=NPC2=ERG5=HOC1=RPL9A=PSA1=YAP7=BUD20=ALB1=LYP1=RPL38=FCY2=RAX1=RPL37A=RPL37B=RPL22A=RPL22B=…	FKS1=ARB1=TOR1=RPL14A=SKI3=RPL15A=NAT1=NOG2=SEC24=TIF4631=SEC5=SAP190=KRE2=SEC21=GAS1=OLE1=YGR054W=CEX1=GDS1=STM1=RPL8B=EMW1=GNP1=RPL6B=SLX9=TRM3=NOP58=FUI1=TSR1=NIP1=NSA2=RPL36A=RPL32=SEC26=YBL028C=ELO3=PAN2=ITR1=RPS26B=MNN1=CHA1=ANY1=SAH1=MKT1=RPL25=CDC1=GDA1=ERG5=HOC1=RPL9A=PSA1=YAP7=BUD20=ALB1=LYP1=RPL38=FCY2=RAX1=RPL37A=RPL37B=RPL22A=RPL22B=RPL39=YEF3=FAS2=FAS1=	FKS1=MLP2=LYS1=SGM1=YHI9=GTS1=PUP2=PRE9=HSF1=LYS12=NPC2=	-0.08154	0.0163096	-0.243124	-0.448869	-0.511038	-0.0173738	0.109281	0.261443	0.0329871	0.0297463	0.0300501	-0.0285023	-0.305438	-0.0652063	-0.0729673	0.0771968	0.0229851	0.0355134	0.0386896	0.0403688	-0.0113804	-0.0312306	0.0387857	0.0533464	0.0770773	0.0579891	-0.217117	0.0194836	0.00893662	0.00111914	0.045496	0.0512748	0.0804525	0.0107895	-0.0856687	-0.135657	0.0412762	0.0345548	-0.157144	-0.0389571	-0.00386426	-0.0884434	-0.0482473	0.0588881	0.0869658	-0.0964285
RPL7A	RPL7A=ARB1=YBR238C=CDC39=RPL14B=RPL14A=YLR419W=FAA4=SKI3=RPL15A=RPL15B=NAT1=NOG2=RPL3=RPS3=TIF4631=CLU1=LAA1=ARC1=RPS7B=RPL5=XRN1=YGR054W=CEX1=STM1=CNM67=RPL8A=RPL8B=NOP13=EMW1=SRP68=RPL6A=RPL6B=RLP7=SCP160=SLX9=TYS1=RPP0=TRM3=PFY1=IGO1=DMA2=GCD2=BEM2=SEC7=PPH21=NOP56=VAS1=APL5=PUP3=FUI1=YCK2=IRA2=LCB4=TSR1=NIP1=TUB4=AIM21=NSA2=RPL36A=RPL36B=RPL32=TEF4=SEC26=URA7=TAO3=YBL028C=HAS1=DOP1=RPL26A=SRP…	RPL7A=ARB1=YBR238C=CDC39=RPL14B=RPL14A=YLR419W=FAA4=SKI3=RPL15A=RPL15B=NAT1=NOG2=RPL3=RPS3=TIF4631=CLU1=LAA1=ARC1=RPS7B=RPL5=XRN1=YGR054W=CEX1=STM1=RPL8A=RPL8B=NOP13=EMW1=SRP68=RPL6A=RPL6B=RLP7=SCP160=SLX9=TYS1=RPP0=TRM3=GCD2=BEM2=SEC7=NOP56=VAS1=APL5=FUI1=YCK2=IRA2=LCB4=TSR1=NIP1=NSA2=RPL36A=RPL36B=RPL32=TEF4=SEC26=URA7=TAO3=YBL028C=HAS1=DOP1=RPL26A=SRP101=TRM732=RPL21A=RPS26B=ADE13=RPS1A=RPS1B=…	RPL7A=CNM67=PFY1=IGO1=DMA2=PPH21=PUP3=TUB4=AIM21=FYV8=RTR1=PIB2=UME1=RIB5=RPD3=SNX4=NPC2=IWR1=SIC1=GID8=PRE3=DEP1=VAM7=TWF1=ERV1=PNP1=	-0.0203558	0.106456	0.03647	-0.259262	-0.626816	0.121553	0.0587887	-0.11416	-0.057871	0.127386	-0.000127316	0.177364	-0.333398	-0.0543028	0.034105	-0.0324468	-0.0137718	0.136093	-0.078873	0.13507	0.0540463	0.25728	0.0441781	-0.0314748	-0.153909	-0.0487034	-0.269386	-0.00263938	0.0448673	0.000412417	0.107496	0.0436284	0.031227	-0.00459443	0.0705592	-0.146377	0.0413854	0.0365283	-0.0958806	0.0485954	-0.0274368	-0.303161	0.044133	0.0174803	-0.163142	0.100239
MCM4	MCM4=THI6=IML2=SEC9=CDC39=ERG27=YLR419W=FAA4=YLL032C=ARG7=BLM10=CHC1=QRI1=VPS1=VAM6=YPR148C=SLU7=HAP5=SEC5=SAP190=CSE1=SEC21=SPO14=LAA1=KAP123=RCY1=RPT6=NMD5=CEX1=GEA2=ERG20=UBR1=TRL1=SLH1=SYH1=BBP1=SEC15=CTI6=STO1=RAV1=MED1=UFD4=BRO1=ISA2=SRP54=TRM3=TCO89=PRE5=RTG3=GCD2=INP53=PGM1=SEC7=OXP1=GTS1=GRX5=FUM1=APL5=UBP2=MON2=VPS41=UBP13=NTR2=SHP1=AIM21=PRE9=VPS13=SEC26=SUP45=MDM20=CYS4=CHO2=TFB5=HSF1…	MCM4=THI6=SEC9=ARG7=QRI1=YPR148C=SLU7=HAP5=RPT6=SYH1=BBP1=CTI6=MED1=BRO1=ISA2=SRP54=TCO89=PRE5=RTG3=GTS1=GRX5=FUM1=NTR2=SHP1=AIM21=PRE9=SUP45=TFB5=HSF1=MED4=RPO26=SGN1=CET1=SNF7=HRT1=PHO23=ZIM17=HAT2=LEO1=SPC42=CRN1=IVY1=RSA1=AIM45=RTR1=PIB2=DSS4=TIP41=VPS4=UME1=HST2=CKB1=ATG21=SCD6=CWC27=RIB2=TFC7=PML1=CUE5=NAB3=DPB2=LEA1=TAF3=IWR1=CIR1=BNI5=SDS3=DEP1=SKP1=RBL2=VAM7=POS5=RTG1=CKB2=YOR131C=DTD1=N…	MCM4=IML2=CDC39=ERG27=YLR419W=FAA4=YLL032C=BLM10=CHC1=VPS1=VAM6=SEC5=SAP190=CSE1=SEC21=SPO14=LAA1=KAP123=RCY1=NMD5=CEX1=GEA2=ERG20=UBR1=TRL1=SLH1=SEC15=STO1=RAV1=UFD4=TRM3=GCD2=INP53=PGM1=SEC7=OXP1=APL5=UBP2=MON2=VPS41=UBP13=VPS13=SEC26=MDM20=CYS4=CHO2=DOP1=MSN5=RIC1=SPF1=BUL2=FRE1=PEP5=PEP3=FET4=GSH1=ACS2=LCB2=VPS35=RKR1=KAP104=SAH1=STV1=PSE1=SEY1=AMD1=APL6=CAF40=SXM1=YPP1=TIP20=RIA1=ATF1=GNT1=C…	0.0055416	0.00298494	0.0513303	-0.152148	0.966747	-0.047138	-0.0438069	0.118305	-0.0104289	0.00574747	-0.0289912	0.0271439	-0.0369804	-0.110132	-0.00646773	-0.0627295	-0.0135314	-0.0271882	-0.0329773	-0.0319839	0.0212984	0.00510126	-0.00640877	-0.0767016	-0.00136143	-0.0254356	0.0568896	0.0232817	0.0192105	-0.0373341	0.0465072	-0.0419663	-0.00704725	0.00508413	0.0175947	0.137813	0.0140673	-0.00362313	-0.0110279	0.022157	-0.0236169	0.00396447	-0.0518407	-0.039218	-0.0621206	0.0220576
ARB1	ARB1=THI6=PXR1=TOR1=RPL14B=RPL14A=YLR419W=FAA3=FAA4=SKI3=RPL15A=NAT1=NOG2=RPL3=BUD22=SEC24=NAS6=RPS3=RNH202=RPT5=TIF4631=PHO84=SEC5=NUG1=SAP190=CLU1=LAA1=POB3=VBA4=NEW1=KAP123=ARC1=RPG1=TMA46=COA6=OLE1=HPT1=RPS7B=RPS7A=STT4=DPH2=RPL5=RPT3=RPT4=YGR054W=SGM1=NMD5=CEX1=GDS1=NOB1=STM1=SCL1=BRX1=DPH1=RPL16A=RPL8B=NOP13=MPP10=EMW1=TRL1=GNP1=SNZ1=UTP7=PIB1=SET2=MIA40=RPL6A=RPL6B=RLP7=ECM4=MES1=HCA4=SLX9…	ARB1=PXR1=TOR1=RPL14B=RPL14A=YLR419W=FAA3=FAA4=SKI3=RPL15A=NAT1=NOG2=RPL3=BUD22=SEC24=RPS3=RNH202=TIF4631=PHO84=SEC5=NUG1=SAP190=CLU1=LAA1=VBA4=NEW1=KAP123=ARC1=RPG1=TMA46=OLE1=HPT1=RPS7B=RPS7A=STT4=DPH2=RPL5=YGR054W=NMD5=CEX1=GDS1=NOB1=STM1=BRX1=DPH1=RPL16A=RPL8B=NOP13=MPP10=EMW1=TRL1=GNP1=UTP7=SET2=RPL6A=RPL6B=RLP7=MES1=HCA4=SLX9=YSP2=ENP1=RLI1=PNO1=MTR10=RPP0=TRM3=ARX1=YNL247W=TMA16=RKI1=RAS1=…	ARB1=THI6=NAS6=RPT5=POB3=COA6=RPT3=RPT4=SGM1=SCL1=SNZ1=PIB1=MIA40=ECM4=PFY1=IGO1=SEC17=RPN13=REG1=GTS1=PUP3=PUP2=SHP1=AIM21=PRE9=PLN1=HSF1=COF1=LYS12=HRT1=AZF1=OST1=PEP4=FYV8=MAD1=RTR1=NCE103=TIP41=PRE10=RDL1=RIB5=YDR262W=NPL4=PRC1=SCD6=SCJ1=MDJ1=SNX4=YOR289W=MRP8=NPC2=YBR085C-A=GID8=SBA1=VAM7=UBC8=TWF1=ERV1=YGR201C=YGL242C=YBR137W=YPL225W=YPL247C=YHR138C=YNL208W=PIN3=LTP1=ATG8=ROT1=FMP52=CDC48=P…	-0.0594616	0.0267577	-0.0056353	-0.31658	-0.703274	0.00154671	-0.0621591	0.168105	-0.0339319	-0.00383887	0.0236545	0.0268681	-0.442484	-0.0623616	-0.0426814	-0.0669353	0.0575317	0.0225374	-0.00772464	0.137669	0.0263303	0.0537101	0.0531194	-0.137788	0.0446019	0.0476792	-0.160295	0.0492955	0.0519181	0.0428118	0.0353436	0.0563549	0.0258177	-0.0334514	-0.0477504	-0.199186	-0.00476398	0.00200656	-0.17335	0.0541758	0.0360508	-0.0614889	-0.0132629	0.000456307	0.129276	-0.0161862
LSP1	LSP1=GIS1=EIS1=BUD22=BCY1=YMR196W=YDR391C=YGR127W=SCW4=COA6=UGP1=GPH1=YMR090W=LSC1=ECM4=RTN2=CMK1=TSL1=TPS2=HXK1=GLC3=ATG42=GAD1=GUT2=YMC2=YMR315W=HBT1=GDB1=YGR130C=PNC1=OM45=ARA1=TSR1=SOL4=TKL2=GLK1=AIM21=GRE3=ECM32=YDL124W=GRX2=HGH1=YJR096W=NNR2=XKS1=AQR1=TPS1=RTC3=HSP12=COX5B=GCY1=PRC1=RCI37=AIM17=YAK1=YOR289W=GOR1=DCS1=DCS2=MRP8=MSC1=ETR1=MCR1=GID8=FMP45=TFS1=GTT1=AIM41=OM14=NNR1=YGR201C=STF2…	LSP1=GIS1=EIS1=BCY1=YMR196W=YDR391C=YGR127W=SCW4=COA6=UGP1=GPH1=YMR090W=LSC1=ECM4=RTN2=CMK1=TSL1=TPS2=HXK1=GLC3=ATG42=GAD1=GUT2=YMR315W=HBT1=GDB1=YGR130C=PNC1=OM45=ARA1=SOL4=TKL2=GLK1=AIM21=GRE3=YDL124W=GRX2=YJR096W=NNR2=XKS1=TPS1=RTC3=HSP12=COX5B=GCY1=PRC1=RCI37=AIM17=YAK1=YOR289W=GOR1=DCS1=DCS2=MRP8=MSC1=ETR1=MCR1=GID8=FMP45=TFS1=GTT1=AIM41=OM14=NNR1=YGR201C=STF2=YPL247C=GSY2=ALD4=CTT1=ALD3=PIL…	LSP1=BUD22=YMC2=TSR1=ECM32=HGH1=AQR1=KRS1=FSF1=	0.294757	-0.0168416	0.148318	0.24664	0.734585	-0.176477	0.495979	0.0699824	-0.0828301	-0.0549184	-0.00141701	-0.00523287	0.520971	-0.045918	-0.408307	0.0709945	0.0787895	0.0230185	-0.239872	-0.0870692	-0.00497702	-0.243745	-0.0758709	-0.0162821	-0.122348	-0.0545127	0.0564644	-0.000773116	0.0217926	0.0071575	-0.0786792	-0.058627	-0.00655243	-0.0610317	0.0573205	0.145993	-0.0369175	-0.0118332	-0.574037	-0.100812	-0.0328529	0.208268	0.0249989	-0.00198827	-0.133918	-0.0874761
TCB2	TCB2=GIS1=MAS1=VMA13=GEA1=MIA40=ETT1=SEC39=MOD5=SFH5=MSN1=BNA7=MDM20=ECM32=YHB1=SRP101=RSN1=UTR1=FET4=RIO1=YDR262W=NRD1=YAP5=MDJ1=ERG12=SDH5=SSO2=YLR036C=TMA22=FRE4=DPS1=	TCB2=VMA13=GEA1=ETT1=SEC39=MOD5=SFH5=MSN1=BNA7=MDM20=ECM32=YHB1=SRP101=RSN1=UTR1=FET4=RIO1=YAP5=ERG12=SSO2=YLR036C=TMA22=FRE4=DPS1=	TCB2=GIS1=MAS1=MIA40=YDR262W=NRD1=MDJ1=SDH5=	-0.0651403	0.0089811	-0.00275697	-0.144557	-0.56558	0.137492	-0.388737	-0.765082	0.0271792	0.0252508	0.0909264	0.00592036	-1.27374	-0.0949393	0.179266	-0.0877514	-0.117773	0.0931847	0.0605806	0.00617166	0.0332146	0.0956376	0.0538246	-0.101157	0.00590145	-0.0141041	-0.190127	-0.0230991	0.038826	0.0335242	0.00669163	0.0132116	0.0909378	0.073597	-0.0480429	-0.244393	0.0512226	-0.00492019	0.242638	0.0761374	-0.0241067	-0.0954768	0.0225359	0.0455279	0.0897	0.0481504
CDC28	CDC28=VPS27=SEC9=PHO84=CLU1=VPS5=KAP123=SEC63=MOB1=SSQ1=HNT2=SNF5=GEA2=TRM1=MES1=STO1=TRM3=UBX7=PRO1=GCD6=HMS2=ATO3=GLN4=TEF4=MDM20=DID2=MED4=YHB1=CET1=ENT2=SAP185=FRE1=EPO1=SFA1=OPI10=TIP41=SKI2=SNX4=SXM1=GDT1=RIA1=UBX5=HAT1=IST3=TMT1=TAP42=VPS64=YOR131C=COX20=LEM3=TWF1=ACF4=ORT1=FUB1=SWD1=FCY2=SDS22=PRE4=PFK2=PFK1=	CDC28=VPS27=SEC9=VPS5=MOB1=SSQ1=HNT2=SNF5=UBX7=DID2=MED4=CET1=ENT2=EPO1=SFA1=OPI10=TIP41=SNX4=UBX5=HAT1=IST3=TMT1=TAP42=VPS64=YOR131C=COX20=TWF1=ACF4=ORT1=FUB1=SWD1=SDS22=PRE4=	CDC28=PHO84=CLU1=KAP123=SEC63=GEA2=TRM1=MES1=STO1=TRM3=PRO1=GCD6=HMS2=ATO3=GLN4=TEF4=MDM20=YHB1=SAP185=FRE1=SKI2=SXM1=GDT1=RIA1=LEM3=FCY2=PFK2=PFK1=	0.048788	-0.0124797	-0.0291202	0.346052	0.521461	-0.120331	0.0877583	0.294127	-0.0508096	0.0140091	-0.0976369	0.00172085	0.169271	-0.0031176	0.0229728	0.110855	0.0270109	-0.00171148	0.0542543	-0.064153	-0.0148229	-0.206058	-0.0318555	0.0986326	0.027766	0.0538074	0.0550466	0.00973663	-0.0391957	-0.0591126	0.00754903	-0.0219928	-0.0245637	-0.0453728	-0.0154089	0.100601	0.00968726	0.00633875	0.360534	-0.0417513	0.0192307	-0.0780896	-0.0824789	-0.0404684	-0.0163666	-0.105993
SLA2	SLA2=IML2=ARG7=SEC24=CHC1=VPS1=SAP190=KRE2=SEC21=SPO14=LAA1=KAP123=UFD2=COP1=GEA2=STO1=BCH1=INP53=PGM1=SEC7=OXP1=UBP2=MON2=UBP13=PRE9=VPS13=SEC26=MED4=RPO26=FRE1=SNF7=PAN2=CKI1=LCB2=RSA1=VPS35=KAP104=SEY1=VPS4=AMD1=APL6=YPP1=CDC1=LEA1=GNT1=KAP122=ERG3=YPL225W=PRP4=VAC14=GCN1=FAS1=	SLA2=IML2=SEC24=CHC1=VPS1=SAP190=KRE2=SEC21=SPO14=LAA1=KAP123=UFD2=COP1=GEA2=STO1=BCH1=INP53=PGM1=SEC7=OXP1=UBP2=MON2=UBP13=VPS13=SEC26=FRE1=PAN2=CKI1=LCB2=VPS35=KAP104=SEY1=AMD1=APL6=YPP1=CDC1=GNT1=KAP122=ERG3=VAC14=GCN1=FAS1=	SLA2=ARG7=PRE9=MED4=RPO26=SNF7=RSA1=VPS4=LEA1=YPL225W=PRP4=	-0.0314728	0.00473395	0.0248518	-0.0665581	-0.502923	-0.0327399	0.0730759	-0.0186705	0.102151	-0.00578796	0.0288105	0.0219672	-0.0823575	-0.0519841	-0.0617983	0.0352246	-0.00693231	0.0450622	-0.021958	-0.0296997	0.0326439	-0.118127	0.0268409	-0.0435985	-0.0301049	0.031806	-0.0055889	0.00252026	0.0330899	0.0428961	-0.0105389	-0.0205234	0.0659701	0.0466172	-0.0735845	-0.0654705	-0.00463832	0.0160761	-0.135174	0.0210527	-0.0227116	-0.0456802	0.0332073	0.018307	0.0131026	0.0111051
RPO31	RPO31=DIP2=URB1=MDN1=POL5=RRP5=CSE1=NOC2=UTP10=RPA135=NUP188=RPA190=NMD5=NUP192=RGR1=SGD1=STO1=MAK21=KRE33=UTP22=SYO1=RET1=UTP21=PRP43=NOC3=UTP8=RIX1=NUP84=PUF6=NOP9=URB2=MTR4=DBP7=DBP6=DHR2=NUP120=LOS1=PSE1=UTP5=SXM1=NOP7=	RPO31=DIP2=URB1=MDN1=POL5=RRP5=CSE1=NOC2=UTP10=RPA135=NUP188=RPA190=NMD5=NUP192=RGR1=SGD1=STO1=MAK21=KRE33=UTP22=SYO1=RET1=UTP21=PRP43=NOC3=UTP8=RIX1=NUP84=PUF6=NOP9=URB2=MTR4=DBP7=DBP6=DHR2=NUP120=LOS1=PSE1=UTP5=SXM1=NOP7=	RPO31=	-0.101911	-0.0520377	0.0622673	-0.0713144	-0.746842	0.133922	0.0400672	0.0360946	0.0878163	0.0028194	-0.119545	-0.0441757	0.0112586	0.163702	-0.0096576	-0.124908	-0.0686202	-0.080853	0.0316049	-0.0242028	0.0115956	-0.106305	-0.0722685	0.0663426	0.0843575	-0.0572771	-0.0575631	0.033914	0.0482365	-0.0943272	0.0923256	-0.0695996	0.0527853	0.097976	0.097078	0.197694	0.00998624	0.0398522	-0.0258529	0.059207	-0.0670188	0.0342322	0.0061568	-0.0441822	-0.0476137	0.00760158
FUN30	FUN30=DIP2=RAT1=SPT7=PRP8=PWP2=BRR2=	FUN30=DIP2=RAT1=SPT7=PRP8=PWP2=BRR2=	FUN30=	-0.108653	-0.0606943	0.0667992	0.410248	-0.140956	0.063804	0.0633445	0.213099	0.0238063	-0.0449305	-0.115747	-0.0464261	0.25234	0.188648	0.0595978	0.0204748	-0.102407	0.0445331	-0.00256506	-0.0278996	-0.0910339	-0.0897383	-0.0611716	0.00327152	0.0694479	-0.0335654	-0.0320163	0.0947393	0.0380299	-0.0931164	0.0600948	-0.0605602	-0.0266382	0.0450757	0.128881	0.161476	-0.0235963	-0.00614652	0.0191812	0.11811	-0.0522333	0.0123937	-0.0378876	-0.082398	-0.0150368	-0.0477427
DIS3	DIS3=DIP2=TPK3=PRP28=RRP6=UTP25=POL5=ACL4=NUP82=RRP43=RAT1=RRP45=UTP4=UTP21=NAN1=RFC5=NUP133=TAF6=UTP8=RIX1=RSC9=PUF6=MTR4=DBP6=DHR2=UTP6=RAI1=BUR2=RRP46=ARP9=PRP9=UTP13=MUD2=RCL1=NOC4=HSH155=NUP145=ARP8=	DIS3=DIP2=TPK3=PRP28=RRP6=UTP25=POL5=ACL4=NUP82=RRP43=RAT1=RRP45=UTP4=UTP21=NAN1=RFC5=NUP133=TAF6=UTP8=RIX1=RSC9=PUF6=MTR4=DBP6=DHR2=UTP6=RAI1=BUR2=RRP46=ARP9=PRP9=UTP13=MUD2=RCL1=NOC4=HSH155=NUP145=ARP8=	DIS3=	-0.0697401	-0.00884657	0.0596449	-0.00559627	-0.430522	0.0600191	0.0336109	0.0768351	0.00583148	-0.00258228	-0.00690657	0.00608822	-0.0583907	0.041593	-0.0167186	-0.0406905	-0.0683167	-0.00984948	-0.0560279	0.00268737	0.0108301	-0.0894559	-0.0675834	-0.0219566	0.0402111	-0.0573844	-0.0913325	0.00938908	0.0806286	-0.0730745	0.0128276	-0.0655793	0.0640502	0.0860161	0.0358484	0.140208	0.035493	0.0360426	0.00934579	0.0490162	-0.0293629	0.0364539	-0.00412381	-0.0407717	0.056388	-0.0124245
INO80	INO80=DIP2=URB1=SPT6=IES1=ISW1=ISW2=RAT1=SPT7=RGR1=STH1=HIR2=ITC1=THO2=UTP22=CTR9=IOC2=SUM1=NUP84=RSC9=BRR2=URB2=SIN3=RSC3=NUP85=SEN1=ARP8=	INO80=DIP2=URB1=SPT6=IES1=ISW1=ISW2=RAT1=SPT7=RGR1=STH1=HIR2=ITC1=THO2=UTP22=CTR9=IOC2=SUM1=NUP84=RSC9=BRR2=URB2=SIN3=RSC3=NUP85=SEN1=ARP8=	INO80=	-0.0800924	-0.00987602	0.0965692	0.0560232	-0.307246	0.0604732	0.25166	0.0179646	0.0665781	-0.00659052	-0.101546	-0.0409112	0.282399	0.0393771	-0.123598	-0.0380645	-0.044186	-0.0335419	-0.0227945	-0.0759059	0.008734	-0.200667	-0.0960862	0.0705702	0.0197973	-0.067503	0.0511947	-0.0135264	0.0013612	-0.146247	0.0586383	-0.0979965	0.0486483	0.0834695	0.164932	0.24983	0.0081652	0.0312451	-0.0145398	0.0509819	-0.0892073	0.0927965	-0.0153076	-0.0228628	-0.0744825	-0.045888
THI6	THI6=SEC9=PXR1=LYS1=YLR419W=FAA4=NOG2=BUD22=RPT5=HAP5=SAP190=LAA1=VBA4=MNN5=NMD5=NOB1=TRL1=BNI1=CTF4=BBP1=MRS6=RLP7=EHD3=HCA4=AAH1=TRM3=PRE5=SEC17=RTG3=GCD2=INP53=GCD6=NRP1=GCD7=SEC7=GTS1=FUM1=APL5=UBP2=PUP3=TSR1=UBP13=NTR2=AIM21=PRE9=RPL36A=STE5=IKI3=URA7=CYS4=CHO2=HAS1=HSF1=RIC1=COF1=MED4=SGN1=CET1=SAP185=BUL2=HGH1=FRE1=HRT1=PEP5=PEP3=LSG1=CRN1=RPS26B=RSA1=RTR1=RKR1=KAP104=TIP41=PSE1=SEY1=VPS4=…	THI6=SEC9=LYS1=RPT5=HAP5=CTF4=BBP1=PRE5=SEC17=RTG3=GTS1=FUM1=PUP3=NTR2=AIM21=PRE9=HSF1=COF1=MED4=SGN1=CET1=HRT1=CRN1=RSA1=RTR1=TIP41=VPS4=PRE10=WWM1=RIB5=MPE1=HST2=SCD6=CWC27=TFC7=PML1=CUE5=CUP9=NAB3=LEA1=TAF3=IWR1=MUK1=SKP1=TWF1=PRE1=ATG16=YPL071C=HIS2=YBR137W=YPL225W=PRP4=RRG7=LTP1=PNP1=RVB2=MCM4=	THI6=PXR1=YLR419W=FAA4=NOG2=BUD22=SAP190=LAA1=VBA4=MNN5=NMD5=NOB1=TRL1=BNI1=MRS6=RLP7=EHD3=HCA4=AAH1=TRM3=GCD2=INP53=GCD6=NRP1=GCD7=SEC7=APL5=UBP2=TSR1=UBP13=RPL36A=STE5=IKI3=URA7=CYS4=CHO2=HAS1=RIC1=SAP185=BUL2=HGH1=FRE1=PEP5=PEP3=LSG1=RPS26B=RKR1=KAP104=PSE1=SEY1=YML018C=APL6=CAF40=TAT1=SXM1=YPP1=RIA1=RPL9A=ATF1=KAP122=SPL2=FCY2=ZRC1=YEF3=GCN1=NAM7=ROK1=FAS1=ARB1=	0.00519768	-0.0356601	0.0644368	0.018002	1.52404	-0.274797	-0.0002409	-0.106237	0.00483794	-0.0213575	-0.0581804	-0.00619373	-0.00248414	-0.119586	0.17569	0.0640099	-0.0466132	0.0697584	0.0168444	-0.158038	-0.0682035	-0.314039	0.00245734	0.114481	-0.0212093	0.00132344	0.175343	-0.00268149	0.0992818	-0.0830046	-0.00554011	-0.0158763	0.00784292	-0.0111512	0.0126285	0.128679	0.0191283	-0.0171821	0.506113	-0.0136821	0.0146693	-0.032021	0.000151471	-0.0271385	0.16519	0.0685728
GIS1	GIS1=MAS1=FAA4=BCY1=ILS1=YDR391C=YGR127W=SCW4=COA6=RPT3=YGR054W=GEA2=YMR090W=LSC1=MIA40=MES1=TSL1=TPS2=HXK1=YJU3=YSP2=ATG42=HAL5=SYG1=GUT2=TRM3=YMC2=IGO1=YGR130C=ERG1=PNC1=OM45=VAS1=ARA1=THS1=TSR1=SOL4=SFH5=ERG11=NSA2=RPL32=TEF4=ECM32=YHB1=YDL124W=SRP101=GRX2=REX4=FET4=AQR1=MHO1=TPS1=RTC3=HSP12=SAH1=GCY1=MKT1=UME1=CDC55=RCI37=MIX14=ERG12=CKA2=YOR289W=GOR1=DCS2=MRP8=SDH5=MSC1=NPC2=DIP5=AIM19=MCR1=…	GIS1=MAS1=BCY1=YDR391C=YGR127W=SCW4=COA6=RPT3=YMR090W=LSC1=MIA40=TSL1=TPS2=HXK1=YJU3=ATG42=HAL5=GUT2=IGO1=YGR130C=PNC1=OM45=ARA1=SOL4=YDL124W=GRX2=MHO1=TPS1=RTC3=HSP12=GCY1=UME1=CDC55=RCI37=MIX14=YOR289W=GOR1=DCS2=MRP8=SDH5=MSC1=NPC2=AIM19=MCR1=GID8=TAF12=TFS1=TWF1=ERV1=NNR1=YPL247C=SDS22=GSY2=LSP1=	GIS1=FAA4=ILS1=YGR054W=GEA2=MES1=YSP2=SYG1=TRM3=YMC2=ERG1=VAS1=THS1=TSR1=SFH5=ERG11=NSA2=RPL32=TEF4=ECM32=YHB1=SRP101=REX4=FET4=AQR1=SAH1=MKT1=ERG12=CKA2=DIP5=HIP1=LHP1=LYP1=RPL22A=RPF2=DPS1=KRS1=TCB2=	0.182262	-0.0615569	0.0767225	0.120074	0.476617	-0.172577	0.29315	0.252737	-0.047095	-0.00567503	-0.0411813	-0.0196322	0.711835	-0.080623	-0.0802743	-0.00857087	-0.0169103	-0.0821889	-0.134665	-0.121635	0.0289447	-0.0824837	-0.0463412	0.0430516	-0.052439	-0.0215086	0.104993	-0.0337185	-0.0049499	0.00228043	0.0130854	-0.0599551	-0.0268816	0.043129	-0.0326927	0.194433	0.0079542	0.0259846	-0.226343	-0.110499	-0.0795049	0.0373721	-0.0248128	0.0064625	-0.25262	-0.098704
PAF1	PAF1=ALO1=ABF1=CPR4=IST2=SEC8=RVB1=NPL6=CHS2=SOK2=TAO3=AGE2=NUS1=NUP42=LEO1=NAP1=SRO7=GIR2=YBR096W=DOS2=PMT2=PMT1=	PAF1=ABF1=RVB1=NPL6=SOK2=AGE2=NUP42=LEO1=NAP1=GIR2=DOS2=	PAF1=ALO1=CPR4=IST2=SEC8=CHS2=TAO3=NUS1=SRO7=YBR096W=PMT2=PMT1=	0.0189202	0.0162526	0.0414636	-0.133054	0.0335621	-0.0619356	-0.0856296	-0.0436844	0.00559942	-0.012586	0.000964783	0.0558916	-0.00159368	-0.0335784	-0.00356968	-0.101283	0.05444	0.0362843	0.042481	-0.037477	0.0255492	0.0210895	-0.0211251	-0.0740324	-0.0115675	-0.0016858	0.100052	0.0257905	-0.0218449	-0.00572248	0.00279537	-0.0193103	-0.0641283	-0.059517	0.0551969	0.0214623	0.0270774	-0.0153996	-0.0267745	-0.000334325	-0.00312926	0.0431254	-0.0242357	0.00447828	-0.0267937	0.030744
YDR239C	YDR239C=ALO1=LUC7=TCO89=DST1=SHE3=LGE1=	YDR239C=LUC7=TCO89=DST1=SHE3=LGE1=	YDR239C=ALO1=	0.00425925	0.0437831	-0.00239402	0.0134893	0.198287	0.0299678	-0.0508294	-0.0955315	-0.00156738	0.0370906	-0.0248847	0.059731	-0.0757822	0.0961968	0.0388341	-0.0377107	-0.0414371	0.0408137	-0.0608776	-0.049022	0.0706998	0.00745231	-0.025281	-0.00728331	-0.0420433	-0.0719172	0.0609359	-0.0246072	-0.0203355	0.030322	0.0152466	0.046543	-0.0450122	-0.0352859	0.0324553	-0.0327413	-0.00892529	0.0250667	0.0534635	0.0297427	0.105823	-0.0207184	0.0777758	-0.00472386	-0.128941	0.018165
SEC9	SEC9=PXR1=PSK2=FAA3=FAA4=YLL032C=NOG2=BUD22=NAS6=CHC1=QRI1=VAM6=BCY1=YPR148C=SLU7=RPT5=PHO84=HAP5=SEC5=SAP190=CLU1=SEC21=SPO14=LAA1=VPS5=KAP123=ARC1=SEC63=NUP188=SGM1=HNT2=NMD5=COP1=SNF5=GEA2=NUP192=CNM67=EMW1=TRL1=DJP1=SLH1=TRM1=MRS6=MIA40=SEC15=MES1=STO1=HCA4=TRM3=PFY1=TCO89=SDD3=PRE5=IMD4=SEC17=RAS1=RTG3=SYO1=GCD2=RPN13=GCD6=BEM2=GCD7=SEC7=ATO3=VAS1=PHO90=GTS1=APL5=UBP2=PUP3=FUI1=MON2=TSR1=GLN…	SEC9=NAS6=QRI1=BCY1=YPR148C=SLU7=RPT5=HAP5=VPS5=SGM1=HNT2=SNF5=CNM67=DJP1=MIA40=PFY1=TCO89=PRE5=SEC17=RTG3=RPN13=GTS1=PUP3=SHP1=AIM21=PRE9=TFB5=HSF1=DID2=COF1=MED4=SGN1=CET1=HRT1=AZF1=GSH2=CRN1=RSA1=RTR1=PIB2=MSO1=TIP41=SSP120=VPS4=PRE10=YER010C=MPE1=HST2=SCD6=HUA1=MDJ1=SNX4=TFC7=MIX23=CUE5=NAB3=LEA1=HAT1=TAF3=IWR1=IST3=CIR1=PEX19=MUK1=TAF12=RBL2=VAM7=VPS64=YOR131C=TWF1=PRE1=NUT2=SPC29=ATG16=YPL0…	SEC9=PXR1=PSK2=FAA3=FAA4=YLL032C=NOG2=BUD22=CHC1=VAM6=PHO84=SEC5=SAP190=CLU1=SEC21=SPO14=LAA1=KAP123=ARC1=SEC63=NUP188=NMD5=COP1=GEA2=NUP192=EMW1=TRL1=SLH1=TRM1=MRS6=SEC15=MES1=STO1=HCA4=TRM3=SDD3=IMD4=RAS1=SYO1=GCD2=GCD6=BEM2=GCD7=SEC7=ATO3=VAS1=PHO90=APL5=UBP2=FUI1=MON2=TSR1=GLN4=UBP13=NSA2=RPL36A=PRP43=SEC26=MDM20=IKI3=URA7=SNF4=GLT1=CHO2=HAS1=DOP1=RIC1=SAP185=HGH1=FRE1=EMC3=TRM732=PEP5=PEP3=U…	0.0149237	-0.0410991	-0.00261338	0.0670342	0.693406	-0.040081	0.0320183	0.171008	0.0026918	0.0216368	-0.0276005	0.00613059	0.039588	0.0910264	-0.00139042	0.0219122	0.0104648	0.0399949	0.0264234	-0.000380697	-0.0089524	-0.215575	-0.0582295	-0.0269873	0.014619	0.00586871	0.0971458	-0.00632746	-0.00675026	-0.0167653	0.00508595	-0.0440176	-0.0396067	0.0101636	0.0157845	0.0174355	-0.0130964	-0.00836624	0.135111	-0.0252999	-0.0320454	0.0457081	-0.0187367	0.0298072	-0.141956	-0.0495263
PIS1	PIS1=IRC24=BRO1=YPR174C=ATG21=YPL077C=RRG7=	PIS1=IRC24=BRO1=YPR174C=ATG21=YPL077C=RRG7=	PIS1=	-0.00691365	-0.0119074	-0.0615324	-0.0895883	0.827365	-0.103507	0.0794166	-0.036793	0.00683249	-0.0299843	-0.0469749	-0.0476099	-0.310558	-0.27628	0.0103488	0.0479992	-0.0571488	-0.0456996	-0.0113001	-0.0638606	0.0586169	0.0771441	0.0749268	0.0293151	0.0314929	0.0337412	-0.25044	-0.01557	-0.0257293	0.0396507	-0.02301	-0.00246056	0.078472	0.0512212	-0.0436219	0.00127919	0.0602961	-0.00185612	0.192693	-0.0327017	0.0177139	0.0622307	-0.0464258	0.0270827	0.0602572	0.130764
MTG2	MTG2=MYO1=GGA2=CDC12=OSH7=OSH3=DMA1=RRP3=GOS1=MAS2=YHR182W=RPP1=VPS29=OCA5=CBP2=UTP9=BCD1=OTU2=DCD1=PPX1=PTC7=CRP1=YSC83=LSM12=YHR127W=PIH1=APE4=LNP1=	MTG2=MYO1=GGA2=CDC12=OSH7=OSH3=DMA1=RRP3=GOS1=MAS2=YHR182W=RPP1=VPS29=OCA5=CBP2=UTP9=BCD1=OTU2=DCD1=PPX1=PTC7=CRP1=YSC83=LSM12=YHR127W=PIH1=APE4=LNP1=	MTG2=	0.0165641	0.00323024	-0.00558071	0.775387	-0.0352631	-0.0627497	0.0143793	0.442371	0.0836445	0.0418241	-0.0755694	0.000143306	-0.263066	0.86229	-0.140373	-0.0109371	0.0226984	-0.0704313	0.00803349	0.0458201	-0.00903362	-0.0243471	-0.042468	-0.0098032	-0.0155889	-0.0201884	-0.0916482	0.034276	0.0288188	-0.138856	-0.0742178	-0.0376638	-0.0715597	-0.0209959	-0.0420626	0.0124111	-0.0199024	-0.0261316	-0.00613118	-0.0492118	0.0386474	-0.0484183	0.00263615	-0.0376137	-0.0875814	-0.069387
PHO85	PHO85=ADH4=HAP5=CRM1=FZF1=SLM1=CNM67=PTC5=CTI6=MED1=UBX7=IMD4=PDX3=HIF1=IKI3=CHO2=SGN1=SPC34=PRI1=OKP1=NMA2=PHO23=PTI1=ZIM17=HAT2=ELP4=ACS2=NKP1=ARP4=TIP41=PSE1=YER010C=MMS2=HST2=ATG21=RIB2=AIM6=OTU1=GTB1=PDE1=CUE5=CAP2=DPB4=FAR7=YBR197C=PEF1=TMT1=SLM4=DEP1=SPC25=VAM7=VPS28=VPS60=AME1=JAC1=CKB2=DTD1=AIM7=BET2=NUT2=YPL077C=SRN2=ACF4=CNE1=ARC15=POC4=GCS1=	PHO85=HAP5=FZF1=SLM1=CNM67=PTC5=CTI6=MED1=UBX7=PDX3=HIF1=SGN1=SPC34=PRI1=OKP1=NMA2=PHO23=PTI1=ZIM17=HAT2=ELP4=NKP1=ARP4=TIP41=YER010C=MMS2=HST2=ATG21=RIB2=AIM6=OTU1=GTB1=PDE1=CUE5=CAP2=DPB4=FAR7=YBR197C=PEF1=TMT1=SLM4=DEP1=SPC25=VAM7=VPS28=VPS60=AME1=JAC1=CKB2=DTD1=AIM7=BET2=NUT2=YPL077C=SRN2=ACF4=CNE1=ARC15=POC4=GCS1=	PHO85=ADH4=CRM1=IMD4=IKI3=CHO2=ACS2=PSE1=	-0.00546185	-0.0109941	-0.0225203	-0.011774	0.728236	-0.0232148	0.0668814	0.00892151	-0.0319223	-0.0168889	-0.0788405	-0.0198715	-0.687486	-0.168073	-0.113857	0.0482278	-0.0236994	0.0521978	-0.00522571	-0.0488163	0.0526118	-0.127345	0.0435971	-0.0486499	-0.000419308	0.0221311	-0.0661195	0.00885691	0.0790556	-0.0137109	-0.00559338	-0.0379296	0.00424878	0.0257403	0.101502	0.0980155	0.0293273	0.0389585	0.236009	0.0295649	-0.0314073	0.0574473	-0.0435238	-0.0312381	-0.0346177	-0.0625206
SSD1	SSD1=BGL2=EPO1=YPK2=CCW14=KRE9=	SSD1=BGL2=EPO1=YPK2=CCW14=KRE9=	SSD1=	-0.00304913	-0.0394852	-0.134907	-0.0245437	0.151737	-0.0671843	-0.0138745	0.317221	0.0144287	0.0229068	-0.145528	-0.043895	0.483754	0.10482	0.0514391	0.0431264	0.0573387	0.0157101	0.106659	0.0327293	-0.0710118	-0.152242	-0.0419698	0.0279383	0.0174962	0.0177931	0.146533	0.0236784	0.0265896	-0.124713	-0.0525406	0.00228703	-0.00975355	-0.00919807	-0.0877776	0.173453	0.0105809	0.0095612	-0.240562	0.00735741	-0.0736544	-0.0196088	-0.0166475	-0.0194794	-0.0534963	-0.185208
FZO1	FZO1=CDC39=IST2=TSC10=	FZO1=CDC39=IST2=TSC10=	FZO1=	-0.0646006	-0.0502986	0.0126112	0.270283	-0.464171	-0.0842054	0.256037	0.274735	-0.0445458	0.0831364	0.0520779	-0.00851322	-0.111099	-0.0665777	-0.127673	-0.0076577	-0.00901265	-0.0913099	-0.098031	0.0124739	0.00276594	-0.0828979	0.0300291	-0.0548391	-0.0431495	-0.00727553	-0.137539	0.0652531	0.06949	0.0543626	0.03672	0.0928165	0.0682044	-0.00458337	-0.0295764	-0.0430814	0.00584681	0.0212469	0.0811168	-0.0173445	-0.00674038	0.0155176	-0.0337789	0.282007	0.0379306	-0.0634428
TCB1	TCB1=CDC39=PSK1=YLR419W=ARG7=GLN3=CHC1=VPS1=TIF4632=CRM1=RCK2=APE2=CYR1=XRN1=CEX1=ASN1=FMP27=IST2=HIT1=RAV1=TCB3=SWC5=RAS2=INP53=SCT1=SEC7=UBP2=DST1=SAM4=KAP114=NTR2=VPS13=CHO2=KEX1=PAM1=VAN1=HAT2=KIN1=GIN4=SFM1=PXP1=SCJ1=IFA38=FCY1=PML1=NNT1=YGR111W=PMT1=RTG1=DTD1=ERJ5=YML108W=PRP4=ALD5=GCS1=PAN6=MNN2=	TCB1=CDC39=PSK1=YLR419W=CHC1=VPS1=TIF4632=CRM1=RCK2=APE2=CYR1=XRN1=CEX1=FMP27=IST2=RAV1=TCB3=RAS2=INP53=SCT1=SEC7=UBP2=KAP114=VPS13=CHO2=KEX1=PAM1=VAN1=KIN1=GIN4=PXP1=IFA38=YGR111W=PMT1=ERJ5=MNN2=	TCB1=ARG7=GLN3=ASN1=HIT1=SWC5=DST1=SAM4=NTR2=HAT2=SFM1=SCJ1=FCY1=PML1=NNT1=RTG1=DTD1=YML108W=PRP4=ALD5=GCS1=PAN6=	0.0463651	0.00363373	0.0622508	0.0825138	-0.732799	-0.0303504	0.179889	0.133762	0.0198298	-0.0327885	0.0470376	-0.0331538	0.221844	-0.0708025	-0.201467	0.0765255	-0.0383265	-0.010435	-0.0396537	-0.0627882	-0.0261113	0.0615891	0.053254	0.0327945	-0.0566935	-0.0378334	-0.0417779	-0.0205331	0.0122187	0.00180097	-0.0533253	0.00824837	0.0795322	0.0346084	-0.0849464	-0.0134254	-0.0542125	0.0317572	-0.185725	-0.00142856	0.0261826	0.0223251	-0.00739973	0.0465412	0.051499	0.0514417
MLP2	MLP2=CDC39=LYS1=RPL3=HDA3=CHC1=VPS1=SEC21=LAA1=UFD2=OLE1=RPT6=RPT3=SGM1=CEX1=RPL8A=EMW1=GNP1=RPL6B=IST2=BCH1=TRM3=TCO89=IMH1=HRP1=RPN13=PGM1=GTS1=LEU4=FUI1=PUP2=PRE9=RPL36A=RPL32=SEC26=HSF1=LYS12=YVC1=AIM44=PAN2=LEO1=ITR1=FYV8=RPS26B=RPS1B=LCB2=MAD1=RSA1=MNN1=RTR1=PIB2=RKR1=DSS4=SAH1=PRE8=SEY1=MKT1=PRE10=RPS31=EFM5=CDC1=PRP46=RPN8=GDA1=CDS1=LEA1=ERG5=IWR1=SAC1=PRE3=TAF12=ALE1=RNA15=RTG1=LYP1=ACF4…	MLP2=LYS1=HDA3=RPT6=RPT3=SGM1=TCO89=IMH1=HRP1=RPN13=GTS1=LEU4=PUP2=PRE9=HSF1=LYS12=LEO1=FYV8=MAD1=RSA1=RTR1=PIB2=DSS4=PRE8=PRE10=EFM5=PRP46=RPN8=LEA1=IWR1=PRE3=TAF12=RNA15=RTG1=ACF4=KXD1=PRP4=LTP1=FMP52=SGT2=	MLP2=CDC39=RPL3=CHC1=VPS1=SEC21=LAA1=UFD2=OLE1=CEX1=RPL8A=EMW1=GNP1=RPL6B=IST2=BCH1=TRM3=PGM1=FUI1=RPL36A=RPL32=SEC26=YVC1=AIM44=PAN2=ITR1=RPS26B=RPS1B=LCB2=MNN1=RKR1=SAH1=SEY1=MKT1=RPS31=CDC1=GDA1=CDS1=ERG5=SAC1=ALE1=LYP1=FCY2=LCB1=RPL37A=RPL37B=RPL33B=VAC14=FAS1=FKS1=	-0.00552638	0.00915776	0.0437501	-0.020378	0.351966	-0.020929	-0.0859834	-0.0946365	0.0178616	0.000627411	0.0471183	0.0102064	0.251685	0.0230356	-0.0259126	0.0224422	0.0237933	0.0262985	0.0149271	-0.00941223	-0.0152895	0.0358602	-0.0355004	-0.0451897	0.00823014	0.0214455	0.0269271	0.00557797	-0.0135971	-0.0434423	-0.0248076	-0.0241841	-0.0135724	-0.0231981	-0.0222618	0.0486938	-0.00894553	-0.019868	0.0485833	-0.002033	0.0128919	0.0319184	-0.0253787	0.00835104	0.0256008	0.0229036
NSP1	NSP1=CDC39=MOT2=SEC5=SAP190=SEC21=LAA1=RCY1=COP1=GEA2=SEC15=RAV1=TRM3=APL5=APL1=MON2=VPS41=RTP1=SEC26=TAO3=RIC1=PEP5=KAP104=RIA1=MYO4=MYO2=	NSP1=MOT2=	NSP1=CDC39=SEC5=SAP190=SEC21=LAA1=RCY1=COP1=GEA2=SEC15=RAV1=TRM3=APL5=APL1=MON2=VPS41=RTP1=SEC26=TAO3=RIC1=PEP5=KAP104=RIA1=MYO4=MYO2=	0.0832819	0.000300144	0.0168428	-0.112744	0.334372	-0.0445242	0.0309461	0.125495	0.0302522	-0.00705483	-0.0477686	0.0136015	0.016615	-0.00303099	-0.0256897	-0.0118452	0.0144099	-0.00486321	-0.0476188	-0.0373719	0.0419218	0.0407394	0.0384634	-0.00591499	-0.0376932	-0.0506673	0.139092	-0.0104396	0.0354603	0.0276981	0.0125361	-0.0225824	-0.0476002	-0.0339707	-0.0175676	0.0811103	0.0261117	0.0297704	-0.0303037	-0.0918618	-0.092672	0.078467	0.0135297	0.00806474	0.0284708	0.0101459
FUN12	FUN12=CDC39=RPL14B=RPL15A=RPL15B=NAT1=MOT2=ILS1=POB3=SPB1=SSM4=NOP56=VPS24=AGE2=MKT1=RPS31=NPC2=ALE1=VAM7=RPF2=	FUN12=CDC39=RPL14B=RPL15A=RPL15B=NAT1=ILS1=SPB1=SSM4=NOP56=MKT1=RPS31=ALE1=RPF2=	FUN12=MOT2=POB3=VPS24=AGE2=NPC2=VAM7=	-0.0446767	0.00316555	0.0063083	0.281298	-0.244728	-0.0326144	-0.158501	0.197882	0.0083284	0.0163713	-0.00905812	0.0103232	-0.205432	0.0519869	0.0630641	-0.0387475	0.0265101	0.0163615	0.0426269	0.0606061	-0.0249194	0.0687277	-0.00498991	-0.0284415	-0.0380491	-0.0245249	-0.143942	0.0135466	-0.00323528	0.0362954	0.00294417	0.0356504	0.0368906	-0.000514225	-0.0793619	-0.147561	0.000877301	-0.000389166	0.0360492	0.0397936	0.0710467	-0.141317	0.0484252	-0.000937802	-0.0138032	0.0588866
DAK1	DAK1=TPK1=PYK2=NQM1=DCS1=GPP2=	DAK1=TPK1=PYK2=NQM1=DCS1=GPP2=	DAK1=	0.111387	-0.0238874	-0.00514443	0.0226215	-0.148467	-0.0747521	0.400703	-0.393812	-0.0371959	-0.00836727	0.0681914	-0.0369556	-0.15035	-0.0695675	-0.0515102	0.0544376	0.0449707	-0.0155417	0.0640291	-0.0235159	-0.0114065	-0.381086	0.00375697	0.0710446	0.0209019	0.0463602	0.156191	-0.0213903	-0.061152	0.00192244	0.0414646	-0.0266862	-0.0165896	-0.00876204	0.126674	0.0033404	-0.019901	0.0200298	-0.283666	-0.0478752	-0.0172271	0.0684656	-0.023088	-0.0572172	-0.0768977	-0.284009
AYR1	AYR1=TPK1=YMR196W=YLR345W=CMK1=GLC3=GAD1=CDC25=GDB1=EMI2=GLK1=RFS1=NNR1=GSY2=	AYR1=TPK1=YMR196W=YLR345W=CMK1=GLC3=GAD1=CDC25=GDB1=EMI2=GLK1=RFS1=NNR1=GSY2=	AYR1=	0.0573532	-0.00738039	0.00302194	0.224709	-0.00515855	-0.128645	0.339435	0.0302569	-0.0367349	-0.0113583	0.0396486	-0.0317627	-0.0330433	-0.0279777	-0.279461	0.16318	0.0274473	0.030692	-0.0601236	-0.0214379	0.0413323	-0.0478283	0.0829381	0.105586	-0.0270449	0.0472529	-0.0934575	-0.0230894	0.0219634	0.0209147	-0.111318	-0.0538204	0.0666487	-0.0246941	-0.0799053	0.0687344	0.02326	-0.0233193	-0.194024	-0.102556	-0.0218795	0.0753521	-0.0602981	0.0771198	0.149608	-0.028338
VMA6	VMA6=TPK3=MRS6=AAH1=GCN3=ELP2=SDD3=SYO1=GCD6=NRP1=ASP1=VPH1=PPT1=MPM1=MDM20=SNF4=DBP5=DBP6=MRS1=NAT3=EBS1=ATF1=TPO1=DHH1=CAB1=	VMA6=TPK3=MRS6=AAH1=GCN3=ELP2=SDD3=SYO1=GCD6=NRP1=ASP1=VPH1=PPT1=MDM20=SNF4=DBP5=DBP6=NAT3=EBS1=ATF1=TPO1=DHH1=CAB1=	VMA6=MPM1=MRS1=	-0.0168691	-0.00633772	-0.0205632	-0.312355	-0.616042	-0.0103341	-0.0115399	-0.483638	0.0382624	-0.020131	0.00844075	-0.013275	-0.109408	-0.11311	0.0145859	-0.0377203	-0.0324193	-0.0756813	-0.0146777	-0.017359	0.0571494	-0.0446427	0.0293049	-0.0594502	0.00579296	-0.00732619	-0.0513098	0.00824101	0.0227091	0.0334697	0.0691131	-0.0127032	0.00140924	0.0444335	0.0709912	-0.030781	0.054299	-0.000562131	0.0209575	0.0310281	0.0110346	0.0586661	-0.00178457	0.00298324	-0.0256328	0.0128441
EFR3	EFR3=TOR1=FAA4=SKI3=COG3=SEC5=NMD5=GEA2=GEA1=EMW1=SET2=TRS130=BCH1=TRM3=SDD3=TRS120=SEC39=DSL1=APL5=SCY1=VPS41=SFH5=TRS85=MDM20=YNL193W=URK1=PAN2=FET4=VPS35=NRT1=KAP104=BMH2=SEY1=WWM1=APL6=RIA1=MNN10=SHQ1=ALE1=TSC10=YBP2=NAT2=OPT1=RAX1=	EFR3=TOR1=FAA4=SKI3=COG3=SEC5=NMD5=GEA2=GEA1=EMW1=SET2=TRS130=BCH1=TRM3=SDD3=TRS120=SEC39=DSL1=APL5=SCY1=VPS41=SFH5=TRS85=MDM20=YNL193W=URK1=PAN2=FET4=VPS35=NRT1=KAP104=SEY1=APL6=RIA1=MNN10=SHQ1=ALE1=TSC10=YBP2=NAT2=OPT1=RAX1=	EFR3=BMH2=WWM1=	-0.0433536	0.00972131	0.00281498	0.023905	-0.372311	0.0316689	-0.0354564	0.0282698	0.0177302	0.00231107	0.0401921	-0.00719896	-0.3637	0.0997826	-0.0252402	-0.00590933	-0.0249488	0.0792614	0.00263591	-0.0283765	0.057802	0.0134355	0.0180459	-0.0267634	0.00558267	0.00674445	-0.117464	0.021116	0.0385647	0.0244371	-0.02008	-0.00990539	0.0478765	0.0215944	-0.0368411	-0.073127	0.00966156	0.0266796	0.129403	0.00873717	0.00698255	-0.0426831	-0.022794	0.0180291	0.0292111	-0.0065413
CDC39	CDC39=TOR1=ERG27=YLR419W=FAA4=YLL032C=ARG7=SKI3=RPL15A=RPL15B=NAT1=MDR1=GLN3=CHC1=GLR1=VPS1=VAM6=SLU7=RPT5=SEC5=SPT4=SAP190=YCF1=YBT1=BUD3=GIS2=SEC21=SPO14=LAA1=POB3=KAP123=UFD2=FAT1=OLE1=RCY1=XRN1=RPT6=RPT3=SGM1=NMD5=CEX1=COP1=GEA2=ERG20=RPL8A=EMW1=TRL1=GNP1=SLH1=RPL6B=IST2=RAV1=MED1=UFD4=YSP2=MTR10=ISA2=TYS1=TRM3=TCB3=TCO89=SWC5=SSM4=RTG3=HRP1=TRS120=GCD2=INP53=SCT1=BEM2=PGM1=SEC7=PPH21=REG1=VA…	CDC39=TOR1=ERG27=YLR419W=FAA4=YLL032C=SKI3=RPL15A=RPL15B=NAT1=MDR1=CHC1=VPS1=VAM6=SEC5=SAP190=YCF1=YBT1=BUD3=SEC21=SPO14=LAA1=KAP123=UFD2=FAT1=OLE1=RCY1=XRN1=NMD5=CEX1=COP1=GEA2=ERG20=RPL8A=EMW1=TRL1=GNP1=SLH1=RPL6B=IST2=RAV1=UFD4=YSP2=MTR10=TYS1=TRM3=TCB3=SSM4=TRS120=GCD2=INP53=SCT1=BEM2=PGM1=SEC7=VAS1=APL5=UBP2=SCY1=IRA2=MON2=VPS41=TSR1=KAP114=UBP13=ERG11=VPS13=RPL32=SEC26=MDM20=TAO3=CHO2=DOP1=…	CDC39=ARG7=GLN3=GLR1=SLU7=RPT5=SPT4=GIS2=POB3=RPT6=RPT3=SGM1=MED1=ISA2=TCO89=SWC5=RTG3=HRP1=PPH21=REG1=TUB4=NTR2=AIM21=PRE9=VPS24=HSF1=RPO26=HRT1=PHO23=HAT2=LEO1=CRN1=FYV8=GVP36=NAP1=IVY1=RTR1=PIB2=VPS4=PRE10=UME1=MPE1=RPD3=HST2=SCD6=SCJ1=DOS2=CUE5=NAB3=RPB9=LEA1=IWR1=PSH1=DEP1=VAM7=TWF1=NUT2=ATG16=ACF4=ERV1=HIS2=ORT1=KXD1=PRP4=ROT1=PNP1=CPA2=RVB2=MCM4=MLP2=NSP1=	-0.101356	0.00811755	-0.0493605	0.427392	-0.83138	0.0621481	-0.00947917	-0.0277659	0.0224534	0.0114232	0.050082	0.0104804	-0.14869	-0.00286006	-0.0186602	0.0196763	-0.0543915	0.029361	-0.0558378	0.0291966	-0.0158401	-0.0362276	0.024133	-0.000579123	0.0260551	0.0164518	-0.217646	-0.0246726	0.0307927	0.0318783	0.0172655	0.0412995	0.105436	0.071988	-0.0711528	-0.125932	0.0358843	-0.00942321	-0.00968746	0.0281808	0.0182702	-0.0412602	0.00380019	0.0385645	0.0615444	0.0100127
TOR1	TOR1=TOR2=RPL14A=YLR419W=FAA3=FAA4=YLL032C=ARG7=SKI3=RPL15A=NAT1=NOG2=MDR1=SEC24=CHC1=VPS1=SEC1=RNH202=RPT5=PHO84=COG3=SEC5=SAP190=YBT1=CLU1=GIS2=SEC21=SPO14=VPS16=LAA1=POB3=VBA4=KAP123=ARC1=UFD2=OLE1=RCY1=STT4=XRN1=RPT6=RPT3=YGR054W=SGM1=NMD5=CEX1=COP1=GEA2=GEA1=NOB1=EMW1=TRL1=GNP1=SLH1=SNZ1=SET2=MIA40=RPL6A=RPL6B=IST2=RLP7=TRS130=STO1=SPP41=RAV1=YSP2=BCH1=YGL140C=MTR10=TRM3=TCB3=GET4=SDD3=HRP1=…	TOR1=TOR2=RPL14A=YLR419W=FAA3=FAA4=YLL032C=SKI3=RPL15A=NAT1=NOG2=MDR1=SEC24=CHC1=VPS1=SEC1=RNH202=PHO84=COG3=SEC5=SAP190=YBT1=CLU1=SEC21=SPO14=VPS16=LAA1=VBA4=KAP123=ARC1=UFD2=OLE1=RCY1=STT4=XRN1=YGR054W=NMD5=CEX1=COP1=GEA2=GEA1=NOB1=EMW1=TRL1=GNP1=SLH1=SET2=RPL6A=RPL6B=IST2=RLP7=TRS130=STO1=SPP41=RAV1=YSP2=BCH1=YGL140C=MTR10=TRM3=TCB3=GET4=SDD3=TRS120=GCD2=SEC39=INP53=BEM2=DSL1=PGM1=GCD7=SEC7=AP…	TOR1=ARG7=RPT5=GIS2=POB3=RPT6=RPT3=SGM1=SNZ1=MIA40=HRP1=RPN13=PUP2=AIM21=PRE9=HSF1=COF1=LYS12=HRT1=FYV8=GVP36=RTR1=NCE103=NBP2=PRE10=RIB5=SCD6=SCJ1=MDJ1=RPB9=NPC2=YBR085C-A=SBA1=TWF1=YPL225W=CPA2=RVB2=	-0.0483021	0.00629203	-0.0214127	-0.0916545	-0.614145	0.00788582	-0.139111	0.0768683	0.0189877	-0.00015414	-0.0107811	-0.0331348	-0.39772	-0.0690334	-0.0771016	0.0279284	-0.0678594	0.0610664	0.00265628	0.0103007	-0.0473691	-0.0353717	0.0573484	-0.00481437	0.0316459	0.00622239	-0.234148	0.0161893	0.0202397	0.066748	0.0139632	0.069155	0.0995558	0.0678343	-0.106556	-0.110561	0.0353989	0.00763978	-0.19893	0.0242864	0.069443	-0.0213967	-0.0442539	0.0420673	-0.0157846	0.0439732
YBR238C	YBR238C=RPL14A=FAA3=NAT1=RPL3=RPS3=NEW1=COA6=RPS7B=CDC60=RPL5=YGR054W=STM1=RPL8B=RPL6A=RPL6B=MES1=CMK1=RPP0=IGO1=DMA2=NOP58=VAS1=PHO90=ARA1=NIP1=RPL32=TEF4=GRX2=TRM732=VPS30=ADE13=RPS5=MHO1=SAM1=RPL10=GCY1=MKT1=RPS0A=RPS0B=RPL25=SNX4=YOR289W=GOR1=RPS13=PRD1=MRP8=DIP5=RPL9A=MCR1=GID8=YAP7=TWF1=RPL38=RPL31A=RPL31B=PIG2=RPL37B=RPL22A=RPL39=RPL30=FUR4=KRS1=YEF3=ASC1=RPL7A=	YBR238C=RPL14A=FAA3=NAT1=RPL3=RPS3=NEW1=RPS7B=CDC60=RPL5=YGR054W=STM1=RPL8B=RPL6A=RPL6B=MES1=RPP0=NOP58=VAS1=PHO90=NIP1=RPL32=TEF4=TRM732=VPS30=ADE13=RPS5=SAM1=RPL10=MKT1=RPS0A=RPS0B=RPL25=RPS13=DIP5=RPL9A=YAP7=RPL38=RPL31A=RPL31B=PIG2=RPL37B=RPL22A=RPL39=RPL30=FUR4=KRS1=YEF3=ASC1=RPL7A=	YBR238C=COA6=CMK1=IGO1=DMA2=ARA1=GRX2=MHO1=GCY1=SNX4=YOR289W=GOR1=PRD1=MRP8=MCR1=GID8=TWF1=	-0.111837	-0.0132855	-0.0224827	-0.378451	-0.326026	0.13091	-0.144388	-0.265431	0.0418285	0.0282116	0.0656567	0.0828967	-0.114782	-0.0945906	0.122782	-0.0584004	-0.0161363	0.264328	-0.0300858	0.0521551	-0.00630889	0.0839539	-0.0298642	-0.0238197	0.0424361	-0.00507822	-0.117497	0.00539625	-0.00282608	-0.0684587	0.103392	0.0146084	0.0246764	0.0266256	0.14308	-0.0596171	0.0591544	-0.000881206	0.0051058	0.186007	0.0456803	0.0736336	0.0329849	-0.0292026	-0.0348302	-0.0246172
RPL14B	RPL14B=RPL14A=ARG7=RPL15A=RPL15B=NAT1=RPL3=HDA3=RPS3=TIF4631=POB3=SCW4=RPS7B=RPL5=YGR054W=STM1=RPL16A=RPL8A=RPL8B=RPL6A=RPL6B=PFY1=IGO1=YRB30=GCD2=RPN13=FUI1=TSR1=ERG11=SKG1=RPL36A=RPL36B=RPL32=TEF4=SEC26=YBL028C=RPL26A=OST1=RPL21A=FYV8=RPS26B=RPS1A=RPS1B=RPL24A=RPL24B=RTR1=SAH1=RPL10=MKT1=UME1=RPL25=RIB5=RPS31=GDA1=PSH1=PRE3=YAP7=BUD20=VAM7=ALB1=TWF1=CDC11=RPL38=ERV1=HIS2=YGR201C=RPL37A=RPL37B=A…	RPL14B=RPL14A=RPL15A=RPL15B=NAT1=RPL3=RPS3=TIF4631=RPS7B=RPL5=YGR054W=STM1=RPL16A=RPL8A=RPL8B=RPL6A=RPL6B=GCD2=FUI1=TSR1=ERG11=RPL36A=RPL36B=RPL32=TEF4=SEC26=YBL028C=RPL26A=RPL21A=RPS26B=RPS1A=RPS1B=RPL24A=RPL24B=SAH1=RPL10=MKT1=RPL25=RPS31=GDA1=YAP7=BUD20=ALB1=RPL38=RPL37A=RPL37B=RPL22A=RPL22B=RPL33B=RPL39=RPL30=RPL28=RPL7A=ARB1=FUN12=	RPL14B=ARG7=HDA3=POB3=SCW4=PFY1=IGO1=YRB30=RPN13=SKG1=OST1=FYV8=RTR1=UME1=RIB5=PSH1=PRE3=VAM7=TWF1=CDC11=ERV1=HIS2=YGR201C=ADD66=PNP1=CPA2=	0.261935	0.115122	0.0518531	0.0816917	-0.859824	0.184298	-0.165649	0.247844	-0.0576198	0.0465941	0.0766513	0.147271	-0.790344	0.453974	0.125392	-0.208065	0.0806936	-0.0308243	0.0168207	0.0152703	-0.0143043	0.00862803	0.223753	-0.0768446	-0.0708817	-0.193359	-0.253391	0.105755	0.0651147	0.033574	0.0380018	0.0910397	-0.0287695	-0.211905	-0.166404	-0.356902	-0.150195	-0.115932	-0.329021	-0.0967303	0.0640788	-0.321307	0.11227	-0.0236919	-0.353277	-0.0208185
PXR1	PXR1=SDA1=FAA4=NOG2=BUD22=NAS6=DBP9=BCY1=RNH202=RPT5=PHO84=PRS3=NUG1=LAA1=VBA4=KAP123=ARC1=DRS1=SCW4=COA6=DPH2=NMD5=GEA2=GEA1=NOB1=DPH1=NOP13=EMW1=TRL1=TRM1=CTF4=SET2=MIA40=RLP7=RIX7=MES1=STO1=FAF1=YDR341C=HCA4=NAF1=ENP1=BCH1=AAH1=GCN3=TRM3=GET4=ELP2=ARX1=ULP1=SDD3=SEC17=RKI1=RAS1=MAK5=SYO1=GCD2=SEC39=ENP2=GCD6=RET1=NRP1=PGM1=GCD7=TRM8=ATO3=RPA49=NOP56=ASP1=GTS1=RBG1=APL5=FUI1=PPT1=TSR1=GLN4=SHP1…	PXR1=SDA1=FAA4=NOG2=BUD22=DBP9=RNH202=PHO84=PRS3=NUG1=LAA1=VBA4=KAP123=ARC1=DRS1=DPH2=NMD5=GEA2=GEA1=NOB1=DPH1=NOP13=EMW1=TRL1=TRM1=SET2=RLP7=RIX7=MES1=STO1=FAF1=YDR341C=HCA4=NAF1=ENP1=BCH1=AAH1=GCN3=TRM3=GET4=ELP2=ARX1=SDD3=RKI1=RAS1=MAK5=SYO1=GCD2=SEC39=ENP2=GCD6=RET1=NRP1=PGM1=GCD7=TRM8=ATO3=RPA49=NOP56=ASP1=RBG1=APL5=FUI1=PPT1=TSR1=GLN4=SFH5=NSA2=RPL36A=NMT1=PRP43=MDM20=IKI3=URA7=HAS1=DOP1=EC…	PXR1=NAS6=BCY1=RPT5=SCW4=COA6=CTF4=MIA40=ULP1=SEC17=GTS1=SHP1=AIM21=PLN1=DID2=COF1=CET1=HRT1=AZF1=OST1=PEP4=CRN1=OPY2=BMH2=VPS4=YDR262W=RNY1=SCD6=MDJ1=SNX4=TFC7=YAP1=MIX23=MRP8=UBX5=YBR085C-A=SAM50=SBA1=AIM41=TWF1=YPL225W=YPL247C=FPR2=LTP1=ATG8=CDC48=KAR2=RVB2=THI6=SEC9=	-0.0982745	0.00354439	-0.0165708	-0.262312	-1.01098	-0.00341335	-0.166421	-0.140075	-0.0198276	0.0417258	0.0313026	0.0631062	-0.581546	0.205565	0.102342	-0.12886	-0.0267507	-0.0250593	0.0067366	0.0660685	-0.0831306	0.170343	0.0416117	-0.0210738	0.0966273	0.00453278	-0.184557	0.0109598	-0.0444805	-0.018958	0.126746	0.0448154	0.00504072	0.00940668	-0.0146579	-0.0713914	0.0359223	-0.0310192	-0.187013	0.122842	0.0370034	-0.0527594	-0.0304013	0.00214059	0.0909601	0.0674958
DIP2	DIP2=URB1=MDN1=NUP170=RRP6=RPC82=RSC30=UTP25=IES1=POM152=POL5=NOC2=UTP10=RPA135=RAT1=NUT1=RGR1=STH1=THO2=MAK21=UTP20=KRE33=UTP22=UTP4=UTP21=NAN1=CTR9=RFC5=PWP2=NUP133=TAF6=UTP8=RIX1=NUP84=MOT1=RSC9=PUF6=NOP9=BRR2=URB2=MTR4=VID22=DBP6=DHR2=NUP120=UTP6=UTP13=RSC3=NUP85=RCL1=NOC4=RPO31=FUN30=HSH155=SEN1=NUP145=ARP8=DIS3=INO80=	DIP2=URB1=MDN1=NUP170=RRP6=RPC82=RSC30=UTP25=IES1=POM152=POL5=NOC2=UTP10=RPA135=RAT1=NUT1=RGR1=STH1=THO2=MAK21=UTP20=KRE33=UTP22=UTP4=UTP21=NAN1=CTR9=RFC5=PWP2=NUP133=TAF6=UTP8=RIX1=NUP84=MOT1=RSC9=PUF6=NOP9=BRR2=URB2=MTR4=VID22=DBP6=DHR2=NUP120=UTP6=UTP13=RSC3=NUP85=RCL1=NOC4=RPO31=FUN30=HSH155=SEN1=NUP145=ARP8=DIS3=INO80=	DIP2=	-0.0584663	-0.0852898	0.0530113	0.0379662	-0.638387	0.123452	0.154711	0.29472	0.0442905	-0.0355854	-0.186005	-0.083284	0.135465	0.167716	-0.0237	-0.0430761	-0.0556976	-0.01734	0.0102875	-0.0668162	-0.0220462	-0.186228	-0.125546	0.0278725	0.0641792	-0.0621799	0.0233348	0.0966753	0.0246812	-0.155005	0.101849	-0.127994	0.0212578	0.0502382	0.0765539	0.282144	0.0358957	0.0454784	-0.0389086	-0.0317019	-0.135024	0.0895458	-0.0168578	-0.0573698	-0.0990225	0.0228887
RPL14A	RPL14A=FAA3=SKI3=RPL15A=NAT1=NOG2=RPL3=SEC24=RPS3=TIF4631=PHO84=CLU1=NEW1=ARC1=HPT1=RPS7B=RPS7A=CDC60=ADE17=RPL5=YGR054W=SNF5=GDS1=STM1=RPL16A=RPL8A=RPL8B=NOP13=EMW1=CSN9=SET2=SRP68=RPL6A=RPL6B=SCP160=MES1=YHI9=YRA2=SLX9=YSP2=HAL5=DDI1=RPP0=TRM3=PFY1=TMA16=IGO1=DMA2=GCD2=RPN13=BEM2=ADE12=SEC7=NOP58=NOP56=VAS1=PHO90=APL5=PUP3=FUI1=ARA1=YCK2=THS1=TSR1=NIP1=GLN4=AIM21=GRE3=NSA2=RPL36A=RPL36B=RPL32=T…	RPL14A=FAA3=SKI3=RPL15A=NAT1=NOG2=RPL3=SEC24=RPS3=TIF4631=PHO84=CLU1=NEW1=ARC1=HPT1=RPS7B=RPS7A=CDC60=ADE17=RPL5=YGR054W=GDS1=STM1=RPL16A=RPL8A=RPL8B=NOP13=EMW1=SET2=SRP68=RPL6A=RPL6B=SCP160=MES1=YRA2=SLX9=YSP2=RPP0=TRM3=TMA16=GCD2=BEM2=ADE12=SEC7=NOP58=NOP56=VAS1=PHO90=APL5=FUI1=YCK2=THS1=TSR1=NIP1=GLN4=NSA2=RPL36A=RPL36B=RPL32=TEF4=RPL29=SEC26=YBL028C=RPL26B=RPL26A=ABP140=SRP101=SAP185=TRM732=R…	RPL14A=SNF5=CSN9=YHI9=HAL5=DDI1=PFY1=IGO1=DMA2=RPN13=PUP3=ARA1=AIM21=GRE3=FYV8=MAD1=ECM38=RIB5=NPL4=SCJ1=HUA1=SNX4=YOR289W=PRD1=MRP8=NPC2=SIC1=YBR085C-A=PRE3=VAM7=UBC8=THP2=FMP46=TWF1=CDC11=YGR201C=SWD1=YPL247C=YHR138C=ATG8=SNU71=	-0.00364691	0.0993991	-0.035765	-0.849175	-0.756123	0.104483	-0.176547	-0.0838024	0.00961712	-0.0294421	0.0204382	0.022415	-0.546612	-0.504364	0.0207217	-0.0864977	0.11199	0.102899	-0.0776911	0.0601576	0.084025	0.415611	0.282764	-0.138976	-0.018078	0.0110552	-0.279673	0.0430944	0.0200593	0.157324	-0.0650071	0.0657423	-0.0419657	-0.111553	-0.030567	-0.384009	0.0444263	0.0223327	-0.122662	0.0405035	0.067711	-0.23591	0.0461389	-0.0296996	-0.103402	0.0403768
ERG27	ERG27=FAA4=BLM10=GLR1=SAP190=YOR1=LAA1=RCY1=NMD5=GEA2=NEO1=SNQ2=DPC25=DLD2=EKI1=SSM4=GRX5=MON2=VPS41=UBP13=VPS13=MDM20=RIC1=RPO26=SPF1=PEP5=PEP3=FET4=RSA1=AIM45=VPS35=KAP104=STV1=VPS4=ATP14=AMD1=APL6=YPP1=TIP20=NAB3=RIA1=ATF1=CIR1=CST26=ALE1=ATF2=POS5=KAP122=ATG16=ERG3=COX12=ERG24=CCP1=GCN1=BCH2=MCM4=CDC39=	ERG27=FAA4=BLM10=SAP190=YOR1=LAA1=RCY1=NMD5=GEA2=NEO1=SNQ2=EKI1=SSM4=MON2=VPS41=UBP13=VPS13=MDM20=RIC1=SPF1=PEP5=PEP3=FET4=VPS35=KAP104=STV1=AMD1=APL6=YPP1=TIP20=RIA1=ATF1=CST26=ALE1=ATF2=KAP122=ERG3=ERG24=GCN1=BCH2=CDC39=	ERG27=GLR1=DPC25=DLD2=GRX5=RPO26=RSA1=AIM45=VPS4=ATP14=NAB3=CIR1=POS5=ATG16=COX12=CCP1=MCM4=	-0.0423054	-0.0193558	0.0967707	0.355653	-1.04561	0.0273955	-0.102548	-0.30404	-0.00202649	-0.0014769	0.0724456	-0.039592	-0.127455	0.240801	0.0519092	0.103032	-0.0465149	0.0736637	0.0104659	0.0541847	0.0187488	-0.128146	0.030855	-0.00420267	-0.0447778	0.0154942	-0.192621	0.000333872	-0.0209581	0.0477106	-0.0634698	0.0433984	0.0471646	0.0458301	-0.0878972	-0.0986874	0.000604572	-0.0010415	0.131652	-0.0101675	0.0113921	0.0481069	-0.0295677	0.112726	-0.0529274	-0.0154751
YLR419W	YLR419W=FAA4=YLL032C=ARG7=SKI3=RPL15A=NAT1=NOG2=BUD22=GLN3=CHC1=GLR1=VAM6=HAP5=SEC5=SAP190=YBT1=GIS2=SEC21=SPO14=LAA1=POB3=KAP123=OLE1=RCY1=STT4=XRN1=RPT6=RPT3=MNN5=YGR054W=NMD5=CEX1=GEA2=NOB1=CNM67=EMW1=TRL1=GNP1=SLH1=CTF4=RPL6B=IST2=RLP7=RAV1=HCA4=YSP2=MTR10=ISA2=TYS1=TRM3=TCB3=TMA16=SWC5=RTG3=TRS120=GCD2=INP53=BEM2=PGM1=GCD7=SEC7=PPH21=TRM8=REG1=NOP56=VAS1=GTS1=APL5=UBP2=FUI1=YCK2=IRA2=MON2=VP…	YLR419W=FAA4=YLL032C=SKI3=RPL15A=NAT1=NOG2=BUD22=CHC1=VAM6=SEC5=SAP190=YBT1=SEC21=SPO14=LAA1=KAP123=OLE1=RCY1=STT4=XRN1=MNN5=YGR054W=NMD5=CEX1=GEA2=NOB1=EMW1=TRL1=GNP1=SLH1=RPL6B=IST2=RLP7=RAV1=HCA4=YSP2=MTR10=TYS1=TRM3=TCB3=TMA16=TRS120=GCD2=INP53=BEM2=PGM1=GCD7=SEC7=TRM8=NOP56=VAS1=APL5=UBP2=FUI1=YCK2=IRA2=MON2=VPS41=TSR1=KAP114=NIP1=UBP13=NSA2=VPS13=RPL36A=RPL32=STE5=RRP7=SEC26=CYK3=URA7=TAO3=…	YLR419W=ARG7=GLN3=GLR1=HAP5=GIS2=POB3=RPT6=RPT3=CNM67=CTF4=ISA2=SWC5=RTG3=PPH21=REG1=GTS1=TUB4=NTR2=AIM21=PRE9=VPS24=HSF1=COF1=YGR126W=HRT1=HAT2=CRN1=FYV8=GVP36=IVY1=RTR1=PIB2=TIP41=VPS4=PRE10=UME1=RIB5=PHO13=RPD3=SCD6=SCJ1=CDC3=DOS2=CUE5=NAB3=QCR2=IWR1=CIR1=GID8=DEP1=VAM7=TWF1=OXR1=YPL071C=ERV1=HIS2=YBR137W=KXD1=PRP4=GCS1=PNP1=MCM4=THI6=	-0.0646536	-0.0099548	0.0107294	0.0339172	-0.717314	-9.66214e-05	-0.0163993	0.088761	0.0166421	-0.0020841	0.00767079	0.00768978	-0.0178974	0.0552618	0.023765	-0.00260506	-0.0270749	0.0210625	-0.0803671	0.0278661	-0.0307972	0.027666	0.00132138	-0.00617044	0.0134548	-0.0223582	-0.235836	-0.00529573	0.025819	0.0229213	-0.00189268	0.0567821	0.0499349	0.0211923	-0.054637	-0.109787	0.0480334	0.0263162	-0.00487053	0.0479734	0.024713	-0.0765656	0.00207125	-0.00472268	0.081786	0.0584137
FAA4	FAA4=YLL032C=SKI3=NAT1=NOG2=BUD22=NAS6=VAM6=BCY1=SLU7=TIF4631=PHO84=HAP5=SEC5=SAP190=YOR1=SEC21=SPO14=LAA1=VBA4=NEW1=KAP123=ARC1=UFD2=SCW4=COA6=PHO81=RCY1=STT4=RPT6=RPT3=NMD5=CEX1=SNF5=GEA2=GEA1=CNM67=NOP13=EMW1=TRL1=LSC1=SLH1=TRM1=CTF4=SET2=MIA40=SEC15=RPL6A=RPL6B=RLP7=MES1=STO1=HCA4=YSP2=BCH1=HAL5=ISA2=TYS1=TRM3=PFY1=SDD3=PRE5=SEC17=SSM4=RAS1=SYO1=TRS120=GCD2=GCD6=BEM2=NRP1=PGM1=GCD7=SEC7=REG1=…	FAA4=YLL032C=SKI3=NAT1=NOG2=BUD22=VAM6=TIF4631=PHO84=SEC5=SAP190=YOR1=SEC21=SPO14=LAA1=VBA4=NEW1=KAP123=ARC1=UFD2=PHO81=RCY1=STT4=NMD5=CEX1=GEA2=GEA1=NOP13=EMW1=TRL1=SLH1=TRM1=SET2=SEC15=RPL6A=RPL6B=RLP7=MES1=STO1=HCA4=YSP2=BCH1=TYS1=TRM3=SDD3=SSM4=RAS1=SYO1=TRS120=GCD2=GCD6=BEM2=NRP1=PGM1=GCD7=SEC7=VAS1=APL5=UBP2=VPH1=SCY1=MON2=VPS41=TSR1=GLN4=UBP13=SFH5=NSA2=RPL36A=RPL32=TEF4=PRP43=SEC26=MDM20=…	FAA4=NAS6=BCY1=SLU7=HAP5=SCW4=COA6=RPT6=RPT3=SNF5=CNM67=LSC1=CTF4=MIA40=HAL5=ISA2=PFY1=PRE5=SEC17=REG1=GTS1=NTR2=SHP1=AIM21=HSF1=DID2=FMP40=HRT1=AZF1=CRN1=MHO1=IVY1=RSA1=AIM45=RTR1=PIB2=TIP41=VPS4=UME1=MIX14=SCD6=HUA1=SNX4=TFC7=MIX23=GOR1=CUE5=NAB3=MRP8=SDH5=QCR2=IWR1=AIM19=CIR1=GID8=SAM50=ZDS1=VAM7=YOR131C=CMC2=TWF1=SPC29=ATG16=ERV1=HIS2=ORT1=YBR137W=YPL225W=PRP4=YPL247C=ROT1=PNP1=RVB2=MCM4=THI6…	0.0686542	0.0918618	-0.0175155	-0.118651	-1.19452	0.113581	-0.113875	-0.352353	-0.00326143	0.0250075	0.0051762	-0.0116314	-0.323581	0.134335	-0.0150699	-0.0655954	-0.0467778	0.0886783	0.0561676	0.0215355	-0.0460208	0.118016	0.0404329	-0.0548034	0.0236824	-0.00662074	-0.170005	0.00715992	0.059341	0.0190535	-0.021169	0.0223236	0.053554	0.0531597	-0.09036	-0.296134	0.0092876	0.0133134	0.123513	0.0389157	0.0583341	-0.00441081	0.0875403	-0.0137403	-0.0268824	0.00661502
FAA3	FAA3=SPE1=SKI3=RPL15A=NAT1=NOG2=BUD22=NAS6=RPS3=SLU7=TIF4631=PHO84=SEC5=SAP190=CLU1=LAA1=NEW1=KAP123=ARC1=RPT6=RPT3=YGR054W=NMD5=NOB1=STM1=EMW1=TRL1=GNP1=SET2=RPL6A=RPL6B=RLP7=ECM4=MES1=STO1=YSP2=PCT1=TRM3=TCO89=PRE5=IGO1=YMR315W=SEC17=GCD2=RPN13=BEM2=GCD7=SEC7=REG1=NOP58=NOP56=VAS1=PHO90=GTS1=APL5=PUP3=FUI1=PUP2=ARA1=TSR1=NIP1=SHP1=AIM21=GRE3=NSA2=PRE9=PLN1=RPL36A=RPL32=TEF4=SEC26=IKI3=YBL028C=G…	FAA3=SPE1=SKI3=RPL15A=NAT1=NOG2=BUD22=RPS3=TIF4631=PHO84=SEC5=SAP190=CLU1=LAA1=NEW1=KAP123=ARC1=YGR054W=NMD5=NOB1=STM1=EMW1=TRL1=GNP1=SET2=RPL6A=RPL6B=RLP7=MES1=STO1=YSP2=PCT1=TRM3=GCD2=BEM2=GCD7=SEC7=NOP58=NOP56=VAS1=PHO90=APL5=FUI1=TSR1=NIP1=NSA2=RPL36A=RPL32=TEF4=SEC26=IKI3=YBL028C=GLT1=HAS1=DOP1=UBP3=SRP101=SAP185=FRE1=TRM732=PEP3=LSG1=ADE6=RPS26B=ADE13=RPS1B=LCB2=KAP104=SAH1=MKT1=RPL25=EMC4=…	FAA3=NAS6=SLU7=RPT6=RPT3=ECM4=TCO89=PRE5=IGO1=YMR315W=SEC17=RPN13=REG1=GTS1=PUP3=PUP2=ARA1=SHP1=AIM21=GRE3=PRE9=PLN1=HSF1=DID2=COF1=AZF1=GSH2=PIB2=TIP41=PRE10=YER010C=RDL1=YDR262W=MPE1=SCD6=SCJ1=HUA1=MDJ1=SNX4=TFC7=GTB1=MRP8=YBR085C-A=GID8=ARA2=PRE3=TWF1=ERV1=YPL225W=YPL247C=ROT1=FMP52=SEC9=	-0.0646518	0.111575	-0.0360397	-0.466894	-1.38512	0.0985165	-0.379359	-0.0834809	0.0408884	0.0179314	0.0267784	0.0438451	-0.270588	-0.263527	-0.0688603	-0.0901726	-0.0529418	0.360601	-0.128333	-0.0555311	0.108767	0.254488	0.168932	-0.298945	0.0358198	0.0302964	-0.419143	0.0283273	0.117457	0.166744	0.114393	0.0617187	0.0927491	0.0469426	-0.00153867	-0.106631	-0.00727704	-0.0623692	-0.144175	0.109578	0.0860085	-0.157124	-0.0165672	-0.00735386	0.306302	0.257105
NUP159	NUP159=CSL4=CAB3=RNA1=CPR4=NUP1=BRE1=AFG2=RRB1=GUK1=YLR287C=SKI8=NUP100=RBG2=PLP2=NPL6=SOK2=CIA1=DML1=AGE2=KAE1=MEU1=NUP42=LEO1=DAS2=GIR2=YBR096W=PSF1=KTR4=PMT2=SWD2=HPM1=NIF3=UTP18=PMT1=MTR2=ARO3=TRP4=	NUP159=CSL4=CAB3=RNA1=NUP1=BRE1=AFG2=RRB1=GUK1=YLR287C=SKI8=NUP100=RBG2=PLP2=NPL6=SOK2=CIA1=DML1=AGE2=KAE1=MEU1=NUP42=LEO1=DAS2=GIR2=PSF1=SWD2=HPM1=NIF3=UTP18=MTR2=ARO3=TRP4=	NUP159=CPR4=YBR096W=KTR4=PMT2=PMT1=	0.0221341	-0.00967059	-0.0240659	-0.176122	-0.0599048	-0.00266117	-0.112203	-0.0624779	0.0474842	0.00442724	-0.052844	-0.014161	-0.124003	-0.0393115	0.0281366	-0.00589415	-0.0318987	0.0226069	-0.0337363	-0.0561295	-0.0156934	0.0448516	0.0201553	0.0321543	0.0255313	-0.0089202	-0.0401443	-0.00352464	0.00841291	-0.0120615	0.0335178	-0.0180041	-0.00868086	0.00291637	0.0316397	0.056757	0.0432846	-0.0129057	0.0101237	-0.0161324	-0.0227909	0.0466338	-0.0217401	0.00526145	-0.00602442	0.0124332
URB1	URB1=MDN1=NUP170=POL5=RRP5=NOC2=TOM1=UTP10=RPA135=RAT1=NUP188=NUT1=RGR1=STH1=SGD1=THO2=UTP20=KRE33=UTP22=UTP21=NAN1=CTR9=PWP2=NUP133=TAF6=PRP43=UTP8=RIX1=NUP84=RSC9=NOP9=BRR2=URB2=MTR4=DBP6=DHR2=NUP120=UTP13=RSC3=NUP85=RPO31=HSH155=SEN1=ARP8=INO80=DIP2=	URB1=MDN1=NUP170=POL5=RRP5=NOC2=TOM1=UTP10=RPA135=RAT1=NUP188=NUT1=RGR1=STH1=SGD1=THO2=UTP20=KRE33=UTP22=UTP21=NAN1=CTR9=PWP2=NUP133=TAF6=PRP43=UTP8=RIX1=NUP84=RSC9=NOP9=BRR2=URB2=MTR4=DBP6=DHR2=NUP120=UTP13=RSC3=NUP85=RPO31=HSH155=SEN1=ARP8=INO80=DIP2=	URB1=	-0.144116	-0.128833	0.105686	0.0367846	-0.645375	0.147178	0.0743066	-0.0580735	0.0375395	-0.0555194	-0.146591	-0.128113	0.052666	0.21157	0.026262	-0.0400872	-0.0362554	-0.0365407	0.0643896	-0.103385	-0.0350948	-0.126049	-0.1584	0.0434679	0.0108933	-0.052326	0.0388472	0.0379922	-0.0296438	-0.127246	0.0985849	-0.132053	-0.00537665	0.0562026	0.107915	0.224613	0.033722	0.0521473	-0.0265899	0.0145355	-0.109941	0.143054	0.00273099	-0.0305366	-0.156043	0.0226954
RPM2	RPM2=CYT1=RSM19=MRPL8=MSS51=MRPL35=MTF2=SDH4=MRP20=ATP15=QCR8=QCR7=COX2=MRPL19=SDH2=ATP20=ATP4=MIR1=PET100=AIM22=INH1=COX5A=LIP2=MRPL4=RSM18=COX4=ATP3=MRPL37=MRPL17=RSM24=MRPL27=MRPL13=ATP7=RIP1=FMC1=MZM1=COX13=COX1=TIM11=MRPL50=MGP12=ATP19=QCR10=MRPL49=MRPS5=ATP17=SDH3=ATP5=ATP18=SDH1=MRPS18=COR1=	RPM2=CYT1=RSM19=MRPL8=MSS51=MRPL35=MTF2=SDH4=MRP20=ATP15=QCR8=QCR7=COX2=MRPL19=SDH2=ATP20=ATP4=MIR1=PET100=AIM22=INH1=COX5A=LIP2=MRPL4=RSM18=COX4=ATP3=MRPL37=MRPL17=RSM24=MRPL27=MRPL13=ATP7=RIP1=FMC1=MZM1=COX13=COX1=TIM11=MRPL50=MGP12=ATP19=QCR10=MRPL49=MRPS5=ATP17=SDH3=ATP5=ATP18=SDH1=MRPS18=COR1=	RPM2=	0.0149675	-0.00263063	0.00700047	-0.115487	0.170465	-0.161728	0.312726	0.555043	-0.0255839	0.054283	-0.0622998	-0.0452811	-0.103501	-0.0822436	-0.0654725	0.0953709	0.0688464	0.0421432	-0.0755532	0.00366758	0.0478083	0.122182	-0.0593255	-0.035256	0.373862	0.0106702	-0.287204	0.00953425	-0.0450789	0.0352483	-0.0780803	0.104673	-0.0429496	-0.0295743	-0.101802	-0.0270381	0.0440746	0.000746199	-0.00987806	-0.0498558	0.0217203	-0.0126758	-0.0606555	-0.0559198	-0.0280587	-0.0944157
MCT1	MCT1=YMC1=MRS3=NFU1=MCO8=	MCT1=YMC1=MRS3=NFU1=MCO8=	MCT1=	0.00121566	0.00922079	0.0572863	0.0411692	0.0300606	-0.0942497	-0.126035	0.381872	-0.0176788	-0.0073718	-0.245577	-0.0457237	-0.128455	-0.0227565	-0.0556758	-0.0881658	0.0171275	0.0772109	0.0198843	-0.0369606	-0.0418561	0.177301	0.0367597	-0.103879	-0.041466	-0.036856	-0.127774	0.0637292	0.027947	0.0652706	0.0224042	0.059031	-0.0242307	-0.0733259	-0.0430871	-0.0248822	0.0270281	-0.0184582	0.588071	0.122987	0.0252039	-0.0897249	-0.112213	-0.00461076	-0.0404812	-0.0189288
URA2	URA2=MET6=URA4=URA1=PHO5=DIP5=GLN1=YHM2=	URA2=MET6=URA4=URA1=PHO5=DIP5=GLN1=YHM2=	URA2=	0.0509604	-0.0151113	-0.0523619	-0.60282	-0.538374	-0.0601486	-0.176004	-0.254697	0.0523189	-0.0246945	-0.0448943	-0.0504733	-0.0490601	-0.320599	-0.0433666	-0.152745	-0.0502218	0.0209235	0.208106	0.139651	-0.173691	0.212417	0.0963598	0.0363823	-0.0100309	-0.0170451	0.299645	-0.00743471	0.0352375	-0.100869	0.0507488	-0.0259633	0.0615943	0.0592092	0.0364773	-0.0486711	0.087386	0.0277481	-0.011989	0.080959	0.0319618	0.0909079	0.00943709	0.00931891	0.405166	0.00272729
TOR2	TOR2=ARG7=MDR1=CHC1=LAA1=GEA2=BCH1=HRP1=TRS120=PGM1=SEC7=UBP2=MON2=UBP13=VPS13=SEC26=DNF2=FRE1=YVC1=RKR1=SEY1=VAC14=TOR1=	TOR2=MDR1=CHC1=LAA1=GEA2=BCH1=TRS120=PGM1=SEC7=UBP2=MON2=UBP13=VPS13=SEC26=DNF2=FRE1=YVC1=RKR1=SEY1=VAC14=TOR1=	TOR2=ARG7=HRP1=	-0.105919	0.0026829	0.0108941	0.146562	-0.499793	0.0260413	0.0754674	-0.11145	0.0181265	-0.00575479	0.17555	0.00849824	-0.267371	-0.0421383	-0.108553	0.0264612	-0.0344451	-0.185524	-0.0200151	0.058508	0.0336756	-0.123807	0.0283841	0.0821347	-0.00997184	-0.0599599	-0.193096	-0.0208039	0.0227959	0.0172785	0.00134204	-0.0205841	0.0819184	0.0527761	-0.0851645	-0.120884	0.0407101	0.053939	-0.391901	0.0490088	0.0530962	0.000356501	-0.0347725	0.0205579	-0.0268567	0.0244764
LYS1	LYS1=ARG7=HIS7=SAP190=LAA1=OLE1=MNN5=EMW1=GNP1=TRP5=INP53=MET13=LEU4=NIP1=UBP13=PRE9=RPL36A=SEC26=TRP3=LYS12=FRE1=PAN2=ITR2=RPS26B=CHA1=RTR1=PIB2=SEY1=WWM1=RIB5=TAT1=DOS2=GDA1=ALG8=LEA1=FCY2=ILV2=FAS1=CPA2=FKS1=THI6=MLP2=	LYS1=ARG7=HIS7=TRP5=MET13=LEU4=PRE9=TRP3=LYS12=RTR1=PIB2=WWM1=RIB5=DOS2=LEA1=ILV2=CPA2=THI6=MLP2=	LYS1=SAP190=LAA1=OLE1=MNN5=EMW1=GNP1=INP53=NIP1=UBP13=RPL36A=SEC26=FRE1=PAN2=ITR2=RPS26B=CHA1=SEY1=TAT1=GDA1=ALG8=FCY2=FAS1=FKS1=	-0.0645306	-0.0633969	0.0863174	-0.0927787	0.924318	0.0329697	-0.552375	-0.276025	0.00121777	0.0334775	-0.157529	-0.103068	0.303199	-0.205528	0.302323	0.0591926	0.015339	0.0353359	0.1817	-0.0233993	-0.139949	0.0896157	-0.0351954	0.042538	0.0561738	0.0539141	0.212736	0.0329167	-0.0176513	-0.120604	0.0368857	0.00231643	-0.0454304	-0.0310495	0.0306261	0.148446	-0.0145952	-0.0590003	0.446006	0.0075187	0.0263359	0.0667508	-0.0657557	-0.18541	0.0921154	0.139935
YTA7	YTA7=SPT6=PDC2=SPT7=HIR2=THO2=MSH6=MSH2=NUP133=VID22=SIN3=RSC3=ARP8=	YTA7=SPT6=PDC2=SPT7=HIR2=THO2=MSH6=MSH2=NUP133=VID22=SIN3=RSC3=ARP8=	YTA7=	-0.0598422	-0.027214	0.0949131	0.0260898	-0.0622689	0.0205287	0.14853	-0.0218622	-0.00115075	0.110216	-0.0239764	-0.0344701	0.25764	0.014271	-0.083556	0.00145747	-0.0381084	0.00576969	-0.0758294	-0.0375074	0.00532663	-0.163573	-0.0804413	0.0293159	0.00262181	-0.0297524	0.0230159	0.0135406	0.0332213	-0.0592842	0.027683	-0.0517918	0.0414538	0.0555383	0.07335	0.197747	-0.0111816	-0.0122108	-0.300668	0.0163066	-0.0308335	0.108072	-0.0134484	-0.0360519	0.0231904	-0.0877075
YLL032C	YLL032C=SKI3=NOG2=BUD22=GLR1=VAM6=SLU7=RPT5=SEC5=SAP190=LAA1=POB3=RCY1=RPT6=RPT3=NUP188=NMD5=CEX1=GEA2=NUP192=EMW1=TRL1=SLH1=MRS6=SET2=MIA40=YGR117C=STO1=RAV1=HCA4=MTR10=TYS1=TRM3=SDD3=SEC17=RTG3=HRP1=TRS120=GCD2=SEC39=BEM2=NRP1=GCD7=SEC7=TRM8=REG1=GTS1=APL5=UBP2=SCY1=COG4=MON2=VPS41=TSR1=KAP114=UBP13=SHP1=AIM21=SEC26=VPS54=MDM20=YNL193W=HAS1=HSF1=DOP1=RIC1=COF1=MET18=ECM25=SRP101=TRM732=HRT1=YNR…	YLL032C=SKI3=NOG2=BUD22=VAM6=SEC5=SAP190=LAA1=RCY1=NUP188=NMD5=CEX1=GEA2=NUP192=EMW1=TRL1=SLH1=MRS6=SET2=YGR117C=STO1=RAV1=HCA4=MTR10=TYS1=TRM3=SDD3=TRS120=GCD2=SEC39=BEM2=NRP1=GCD7=SEC7=TRM8=APL5=UBP2=SCY1=COG4=MON2=VPS41=TSR1=KAP114=UBP13=SEC26=VPS54=MDM20=YNL193W=HAS1=DOP1=RIC1=MET18=ECM25=SRP101=TRM732=YNR021W=PEP5=PEP3=URK1=LCB2=GLE1=VPS35=LOS1=RKR1=KAP104=PSE1=SEY1=MKT1=EMC4=APL6=CAF40=SXM1…	YLL032C=GLR1=SLU7=RPT5=POB3=RPT6=RPT3=MIA40=SEC17=RTG3=HRP1=REG1=GTS1=SHP1=AIM21=HSF1=COF1=HRT1=CRN1=GVP36=IVY1=VPS4=SCD6=NAB3=ATG16=YPL071C=YPL225W=FPR2=FMP52=RVB2=MCM4=SEC9=	-0.0898778	-0.0466348	-0.0781947	-0.00619026	-0.715994	-0.0228495	-0.072082	-0.0323335	0.0545823	0.0187659	-0.00738242	-0.000150691	-0.194538	0.0245903	-0.0554383	-0.0209721	-0.0444394	-0.0186344	0.0161922	0.020257	0.0154767	0.0304178	-0.00632025	0.111556	0.0367919	-0.0101309	-0.155381	0.00424271	0.0446611	0.00303815	-0.00957764	0.0171074	0.0773795	-0.00296851	0.0644315	0.0512726	0.0738909	0.025389	0.163022	-0.00909499	0.0334214	-0.0216742	-0.0520304	0.0341526	0.122933	-0.0208229
ARG7	ARG7=SKI3=RPL15A=RPL15B=NAT1=RPL3=GLN3=CHC1=VPS1=MFT1=PHO84=YBT1=CLU1=SEC21=SPO14=LAA1=KAP123=UFD2=APE2=LUC7=SEC63=OLE1=ARG4=RPS7B=XRN1=CEX1=COP1=GEA2=ERG20=NIT2=UBR1=RPL8A=GNP1=HOM3=MYO5=TFB3=RPL6B=IST2=HIT1=RAV1=MED1=YGL140C=ISA2=TRM3=TCB3=SWC5=HRP1=GCD2=INP53=RPN13=BEM2=PGM1=SEC7=PPH21=OXP1=APL5=UBP2=DST1=LEU4=FUI1=SSU72=MON2=KAP114=UBP13=NTR2=PRE9=VPS13=RPL36B=RPL32=SEC26=TAO3=CHO2=HSF1=DOP1=…	ARG7=GLN3=MFT1=LUC7=ARG4=NIT2=HOM3=TFB3=HIT1=MED1=ISA2=SWC5=HRP1=RPN13=PPH21=DST1=LEU4=SSU72=NTR2=PRE9=HSF1=MED4=RPO26=SNF7=PHO23=HAT2=LEO1=FYV8=NAP1=RTR1=PIB2=TAD3=DSS4=PRE8=NBP35=NBP2=VPS4=PRE10=RIB5=MPE1=SCJ1=TIM12=RIB2=EFM5=DOS2=ILV6=PRP46=MKS1=PML1=YGL117W=TAF10=RPB9=LEA1=HAT1=TAF3=IWR1=PSH1=PRE3=TAF12=RNA15=DEP1=VAM7=SMD3=AME1=RTG1=CKB2=NFU1=NUT2=BUR6=YML108W=SRN2=ACF4=ERV1=HIS2=ORT1=KXD1=P…	ARG7=SKI3=RPL15A=RPL15B=NAT1=RPL3=CHC1=VPS1=PHO84=YBT1=CLU1=SEC21=SPO14=LAA1=KAP123=UFD2=APE2=SEC63=OLE1=RPS7B=XRN1=CEX1=COP1=GEA2=ERG20=UBR1=RPL8A=GNP1=MYO5=RPL6B=IST2=RAV1=YGL140C=TRM3=TCB3=GCD2=INP53=BEM2=PGM1=SEC7=OXP1=APL5=UBP2=FUI1=MON2=KAP114=UBP13=VPS13=RPL36B=RPL32=SEC26=TAO3=CHO2=DOP1=SPF1=BUD2=DNF2=VAN1=FRE1=PEP3=ITR2=RPS26B=ADE13=RPS1B=LCB2=TMA108=VPS35=RKR1=SAH1=PMR1=SEY1=RPL25=SKI2=…	-0.0304562	-0.0665853	-0.00925176	-0.134691	1.65454	0.190168	-0.271335	0.203667	-0.00596523	0.0191154	-0.289688	-0.0654689	0.302609	-0.460315	0.313883	-0.0769393	-0.0869072	0.0457695	0.0104618	-0.123187	0.0546385	0.0616711	-0.0796367	0.130479	0.0118743	0.0163145	0.292136	-0.0627188	-0.0176712	-0.128463	0.0392785	-0.11589	-0.0967152	0.026359	0.0713374	0.0745461	-0.0127254	-0.00510028	1.16434	-0.0235653	-0.0529704	0.26134	-0.0439686	-0.0682805	0.0618606	0.105306
PUF4	PUF4=UBP1=GCN20=DBP2=TPA1=VTS1=AAH1=RLI1=ELP2=NRP1=SOF1=IPI3=PRT1=YBL081W=UBP10=UTP15=MAP1=PRS5=NOT3=SDO1=TRM82=MDE1=	PUF4=UBP1=GCN20=DBP2=TPA1=VTS1=AAH1=RLI1=ELP2=NRP1=SOF1=IPI3=PRT1=YBL081W=UBP10=UTP15=MAP1=PRS5=NOT3=SDO1=TRM82=MDE1=	PUF4=	-0.0259174	-0.0163053	-0.0271329	-0.36953	-0.513583	-0.0129003	-0.101139	0.195319	0.0302549	0.025317	-0.0301501	0.0107303	0.0261212	-0.0901344	0.0253309	-0.0493812	0.0256516	0.00169328	-0.0338961	0.00381685	0.00612071	0.0504595	0.0174085	-0.0138237	0.0497256	0.000466393	-0.0130801	-0.00325259	-0.0204965	0.0122657	0.0314069	0.00868093	-0.0103442	-0.0176292	0.00608894	-0.0287894	0.009785	-5.89677e-05	-0.0384868	0.0394246	0.047401	-0.0195636	-0.0434776	-0.00047318	-0.0117539	-3.63081e-05
SLA1	SLA1=MHP1=	SLA1=MHP1=	SLA1=	0.0066658	0.0231212	0.0806475	0.416893	0.187945	-0.0194324	0.0909987	0.207649	-0.0410941	-0.0158526	0.049497	0.0413184	-0.140245	-0.0800824	-0.122728	0.0213644	0.0177764	0.0377856	-0.0657608	-0.028254	0.0418192	-0.0643493	0.0231984	-0.0534957	-0.0540566	0.00693336	-0.0249787	0.00354847	-0.00507802	0.0723833	-0.0734673	-0.00357567	-0.00338204	-0.00431659	-0.0886548	-0.0885426	0.0048416	0.0197099	-0.240967	-0.0151955	0.0230956	-0.0298009	-0.0339669	0.0347899	-0.0231117	-0.022902
CSL4	CSL4=MHP1=RNA1=MFT1=CPR4=RPC37=BRE1=ARO7=SKI8=YNR029C=RBG2=PLP2=LEU9=PXP2=FAL1=RRP4=CIA1=IPI3=TAF8=SKI6=DML1=KAE1=STT3=MEU1=IMP4=RRP46=DAS2=FAP7=GIR2=SDO1=GIM4=SWD2=RMT2=RRP42=MTR3=HPM1=RPA34=PMT1=RPA14=PTM1=MTR2=RPC17=SQT1=NUP159=	CSL4=RNA1=MFT1=RPC37=BRE1=ARO7=SKI8=YNR029C=RBG2=PLP2=LEU9=PXP2=FAL1=RRP4=CIA1=IPI3=TAF8=SKI6=DML1=KAE1=MEU1=IMP4=RRP46=DAS2=FAP7=GIR2=SDO1=GIM4=SWD2=RMT2=RRP42=MTR3=HPM1=RPA34=RPA14=MTR2=RPC17=SQT1=NUP159=	CSL4=MHP1=CPR4=STT3=PMT1=PTM1=	0.0204233	0.0243257	-0.0174934	-0.0967902	-0.10321	0.030763	-0.135897	-0.0318975	-0.0370155	-0.0345906	-0.0189804	0.0519708	-0.0353288	0.090509	0.0296341	-0.145551	-0.0277078	0.0437389	-0.0178012	0.00455404	0.0239123	0.0914057	-0.0383364	-0.0286326	-0.000297012	-0.00353885	0.0287985	-0.00508053	0.0141858	0.00451154	0.0624137	0.00158176	-0.0698859	0.0151304	0.0584039	-0.0213568	0.0275538	0.0137453	0.357945	0.0532907	-0.0147532	-0.0222572	-0.00780691	-0.0656046	0.0292053	-0.00224142
ATG2	ATG2=MHP1=YMR027W=IST2=ARC35=YVC1=ALG11=PMT7=GUP1=PMT1=HYM1=ILV2=	ATG2=MHP1=YMR027W=IST2=ARC35=YVC1=ALG11=PMT7=GUP1=PMT1=HYM1=	ATG2=ILV2=	0.0713645	-0.0442374	0.0218872	0.177233	-0.249396	-0.0182418	-0.000956434	0.128065	0.0602	0.00346746	0.103977	-0.0280074	-0.154309	0.0120769	-0.0756	0.152891	-0.0454658	-0.0151836	-0.0916406	0.0337828	-0.0615921	-0.215121	0.042734	0.0371157	-0.0416897	0.0360208	-0.100759	-0.00741468	0.0423309	0.0173463	-0.0713496	0.0222564	0.0784742	0.0312035	-0.118977	-0.06214	-0.0533128	0.0206386	-0.0749061	-0.0233441	-0.0201555	-0.0234473	-0.0980099	0.0622478	-0.000434526	-0.125607
SKI3	SKI3=RPL15A=RPL15B=NAT1=NOG2=RPL3=SEC24=CHC1=VPS1=RPT5=PHO84=COG3=SEC5=SAP190=YBT1=CLU1=GIS2=SEC21=SPO14=LAA1=POB3=VBA4=KAP123=ARC1=UFD2=OLE1=RCY1=STT4=XRN1=RPT6=RPT3=YGR054W=SGM1=NMD5=CEX1=COP1=GEA2=GEA1=STM1=RPL8B=EMW1=TRL1=GNP1=SLH1=SET2=SRP68=MIA40=RPL6A=RPL6B=IST2=RLP7=RAV1=YSP2=MTR10=TYS1=TRM3=TCB3=GET4=TMA16=IGO1=SSM4=COG5=HRP1=TRS120=GCD2=SEC39=BEM2=PGM1=GCD7=SEC7=TRM8=REG1=NOP56=VAS1=PHO…	SKI3=RPL15A=RPL15B=NAT1=NOG2=RPL3=SEC24=CHC1=VPS1=PHO84=COG3=SEC5=SAP190=YBT1=CLU1=SEC21=SPO14=LAA1=VBA4=KAP123=ARC1=UFD2=OLE1=RCY1=STT4=XRN1=YGR054W=NMD5=CEX1=COP1=GEA2=GEA1=STM1=RPL8B=EMW1=TRL1=GNP1=SLH1=SET2=SRP68=RPL6A=RPL6B=IST2=RLP7=RAV1=YSP2=MTR10=TYS1=TRM3=TCB3=GET4=TMA16=SSM4=COG5=TRS120=GCD2=SEC39=BEM2=PGM1=GCD7=SEC7=TRM8=NOP56=VAS1=PHO90=APL5=UBP2=FUI1=SCY1=COG4=YCK2=IRA2=MON2=VPS41=LC…	SKI3=RPT5=GIS2=POB3=RPT6=RPT3=SGM1=MIA40=IGO1=HRP1=REG1=PUP2=AIM21=PRE9=HSF1=HRT1=FYV8=GVP36=IVY1=RTR1=PIB2=NCE103=PRE10=RIB5=SCJ1=MDJ1=SNX4=DOS2=RPB9=MRP8=NPC2=YBR085C-A=VAM7=TWF1=ROT1=PNP1=CPA2=RVB2=ARG7=	-0.0363418	0.00758347	-0.0272338	-0.0657422	-0.438525	-0.0175234	-0.0127192	-0.0132173	0.0258934	0.00191376	0.0244862	-0.00106338	-0.23587	-0.0614657	-0.0445694	-0.0235171	-0.0106921	0.105345	-0.0486261	0.0367924	-0.00913452	-0.0430521	0.0301233	-0.0105501	0.0225409	0.0060266	-0.221458	0.00152376	0.0428402	0.034974	0.03248	0.0754335	0.0893054	0.05235	-0.0618188	-0.115912	0.0534648	0.00476721	-0.016167	0.0118715	0.0182731	-0.0454977	0.0158411	0.0269224	0.0295912	0.00987146
ALO1	ALO1=RPL15B=GLN3=CHC1=VPS1=SEC21=COP1=RPL8A=IST2=SEC61=SND3=SEC7=VAS1=NPL6=SEC26=TAO3=SPF1=AGE2=SLC1=STT3=PHO23=LEO1=NAP1=GLE2=SRO7=PMR1=AIM6=CDC1=PMT2=PMT3=GDA1=CDS1=TAF10=SWD2=HOC1=SAC1=TAF12=ALE1=NIF3=RNA15=ILM1=LGE1=PMT1=ERJ5=YML108W=ACF4=GCV3=PAF1=MNN2=YDR239C=MYO2=	ALO1=RPL15B=CHC1=VPS1=SEC21=COP1=RPL8A=IST2=SEC61=SND3=SEC7=VAS1=SEC26=TAO3=SPF1=SLC1=STT3=SRO7=PMR1=CDC1=PMT2=PMT3=GDA1=CDS1=HOC1=SAC1=ALE1=ILM1=PMT1=ERJ5=MNN2=MYO2=	ALO1=GLN3=NPL6=AGE2=PHO23=LEO1=NAP1=GLE2=AIM6=TAF10=SWD2=TAF12=NIF3=RNA15=LGE1=YML108W=ACF4=GCV3=PAF1=YDR239C=	-0.0400496	0.0177043	-0.00566323	-0.00124316	-0.168632	0.00619319	0.0512893	0.0746847	0.0117932	-0.0272652	0.0443979	-0.0390506	0.0871442	-0.0569941	-0.0640888	0.0629842	-0.0470799	0.0024692	-0.0736733	-0.00717579	0.00495052	0.0138042	0.037445	0.055166	-0.0145848	-0.00893781	-0.118836	0.00483235	-0.00723536	0.0162967	-0.0143364	0.0065118	0.0461201	0.028568	-0.0383881	-0.0493959	0.0323494	0.0105234	-0.00768835	-0.0269885	0.0136882	-0.047972	-0.00267694	0.0484283	0.0829615	0.00444278
RPL15A	RPL15A=RPL15B=NAT1=PDC2=RPL3=GLN3=CHC1=VPS1=RAD52=RPS3=TIF4631=PHO84=SEC5=CLU1=GIS2=SEC21=LAA1=POB3=ARC1=UFD2=VAC7=OLE1=HPT1=RPS7B=STT4=CDC60=RPL5=XRN1=RPT6=RPT3=CLP1=YGR054W=CEX1=COP1=SNF5=GEA2=STM1=NIT2=SCL1=CNM67=RPL16A=RPL8A=RPL8B=EMW1=GNP1=SRP68=RPL6A=RPL6B=IST2=RLP7=SCP160=MES1=YRA2=SLX9=YSP2=HAL5=DDI1=TYS1=RPP0=TRM3=PFY1=TCO89=TMA16=IGO1=SWC5=DMA2=GCD2=RPN13=BEM2=PGM1=SEC7=PPH21=NOP58=NOP5…	RPL15A=RPL15B=NAT1=RPL3=CHC1=VPS1=RPS3=TIF4631=PHO84=SEC5=CLU1=SEC21=LAA1=ARC1=UFD2=OLE1=HPT1=RPS7B=STT4=CDC60=RPL5=XRN1=YGR054W=CEX1=COP1=GEA2=STM1=RPL16A=RPL8A=RPL8B=EMW1=GNP1=SRP68=RPL6A=RPL6B=IST2=RLP7=SCP160=MES1=YRA2=SLX9=YSP2=TYS1=RPP0=TRM3=TMA16=GCD2=BEM2=PGM1=SEC7=NOP58=NOP56=VAS1=PHO90=APL5=FUI1=YCK2=MON2=LCB4=TSR1=NIP1=NSA2=RPL36A=RPL36B=RPL32=TEF4=SEC26=TAO3=YBL028C=DOP1=ELO3=RPL26A=A…	RPL15A=PDC2=GLN3=RAD52=GIS2=POB3=VAC7=RPT6=RPT3=CLP1=SNF5=NIT2=SCL1=CNM67=HAL5=DDI1=PFY1=TCO89=IGO1=SWC5=DMA2=RPN13=PPH21=GTS1=PUP3=PUP2=TUB4=AIM21=RPN9=PRE9=VPS24=HPR1=HSF1=PRE6=HAT2=FYV8=RTR1=PIB2=NCE103=PRE8=PRE10=YER010C=UME1=CDC55=ECM38=RIB5=NPL4=MPE1=RPD3=SCJ1=HUA1=SNX4=AIM6=DOS2=LEA1=NPC2=NUF2=PSH1=GID8=PRE3=TAF12=DEP1=VAM7=TWF1=CDC11=ACF4=ERV1=YGR201C=SWD1=KXD1=PRP4=ROT1=SNU71=PNP1=PAN6=C…	-0.0242342	-0.00534659	-0.0266472	-0.497777	-1.09701	0.0320666	-0.0914592	0.106235	-0.0950847	0.00260708	0.151142	0.111765	-0.530689	-0.101556	0.0148817	-0.149619	-0.0701326	0.0111496	-0.0750366	0.109001	0.51153	0.273781	-0.00789488	-0.0962682	0.00752558	0.00608985	-0.356738	0.0516763	0.0238011	0.284666	-0.0307773	0.204032	0.0563761	-0.0289599	-0.222225	-0.340691	0.019954	0.00202052	-0.256987	-0.0183653	-0.0209149	-0.169836	0.572074	0.072271	0.00787197	0.39402
SEC18	SEC18=SIR4=SEC1=BCH1=YVC1=GRH1=PMT7=SLY41=NRD1=KTR3=ERG12=LUG1=SHE4=YLR036C=YGK3=	SEC18=SEC1=BCH1=YVC1=GRH1=PMT7=SLY41=KTR3=ERG12=LUG1=SHE4=YLR036C=YGK3=	SEC18=SIR4=NRD1=	-0.0295141	-0.0104567	0.0338288	0.314694	-0.227883	0.0530736	0.0177475	-0.0148529	-0.0216074	-0.0390016	-0.00682559	0.0117555	-0.635287	-0.110282	-0.0312652	0.0140074	-0.039424	-0.0202895	0.0364275	-0.0310469	0.00100152	-0.107068	0.0429089	0.038619	-0.0354962	-0.00269198	0.0156482	-0.0208512	-0.00910498	0.00356955	-0.0582001	-0.00195221	0.0244458	0.0350255	-0.00146014	-0.0197252	0.0191298	0.026391	-0.01669	0.0214741	0.0218939	0.00499315	-0.0224848	0.0309735	-0.0255635	-0.033903
ARG82	ARG82=NAT1=RAD52=DDI1=FUI1=PRE8=NPL4=RUP1=YAP7=LYP1=	ARG82=RAD52=DDI1=PRE8=NPL4=RUP1=	ARG82=NAT1=FUI1=YAP7=LYP1=	-0.212828	-0.0752687	-0.00785463	0.197589	0.202305	-0.0277851	-0.00684454	0.0562458	0.0516494	-0.0271068	0.0748118	-0.0757285	0.775352	-0.130041	-0.0881295	0.119444	-0.0397753	0.0311189	-0.0574592	-0.0559805	-0.0100565	-0.181409	0.0536349	0.0104008	0.0215506	0.0179338	0.259487	0.0246692	-0.0534894	0.228385	0.0841811	-0.00509938	-0.0192501	0.0646713	0.0229408	-0.0514634	-0.0505351	0.0391462	0.372532	0.0501069	-0.0741063	0.11161	-0.0102575	0.025271	0.0802627	-0.00136828
SDA1	SDA1=NAT1=RPT5=CAF120=RPS7B=GEA1=TRM1=MIA40=HCA4=BCH1=TRM3=RKI1=MAK5=SEC39=DSL1=PGM1=NOP14=FUI1=TSR1=PLN1=RPL36A=PRP43=HAS1=ECM32=SAP185=FRE1=RIO1=GCD10=RKR1=PRE8=MDJ1=SNX4=KTR3=ELP3=GDT1=GDA1=UBX5=YAP7=NOP7=TWF1=RRP8=SUT1=PXR1=	SDA1=NAT1=CAF120=RPS7B=GEA1=TRM1=HCA4=BCH1=TRM3=RKI1=MAK5=SEC39=DSL1=PGM1=NOP14=FUI1=TSR1=RPL36A=PRP43=HAS1=ECM32=SAP185=FRE1=RIO1=GCD10=RKR1=KTR3=ELP3=GDT1=GDA1=YAP7=NOP7=RRP8=SUT1=PXR1=	SDA1=RPT5=MIA40=PLN1=PRE8=MDJ1=SNX4=UBX5=TWF1=	-0.0902138	0.000687864	0.0863174	-0.105205	-0.476558	0.129104	0.0179793	-0.172685	0.0554955	-0.0547145	-0.0387728	-0.0504217	-0.852771	0.125612	0.0226962	-0.127359	-0.0618362	-0.106941	-0.0185796	0.0136931	0.0284918	0.0615484	-0.00330235	-0.0113705	0.0284058	-0.0808167	-0.188298	0.090198	0.0305193	-0.0763637	0.117658	-0.0583374	0.00655769	0.027936	0.0427069	0.0701459	0.0269898	0.0491295	-0.43536	0.107997	-0.0615086	-0.0595947	0.0319339	-0.0382148	0.0268855	0.00977101
RPL15B	RPL15B=NAT1=PDC2=RPL3=GLN3=CHC1=VPS1=RPS3=TIF4632=GIS2=SEC21=POB3=UFD2=BFR1=OLE1=RPL5=RPT6=RPT3=CLP1=YGR054W=CEX1=COP1=NUP49=GEA2=ERG20=STM1=RPL8A=MYO3=RPL6A=RPL6B=IST2=MED1=TYS1=IGO1=SWC5=DMA2=HRP1=YRB30=GCD2=SEC7=PPH21=VAS1=APL5=FUI1=MON2=TUB4=RPN9=VPS24=RPL36B=RPL32=TEF4=SEC26=HPR1=TAO3=BUD6=STE24=AGE2=PRE6=ABP140=SRP101=GAL83=PHO23=UBA2=HAT2=LEO1=AQR1=FYV8=RPS1B=NAP1=GLE2=LCB2=RPL24B=SRO7=SUB…	RPL15B=NAT1=RPL3=CHC1=VPS1=RPS3=TIF4632=SEC21=UFD2=BFR1=OLE1=RPL5=YGR054W=CEX1=COP1=GEA2=ERG20=STM1=RPL8A=MYO3=RPL6A=RPL6B=IST2=TYS1=GCD2=SEC7=VAS1=APL5=FUI1=MON2=RPL36B=RPL32=TEF4=SEC26=TAO3=STE24=ABP140=SRP101=AQR1=RPS1B=LCB2=RPL24B=SRO7=SUB1=SAH1=PMR1=RPL10=MKT1=RPL25=RPS31=RPS13=GDA1=CDS1=DIP5=EPS1=ALE1=PMT1=ALB1=ERJ5=LYP1=RPL38=RPL37A=RPL37B=RPL22A=RPL22B=RPL33B=RPL39=RPL28=RPL7A=RPL7B=MYO2=…	RPL15B=PDC2=GLN3=GIS2=POB3=RPT6=RPT3=CLP1=NUP49=MED1=IGO1=SWC5=DMA2=HRP1=YRB30=PPH21=TUB4=RPN9=VPS24=HPR1=BUD6=AGE2=PRE6=GAL83=PHO23=UBA2=HAT2=LEO1=FYV8=NAP1=GLE2=PRE8=UME1=CDC55=ECM38=RPD3=PFS2=EFM5=AIM6=PSH1=PRE3=TAF12=RNA15=DEP1=VAM7=GCN5=ACF4=ERV1=SWD1=SNU71=PNP1=CPA2=ARG7=	-0.011469	-0.0983025	-0.0325254	0.025386	-0.500584	-0.0118414	-0.135992	0.0693109	-0.0414801	0.0101033	0.177881	-0.012088	-0.525828	0.233581	0.152808	-0.0314861	-0.0908281	-0.00957821	-0.000761521	0.143761	0.00237978	-0.08164	-0.0509888	-0.0832536	-0.00988802	-0.0119827	-0.361824	0.00160761	0.0383012	0.0670198	-0.0865481	0.183591	0.0813998	-0.00290217	-0.255505	-0.424008	0.0242189	0.00833874	-0.00583197	-0.0260616	0.0226231	-0.119264	0.0374419	0.112659	-0.00994581	0.0394612
CYC8	CYC8=PDC2=CDC60=SPT7=CTK1=SNF2=YJU3=HAL5=SWI6=MCM2=THS1=RPN9=TEF4=HPR1=SIN3=PTP1=CDC11=SWD1=RPF2=	CYC8=PDC2=SPT7=CTK1=SNF2=YJU3=HAL5=SWI6=MCM2=RPN9=HPR1=SIN3=PTP1=CDC11=SWD1=	CYC8=CDC60=THS1=TEF4=RPF2=	-0.0185923	-0.0132554	-0.0529718	0.359698	0.0739462	-0.0426416	-0.0129813	0.27113	0.0279324	-0.00852407	-0.0918218	-0.0370402	0.356778	-0.138115	-0.146654	-0.0677629	0.00367032	0.0045942	0.0348656	-0.0991366	0.028802	-0.328504	-0.0963611	-0.0244125	0.0201808	-0.00996803	0.109982	0.0381428	0.00878656	-0.0607913	0.0459703	-0.0660927	-0.0116319	0.0442102	0.0434201	0.191372	0.0267112	0.0419435	0.0288066	-0.00346716	-0.0837209	0.0975606	-0.0408629	-0.0307097	-0.0695569	-0.192083
MCM6	MCM6=PDC2=SWI6=HPR1=UBA2=UME1=RPD3=NUP145=	MCM6=PDC2=SWI6=HPR1=UBA2=UME1=RPD3=NUP145=	MCM6=	-0.051339	-0.00858803	-0.000357617	-0.138142	0.0281796	-0.0291986	-0.0720417	0.130695	0.00307799	0.0339092	0.00615012	-0.0467433	0.132681	0.000239128	-0.0491969	-0.0147665	-0.00823515	0.00130247	-0.0229729	-0.0230668	-0.00725797	-0.116646	-0.0317348	-0.0719489	0.0561899	0.00429101	0.0238177	0.0320554	0.0582517	-0.0541107	0.082048	-0.0405438	0.0592832	0.0526506	0.0230552	0.189246	0.0461965	-0.028636	0.0716548	0.0130594	0.0221169	0.00592036	-0.0306261	-0.0416215	-0.0599269	-0.0146081
RNR1	RNR1=NOG2=NOB1=EMW1=TRL1=SEC17=NIC96=NIP1=COF1=DBP7=CHA1=INA1=FCY2=RAX1=	RNR1=NOG2=NOB1=EMW1=TRL1=NIC96=NIP1=DBP7=CHA1=INA1=FCY2=RAX1=	RNR1=SEC17=COF1=	-0.031157	0.0131431	-0.0777934	-0.391399	-0.987192	0.0077601	-0.00707978	0.37406	0.025186	0.0421849	-0.120455	-0.0365954	-0.238516	-0.122898	-0.0451457	0.839172	-0.038375	-0.0119869	-0.0959675	-0.0367105	0.0401384	-0.131569	0.0480478	-0.104174	0.0404522	0.00548435	-0.262019	0.0156044	0.0735351	0.0442109	-0.00696412	0.00464482	0.0794542	0.062815	0.299946	-0.0470718	0.0587994	0.0106042	0.0185889	-0.00589561	0.00505104	-0.0494657	0.0126398	0.0403407	-0.0147146	-0.0106091
NAT1	NAT1=NOG2=RPL3=CHC1=VPS1=RAD52=SEC1=RPS3=RNH202=PHO84=ILS1=SEC5=CLU1=GIS2=LAA1=POB3=VPS5=ARC1=UFD2=VAC7=SSQ1=OLE1=RPS7B=STT4=CDC60=ADE17=RPL5=XRN1=RPT6=RPT3=RPT4=YGR054W=SGM1=CEX1=COP1=GEA2=GDS1=STM1=SCL1=BRX1=RPL8A=RPL8B=NOP13=EMW1=GNP1=LSC1=SNZ1=SET2=SRP68=ADE1=MIA40=RPL6A=RPL6B=RLP7=MES1=SPP41=SLX9=YSP2=HAL5=DDI1=TYS1=RPP0=TRM3=PFY1=TCB3=TMA16=IGO1=SWC5=HRP1=GCD2=SEC39=RPN13=BEM2=PGM1=SEC7=TRM…	NAT1=NOG2=RPL3=CHC1=VPS1=SEC1=RPS3=RNH202=PHO84=ILS1=SEC5=CLU1=LAA1=ARC1=UFD2=OLE1=RPS7B=STT4=CDC60=ADE17=RPL5=XRN1=YGR054W=CEX1=COP1=GEA2=GDS1=STM1=BRX1=RPL8A=RPL8B=NOP13=EMW1=GNP1=SET2=SRP68=ADE1=RPL6A=RPL6B=RLP7=MES1=SPP41=SLX9=YSP2=TYS1=RPP0=TRM3=TCB3=TMA16=GCD2=SEC39=BEM2=PGM1=SEC7=TRM8=NOP56=VAS1=PHO90=APL5=FUI1=COG4=YCK2=MON2=LCB4=TSR1=NIP1=SFH5=NSA2=RPL36A=RPL36B=RPL32=TEF4=SEC26=URA7=TAO…	NAT1=RAD52=GIS2=POB3=VPS5=VAC7=SSQ1=RPT6=RPT3=RPT4=SGM1=SCL1=LSC1=SNZ1=MIA40=HAL5=DDI1=PFY1=IGO1=SWC5=HRP1=RPN13=REG1=PUP3=PUP2=AIM21=RPN9=PRE9=LYS12=PRE6=RPN11=FYV8=GVP36=MHO1=MSO1=PRE8=NBP2=PRE10=UME1=CDC55=RIB5=NPL4=MPE1=RPD3=SCJ1=MDJ1=SNX4=DOS2=MRP8=NPC2=PRE3=TAF12=VAM7=TWF1=CDC11=SWD1=ROT1=PNP1=CPA2=ARG82=ARG7=	-0.0293289	0.0148102	-0.0195869	-0.0986846	-0.364944	0.000317762	-0.0516555	-0.174149	0.00106047	-0.0156506	0.0521546	-0.00352409	-0.497567	0.0489123	-0.0186183	-0.0108556	-0.0137132	-0.00304299	-0.00262634	0.0058301	0.00381592	0.091535	0.0218683	-0.0553711	-0.000573373	0.00164367	-0.193601	0.0235055	0.034911	0.0468762	0.0229774	0.0453036	0.0633059	0.014288	-0.0239352	-0.179844	-0.0130642	0.0265645	-0.221813	0.0429634	0.0349203	-0.0188635	0.0101537	0.00551667	-0.0234987	0.0469657
GYP5	GYP5=SEC16=ADE16=MSS116=NVJ2=YPL191C=YPL245W=DPM1=	GYP5=SEC16=ADE16=NVJ2=YPL191C=DPM1=	GYP5=MSS116=YPL245W=	0.0190121	-0.0132185	0.036198	-0.00664832	0.49402	0.0257978	-0.0325761	-0.230467	-0.00073113	0.0195957	0.0392967	-0.0242573	-0.390116	0.0175193	-0.00186493	0.0397127	-0.00247095	-0.00334215	-0.0284738	-0.00922066	-0.0151441	-0.0389592	0.0288535	0.0440394	-0.0175501	0.031974	-0.131187	-0.00288618	0.00196754	0.00272306	-0.0390991	0.0235921	0.0473376	0.00355892	-0.0185742	-0.00156835	-0.00469145	-0.00419294	-0.0276582	-0.00824971	0.00458194	-0.100009	-0.0439778	0.0054556	0.0103263	-0.0306287
RPS15	RPS15=RPL3=RPS3=RPP0=RPL26B=RPS29B=RPS20=RPS12=RPL31A=RPL33A=	RPS15=RPL3=RPS3=RPP0=RPL26B=RPS29B=RPS20=RPS12=RPL31A=RPL33A=	RPS15=	0.100461	0.00739958	0.114336	-0.391835	-0.0487366	0.109245	0.0645877	0.00746358	0.00845427	0.101996	0.138419	0.153242	-0.143164	-0.0317916	0.0478713	-0.0242664	0.0403997	0.0452972	-0.13147	-0.0360727	0.185884	0.0385885	0.0640028	-0.0597772	-0.120691	-0.156351	0.0616602	0.00784809	0.0633838	0.111503	0.067553	-0.0242253	-0.0746256	-0.0374866	0.0200835	0.0199257	-0.0823936	0.0387368	-0.144951	-0.061296	-0.105831	0.0701358	0.404267	0.0181926	-0.252961	0.0928364
VPS27	VPS27=RNA1=LUC7=MOB1=HNT2=TCO89=UBX7=EPO1=PBA1=GDT1=CDS1=YPD1=TAF12=VFA1=PEP7=EDC3=SMD3=YOR131C=ACF4=CDC28=	VPS27=RNA1=LUC7=MOB1=HNT2=TCO89=UBX7=EPO1=PBA1=YPD1=TAF12=VFA1=PEP7=EDC3=SMD3=YOR131C=ACF4=CDC28=	VPS27=GDT1=CDS1=	0.046408	0.0121534	-0.029523	0.100257	0.155628	-0.0557245	-0.0611787	0.0122067	-0.00716607	0.00199791	-0.0272176	-0.0163477	0.0550902	-0.0202896	0.00416439	0.0592502	-0.0227818	0.0140449	-0.0275713	-0.04557	0.00366919	-0.00279966	0.00298343	0.00155107	-0.0185359	-0.00455852	-0.0131065	-0.0128412	-0.0587732	0.0129665	-0.0480519	-0.0363393	-0.0225779	0.0038674	-0.038355	-0.04331	-0.0329398	0.0232766	0.123957	0.0292212	-0.00858998	-0.0368146	-0.0293716	0.00997554	-0.0115191	-0.0129897
NOG2	NOG2=BUD22=NAS6=DBP9=RPT5=TIF4631=PHO84=SEC5=NCS6=NUG1=SAP190=LAA1=VBA4=NEW1=ARC1=RPG1=DRS1=COA6=HPT1=RPS7B=STT4=DPH2=RPT3=MNN5=YGR054W=SGM1=NMD5=NOB1=STM1=BRX1=DPH1=RPL8B=NOP13=MPP10=EMW1=TRL1=GNP1=SLH1=TRM1=SNZ1=UTP7=CTF4=MRS6=SET2=MIA40=RPL6A=RLP7=ECM4=MES1=HCA4=SLX9=ENP1=AAH1=RLI1=PNO1=MTR10=YJL068C=TRM3=ARX1=SDD3=YMR315W=SEC17=RKI1=RAS1=MAK5=SYO1=GCD2=ENP2=GCD6=RET1=BEM2=NRP1=GCD7=TRM8=REG1=…	NOG2=BUD22=DBP9=TIF4631=PHO84=SEC5=NCS6=NUG1=SAP190=LAA1=VBA4=NEW1=ARC1=RPG1=DRS1=HPT1=RPS7B=STT4=DPH2=MNN5=YGR054W=NMD5=NOB1=STM1=BRX1=DPH1=RPL8B=NOP13=MPP10=EMW1=TRL1=GNP1=SLH1=TRM1=UTP7=MRS6=SET2=RPL6A=RLP7=MES1=HCA4=SLX9=ENP1=AAH1=RLI1=PNO1=MTR10=TRM3=ARX1=SDD3=RKI1=RAS1=MAK5=SYO1=GCD2=ENP2=GCD6=RET1=BEM2=NRP1=GCD7=TRM8=SOF1=RPA49=NOP58=NOP56=PHO90=RBG1=APL5=VPH1=FUI1=SCY1=PPT1=COG4=YCK2=TYW3…	NOG2=NAS6=RPT5=COA6=RPT3=SGM1=SNZ1=CTF4=MIA40=ECM4=YJL068C=YMR315W=SEC17=REG1=GTS1=SHP1=AIM21=PLN1=IMA1=HSF1=COF1=LYS12=CLC1=AZF1=OST1=PEP4=GVP36=RTR1=PIB2=TIP41=RDL1=PRC1=SCD6=MDJ1=SNX4=TFC7=YOR289W=CUE5=MRP8=NPC2=ETR1=YBR085C-A=SBA1=ATX1=AIM41=TWF1=YPL071C=SNX3=YGL242C=YBR137W=YPL225W=YHR138C=YNL208W=PIN3=FPR2=LTP1=ATG8=FMP52=CDC48=THI6=SEC9=	-0.0622507	0.00830482	-0.0552698	-0.395717	-0.814273	0.0432123	0.0250068	0.0445746	0.0187109	0.0114397	0.0512122	0.0067553	-0.303024	0.0301192	-0.0314514	-0.158463	-0.0671024	-0.0342865	0.0122607	0.0910583	-0.00291868	0.11793	-0.00235094	-0.0365922	0.0756409	0.0130857	-0.272365	0.0350619	0.032981	0.0258531	0.0856367	0.0579346	0.0410818	0.00838262	0.0137004	-0.105791	0.0102014	0.0178138	-0.0740101	0.0876093	0.00570339	-0.11653	-0.00438221	0.00462166	0.00998882	0.0276669
CYT1	CYT1=PRP5=NDE1=MRPL3=RSM19=AFG3=ATP16=MEF2=MRPL8=MSS51=MRPL35=MRPL36=MSC6=KGD1=SDH4=MRP20=ATP15=QCR8=ATP2=MRPL10=QCR7=ATP1=COX2=RCF1=MRPL19=MRPS9=NAM9=SDH2=MIC60=ATP20=ATP4=MIR1=RSM28=NDI1=AIM22=INH1=COX5A=MIC26=TIM21=MSY1=AFG1=MRPL4=RSM18=COX4=MRPL20=MRPL24=ATP3=MIC19=MDH1=QCR2=YMR31=RSM24=MRPL27=MRPS17=TUF1=ATP7=RIP1=FMC1=MRPL22=FYV4=COX13=COX1=TIM11=MRP21=MRPL9=COX15=PET9=MRPL50=MGP12=MRP51=AT…	CYT1=PRP5=NDE1=MRPL3=RSM19=AFG3=ATP16=MEF2=MRPL8=MSS51=MRPL35=MRPL36=MSC6=KGD1=SDH4=MRP20=ATP15=QCR8=ATP2=MRPL10=QCR7=ATP1=COX2=RCF1=MRPL19=MRPS9=NAM9=SDH2=MIC60=ATP20=ATP4=MIR1=RSM28=NDI1=AIM22=INH1=COX5A=MIC26=TIM21=MSY1=AFG1=MRPL4=RSM18=COX4=MRPL20=MRPL24=ATP3=MIC19=MDH1=QCR2=YMR31=RSM24=MRPL27=MRPS17=TUF1=ATP7=RIP1=FMC1=MRPL22=FYV4=COX13=COX1=TIM11=MRP21=MRPL9=COX15=PET9=MRPL50=MGP12=MRP51=AT…	CYT1=	0.144655	-0.0597105	-0.164392	-0.215849	0.267606	-0.385595	0.797976	1.23578	-0.0913983	-0.00169965	-0.409564	-0.0876811	0.089351	-0.201703	-0.520077	0.0586508	0.0479789	-0.00335496	-0.101179	0.0612524	0.024106	0.0735917	-0.117749	0.192705	0.0674202	0.0130559	-0.20741	0.00549988	0.0466547	0.0814531	0.0619489	0.144346	0.0641495	-0.116392	-0.118895	-0.00359561	-0.0367658	0.0494622	-0.345001	-0.0998684	-0.0810862	0.057689	-0.16277	0.085281	-0.0152748	-0.198456
IML2	IML2=MDR1=CHC1=VPS1=VAM6=SAP190=KRE2=SEC21=SPO14=LAA1=UFD2=APE2=COP1=GEA2=NEO1=PDR5=ERG20=UBR1=MYO5=ALG2=BCH1=HRP1=INP53=PGM1=SEC7=UBP2=DST1=MON2=UBP13=SHP1=VPS13=ARC35=SEC26=SUP45=CHO2=TFB5=DOP1=MED4=RPO26=YVC1=PEP5=PEP3=CKI1=ACS2=LCB2=COG8=RSA1=SAH1=SEY1=VPS4=AMD1=CDC1=ILV6=NAB3=TAF10=TAF3=EPS1=GNT1=RNA15=POS5=TIF6=RTG1=ERV1=ORT1=ERG3=YPL225W=LCB1=VAC14=MYO2=MCM4=SLA2=	IML2=MDR1=CHC1=VPS1=VAM6=SAP190=KRE2=SEC21=SPO14=LAA1=UFD2=APE2=COP1=GEA2=NEO1=PDR5=ERG20=UBR1=MYO5=ALG2=BCH1=INP53=PGM1=SEC7=UBP2=MON2=UBP13=VPS13=ARC35=SEC26=CHO2=DOP1=YVC1=PEP5=PEP3=CKI1=ACS2=LCB2=COG8=SAH1=SEY1=AMD1=CDC1=EPS1=GNT1=ERG3=LCB1=VAC14=MYO2=SLA2=	IML2=HRP1=DST1=SHP1=SUP45=TFB5=MED4=RPO26=RSA1=VPS4=ILV6=NAB3=TAF10=TAF3=RNA15=POS5=TIF6=RTG1=ERV1=ORT1=YPL225W=MCM4=	-0.0058752	-0.020349	-0.0830597	-0.198315	-1.07825	0.140331	0.0502544	-0.183145	-0.0173239	0.0367419	0.0375632	-0.0494143	-0.205987	-0.265545	0.184095	0.202511	-0.0506171	0.0751315	0.00355814	0.0200933	-0.0121083	-0.147759	0.124183	0.0684197	0.0365106	0.0802945	-0.0759346	-0.033284	0.0249586	-0.110273	-0.0804619	-0.0157619	0.0714468	0.0939008	-0.115669	-0.0775228	0.0800558	0.0374242	-0.284639	-0.117067	-0.0419153	0.00685179	-0.0375062	0.0300087	0.0185065	-0.0754226
HXT3	HXT3=SFB2=ERG25=MMF1=MNT2=	HXT3=SFB2=ERG25=MMF1=MNT2=	HXT3=	-0.0783143	-0.0239221	-0.133399	-0.44555	-0.060561	0.0716211	-0.39028	-0.697281	-0.0198929	0.0110019	0.178111	0.0572454	-0.866134	-0.452698	0.0711119	-0.0283197	-0.00740895	0.0747781	0.0509776	0.170313	0.101185	0.0174723	0.0815713	-0.0013559	0.0636297	0.0398042	-0.0626183	-0.0559976	0.0247813	-0.0394804	0.00905273	0.00633563	0.0503225	0.0701495	-0.0131237	-0.328769	0.105756	0.0332173	-0.0326826	0.0212038	0.0221568	0.143037	-0.000133819	-0.0168579	0.183321	-0.0283942
MNN11	MNN11=SEC24=SEC21=SEC63=MNN5=EMW1=STO1=TRM3=VAS1=SEC26=ELO3=MET18=PAN2=TMN3=LCB2=SAH1=SEY1=CDC1=CUE5=GDT1=GDA1=MNN10=HOC1=OPT1=RAX1=	MNN11=SEC24=SEC21=SEC63=MNN5=EMW1=STO1=TRM3=VAS1=SEC26=ELO3=MET18=PAN2=TMN3=LCB2=SAH1=SEY1=CDC1=GDT1=GDA1=MNN10=HOC1=OPT1=RAX1=	MNN11=CUE5=	-0.0319983	-0.0254226	-0.0204063	-0.0775418	-0.292506	0.0951082	-0.0242635	0.196894	0.0701683	-0.00092884	0.0211768	-0.0386115	-0.0922042	-0.108813	-0.0404346	0.0457468	-0.0380563	0.032025	-0.0219363	0.022955	0.0588966	0.0126625	0.0544234	0.0147907	0.00764092	-0.00113355	-0.149875	-0.0188456	-0.0183795	-0.0112033	0.0104315	0.0101957	0.0893759	0.04202	-0.0437166	-0.00651504	0.0166703	-0.0111893	0.074071	-0.0100627	0.0105964	-0.0113523	0.0149727	0.0457277	0.110532	0.0723454
RPO41	RPO41=SEC24=YHI9=NAM2=RMD9=ILV6=GCV3=FAS1=	RPO41=SEC24=NAM2=RMD9=FAS1=	RPO41=YHI9=ILV6=GCV3=	0.00789272	-0.0359816	-0.0467602	-0.338095	-0.444889	-0.0632716	0.0816357	0.587725	0.0257843	0.0511367	0.0686518	0.0439351	0.088633	-0.229086	-0.0940069	0.0557412	-0.0155584	-0.0324537	-0.0921476	-0.0564673	-0.036231	-0.0190687	-0.0622108	-0.0250655	0.0584764	0.0576655	0.00720811	-0.00205936	-0.0437097	0.0115113	0.0372448	0.0100815	0.0108229	0.0249809	-0.0737024	-0.0175937	-0.0164193	-0.00680205	-0.218888	-0.0421631	0.0306918	0.0419476	-0.0329783	0.0112078	-0.045868	-0.0144543
PRP28	PRP28=RRP6=UTP25=ACL4=NUP82=BCP1=YML096W=YOR111W=RAI1=RRP46=ARP9=UTP18=CAB1=NOC4=DIS3=	PRP28=RRP6=UTP25=ACL4=NUP82=BCP1=YML096W=YOR111W=RAI1=RRP46=ARP9=UTP18=CAB1=NOC4=DIS3=	PRP28=	-0.0913237	0.0119156	0.0299287	-0.100907	-0.306574	-0.0482406	0.0433424	-0.204795	0.0627208	0.0179125	0.035957	-0.0178747	-0.26797	-0.0957726	-0.0589951	-0.0109225	-0.0305399	-0.0723826	-0.0309533	0.0494361	0.00340539	0.0159406	-0.0520235	-0.0246843	0.115295	0.0463699	-0.133849	0.0326909	0.0197404	-0.0599133	0.0829283	-0.0435982	0.0330673	0.0553579	0.114191	0.144462	-0.00979986	-0.0305235	-0.0805552	0.108809	0.0800401	0.0451266	-0.00577992	-0.0753806	0.0119993	-0.0506107
SIR4	SIR4=HDA3=SEC1=PCF11=RPN9=PRE8=NRD1=KTR3=ERG12=SEC18=	SIR4=HDA3=PCF11=RPN9=PRE8=NRD1=	SIR4=SEC1=KTR3=ERG12=SEC18=	-0.00500023	0.0148979	0.0219307	-0.0205122	0.0893332	-0.0437095	-0.0724683	-0.000100817	0.0409743	0.0126058	-0.015527	0.000303449	0.413125	-0.0574608	-0.0525209	-0.00504213	0.0100839	-0.0289738	-0.0311001	-0.0147607	-0.0170122	0.0135961	0.0151516	0.0373699	0.0104234	0.000431942	-0.0227315	0.00624111	0.00263526	-0.0547986	0.00895884	0.01521	-0.00946066	-0.00943993	-0.0379454	0.103274	0.0256852	-0.0227889	0.0562764	-0.03953	-0.0463026	0.0338243	-0.0347169	-0.0283502	-0.00010665	-0.0310358
MDL1	MDL1=ATM1=MSS51=QCR8=MSW1=ATP20=ATP4=MIR1=PET127=TIM21=FMP25=RML2=AFG1=FMP30=MRX10=COX15=ATP17=ATP18=	MDL1=ATM1=MSS51=QCR8=MSW1=ATP20=ATP4=MIR1=PET127=TIM21=FMP25=RML2=AFG1=FMP30=MRX10=COX15=ATP17=ATP18=	MDL1=	-0.0193488	-0.0365223	-0.0739567	-0.0674213	0.166169	-0.125648	0.214162	0.256725	0.0652223	-7.81832e-05	-0.218462	-0.0503198	-0.415696	-0.066391	-0.146054	-0.0107605	0.021431	0.0374881	0.00785593	0.0192655	0.0132527	0.105015	0.0164755	-0.0710729	0.0126476	-0.028646	-0.34657	0.0444984	0.0526748	0.029173	0.00835719	0.119392	0.00824802	-0.0936649	-0.0791137	-0.0229287	0.0530707	-0.00327736	-0.0832413	-0.0178016	-0.081968	-0.027183	-0.055022	0.08494	0.0142261	-0.0400943
HSE1	HSE1=BZZ1=GGA2=OSH7=KEL1=OSH3=DMA1=ECM14=GOS1=ALA1=TDA11=SKN7=VPS29=NVJ1=UTP9=PTC7=UBA4=OPI1=DCC1=YHR127W=PIH1=THP2=LNP1=SOL2=RPN10=	HSE1=BZZ1=GGA2=OSH7=KEL1=OSH3=DMA1=ECM14=GOS1=TDA11=SKN7=VPS29=NVJ1=UTP9=PTC7=UBA4=OPI1=DCC1=YHR127W=PIH1=THP2=LNP1=SOL2=RPN10=	HSE1=ALA1=	0.0044949	-0.0157659	0.00312579	0.663884	0.1179	0.0381456	0.0234991	0.00654672	-0.0161857	-0.00666389	-0.0017697	-0.0275471	-0.0380374	0.532967	-0.0607566	0.0765688	-0.00527076	-0.080942	0.0290303	-0.0932048	-0.0233013	-0.133472	-0.00353925	-0.0347146	-0.00305606	0.0437596	0.0817734	0.0165371	-0.0290473	-0.0028257	-0.0130089	-0.00946427	0.00804415	0.0167582	-0.0218585	0.0303046	-0.012429	0.00529645	0.154877	-0.00402283	-0.00503146	0.0320271	-0.00473114	-0.0598553	-0.0111242	0.0172213
BGL2	BGL2=NAS6=REG1=CCW14=SRL3=ATG8=TOH1=SSD1=	BGL2=NAS6=REG1=CCW14=SRL3=ATG8=TOH1=SSD1=	BGL2=	0.0523338	0.0512498	-0.241775	0.0536723	0.642705	-0.0692206	-0.0728493	0.300873	0.0487287	-0.0687028	-0.0281551	0.00344137	0.460231	0.0133544	-0.00966779	-0.0526368	0.0737295	0.0884617	0.0686878	-0.0706561	-0.0326599	-0.152586	-0.0294098	0.0703888	-0.0498814	-0.0284881	0.276238	-0.0327307	-0.00631025	-0.137714	-0.0727714	-0.0984924	-0.090229	0.0246512	0.0193975	0.222546	0.00747664	0.117261	-0.050217	0.0442642	-0.137113	0.0116414	0.000433468	-0.0106252	-0.06651	-0.128541
BUD22	BUD22=NAS6=DBP9=BCY1=RPT5=TIF4631=PHO84=SEC5=NUG1=SAP190=LAA1=ARC1=DRS1=SCW4=COA6=DPH2=RPT3=YGR054W=NMD5=NOB1=BRX1=CNM67=DPH1=NOP13=EMW1=TRL1=SLH1=TRM1=UTP7=CTF4=PIB1=SET2=MIA40=RLP7=ECM4=MES1=STO1=YDR341C=HCA4=ENP1=AAH1=RLI1=PNO1=MTR10=YJL068C=TRM3=ELP2=ARX1=SDD3=YMC2=PRE5=YMR315W=SEC17=RKI1=RAS1=MAK5=RTG3=SYO1=GCD2=ENP2=RET1=NRP1=GCD7=TRM8=REG1=SOF1=RPA49=NOP58=NOP56=GTS1=RBG1=APL5=PUP3=FUI1=SC…	BUD22=DBP9=TIF4631=PHO84=SEC5=NUG1=SAP190=LAA1=ARC1=DRS1=DPH2=YGR054W=NMD5=NOB1=BRX1=DPH1=NOP13=EMW1=TRL1=SLH1=TRM1=UTP7=SET2=RLP7=MES1=STO1=YDR341C=HCA4=ENP1=AAH1=RLI1=PNO1=MTR10=TRM3=ELP2=ARX1=SDD3=YMC2=RKI1=RAS1=MAK5=SYO1=GCD2=ENP2=RET1=NRP1=GCD7=TRM8=SOF1=RPA49=NOP58=NOP56=RBG1=APL5=FUI1=SCY1=TSR1=NIP1=SFH5=ERG11=NSA2=RPL36A=RPL32=PRP43=CPR7=MDM20=URA7=YBL028C=CYS4=EFG1=HAS1=UTP30=YHB1=SAP185…	BUD22=NAS6=BCY1=RPT5=SCW4=COA6=RPT3=CNM67=CTF4=PIB1=MIA40=ECM4=YJL068C=PRE5=YMR315W=SEC17=RTG3=REG1=GTS1=PUP3=SHP1=AIM21=HSF1=COF1=AZF1=PEP4=GSH2=CRN1=GVP36=IVY1=TIP41=BMH2=STB3=VPS4=RDL1=YDR262W=PRC1=SCD6=SNX4=TFC7=YOR289W=MRP8=ETR1=CIR1=YBR085C-A=GID8=SBA1=GTT1=AIM41=TWF1=YPL071C=YBR137W=YPL225W=YPL247C=PIN3=FPR2=LTP1=ATG8=FMP52=CDC48=LSP1=THI6=SEC9=	-0.0089312	-0.0407356	-0.0518351	-0.223785	-0.837709	0.0472664	-0.130356	0.114876	-0.00138298	0.00311963	-0.0266433	0.0227314	-0.301063	0.129517	0.0601363	-0.128314	-0.0427511	0.0232529	0.0441651	0.0927096	-0.0826238	0.13683	-0.0259865	-0.0434193	0.0787276	0.0132998	-0.146639	0.0106423	0.0112842	-0.0144602	0.0306684	-0.0199218	0.0334365	0.0161832	0.0275582	-0.0561993	0.0611489	-0.0266602	0.0389223	0.0901146	0.021471	-0.0564678	0.0599112	0.0222936	0.067071	-0.00347923
SPT6	SPT6=RPC82=RAT1=POL3=STH1=HIR2=THO2=UTP20=MSH6=KRE33=MSH2=UTP22=CTR9=NUP133=MOT1=BRR2=SIN3=RSC3=TBF1=ARP8=INO80=YTA7=	SPT6=RPC82=RAT1=POL3=STH1=HIR2=THO2=UTP20=MSH6=KRE33=MSH2=UTP22=CTR9=NUP133=MOT1=BRR2=SIN3=RSC3=TBF1=ARP8=INO80=YTA7=	SPT6=	-0.0699287	-0.0511841	0.153859	0.0192805	0.0599958	0.0691823	0.107993	0.0464366	0.0441712	-0.0321838	-0.0592092	-0.0334667	0.199797	-0.0211609	-0.0393587	-0.0278933	-0.0592617	-0.0520069	0.00133925	-0.0404377	-0.0138667	-0.143621	-0.108931	0.0027663	0.0319682	-0.0798243	0.0581213	0.052456	0.0404163	-0.0997627	0.0584555	-0.158632	0.0344599	0.076815	0.130637	0.225448	0.0173494	0.0682363	-0.289556	0.0761138	-0.0902829	0.114744	-0.0246157	-0.0482627	-0.0422009	-0.0882818
BLM10	BLM10=CHC1=NTE1=CRM1=ABZ1=YOR1=CSE1=SPO14=LAA1=KAP123=AAP1=CDC53=XRN1=NUP188=GEA2=NUP192=UBR1=BNI1=SEC15=DPC25=SGD1=UFD4=PDS5=ISA2=INP53=SEC7=OXP1=FUM1=UBP2=MON2=UBP13=VPS13=CHO2=MSN5=RIC1=MED4=RPO26=SPF1=PEP5=ZIM17=AIM45=KTR7=KAP104=PSE1=VPS4=AMD1=APL6=SXM1=YPP1=FCY1=NAB3=RIA1=RRG8=BNI5=RBL2=POS5=KAP122=LEM3=IES4=ORT1=CCP1=PNP1=GCN1=MYO4=MYO2=MCM4=ERG27=	BLM10=CHC1=NTE1=CRM1=ABZ1=YOR1=CSE1=SPO14=LAA1=KAP123=AAP1=CDC53=XRN1=NUP188=GEA2=NUP192=UBR1=BNI1=SEC15=SGD1=UFD4=PDS5=INP53=SEC7=OXP1=UBP2=MON2=UBP13=VPS13=CHO2=MSN5=RIC1=SPF1=PEP5=KTR7=KAP104=PSE1=AMD1=APL6=SXM1=YPP1=RIA1=KAP122=LEM3=GCN1=MYO4=MYO2=ERG27=	BLM10=DPC25=ISA2=FUM1=MED4=RPO26=ZIM17=AIM45=VPS4=FCY1=NAB3=RRG8=BNI5=RBL2=POS5=IES4=ORT1=CCP1=PNP1=MCM4=	-0.0839709	-0.0442543	0.115766	0.138425	-0.797993	0.0773439	-0.0748908	-0.303873	0.0739333	-0.0189034	0.0455541	-0.0152392	0.326979	0.128833	0.0429019	0.00767503	-0.0816617	-0.00834926	-0.0609409	-0.0462195	-0.0313914	-0.0822889	-0.114292	0.0210083	-0.0105883	-0.0937266	-0.0572338	0.00637936	0.00477987	0.014284	0.106746	-0.0345601	0.0418227	0.0904484	0.046535	-0.0137425	-0.0309572	0.103089	-0.160605	0.0836238	-0.000357368	-0.132055	0.0273545	-0.00807907	-0.0152706	0.0112351
MDR1	MDR1=CHC1=VPS1=VAM6=RPT5=COG3=SEC5=YCF1=SEC21=SPO14=LAA1=VBA4=UFD2=APE2=RCY1=NMD5=CEX1=GEA2=GEA1=NEO1=STO1=RAV1=BCH1=MTR10=TCB3=SDD3=HRP1=TRS120=SEC39=DSL1=PGM1=SEC7=APL5=UBP2=SCY1=MON2=VPS41=KAP114=UBP13=VPS13=SEC26=SUP45=MDM20=YNL193W=DOP1=RPO26=BUD2=DNF1=DNF2=SRP101=FRE1=UTR1=YVC1=PEP5=PEP3=FET4=CKI1=LCB2=VPS53=TMA108=VPS35=RKR1=KAP104=SEY1=VPS4=APL6=SCD6=YPP1=RPA12=CDC1=NAB3=SHE4=GDA1=SSO2=GN…	MDR1=CHC1=VPS1=VAM6=COG3=SEC5=YCF1=SEC21=SPO14=LAA1=VBA4=UFD2=APE2=RCY1=NMD5=CEX1=GEA2=GEA1=NEO1=STO1=RAV1=BCH1=MTR10=TCB3=SDD3=TRS120=SEC39=DSL1=PGM1=SEC7=APL5=UBP2=SCY1=MON2=VPS41=KAP114=UBP13=VPS13=SEC26=MDM20=YNL193W=DOP1=BUD2=DNF1=DNF2=SRP101=FRE1=UTR1=YVC1=PEP5=PEP3=FET4=CKI1=LCB2=VPS53=TMA108=VPS35=RKR1=KAP104=SEY1=APL6=YPP1=CDC1=SHE4=GDA1=SSO2=GNT1=ALE1=LCB1=ERG24=TVP38=VAC14=GCN1=BCH2=MY…	MDR1=RPT5=HRP1=SUP45=RPO26=VPS4=SCD6=RPA12=NAB3=ERV1=YPL225W=KAR2=RVB2=	-0.0605622	0.0338338	0.028941	0.0438249	-0.634566	0.0387577	-0.0150826	-0.2063	-0.0102948	0.0173833	0.0640174	0.0156609	-0.414035	-0.10067	-0.08735	0.0375745	-0.0698472	0.0379078	0.0671412	-0.0108544	0.0877162	0.00263239	-0.00589501	0.083425	-0.00228764	0.0431019	-0.0641126	-0.00921812	-0.00801616	-0.0160615	-0.026809	0.0489274	0.0874772	0.055527	-0.0400417	-0.0225148	0.0224983	-0.0539402	-0.129223	-0.0452085	0.0315638	0.0239349	0.0441715	0.030432	0.0543775	0.0103177
SEC24	SEC24=CHC1=VPS1=TIF4631=PHO84=SEC5=SAP190=CLU1=KRE2=SEC21=SPO14=LAA1=KAP123=UFD2=OLE1=YGR054W=CEX1=COP1=SNF5=GEA2=UBR1=RPL16A=RPL8A=EMW1=TRL1=GNP1=RPL6B=STO1=RAV1=MTR10=TRM3=TCO89=IGO1=TRS120=GCD2=INP53=RPN13=BEM2=SEC7=VAS1=PHO90=APL5=UBP2=MON2=TSR1=KAP114=NIP1=PRE9=VPS13=VPS24=RPL36A=RPL32=STE5=SEC26=IKI3=TAO3=CHO2=HSF1=DOP1=ELO3=MET18=SAP185=VAN1=RPL21A=PAN2=ADE6=FYV8=RPS26B=ACS2=ADE13=LCB2=MAD…	SEC24=CHC1=VPS1=TIF4631=PHO84=SEC5=SAP190=CLU1=KRE2=SEC21=SPO14=LAA1=KAP123=UFD2=OLE1=YGR054W=CEX1=COP1=GEA2=UBR1=RPL16A=RPL8A=EMW1=TRL1=GNP1=RPL6B=STO1=RAV1=MTR10=TRM3=TRS120=GCD2=INP53=BEM2=SEC7=VAS1=PHO90=APL5=UBP2=MON2=TSR1=KAP114=NIP1=VPS13=RPL36A=RPL32=STE5=SEC26=IKI3=TAO3=CHO2=DOP1=ELO3=MET18=SAP185=VAN1=RPL21A=PAN2=ADE6=RPS26B=ACS2=ADE13=LCB2=TMA108=RKR1=SAH1=SEY1=MKT1=RPL25=SKI2=CAF40=SX…	SEC24=SNF5=TCO89=IGO1=RPN13=PRE9=VPS24=HSF1=FYV8=MAD1=RTR1=RIB5=SCJ1=ILV6=LEA1=TAF12=ACF4=KXD1=GCV3=YML079W=	-0.0211702	0.0523857	-0.0048232	-0.198781	-0.362406	-0.0490133	-0.0611489	0.0654562	0.0313825	0.0289995	-0.0138872	0.010162	-0.0148959	-0.0835164	-0.0778122	0.0207376	-0.0089334	0.00239471	0.068875	0.0198645	-0.0428053	-0.0652122	0.0461065	0.022348	0.0524443	0.0383233	-0.113143	-0.0138096	0.0203346	0.0271074	-0.00060109	0.0260061	0.0807643	0.0454299	-0.0421564	-0.0282151	0.0194155	0.00253584	-0.0247513	0.0251669	0.0306669	-0.0457647	-0.0125452	0.0160097	0.055574	-0.0357194
GLN3	GLN3=CHC1=VPS1=TIF4632=SPT4=ABF1=CEX1=COP1=RPL8A=PRP45=CTI6=DCP2=MED1=UFD4=ISA2=TCO89=SWC5=RTG3=SEC7=PPH21=TUB4=NTR2=NPL6=VPS24=SEC26=TAO3=CHO2=STE24=AGE2=PHO23=HAT2=LEO1=NUD1=IVY1=SAH1=UME1=MPE1=RPD3=AIM6=MKS1=DIP5=SPC110=DEP1=SGF29=VAM7=AME1=RTG1=CKB2=ERJ5=NUT2=ACF4=HIS2=KXD1=PRP4=RPL37A=RPL37B=GCS1=PNP1=PAN6=TCB1=MYO2=ALO1=CDC39=YLR419W=ARG7=RPL15A=RPL15B=	GLN3=SPT4=ABF1=PRP45=CTI6=DCP2=MED1=ISA2=TCO89=SWC5=RTG3=PPH21=TUB4=NTR2=NPL6=VPS24=AGE2=PHO23=HAT2=LEO1=NUD1=IVY1=UME1=MPE1=RPD3=AIM6=MKS1=SPC110=DEP1=SGF29=VAM7=AME1=RTG1=CKB2=NUT2=ACF4=HIS2=KXD1=PRP4=GCS1=PNP1=PAN6=ARG7=	GLN3=CHC1=VPS1=TIF4632=CEX1=COP1=RPL8A=UFD4=SEC7=SEC26=TAO3=CHO2=STE24=SAH1=DIP5=ERJ5=RPL37A=RPL37B=TCB1=MYO2=ALO1=CDC39=YLR419W=RPL15A=RPL15B=	0.00205945	0.0280136	0.046428	-0.0310638	0.501821	-0.000359673	-0.0964179	-0.0958374	0.0227427	0.0116129	-0.0785054	0.0155493	-0.0991823	-0.0631177	-0.136298	0.0524316	0.00540068	0.109987	-0.0614848	-0.0360893	0.0115853	-0.0305424	0.0300808	-0.0813374	-0.049615	0.0801086	0.0964611	-0.0144667	-0.00728831	-0.0356478	-0.00820076	-0.0349829	-0.00973608	0.00382703	0.0301553	-0.0213471	0.0570498	-0.0321624	0.00424798	0.0275545	-0.00191007	0.139352	-0.0136293	-0.0953739	-0.00294586	-0.0415271
NUP170	NUP170=RSC30=TOM1=RAT1=SPT7=NUT1=RGR1=THO2=PRP8=UTP20=CTR9=PWP2=NUP133=NUP84=RSC9=BRR2=URB2=NDC1=NUP120=RSC3=SRB4=NUP85=PAP1=HSH155=ARP8=DIP2=URB1=	NUP170=RSC30=TOM1=RAT1=SPT7=NUT1=RGR1=THO2=PRP8=UTP20=CTR9=PWP2=NUP133=NUP84=RSC9=BRR2=URB2=NDC1=NUP120=RSC3=SRB4=NUP85=PAP1=HSH155=ARP8=DIP2=URB1=	NUP170=	-0.0901189	-0.0149353	0.0678872	0.465501	-0.440192	0.072114	-0.0821702	0.0714687	0.0336287	-0.0167148	-0.077407	-0.096813	0.128319	0.053062	-0.0459489	0.0372453	-0.0999885	-0.0599096	0.0435107	-0.0813434	-0.00543053	-0.11663	-0.0934287	0.0736385	-0.0116653	-0.0558586	0.0477052	0.0306719	0.0156099	-0.122694	0.00592608	-0.126015	0.0319336	0.081185	-0.00748422	0.21107	0.0162369	0.0438236	0.179455	-0.0584468	-0.0757116	0.0426001	-0.0224979	0.00256946	-0.10889	0.0656857
RPC82	RPC82=RSC30=RAT1=THO2=UTP20=UTP21=PWP2=HSH155=ARP8=DIP2=SPT6=	RPC82=RSC30=RAT1=THO2=UTP20=UTP21=PWP2=HSH155=ARP8=DIP2=SPT6=	RPC82=	-0.0940267	-0.0475172	0.108073	0.145527	-0.0176285	0.120113	0.088643	0.0924363	0.0363109	-0.0410135	-0.158844	-0.0453864	-0.0105125	0.24926	0.135335	-0.0670294	-0.135841	0.0241166	-0.0560384	-0.0547929	0.0377863	-0.0327762	-0.11546	0.0496646	-0.00897825	-0.121537	-0.0880433	0.0382892	-0.012571	-0.085616	0.0384935	-0.0965137	-0.0113449	0.0647431	0.0801802	0.226665	0.00768037	0.0603727	-0.00515461	0.0605195	-0.0393907	0.0729329	0.00668033	-0.0591365	-0.0225898	0.0220284
MAS1	MAS1=MRPL3=ATP12=CDC60=COX23=MGM101=ATP2=TEF4=NGR1=CBP6=SRP101=DPC29=YML6=ATP11=CMC1=SDH7=MIC19=SDH5=MDV1=RSM25=MNP1=MCR1=MRPL13=GLN1=FMC1=MRPL40=MRP1=CMC2=RDL2=DPS1=KRS1=IMG2=TCB2=GIS1=	MAS1=MRPL3=ATP12=COX23=MGM101=ATP2=NGR1=CBP6=DPC29=YML6=ATP11=CMC1=SDH7=MIC19=SDH5=MDV1=RSM25=MNP1=MCR1=MRPL13=FMC1=MRPL40=MRP1=CMC2=RDL2=IMG2=GIS1=	MAS1=CDC60=TEF4=SRP101=GLN1=DPS1=KRS1=TCB2=	0.0133616	-0.0152673	0.0313154	0.198497	0.179071	-0.0678284	0.101043	0.429514	0.000474437	-0.0370912	-0.0166574	0.023365	0.146375	0.0735469	-0.107195	0.022255	0.0378391	-0.0136021	-0.0820896	-0.0544161	0.0270535	-0.0633727	-0.0890658	-0.0487015	0.00230123	0.00568548	0.182781	0.0140408	0.000694347	0.00972481	-0.0457994	-0.0174987	-0.0388095	-0.0313789	0.0691002	0.0611849	-0.0166662	-0.000280275	-0.195044	-0.0339788	-0.0308401	0.0706686	-0.047338	0.00600514	-0.0642974	-0.0549529
YIR035C	YIR035C=NTE1=EHD3=NTR2=CHO2=MED4=SPF1=SNF7=ACS2=UTR4=GCV1=IES4=ORT1=PRP4=RRG7=GCV3=	YIR035C=NTR2=MED4=SNF7=UTR4=GCV1=IES4=ORT1=PRP4=RRG7=GCV3=	YIR035C=NTE1=EHD3=CHO2=SPF1=ACS2=	0.0687814	-0.0167831	-0.183366	-0.0263881	1.43565	-0.193892	0.0860746	-0.557531	-0.086512	0.0222831	-0.0731273	0.0212906	-0.521784	-0.123733	0.443495	0.0663511	-0.0218971	0.200488	-0.137056	0.0280655	-0.00944026	0.0137152	0.00574881	-0.0243449	0.0637112	0.0214261	-0.103203	-0.0408781	0.0134147	-0.0310333	0.0482389	0.110518	0.000598642	-0.046334	0.0786904	-0.183159	0.0701167	-0.0200702	0.61356	0.010917	0.0650834	0.0860288	-0.0763234	-0.0540677	0.513397	-0.0106205
CHC1	CHC1=NTE1=VPS1=MFT1=RAD52=VAM6=SLU7=RPT5=PHO84=SEC5=SAP190=YCF1=YOR1=YBT1=CLU1=KRE2=SEC21=SPO14=LAA1=KAP123=UFD2=APE2=LUC7=SEC63=UBC9=OLE1=RCY1=XRN1=RPT6=RPT3=RPT4=NMD5=CEX1=COP1=SNF5=GEA2=ERG20=YMR027W=NIT2=UBR1=FMP27=RPL8A=BNI1=PRP45=MYO5=TFB3=SEC15=RPL6B=IST2=SEC61=HIT1=STO1=CCC2=TPS3=RAV1=MED1=UFD4=BCH1=YGL140C=ISA2=TRM3=TCB3=TCO89=PRE5=SWC5=RTG3=HRP1=TRS120=GCD2=UBX4=INP53=RPN13=BEM2=PGM1=SE…	CHC1=NTE1=VPS1=VAM6=PHO84=SEC5=SAP190=YCF1=YOR1=YBT1=CLU1=KRE2=SEC21=SPO14=LAA1=KAP123=UFD2=APE2=SEC63=OLE1=RCY1=XRN1=NMD5=CEX1=COP1=GEA2=ERG20=YMR027W=UBR1=FMP27=RPL8A=BNI1=MYO5=SEC15=RPL6B=IST2=SEC61=STO1=CCC2=TPS3=RAV1=UFD4=BCH1=YGL140C=TRM3=TCB3=TRS120=GCD2=INP53=BEM2=PGM1=SEC7=OXP1=VAS1=APL5=UBP2=FUI1=APL1=RTS1=MON2=VPS41=KAP114=UBP13=VPS13=RPL32=SEC26=MDM20=IKI3=TAO3=CHO2=DOP1=MSN5=RIC1=SPF…	CHC1=MFT1=RAD52=SLU7=RPT5=LUC7=UBC9=RPT6=RPT3=RPT4=SNF5=NIT2=PRP45=TFB3=HIT1=MED1=ISA2=TCO89=PRE5=SWC5=RTG3=HRP1=UBX4=RPN13=PPH21=PUP3=DST1=LEU4=PUP2=SSU72=NTR2=PRE9=NPL6=SUP45=FSH3=TFB5=HSF1=DID2=MED4=RPO26=SNF7=HRT1=PHO23=ZIM17=RPN11=HAT2=LEO1=FYV8=UTR4=NAP1=MAD1=TOA1=RSA1=RTR1=PIB2=TAD3=GAL11=DSS4=NCE103=TIP41=PRE8=NBP35=NBP2=VPS4=PRE10=YER010C=RIB5=YAE1=MPE1=HST2=SCD6=SCJ1=TIM12=RIB2=EFM5=DOS…	-0.0573763	0.0306317	0.01878	-0.0446034	-1.1082	0.0587931	0.12006	-0.162062	0.0284341	-0.00717654	0.141664	-0.0393765	-0.107888	-0.0530625	-0.110677	0.103402	-0.0547299	-0.0162192	-0.0134849	0.0469613	-0.00695087	-0.0898039	0.0553021	0.0201025	0.00456467	0.0143149	-0.187272	-0.0427518	0.0276395	0.0551534	-0.0160156	0.0449156	0.129181	0.0718536	-0.0266714	-0.19155	0.0144522	0.00856116	-0.478699	-0.0178395	0.0187754	0.0293587	0.0466529	0.069974	0.109448	1.68318e-05
HOS3	HOS3=QRI1=BCY1=KAP123=MOB1=OYE2=LYS20=SPC42=TIM12=SXM1=PDE1=COX20=ATG16=TIM22=RRG7=	HOS3=QRI1=BCY1=MOB1=SPC42=TIM12=PDE1=COX20=ATG16=TIM22=RRG7=	HOS3=KAP123=OYE2=LYS20=SXM1=	0.0276799	-0.0583992	-0.0223404	-0.0127302	0.544344	-0.158616	-0.03278	0.377414	0.0148018	0.0388996	-0.0738774	-0.0404674	-0.00142908	-0.158834	-0.107677	0.0113635	0.0271976	0.0970115	0.042078	-0.102092	-0.0796409	-0.130097	-0.0282837	0.0503647	0.0197569	0.015856	-0.00208936	0.0214448	0.0100688	-0.0506981	-0.0282656	-0.0164281	0.0668275	-0.0304243	-0.0704422	0.0473465	0.0302486	0.022719	0.156072	0.0614782	0.0258156	-0.00462271	-0.0266067	0.000282689	-0.0131772	-0.0643385
PSK2	PSK2=QRI1=KAP123=MES1=PRO1=SYO1=GCD6=MDM20=IKI3=DID2=SXM1=RIA1=CIR1=NAM7=PFK2=PFK1=SEC9=	PSK2=KAP123=MES1=PRO1=SYO1=GCD6=MDM20=IKI3=SXM1=RIA1=NAM7=PFK2=PFK1=	PSK2=QRI1=DID2=CIR1=SEC9=	-0.0649334	-0.000518486	0.027482	-0.109647	-0.580835	0.150998	0.0105183	-0.348441	0.0322382	0.218697	0.15743	-0.0735635	0.0528969	0.0505947	0.0738201	-0.0282773	0.00381253	0.14155	-0.0448673	0.0318832	-0.000366555	0.0762454	0.0697442	-0.0934936	0.104983	0.0100009	-0.143006	0.0101716	0.0271652	-0.0364634	0.0749408	0.0487114	0.0743941	0.000185862	-0.0177595	0.11436	-0.00513993	-0.0643477	-0.0517764	0.203375	-0.00816032	-0.108651	0.014724	0.0409321	0.113195	0.0287229
PDE2	PDE2=BUD17=EBS1=	PDE2=BUD17=EBS1=	PDE2=	-0.0675749	0.0206562	-0.0698494	-0.279867	-0.525016	0.0549528	-0.0766095	-0.168368	-0.00936826	0.00646748	-0.11423	-0.0203405	-0.176259	-0.0420704	0.0322809	0.0498461	-0.146264	0.209937	-0.0761798	-0.0136613	0.0601124	-0.0491623	0.0305832	0.0141302	0.012063	0.0323246	-0.0925013	0.0158146	0.0834638	-0.050128	0.0617689	-0.0594469	0.0186753	0.123439	0.0585752	-0.0465257	0.0192243	0.0434407	0.360987	0.0459713	0.00879557	0.0325876	0.0699012	-0.0532251	0.00970607	0.11809
GLR1	GLR1=BUD17=SEC5=SAP190=RCY1=MNN5=NMD5=SNQ2=EMW1=TRL1=SLH1=RLP7=EKI1=SCY1=UBP13=AIM21=CPR7=RIC1=RGD1=SAM37=FMP40=PEP5=PEP3=CRN1=GVP36=AIM45=VPS35=KAP104=APL6=CAF40=CIR1=CST26=TSC10=YBP2=ADF1=ATG16=RAX1=MYO4=CDC39=ERG27=YLR419W=YLL032C=	GLR1=AIM21=FMP40=CRN1=GVP36=AIM45=CIR1=ATG16=	GLR1=BUD17=SEC5=SAP190=RCY1=MNN5=NMD5=SNQ2=EMW1=TRL1=SLH1=RLP7=EKI1=SCY1=UBP13=CPR7=RIC1=RGD1=SAM37=PEP5=PEP3=VPS35=KAP104=APL6=CAF40=CST26=TSC10=YBP2=ADF1=RAX1=MYO4=CDC39=ERG27=YLR419W=YLL032C=	0.151326	-0.0152293	0.163519	-0.31993	0.747958	-0.108249	0.0371139	-0.113513	-0.0151708	0.0219808	0.0340704	0.0246199	0.0585701	-0.0372022	0.0285723	-0.0746722	0.144026	-0.0253239	0.111527	0.0395181	-0.0929674	-0.0244909	-0.0089002	-0.0613008	-0.0373358	0.0202329	0.175869	0.0491264	-0.0201015	-0.0539922	0.0768416	-0.0356972	-0.0751275	-0.0972859	0.0795695	0.0451284	-0.0168427	0.010508	-0.158084	-0.000455682	-0.0327822	0.0239156	-0.0203188	-0.0613852	-0.123481	-0.0883374
SPN1	SPN1=BDP1=POM152=SPT7=SRP72=RQT4=RLF2=SUI3=HRR25=PWP2=NUP133=TMA7=LSO2=SUB1=SEC65=RPB4=LSM7=TFG2=RRP15=	SPN1=BDP1=SRP72=RQT4=RLF2=SUI3=HRR25=TMA7=LSO2=SUB1=SEC65=RPB4=LSM7=TFG2=RRP15=	SPN1=POM152=SPT7=PWP2=NUP133=	0.00192856	0.020338	0.00755649	-0.342626	0.599818	-0.0398816	-0.0829055	0.214316	-0.0223269	0.0116482	0.126557	0.0368617	-0.201502	-0.233646	-0.0179996	-0.0315008	-0.0208645	0.0200811	-0.102863	0.0746741	0.0465581	0.116118	0.125469	-0.141703	0.0384309	0.0204395	-0.246611	0.00054798	0.0247804	0.124081	-0.05906	0.0688298	0.0137669	0.00396703	-0.14405	-0.325351	0.0227498	-0.00201353	0.0416266	0.0079806	0.0884806	-0.160289	-0.0399348	0.0904922	0.135547	-0.0189718
HPC2	HPC2=BDP1=TMA46=TMA16=ECM1=ISY1=RRP7=NHP6B=SRP21=TFA2=GFD1=RRS1=ALB1=MPP6=PRP21=TMA22=	HPC2=BDP1=TMA46=TMA16=ECM1=ISY1=RRP7=NHP6B=SRP21=TFA2=GFD1=RRS1=ALB1=MPP6=PRP21=TMA22=	HPC2=	-0.00472612	-0.01388	-0.0348041	0.0549053	-0.196003	-0.0315251	0.0713982	0.117716	0.00698853	-0.026017	0.0336038	0.0145177	-0.389801	-0.0771049	-0.0580224	0.0691393	-0.0192515	-0.0732967	-0.121839	0.0256331	0.0660379	0.0138064	0.0312699	-0.0651606	0.011241	-0.0256636	-0.204014	0.0643095	0.0599182	0.0670329	0.00964711	0.0798293	0.0296771	-0.0132018	-0.148942	-0.147844	-0.0306351	-0.0219791	-0.0115774	-9.61114e-05	-0.0326049	-0.0445728	-0.0185453	0.0248211	0.068513	5.47737e-05
SMY2	SMY2=BDP1=NCL1=SRO9=GFD1=NPC2=TIF11=RRS1=PRP21=YNR063W=YDL085C-A=	SMY2=BDP1=NCL1=SRO9=GFD1=TIF11=RRS1=PRP21=YDL085C-A=	SMY2=NPC2=YNR063W=	-0.0394237	-0.018291	-0.0484567	0.0995239	-0.0350265	-0.0433229	-0.0169763	-0.0127793	0.0124272	0.0149634	0.0393087	0.0819706	-0.307463	-0.100073	-0.0520378	-0.0254146	-0.0300576	0.100645	-0.0845047	0.0438477	0.0197578	0.062684	0.0881476	-0.0885606	0.0326208	0.0286997	-0.215571	0.0125882	0.0360894	0.0412313	0.0285432	0.0769531	0.00268823	0.0313443	-0.0710168	-0.242078	0.0319528	-0.0281415	0.103497	0.0150843	-0.00665554	-0.0429298	-0.00773264	0.0367907	0.0434616	-0.00523728
MDN1	MDN1=DBP9=POL5=RRP5=CSE1=NOC2=TOM1=DRS1=UTP10=RPA135=RAT1=NUP188=RPA190=NMD5=NUP192=RGR1=TRM1=SGD1=STO1=HCA4=MAK21=KRE33=UTP22=MAK5=SYO1=RET1=UTP21=NAN1=NOP14=PRP43=NOC3=UTP8=RIX1=NUP84=SNF4=PUF6=NOP9=SGN1=URB2=MTR4=DBP7=DBP6=CRN1=DHR2=NUP120=UTP6=LOS1=KAP104=PSE1=UTP5=APL6=CWC27=ATF1=NOP7=KAP122=RCL1=ATG16=RPO31=ROK1=DIP2=URB1=	MDN1=DBP9=POL5=RRP5=CSE1=NOC2=TOM1=DRS1=UTP10=RPA135=RAT1=NUP188=RPA190=NMD5=NUP192=RGR1=TRM1=SGD1=STO1=HCA4=MAK21=KRE33=UTP22=MAK5=SYO1=RET1=UTP21=NAN1=NOP14=PRP43=NOC3=UTP8=RIX1=NUP84=SNF4=PUF6=NOP9=URB2=MTR4=DBP7=DBP6=DHR2=NUP120=UTP6=LOS1=KAP104=PSE1=UTP5=APL6=ATF1=NOP7=KAP122=RCL1=RPO31=ROK1=DIP2=URB1=	MDN1=SGN1=CRN1=CWC27=ATG16=	-0.0922923	-0.0588633	0.0761854	0.155425	-1.04186	0.106779	0.0536298	0.0819172	0.0603027	-0.037741	-0.12703	-0.0964933	0.0123558	0.287214	0.0712247	0.0217824	-0.100727	-0.0204558	0.00562483	-0.0506077	-0.0697339	-0.0686624	-0.0964942	0.110942	0.0279601	-0.0893045	-0.207348	0.0582755	0.00414755	-0.121311	0.0891899	-0.0398371	0.055923	0.077823	0.0617978	0.126224	0.0137083	0.0463516	-0.184026	0.09487	-0.0429854	0.0283899	0.0112622	-0.0418314	-0.000415742	0.0520405
MRPL3	MRPL3=RSM19=ATP12=MRPL8=MEF1=MRPL35=RSM26=MGM101=CBP3=MSC6=SDH4=MRP20=ATP2=MRPS8=ATP1=ATP23=RCF1=EMI1=MRPL19=CBP6=RSM7=NAM9=SDH2=DPC29=MIR1=YML6=MRPL6=RSM10=NDI1=ATP11=AIM22=COX5A=IFM1=MSY1=CMC1=MHR1=MRPL4=MRP7=BCS1=ATP3=SDH7=MRPL37=MIC19=SDH5=RSM25=MRPL17=MNP1=RSM24=MRPL27=MRPS17=MRPL13=TUF1=MRPL15=RIP1=FMC1=MRPL40=MRP1=MRPL11=MRP21=MRPL9=RDL2=MRPL50=MRPS35=MBA1=MRP49=ATP5=IMG2=MRPL1=SDH1=MRPS18…	MRPL3=RSM19=ATP12=MRPL8=MEF1=MRPL35=RSM26=MGM101=CBP3=MSC6=SDH4=MRP20=ATP2=MRPS8=ATP1=ATP23=RCF1=EMI1=MRPL19=CBP6=RSM7=NAM9=SDH2=DPC29=MIR1=YML6=MRPL6=RSM10=NDI1=ATP11=AIM22=COX5A=IFM1=MSY1=CMC1=MHR1=MRPL4=MRP7=BCS1=ATP3=SDH7=MRPL37=MIC19=SDH5=RSM25=MRPL17=MNP1=RSM24=MRPL27=MRPS17=MRPL13=TUF1=MRPL15=RIP1=FMC1=MRPL40=MRP1=MRPL11=MRP21=MRPL9=RDL2=MRPL50=MRPS35=MBA1=MRP49=ATP5=IMG2=MRPL1=SDH1=MRPS18…	MRPL3=	0.0425101	-0.0134913	-0.025939	-0.0191294	0.160008	-0.0438803	0.10737	0.779925	-0.0140392	0.0240304	0.0074486	-0.00201022	0.0701068	-0.146103	-0.0837979	-0.00581795	0.069255	-0.0145126	-0.0592742	-0.0236738	0.0261227	-0.0332714	-0.0157301	-0.0884959	0.0115488	0.0219303	0.0455336	0.0489838	0.0569164	-0.0240545	-0.0224063	0.0145208	0.00250336	-0.0464554	-0.00987031	0.0199926	0.0122606	0.0166869	-0.213871	-0.0268387	0.0151662	0.0494653	-0.0168776	0.00254526	-0.098228	-0.0641899
RSM19	RSM19=ATP12=ATP16=MRPL8=MEF1=MRPL35=RSM26=MTF2=MRPL51=MRPL36=MSC6=KGD1=SDH4=TOM40=AKR1=MRP20=MRPS16=ATP15=ATP2=MRPL10=MRPS8=QCR7=ATP1=COX2=RSM23=ATP23=RCF1=EMI1=MRPL19=CBP6=MRPS9=RSM7=NAM9=SDH2=DPC29=ATP4=MIR1=RSM28=YML6=MRPL6=NDI1=AIM22=INH1=COX5A=PET191=MRP10=MSY1=CMC1=TIM12=LIP2=MHR1=MRPL4=RSM18=COX4=MRP7=MRPL20=ATP3=SDH7=MRPL37=MIC19=SDH5=MDH1=QCR2=RSM25=MRPL17=YMR31=RSM24=MRPL27=MRPS17=MRPL1…	RSM19=ATP12=ATP16=MRPL8=MEF1=MRPL35=RSM26=MTF2=MRPL51=MRPL36=MSC6=KGD1=SDH4=TOM40=MRP20=MRPS16=ATP15=ATP2=MRPL10=MRPS8=QCR7=ATP1=COX2=RSM23=ATP23=RCF1=EMI1=MRPL19=CBP6=MRPS9=RSM7=NAM9=SDH2=DPC29=ATP4=MIR1=RSM28=YML6=MRPL6=NDI1=AIM22=INH1=COX5A=PET191=MRP10=MSY1=CMC1=TIM12=LIP2=MHR1=MRPL4=RSM18=COX4=MRP7=MRPL20=ATP3=SDH7=MRPL37=MIC19=SDH5=MDH1=QCR2=RSM25=MRPL17=YMR31=RSM24=MRPL27=MRPS17=MRPL13=TUF…	RSM19=AKR1=	0.080649	-0.0288666	0.0423649	0.021376	0.339807	-0.132533	0.177067	0.840868	0.00643015	0.0125653	-0.043671	-0.039065	0.167536	-0.115561	-0.122303	-0.165988	0.154603	-0.0288462	-0.0776288	0.0123705	0.0314192	0.159993	-0.00652181	-0.115024	-0.0165722	-0.0312413	0.0350401	0.0204187	0.0102379	-0.0367523	-0.0353942	0.0117164	-0.0239285	-0.110428	0.0263882	0.076462	0.0123023	-0.0160543	-0.0206747	-0.00665177	-0.0839289	0.0942384	-0.0217217	-0.0157933	-0.153565	0.000772854
YME2	YME2=DNM1=AFG3=GPT2=	YME2=DNM1=AFG3=GPT2=	YME2=	-0.0103267	-0.00647008	0.0476325	0.153303	-0.00454289	-0.0282071	0.0550633	0.439543	0.00930784	-0.0314989	-0.0150508	-0.0662731	0.0392372	-0.109057	-0.201464	0.124362	-0.0459185	-0.00825414	-0.0567088	-0.0723604	0.0195857	-0.126497	-0.0345783	0.104323	-0.0444185	0.0234253	0.0279462	-0.00353535	-0.0287586	-0.0216257	-0.0511897	-0.00491342	0.0360828	0.0442889	-0.0663721	0.102192	0.036261	0.0109681	-0.0389302	-0.0584222	-0.0340685	-0.0376682	-0.0150799	0.069159	-0.0407038	0.00355967
RPL3	RPL3=VPS1=RPS3=TIF4632=TIF4631=CLU1=ARC1=BFR1=OLE1=ARG4=HPT1=RPS7B=CDC60=ADE17=RPL5=RPT3=CLP1=YGR054W=COP1=SNF5=GDS1=ERG20=STM1=NIT2=SCL1=RPL16A=RPL8A=RPL8B=EMW1=GNP1=SRP68=RPL6A=RPL6B=SCP160=YRA2=SLX9=DDI1=RPP0=PFY1=IGO1=SWC5=DMA2=YRB30=GCD2=UBX4=RPN13=BEM2=SEC7=PPH21=NOP58=NOP56=VAS1=PHO90=PUP3=FUI1=PUP2=YCK2=NIP1=TUB4=PRE9=VPS24=RPL36A=RPL36B=RPL32=TEF4=RPP2B=SEC26=YBL028C=HSF1=RPL26B=RPL26A=P…	RPL3=VPS1=RPS3=TIF4632=TIF4631=CLU1=ARC1=BFR1=OLE1=HPT1=RPS7B=CDC60=ADE17=RPL5=YGR054W=COP1=GDS1=ERG20=STM1=RPL16A=RPL8A=RPL8B=EMW1=GNP1=SRP68=RPL6A=RPL6B=SCP160=YRA2=SLX9=RPP0=GCD2=BEM2=SEC7=NOP58=NOP56=VAS1=PHO90=FUI1=YCK2=NIP1=RPL36A=RPL36B=RPL32=TEF4=RPP2B=SEC26=YBL028C=RPL26B=RPL26A=ABP140=SRP101=RPS29B=RPL21A=RPL21B=AQR1=RPS26B=RPS26A=ADE13=RPS1A=RPS1B=RPS5=RPL24A=RPL24B=TMA108=SAH1=RPL10=M…	RPL3=ARG4=RPT3=CLP1=SNF5=NIT2=SCL1=DDI1=PFY1=IGO1=SWC5=DMA2=YRB30=UBX4=RPN13=PPH21=PUP3=PUP2=TUB4=PRE9=VPS24=HSF1=PRE6=FYV8=MAD1=RTR1=PIB2=TAD3=PRE8=PRE10=YER010C=UME1=ECM38=RIB5=NPL4=MPE1=RPD3=SCJ1=SNX4=EFM5=MAD2=DOS2=ILV6=IWR1=SIC1=PSH1=PRE3=TAF12=VAM7=TWF1=CDC11=ERV1=YGR201C=SWD1=KXD1=ADD66=SNU71=PNP1=CPA2=MLP2=ARG7=	0.0680633	0.0648597	0.0636739	-0.41432	-0.551285	0.0506224	0.121975	0.0232383	-0.00575077	0.053475	-0.021994	0.0779277	-0.409744	0.00615318	0.0757079	-0.110193	0.00470417	-0.0435575	-0.021919	0.0130474	0.0981279	0.159488	0.10034	-0.0233152	-0.0491882	-0.0644308	-0.180547	0.0018382	-0.0243648	0.119636	0.0064698	0.0383656	-0.00962403	-0.0276408	-0.0375072	-0.166875	-0.0368217	-0.0110133	-0.121171	-0.0360591	-0.0384721	-0.034598	0.170294	0.00402509	-0.144074	-0.00471868
VPS1	VPS1=MFT1=RAD52=VAM6=RPS3=TIF4632=SAP190=YCF1=CLU1=KRE2=SEC21=SPO14=LAA1=KAP123=UFD2=APE2=LUC7=SEC63=HRB1=OLE1=ARG4=RPS7B=CDC60=XRN1=CEX1=COP1=SNF5=NUP49=GEA2=ERG20=YMR027W=NIT2=UBR1=RPL16A=RPL8A=PRP45=MYO3=MYO5=TFB3=RPL6B=IST2=SCP160=HIT1=CCC2=RAV1=MED1=ISA2=TRM3=TCO89=ACT1=IGO1=SWC5=DMA2=HRP1=GCD2=UBX4=INP53=RPN13=BEM2=PGM1=SEC7=PPH21=OXP1=VAS1=APL5=UBP2=PUP3=DST1=LEU4=FUI1=SSU72=MON2=UBP13=NTR…	VPS1=VAM6=RPS3=TIF4632=SAP190=YCF1=CLU1=KRE2=SEC21=SPO14=LAA1=KAP123=UFD2=APE2=SEC63=OLE1=RPS7B=CDC60=XRN1=CEX1=COP1=GEA2=ERG20=YMR027W=UBR1=RPL16A=RPL8A=MYO3=MYO5=RPL6B=IST2=SCP160=CCC2=RAV1=TRM3=ACT1=GCD2=INP53=BEM2=PGM1=SEC7=OXP1=VAS1=APL5=UBP2=FUI1=MON2=UBP13=VPS13=RPL36B=RPL32=TEF4=SEC26=TAO3=CHO2=DOP1=MSN5=RIC1=SPF1=BUD2=DNF2=SRP101=SLC1=VAN1=FRE1=PEP3=RPL21A=ADE6=ITR2=FET4=AQR1=RPS26B=ACS2…	VPS1=MFT1=RAD52=LUC7=HRB1=ARG4=SNF5=NUP49=NIT2=PRP45=TFB3=HIT1=MED1=ISA2=TCO89=IGO1=SWC5=DMA2=HRP1=UBX4=RPN13=PPH21=PUP3=DST1=LEU4=SSU72=NTR2=PRE9=NPL6=SUP45=FSH3=HSF1=MED4=RPO26=PRE6=SNF7=PHO23=HAT2=LEO1=FYV8=UTR4=NAP1=MAD1=TOA1=CDC123=RSA1=RTR1=PIB2=TAD3=GAL11=DSS4=PRE8=NBP35=NBP2=VPS4=GCV1=PRE10=YER010C=UME1=CDC55=RIB5=MIX14=MPE1=HST2=TIM12=RIB2=EFM5=ILV6=PRP46=MKS1=PML1=NAB3=TAF10=SWD2=LEA1=H…	-0.0174226	0.00203273	0.0298864	-0.0413957	-0.475443	-0.00839245	0.040601	-0.14807	-0.0147551	0.000640836	0.06551	0.00321713	-0.0744343	-0.0503121	-0.0258058	0.0267471	0.00769402	0.0228458	0.0262268	0.0398622	0.000194062	-0.0539541	0.0100264	0.00663011	-0.0219545	0.020508	-0.0903232	0.000715545	0.00145473	0.0471929	0.00886118	0.0200773	0.0520905	-0.0060189	-0.0155767	-0.0810035	-0.00436474	0.0181254	-0.188685	-0.0108634	0.0368597	-0.00759871	-0.00681716	0.0196162	0.00544998	-0.0418128
EIS1	EIS1=BCY1=TSL1=HXK1=ATG42=YGR130C=PNC1=OM45=YDL124W=HSP12=MSC1=MCR1=NNR1=YPL247C=PIL1=LSP1=	EIS1=BCY1=TSL1=HXK1=ATG42=YGR130C=PNC1=OM45=YDL124W=HSP12=MSC1=MCR1=NNR1=YPL247C=PIL1=LSP1=	EIS1=	0.18311	0.0150173	0.103201	-0.0386823	0.626661	-0.302876	0.340317	0.260298	-0.0312713	0.00364635	0.0283887	0.0183878	0.264286	-0.102177	-0.254948	-0.0160849	0.0615399	0.0540208	-0.18001	-0.0385693	0.0195838	-0.144466	-0.0269712	-0.0403857	-0.00440123	-0.00714792	0.0738934	0.00332735	0.0142649	0.00225384	0.0281687	-0.0260225	-0.0131634	-0.0127384	0.0665498	0.0684422	0.0252978	-0.0211568	-0.332081	-0.00814026	-0.0161287	0.218196	0.00144274	0.038663	-0.0600754	-0.109146
NAS6	NAS6=BCY1=SLU7=RPT5=TIF4631=PHO84=LAA1=VBA4=ARC1=COA6=PHO81=RPT3=RPT4=NMD5=NOB1=NOP13=TRL1=CTF4=SET2=MIA40=RLP7=MES1=YDR341C=HCA4=AAH1=VIP1=TRM3=PRE5=SEC17=RKI1=GCD2=ENP2=NRP1=GCD7=TRM8=REG1=GTS1=APL5=PUP3=VPH1=TSR1=SHP1=AIM21=PLN1=RPL36A=PRP43=VTC3=MDM20=CYS4=HAS1=HSF1=DOP1=DID2=COF1=YHB1=SRP101=HGH1=TRM732=RRP14=AZF1=LSG1=ADE6=CRN1=FET4=UBP10=RKR1=TIP41=VPS4=VTC4=PRE10=YDR262W=NOT3=APL6=SCD6=MR…	NAS6=BCY1=SLU7=RPT5=COA6=RPT3=RPT4=CTF4=MIA40=PRE5=SEC17=REG1=GTS1=PUP3=SHP1=AIM21=PLN1=HSF1=DID2=COF1=AZF1=CRN1=TIP41=VPS4=PRE10=YDR262W=SCD6=MRS1=MDJ1=SNX4=TFC7=YAP1=MIX23=NAB3=MRP8=YBR085C-A=SAM50=MUK1=SBA1=SCO1=CMC2=TWF1=PRE1=YPL225W=FPR2=ATG8=FMP52=CDC48=PDI1=SEC9=BGL2=	NAS6=TIF4631=PHO84=LAA1=VBA4=ARC1=PHO81=NMD5=NOB1=NOP13=TRL1=SET2=RLP7=MES1=YDR341C=HCA4=AAH1=VIP1=TRM3=RKI1=GCD2=ENP2=NRP1=GCD7=TRM8=APL5=VPH1=TSR1=RPL36A=PRP43=VTC3=MDM20=CYS4=HAS1=DOP1=YHB1=SRP101=HGH1=TRM732=RRP14=LSG1=ADE6=FET4=UBP10=RKR1=VTC4=NOT3=APL6=PHO12=TRM82=SXM1=NAT5=RPL9A=ATF1=AAT1=YBR242W=FPR4=ZRT2=SPL2=FCY2=ZRC1=VTC1=SUT1=KRS1=YEF3=GCN1=NAM7=ROK1=ARB1=PXR1=FAA3=FAA4=NOG2=BUD22=	0.0108013	-0.0244235	-0.12675	0.245298	0.79301	-0.012781	0.136693	0.172347	-0.0326266	-0.0100321	-0.00801542	0.0405495	0.373208	-0.0437039	-0.0392203	0.0576926	0.0309013	0.042374	-0.0251431	0.012908	0.00380356	-0.101703	-0.0309588	-0.00232586	0.0390369	0.0144723	0.0704993	-0.00390071	0.00950118	-0.0370545	-0.0150526	-0.0511051	0.0203227	-0.0213243	0.0198066	0.1239	0.0138062	0.00695397	0.0614317	-0.0236459	-0.0193159	-0.0450809	-0.0673087	-0.00123487	0.00551163	-0.0409492
RRP6	RRP6=UTP25=ACL4=NUP82=BCP1=SPB4=UTP4=UTP21=RCM1=NAN1=RFC5=YML096W=TAF6=PUF6=DHR2=UTP6=RAI1=RRP46=ARP9=UTP13=MTR3=UTP18=RCL1=CAB1=NOC4=NCS2=HSH155=DIS3=DIP2=PRP28=	RRP6=UTP25=ACL4=NUP82=BCP1=SPB4=UTP4=UTP21=RCM1=NAN1=RFC5=YML096W=TAF6=PUF6=DHR2=UTP6=RAI1=RRP46=ARP9=UTP13=MTR3=UTP18=RCL1=CAB1=NOC4=NCS2=HSH155=DIS3=DIP2=PRP28=	RRP6=	-0.0915337	-0.0360446	0.00958	-0.0252026	-0.302273	0.0317255	0.0321194	0.115969	0.0395118	-0.0118781	-0.0324875	-0.0295572	-0.158589	-0.0506269	-0.0480899	-0.0260369	-0.0447091	-0.0215605	-0.0128826	-0.0168369	0.0446588	-0.0277373	0.0506644	-0.0205194	0.0259277	-0.0761226	-0.0941133	0.086342	0.0430124	-0.00949634	0.0371395	-0.0306332	0.0357942	0.0310242	-0.0283805	0.0973958	0.00173642	0.0450973	-0.123964	0.0476196	-0.0565776	-0.0307762	0.0279591	-0.0340884	0.00257242	0.0250834
HDA1	HDA1=UTP25=ISW2=RAT1=ITC1=THO2=PRP22=CTR9=IOC2=TAF6=HPR1=MOT1=BRR2=TAF5=YSH1=TBF1=HSH155=ARP8=	HDA1=UTP25=ISW2=RAT1=ITC1=THO2=PRP22=CTR9=IOC2=TAF6=HPR1=MOT1=BRR2=TAF5=YSH1=TBF1=HSH155=ARP8=	HDA1=	-0.101874	-0.0276133	0.131826	0.113191	-0.108527	0.0350775	0.0606942	-0.156334	0.0610212	-0.0531581	-0.0150678	-0.120976	-0.103166	-0.018416	-0.0163841	-0.0126261	-0.0430211	-0.0995758	-0.0262164	-0.0961268	0.0368943	-0.178978	-0.0789693	-0.0307371	-0.0164508	-0.0541626	-0.0403893	0.0968415	0.0432143	-0.08098	0.128964	-0.0938465	0.04524	0.042272	0.0904608	0.163095	0.0596706	0.0951901	0.0778379	0.0350038	-0.0777945	0.0802979	-0.0128769	0.0140045	-0.0138579	-0.0791077
MET6	MET6=URA4=URA1=TKL1=YHM2=URA2=	MET6=URA4=URA1=TKL1=YHM2=URA2=	MET6=	0.0596595	0.0603697	-0.0830575	-1.05465	0.36861	0.447965	-0.906058	0.16178	-0.0315983	-0.00981232	-0.158825	-0.0104329	-0.0342543	-0.830114	-0.0188973	-0.207582	0.0570587	0.0380411	0.139544	-0.0603463	-0.0758331	0.307539	0.163417	0.100458	-0.0192388	0.0686021	0.249795	0.0258117	-0.0117966	0.0143752	-0.0622096	-0.0125958	-0.0281965	-0.0312018	0.020467	0.0288018	0.0114973	-0.0113003	0.520456	0.0903653	0.0339098	0.0748534	-0.0813834	0.02406	0.293009	0.249215
FET5	FET5=DAP2=PRB1=CPS1=PEP4=RNY1=PRC1=APE3=	FET5=DAP2=PRB1=CPS1=PEP4=RNY1=PRC1=APE3=	FET5=	0.0931347	0.102654	0.493438	0.454928	0.59802	0.224738	0.367201	0.0082942	0.0376753	-0.0974085	0.400769	-0.0480804	0.524808	0.0783143	-0.226867	0.0673052	0.15862	-0.0579134	0.0428062	0.129824	-0.165952	-0.21255	-0.151927	0.147197	-0.0296603	-0.0592337	0.09885	-0.292272	0.140534	-0.174595	-0.133477	-0.205409	0.123153	0.233649	0.0194303	0.207884	-0.0010532	-0.0103064	-0.139497	0.194344	0.0167315	0.199929	0.0695143	-0.318824	0.0532976	-0.141161
BMS1	BMS1=UTP14=RPA135=HCA4=MAK21=ARX1=DBP10=MAK5=SOF1=RPA49=NOP56=YGR283C=PUF6=UTP15=NOG1=UTP5=ERB1=PST2=	BMS1=UTP14=RPA135=HCA4=MAK21=ARX1=DBP10=MAK5=SOF1=RPA49=NOP56=YGR283C=PUF6=UTP15=NOG1=UTP5=ERB1=	BMS1=PST2=	-0.0702959	-0.00542291	0.0325201	-0.0602434	-0.200288	0.0306713	-0.00206006	0.222008	-0.00724721	-0.0108679	-0.0988584	-0.0223302	-0.144497	0.110997	-0.00117688	-0.0962271	-0.0173993	-0.0491594	-0.012842	0.0476632	-0.0200225	0.00590705	-0.0290215	-0.0178196	0.0248307	-0.0181504	-0.0920149	0.0180956	0.0152974	-0.0718066	0.059048	-0.0346956	0.0248863	0.0242744	0.0206716	0.0668279	0.0343897	0.0180826	-0.0116209	0.0827148	-0.00492197	-0.0500923	0.00564103	-0.019788	0.0268503	0.0416919
IES1	IES1=ISW1=ISW2=RAT1=SPT7=NUT1=RGR1=STH1=ITC1=UTP22=CTR9=IOC2=SUM1=RSC9=BRR2=PSY2=RSC3=CFT2=NUP85=ARP8=INO80=DIP2=	IES1=ISW1=ISW2=RAT1=SPT7=NUT1=RGR1=STH1=ITC1=UTP22=CTR9=IOC2=SUM1=RSC9=BRR2=PSY2=RSC3=CFT2=NUP85=ARP8=INO80=DIP2=	IES1=	-0.0786447	-0.0430355	0.0861159	0.000280582	-0.29481	0.0738976	0.074762	-0.0171628	0.0043732	0.00737102	0.00285813	-0.034102	0.185641	-0.0417735	-0.0292934	-0.000501295	-0.0258114	-0.037288	-0.0059442	-0.0500241	-0.00726164	-0.175373	-0.0810548	-0.0008331	0.0226154	-0.0223556	0.0639614	0.0240744	0.0279875	-0.126898	0.0746434	-0.0895503	0.0559788	0.075188	0.0603499	0.169345	0.00112935	0.0265328	0.0768554	-0.0313368	-0.0256434	0.0993531	-0.0169887	-0.0217188	-0.0033628	-0.00123549
PDC2	PDC2=ISW2=POM152=SPT7=CLP1=CTK1=STH1=SWI6=YRB30=RPL36B=RPL32=HPR1=BRR2=UBA2=SIN3=RAI1=PBP4=TAF5=YSH1=UME1=RPD3=UTP13=NUF2=ECT1=CFT2=SWD1=RPL37A=NUP145=ARP8=CYC8=RPL28=MCM6=YTA7=RPL15A=RPL15B=	PDC2=ISW2=POM152=SPT7=CLP1=CTK1=STH1=SWI6=YRB30=HPR1=BRR2=UBA2=SIN3=RAI1=TAF5=YSH1=UME1=RPD3=UTP13=NUF2=ECT1=CFT2=SWD1=NUP145=ARP8=CYC8=MCM6=YTA7=	PDC2=RPL36B=RPL32=PBP4=RPL37A=RPL28=RPL15A=RPL15B=	-0.0776538	0.00160492	0.0959526	-0.0292646	-0.0626286	0.0100698	0.0543768	-0.050951	0.0561011	0.0334198	-0.114535	-0.00725188	0.22255	-0.0564609	-0.0551771	0.00351803	-0.0666549	0.0660926	0.00958092	-0.0684679	-0.0476669	-0.218444	-0.138019	0.0423074	0.0597395	-0.0507766	0.0674343	0.030105	0.0379305	-0.0732915	0.0306043	-0.122035	0.0355773	0.08443	0.108909	0.141542	0.00354687	0.0675808	-0.00390645	0.0825835	-0.059869	0.155389	-0.019592	-0.103303	-0.009874	-0.0904183
RSC30	RSC30=ISW2=STH1=THO2=PRP8=UTP20=CTR9=IOC2=PWP2=HPR1=RIX1=MOT1=RSC9=BRR2=RTT107=NUP85=ARP8=DIP2=NUP170=RPC82=	RSC30=ISW2=STH1=THO2=PRP8=UTP20=CTR9=IOC2=PWP2=HPR1=RIX1=MOT1=RSC9=BRR2=RTT107=NUP85=ARP8=DIP2=NUP170=RPC82=	RSC30=	-0.0345478	-0.0707176	0.151908	0.614351	-0.271881	0.107808	0.159678	-0.0209906	0.072277	-0.0795346	-0.106125	-0.0873152	-0.158452	0.556621	-0.0640142	-0.108669	-0.0457366	-0.101059	-0.000653679	-0.184924	0.0984805	-0.326604	-0.212937	0.0649803	-0.0312295	-0.1058	0.148161	0.0115606	0.031023	-0.11665	0.0660419	-0.139434	0.0473135	0.0906817	0.240583	0.374422	0.0609695	0.0888152	-0.0805148	-0.0591963	-0.0648732	0.167887	-0.0633784	-0.119418	-0.102105	-0.0061909
RPS2	RPS2=RPS3=RPS7B=RPL16B=RPL16A=RPL8A=SCP160=CIA1=RPL26B=RPL26A=RPS26B=RPL24A=KTR1=RPL38=RPL17B=RPL31A=RPL31B=RPL33A=RPL33B=	RPS2=RPS3=RPS7B=RPL16B=RPL16A=RPL8A=SCP160=RPL26B=RPL26A=RPS26B=RPL24A=KTR1=RPL38=RPL17B=RPL31A=RPL31B=RPL33A=RPL33B=	RPS2=CIA1=	-0.0122621	-0.0180441	0.119011	-0.25875	-0.297515	0.100462	0.163137	0.028598	-0.0391296	0.000129428	0.0418938	0.0293514	0.0551581	0.0139933	0.00957697	0.0812883	0.0691744	-0.0407641	0.0470963	0.0736052	0.0898407	-0.0277323	0.0377699	0.0532097	0.0258305	0.00616735	0.0143048	-0.0278495	-0.00510795	-0.00451742	0.00553966	-0.0193242	0.0189933	-0.00893387	0.0441585	0.108877	-0.0304907	0.000898797	-0.180878	-0.0632001	0.0362542	0.0204787	0.0307995	-0.0309171	-0.063587	0.0138736
RAD52	RAD52=RPS3=RPT5=CLU1=VPS5=KAP123=SSQ1=ADE17=XRN1=RPT3=RPT4=GEA2=SCL1=TFB3=ADE1=MIA40=SPP41=DDI1=IGO1=UBX4=RPN13=PGM1=SEC7=APL5=PUP3=FUI1=PUP2=RPN9=PRE9=RPL32=TEF4=SEC26=DOP1=PRE6=SRP101=TRM732=RPN11=ADE6=FYV8=ADE13=TMA108=PRE8=MKT1=PRE10=UFD1=RIB5=NPL4=MPE1=SKI2=RPS31=MDJ1=SNX4=ELP3=YAP1=PRP46=GDA1=LEA1=HAT1=RPL9A=PRE3=YAP7=PEX7=TWF1=PRE1=ERV1=NAS2=YEF3=PNP1=ARG82=RPL15A=NAT1=CHC1=VPS1=	RAD52=RPT5=VPS5=SSQ1=RPT3=RPT4=SCL1=TFB3=MIA40=DDI1=IGO1=UBX4=RPN13=PUP3=PUP2=RPN9=PRE9=PRE6=RPN11=FYV8=PRE8=PRE10=UFD1=RIB5=NPL4=MPE1=MDJ1=SNX4=YAP1=PRP46=LEA1=HAT1=PRE3=PEX7=TWF1=PRE1=ERV1=NAS2=PNP1=ARG82=	RAD52=RPS3=CLU1=KAP123=ADE17=XRN1=GEA2=ADE1=SPP41=PGM1=SEC7=APL5=FUI1=RPL32=TEF4=SEC26=DOP1=SRP101=TRM732=ADE6=ADE13=TMA108=MKT1=SKI2=RPS31=ELP3=GDA1=RPL9A=YAP7=YEF3=RPL15A=NAT1=CHC1=VPS1=	0.0275568	-0.0104391	-0.057146	0.177189	0.449002	0.0525918	-0.0632174	0.267472	0.0429808	-0.0119432	-0.0691715	-0.0452968	0.375022	-0.0164002	-0.0445212	0.113271	0.0587764	0.221091	-0.00551091	-0.0448415	-0.046836	-0.161762	0.0120865	-0.0119946	-0.00948521	0.00801292	0.140975	-0.0419524	-0.000111405	-0.0193829	-0.0300403	-0.0694493	-0.0357286	0.04703	-0.0452004	0.0275759	0.024112	0.00777376	0.465755	-0.0343727	-0.0353331	-0.175539	-0.0423411	-0.0360506	0.0180667	-0.0267742
HBS1	HBS1=RNH202=VBA4=SET2=PEX1=BCH1=GET4=ELP2=SDD3=SEC39=DSL1=YOR238W=SFH5=NMT1=MRS1=DPH6=KAR2=	HBS1=RNH202=VBA4=SET2=PEX1=BCH1=GET4=ELP2=SDD3=SEC39=DSL1=YOR238W=SFH5=NMT1=DPH6=	HBS1=MRS1=KAR2=	0.0107373	0.00435714	0.00612461	-0.176907	-0.455654	0.0358723	-0.0372761	-0.116423	0.00225812	-0.0315502	0.0392872	-0.0292288	-0.38762	-0.161159	-0.00600138	0.0517518	0.0380322	0.00915156	0.0463612	0.00255868	0.000652089	-0.00407652	0.0946388	-0.00363826	0.0135196	0.0422248	0.00356324	-0.005497	0.00688477	0.0162058	-0.0479119	0.0119779	0.0110952	-0.0219131	-5.89342e-05	-0.0363162	0.0206639	-0.01146	0.0201589	-0.000932751	0.00777288	-0.0677577	-0.0329875	0.00828249	0.0559123	-0.0328189
SEC1	SEC1=RNH202=UFD2=CAF120=VMA13=RNH201=GEA1=SPP41=YSP2=BCH1=HRP1=SEC39=DSL1=UNG1=PTC2=MSN1=MAG2=THO1=DOP1=DNF1=SRP101=YVC1=GRH1=TMA108=PRE8=SLY41=NRD1=PBR1=KTR3=ERG12=SRV2=SAY1=GDA1=SSO2=TMA22=LOT5=MST28=YGK3=DPS1=SEC18=TOR1=SIR4=NAT1=	SEC1=RNH202=UFD2=CAF120=VMA13=RNH201=GEA1=SPP41=YSP2=BCH1=SEC39=DSL1=UNG1=PTC2=MSN1=MAG2=THO1=DOP1=DNF1=SRP101=YVC1=GRH1=TMA108=SLY41=PBR1=KTR3=ERG12=SRV2=SAY1=GDA1=SSO2=TMA22=LOT5=MST28=YGK3=DPS1=SEC18=TOR1=NAT1=	SEC1=HRP1=PRE8=NRD1=SIR4=	-0.0759016	0.0499655	0.0280621	-0.11877	-0.257833	0.0139248	0.0431602	-0.0386932	0.0324754	0.0159912	0.0700475	-0.00220649	-0.937368	-0.186091	-0.0279452	-0.072268	-0.0847161	0.0248179	-0.0420366	-0.0568569	0.0242463	-0.0412965	0.0714269	-0.00152858	-0.0231443	-0.0216651	-0.113376	0.0134666	0.019605	0.0343536	-0.00290709	0.0440217	0.0338275	0.0501813	-0.0731513	-0.0983178	0.0152814	0.0334495	-0.127672	0.0179071	0.0310538	-0.0908227	-0.0134357	0.0430758	0.032513	0.0267179
VAM6	VAM6=SLU7=SEC5=SAP190=SEC21=SPO14=LAA1=UFD2=PHO81=RCY1=NMD5=CEX1=COP1=GEA2=ERG20=UBR1=SLH1=SEC15=STO1=RAV1=UFD4=MTR10=TRM3=HRP1=TRS120=GCD2=INP53=BEM2=SEC7=OXP1=APL5=UBP2=SCY1=MON2=VPS41=KAP114=UBP13=NTR2=SHP1=AIM21=VPS13=SEC26=SUP45=MDM20=CHO2=TFB5=DOP1=MSN5=RIC1=DID2=RPO26=BUD2=SRP101=TRM732=HRT1=PEP5=PEP3=ADE6=FET4=CKI1=ACS2=LCB2=RSA1=VPS35=RKR1=KAP104=SAH1=PSE1=SEY1=VPS4=EMC4=HST2=APL6=SCD6=C…	VAM6=SEC5=SAP190=SEC21=SPO14=LAA1=UFD2=PHO81=RCY1=NMD5=CEX1=COP1=GEA2=ERG20=UBR1=SLH1=SEC15=STO1=RAV1=UFD4=MTR10=TRM3=TRS120=GCD2=INP53=BEM2=SEC7=OXP1=APL5=UBP2=SCY1=MON2=VPS41=KAP114=UBP13=VPS13=SEC26=MDM20=CHO2=DOP1=MSN5=RIC1=BUD2=SRP101=TRM732=PEP5=PEP3=ADE6=FET4=CKI1=ACS2=LCB2=VPS35=RKR1=KAP104=SAH1=PSE1=SEY1=EMC4=APL6=CAF40=SXM1=YPP1=TIP20=RIA1=DIP5=GNT1=CST26=ALE1=RHO2=CDC43=LCB1=ZRC1=VAC14…	VAM6=SLU7=HRP1=NTR2=SHP1=AIM21=SUP45=TFB5=DID2=RPO26=HRT1=RSA1=VPS4=HST2=SCD6=NAB3=IWR1=CMC2=ERV1=YPL225W=PRP4=MCM4=SEC9=	-0.0383229	0.00807889	-0.00110157	-0.0994942	-0.752851	0.0113379	-0.152671	-0.185837	0.0182107	0.0434524	0.0411282	-0.0530635	-0.0478031	-0.0253208	-0.0298336	0.0360706	-0.0727388	0.0131431	0.00405663	-0.00216005	-0.0144538	0.0231151	-0.00670453	0.0425896	-0.0269246	0.0453729	-0.0962333	0.0159318	-0.0465102	-0.013305	0.0230063	0.0795999	0.0528552	0.0307717	-0.0366239	-0.0598445	0.0365043	0.0117864	0.151941	-0.00665348	0.085253	-0.00959092	-0.111622	0.018373	0.0161254	-0.017037
SLU7	SLU7=RPT5=PHO84=HAP5=SEC5=SAP190=SEC21=LAA1=KAP123=PHO81=RCY1=RPT3=NMD5=CEX1=COP1=SNF5=GEA2=TRL1=DJP1=BBP1=MIA40=MES1=STO1=ISA2=TRM3=TCB3=PRE5=SWC5=SEC17=HRP1=GCD2=RPN13=BEM2=SEC7=GTS1=APL5=UBP2=MON2=TSR1=SHP1=AIM21=PRE9=VPS13=SEC26=MDM20=IKI3=HAS1=TFB5=HSF1=DOP1=DID2=COF1=MED4=SRP101=SAP185=FRE1=HRT1=PEP5=PEP3=AZF1=ADE6=GSH2=CRN1=FET4=ACS2=LCB2=IVY1=PIB2=RKR1=KAP104=SAH1=TIP41=PSE1=SEY1=VPS4=EMC…	SLU7=RPT5=HAP5=RPT3=SNF5=DJP1=BBP1=MIA40=ISA2=PRE5=SWC5=SEC17=HRP1=RPN13=GTS1=SHP1=AIM21=PRE9=TFB5=HSF1=DID2=COF1=MED4=HRT1=AZF1=GSH2=CRN1=IVY1=PIB2=TIP41=VPS4=MPE1=HST2=SCD6=MDJ1=SNX4=TFC7=YAP1=MIX23=NAB3=TAF3=IWR1=CIR1=CMC2=TWF1=NUT2=ATG16=YPL077C=ACF4=ERV1=HIS2=YPL225W=PRP4=LTP1=PNP1=RVB2=MCM4=SEC9=NAS6=	SLU7=PHO84=SEC5=SAP190=SEC21=LAA1=KAP123=PHO81=RCY1=NMD5=CEX1=COP1=GEA2=TRL1=MES1=STO1=TRM3=TCB3=GCD2=BEM2=SEC7=APL5=UBP2=MON2=TSR1=VPS13=SEC26=MDM20=IKI3=HAS1=DOP1=SRP101=SAP185=FRE1=PEP5=PEP3=ADE6=FET4=ACS2=LCB2=RKR1=KAP104=SAH1=PSE1=SEY1=EMC4=APL6=SXM1=YPP1=RIA1=ERG5=GNT1=CST26=LCB1=ZRC1=ERG24=GCN1=NAM7=PFK1=MYO2=CDC39=FAA3=FAA4=YLL032C=CHC1=VAM6=	0.0260295	0.0068007	-0.0302206	0.0155771	0.602972	-0.0368861	0.0525407	0.14466	0.00366492	0.0111183	-0.00864066	0.0837177	0.0648207	0.0231289	-0.046058	-0.0146706	0.0305688	0.161228	-0.00420598	0.00154585	0.0082766	-0.0545658	-0.0847825	-0.0211112	-0.0317203	-3.30282e-05	0.120197	-0.000534732	0.0376708	-0.0556543	0.0399582	0.0137353	-0.0436421	-0.00180868	-0.0117584	0.13057	-0.0176816	-0.0020441	0.0410931	-0.0309604	-0.0297938	0.0202013	0.00893426	-0.0617777	-0.135911	0.00440547
HXT7	HXT7=YMR196W=GPH1=TSL1=TPS2=HXK1=GLC3=GAD1=MST1=YAK1=GSY2=GSY1=	HXT7=YMR196W=GPH1=TSL1=TPS2=HXK1=GLC3=GAD1=MST1=YAK1=GSY2=GSY1=	HXT7=	0.566791	-0.0247597	-0.0707204	0.734819	-0.92257	-0.57215	2.48927	2.34019	-0.227584	-0.130209	-0.145579	-0.056831	2.68905	-0.863879	-1.37581	0.565332	0.0607266	-0.150859	-0.596291	-0.482553	0.00247488	0.470425	-0.0655543	0.233799	0.00624643	-0.111106	-0.257999	-0.121114	-0.0918435	0.173588	-0.142795	-0.0827857	0.165418	-0.00614801	-0.0846138	0.322642	-0.175358	-0.12809	-2.64029	-0.353151	-0.0921946	0.307745	-0.217792	-0.0237042	0.00740573	0.554329
TPK1	TPK1=YMR196W=AMS1=HER1=YLR345W=PYK2=RTN2=YBR056W=TSL1=GAD1=UBP15=HBT1=GDB1=PGM2=CWH41=EMI2=GLK1=NNR2=XKS1=YNL115C=MRT4=TPS1=ATG34=PMC1=DCS1=DCS2=TSA2=FMP45=GPM2=SDS24=GTT1=UGA2=RFS1=NNR1=DAK1=UGA1=AYR1=	TPK1=YMR196W=AMS1=HER1=YLR345W=PYK2=RTN2=YBR056W=TSL1=GAD1=UBP15=HBT1=GDB1=PGM2=CWH41=EMI2=GLK1=NNR2=XKS1=YNL115C=TPS1=ATG34=PMC1=DCS1=DCS2=TSA2=FMP45=GPM2=SDS24=GTT1=UGA2=RFS1=NNR1=DAK1=UGA1=AYR1=	TPK1=MRT4=	0.00911186	0.0143093	0.124983	0.30711	-0.114456	-0.0631208	0.263316	-0.221952	0.0614855	-0.0258784	0.21905	-0.082477	0.0710403	0.0161809	-0.300014	0.16474	-0.0265407	0.0158667	-0.0629048	-0.121785	-0.0859073	-0.310702	0.0220695	0.025809	-0.0681846	-0.0133403	-0.0166874	0.00194273	0.0306522	0.0138025	-0.0119519	-0.00691976	0.0900921	0.064388	0.00294146	0.0777858	0.0196296	0.0777843	-0.493557	-0.111669	0.0124416	0.155157	-0.145577	0.0622581	-0.058456	-0.246141
FAA1	FAA1=YMR196W=ASN1=GPH1=TPS3=GAD1=RAS2=PGM2=EMI2=YDJ1=GSY1=	FAA1=YMR196W=GPH1=TPS3=GAD1=RAS2=PGM2=EMI2=GSY1=	FAA1=ASN1=YDJ1=	0.120974	-0.0232841	0.083721	-0.0570129	-0.562802	-0.230396	0.280912	0.16998	0.0271359	-0.00968797	-0.0403136	-0.0474712	0.130303	-0.0597557	-0.237709	0.0106031	-0.0231399	-0.0309981	-0.00912197	-0.07713	0.0116322	0.013829	0.0589808	0.0211816	0.00568498	-0.045083	0.0444341	0.00141486	0.0446297	-0.0472813	0.0153011	-0.0861992	0.0276123	-0.0103541	0.0304763	0.20365	-0.0368634	0.0378076	-0.703657	-0.0564915	-0.0531318	0.201008	-0.0322394	-0.00536605	-0.0636178	-0.0862512
RPS3	RPS3=TIF4631=CLU1=VPS5=ARC1=BFR1=VAC7=OLE1=HPT1=RPS7B=RPS7A=CDC60=ADE17=RPL5=YGR054W=SNF5=GDS1=STM1=NIT2=SCL1=CNM67=RPL16A=RPL8A=RPL8B=EMW1=GNP1=CSN9=SRP68=RPL6A=RPL6B=SCP160=MES1=YHI9=SLX9=DDI1=RPP0=PFY1=TCO89=IGO1=SWC5=DMA2=GCD2=UBX4=RPN13=ADE12=SEC7=NOP58=NOP56=VAS1=PHO90=PUP3=FUI1=PUP2=ARA1=YCK2=THS1=RIE1=TSR1=NIP1=TUB4=NSA2=PRE9=RPL36A=RPL36B=RPL32=TEF4=RPP2B=SEC26=YBL028C=RPL26B=RPL26A=PRE6…	RPS3=TIF4631=CLU1=ARC1=BFR1=OLE1=HPT1=RPS7B=RPS7A=CDC60=ADE17=RPL5=YGR054W=GDS1=STM1=RPL16A=RPL8A=RPL8B=EMW1=GNP1=SRP68=RPL6A=RPL6B=SCP160=MES1=SLX9=RPP0=GCD2=ADE12=SEC7=NOP58=NOP56=VAS1=PHO90=FUI1=YCK2=THS1=TSR1=NIP1=NSA2=RPL36A=RPL36B=RPL32=TEF4=RPP2B=SEC26=YBL028C=RPL26B=RPL26A=ABP140=SRP101=SAP185=RPS29B=RPL21A=RPL21B=VPS30=ADE6=RPS26B=RPS26A=ADE13=RPS1A=RPS1B=RPS5=SAM1=RPL24A=RPL24B=SAH1=RPL…	RPS3=VPS5=VAC7=SNF5=NIT2=SCL1=CNM67=CSN9=YHI9=DDI1=PFY1=TCO89=IGO1=SWC5=DMA2=UBX4=RPN13=PUP3=PUP2=ARA1=RIE1=TUB4=PRE9=PRE6=FYV8=MHO1=MAD1=PIB2=PTP1=TIP41=PRE8=PRE10=YER010C=ECM38=RIB5=NPL4=MPE1=HUA1=SNX4=MAD2=YOR289W=GOR1=PRD1=NPC2=IWR1=SIC1=NUF2=GID8=PRE3=TAF12=TMT1=VAM7=UBC8=TWF1=ACF4=ERV1=YGR201C=SWD1=SDS22=SNU71=PNP1=RAD52=	-0.0278153	0.00433455	-0.0167416	-0.43282	-0.376984	0.0310341	0.0720981	-0.114767	-0.0198345	0.020616	0.0414392	0.0877838	-0.198944	-0.0694082	0.0736962	-0.120602	0.00322721	0.0401508	-0.0215354	0.103306	0.127647	0.15014	-0.00694201	-0.0538635	-0.00853192	-0.0162913	-0.0586909	-0.00192421	-0.0053448	0.111658	0.0383996	0.0449346	-0.00479888	-0.0278686	0.0593761	-0.113407	-0.00387791	0.0228973	-0.138476	0.0164209	0.0326827	-0.00353448	0.0749847	0.0307106	-0.0174448	0.00171501
SPE1	SPE1=PHO84=STO1=IGO1=RPN13=FUI1=MKT1=SKI2=SXM1=DIP5=YOR131C=TWF1=LYP1=PFK1=FAA3=	SPE1=PHO84=STO1=FUI1=MKT1=SKI2=SXM1=DIP5=LYP1=PFK1=FAA3=	SPE1=IGO1=RPN13=YOR131C=TWF1=	0.0715728	0.0547918	0.479014	-0.092484	-1.66799	0.100402	-0.700545	-0.799733	0.172717	-0.053966	0.136177	-0.151062	-0.867059	-0.170841	-0.264979	-0.0771649	0.188741	0.128352	-0.0216437	-0.0401545	-0.679958	0.81655	0.380751	0.0702466	-0.154681	-0.0274553	-0.0478327	0.189364	0.152316	0.0233759	0.196754	-0.131924	0.0109753	0.148215	0.428818	-0.123706	0.114374	0.063929	-0.607141	0.116313	0.190943	0.100152	-0.0689191	-0.183896	-0.156887	0.211566
RPT5	RPT5=PHO84=SEC5=LAA1=POB3=KAP123=UFD2=OLE1=RCY1=RPT6=RPT3=RPT4=SGM1=NMD5=CEX1=GEA2=GEA1=NOB1=SCL1=EMW1=SLH1=SET2=MIA40=RLP7=STO1=CDC37=HCA4=YSP2=BCH1=YGL140C=MTR10=TRM3=TCB3=SDD3=PRE5=SEC17=MAK5=HRP1=GCD2=SEC39=RPN13=DSL1=PGM1=GCD7=SEC7=TRM8=REG1=GTS1=APL5=UBP2=PUP3=FUI1=PUP2=MON2=TSR1=UBP13=SHP1=AIM21=NSA2=PRE9=RPL36A=PRP43=SEC26=MDM20=HAS1=HSF1=DOP1=COF1=MED4=CET1=SRP101=SAP185=FRE1=SNF7=HRT1=Y…	RPT5=POB3=RPT6=RPT3=RPT4=SGM1=SCL1=MIA40=CDC37=PRE5=SEC17=HRP1=RPN13=REG1=GTS1=PUP3=PUP2=SHP1=AIM21=PRE9=HSF1=COF1=MED4=CET1=SNF7=HRT1=RPN11=CRN1=SFA1=GVP36=PRE8=NBP2=VPS4=PRE10=RIB5=MPE1=SCD6=MDJ1=SNX4=YAP1=MIX23=NAB3=HCH1=LEA1=TAF3=PRE3=SBA1=TWF1=PRE1=YPL071C=ERV1=YPL225W=PRP4=LTP1=FMP52=SGT2=CDC48=PNP1=KAR2=RAD23=RVB2=THI6=SEC9=NAS6=RAD52=SLU7=	RPT5=PHO84=SEC5=LAA1=KAP123=UFD2=OLE1=RCY1=NMD5=CEX1=GEA2=GEA1=NOB1=EMW1=SLH1=SET2=RLP7=STO1=HCA4=YSP2=BCH1=YGL140C=MTR10=TRM3=TCB3=SDD3=MAK5=GCD2=SEC39=DSL1=PGM1=GCD7=SEC7=TRM8=APL5=UBP2=FUI1=MON2=TSR1=UBP13=NSA2=RPL36A=PRP43=SEC26=MDM20=HAS1=DOP1=SRP101=SAP185=FRE1=YNR021W=PEP3=LSG1=ADE6=FET4=LCB2=TMA108=VPS35=RKR1=KAP104=SEY1=APL6=SXM1=YPP1=GDA1=ALG8=ERG5=GNT1=TSC10=RRP8=ZRT2=FCY2=LCB1=RAX1=RC…	0.0478126	-0.0237031	0.0555279	0.00397042	0.739958	-0.0616513	-0.116574	-0.0410948	-0.0211271	-0.0235966	-0.00367382	0.0661725	0.436849	0.0346705	0.0581762	0.00862566	0.0536697	0.00715029	0.00233263	-9.34771e-05	-0.0329809	0.000813804	-0.0255961	-0.0167351	-0.0718496	0.00308238	0.144515	-0.00387974	-0.0332845	0.0590544	-0.0364314	-0.0114331	-0.0586342	-0.0170019	0.0212909	-0.0022812	-0.0016895	0.0155504	0.301116	-0.00166046	0.000932877	-0.135775	0.00283699	-0.00762174	-0.12993	0.0392675
MOT2	MOT2=ILS1=APL1=EPO1=IDP1=EMP47=TAF12=NUP57=APL3=NSP1=FUN12=	MOT2=EPO1=IDP1=TAF12=NUP57=NSP1=	MOT2=ILS1=APL1=EMP47=APL3=FUN12=	0.0418782	-0.009388	-0.0105367	-0.165659	0.127472	-0.0212647	-0.0221031	0.0360726	-0.00585833	0.0209659	-0.0744747	0.0148833	0.103306	-0.0574551	-0.0108121	-0.00606933	-0.00452337	-0.00187595	-0.0405382	-0.0404444	-0.00854479	-0.014384	0.0222199	-0.0171002	-0.00869493	-0.006666	0.0338432	0.0094782	-0.0105008	-0.0302942	-0.00306099	0.0100953	-0.034228	-0.00857651	0.0362455	-0.0181113	0.0333392	-0.0174941	0.0339549	0.00147113	-0.0276409	0.0731812	-0.0359846	0.0190092	-0.0116791	-0.00733844
RRP12	RRP12=POL5=RRP5=SEC63=UBP12=UTP10=RPA135=RPA190=TRM1=SGD1=UTP20=KRE33=UTP22=MTR4=DBP6=NOP7=	RRP12=POL5=RRP5=SEC63=UBP12=UTP10=RPA135=RPA190=TRM1=SGD1=UTP20=KRE33=UTP22=MTR4=DBP6=NOP7=	RRP12=	-0.15515	-0.0828449	0.0386724	-0.127101	-0.365712	0.140362	0.0166119	0.107238	0.0588087	-0.0292815	-0.0341207	-0.0351252	-0.0128436	0.166823	0.0932587	-0.083779	-0.149605	0.0200066	-0.0382259	-0.0249655	0.0204341	-0.107771	-0.0642937	-0.00264193	0.057653	-0.0288552	-0.054548	0.0863683	-0.0263886	-0.106682	0.0495768	-0.0713307	0.0339601	0.0964776	0.0139062	0.0573928	0.0354534	0.106776	-0.339259	-0.000435213	-0.0723342	0.0103983	-0.00678314	0.0321934	0.0877424	0.0141366
TPK3	TPK3=ACL4=ABZ1=NUP82=ELP2=SYO1=RET1=NAN1=LYS20=PRP43=UTP8=RIX1=SNF4=MTR4=DBP6=DHR2=UTP13=MDE1=CAB1=DIS3=VMA6=	TPK3=ACL4=ABZ1=NUP82=ELP2=SYO1=RET1=NAN1=LYS20=PRP43=UTP8=RIX1=SNF4=MTR4=DBP6=DHR2=UTP13=MDE1=CAB1=DIS3=VMA6=	TPK3=	-0.0415907	-0.0106278	-0.0623118	-0.0192903	-0.664601	-0.0614648	-0.084783	-0.198121	0.0211471	0.0324923	-0.0345845	-0.0206577	-0.0524576	0.127329	0.125664	-0.0474852	-0.0624463	-0.0344124	-0.0415077	-0.0908304	-0.0143875	-0.0852181	-0.00783249	-0.00398906	0.0370972	-0.0243907	0.0451669	0.0227741	0.0278079	-0.0230904	0.0907847	-0.000832806	-0.00529889	-0.010573	0.0626175	0.0241573	0.0236351	0.000255025	-0.00788278	0.0317423	-0.0223912	0.00403951	-0.0247627	-0.0166239	-0.0262742	-0.0053319
UTP25	UTP25=ACL4=NUP82=RAT1=FCP1=YLR108C=UTP4=UTP21=NAN1=TAF6=UTP8=RIX1=GCD1=MTR4=DHR2=UTP6=RAI1=BUR2=RRP46=ARP9=UTP13=MUD2=UTP18=RCL1=NOC4=HSH155=NUP145=DIS3=DIP2=PRP28=RRP6=HDA1=	UTP25=ACL4=NUP82=RAT1=FCP1=YLR108C=UTP4=UTP21=NAN1=TAF6=UTP8=RIX1=GCD1=MTR4=DHR2=UTP6=RAI1=BUR2=RRP46=ARP9=UTP13=MUD2=UTP18=RCL1=NOC4=HSH155=NUP145=DIS3=DIP2=PRP28=RRP6=HDA1=	UTP25=	-0.0788549	-0.0465367	0.117314	-0.0531141	-0.34883	0.0350704	-0.0339227	-0.0232705	0.0444948	-0.00534741	-0.0117142	-0.0841266	-0.0274083	0.120565	0.0509	-0.0572839	-0.0517465	-0.0608879	-0.0179947	-0.00207103	-0.0249352	-0.0300704	-0.05683	-0.00177945	0.14496	-0.0434268	-0.0932945	0.0716238	-0.0593038	-0.096603	0.13979	-0.0411223	-0.0164864	0.15944	0.100851	0.14291	0.0316871	-0.00421368	0.0184034	0.123782	-0.0644801	0.0275442	-0.0500698	-0.0540517	0.0421435	-0.0507165
PRS2	PRS2=ACL4=NUP82=RRP45=GCN3=ELP2=VTA1=GCD1=MAP1=PRS5=RRP46=GIR2=MTR3=MDE1=MTR2=CDC8=	PRS2=ACL4=NUP82=RRP45=GCN3=ELP2=VTA1=GCD1=MAP1=PRS5=RRP46=GIR2=MTR3=MDE1=MTR2=CDC8=	PRS2=	-0.0404443	0.0052219	-0.0941456	-0.100171	-0.715591	-0.045631	-0.0932275	-0.0157883	0.00397459	0.0040798	0.0409632	0.0236009	0.110699	-0.0779576	0.0391468	0.0825096	-0.0113993	0.0771058	-0.112805	0.0112662	0.0594594	0.120227	-0.0325407	0.00165296	0.008549	-0.0183745	-0.153534	0.041963	0.000145052	-0.0214585	0.0566013	0.0249307	0.00522698	-0.0167344	0.0243594	0.0231662	0.000308404	0.000106687	0.0594731	0.0127362	0.0271236	-0.0417996	-0.0326021	0.0641581	0.0468168	0.0837164
NTE1	NTE1=CRM1=AAP1=CDC53=XRN1=BNI1=TPS3=PDS5=ARG5,6=INP53=SEC7=OXP1=UBP2=VPS13=SPT16=MED11=CHO2=MSN5=MED4=RPO26=SPF1=SLC1=PTR2=AMD1=FCY1=CUP9=DPB4=TAF10=RRG8=BNI5=ILM1=KAP122=ORT1=DLS1=RRG7=YIR035C=BLM10=CHC1=	NTE1=CRM1=AAP1=CDC53=XRN1=BNI1=TPS3=PDS5=INP53=SEC7=OXP1=UBP2=VPS13=SPT16=CHO2=MSN5=SPF1=SLC1=PTR2=AMD1=ILM1=KAP122=BLM10=CHC1=	NTE1=ARG5,6=MED11=MED4=RPO26=FCY1=CUP9=DPB4=TAF10=RRG8=BNI5=ORT1=DLS1=RRG7=YIR035C=	0.0135147	-0.0206012	0.145865	0.0602166	-0.86648	0.0494742	0.0288637	0.0051288	-0.013313	0.00395479	0.057071	-0.00734048	0.549043	0.0406534	-0.105223	0.128796	-0.104307	0.0244567	0.0461141	-0.0340824	-0.023285	-0.0432586	-0.000128401	0.0937487	-0.082354	-0.00969638	-0.124327	-0.00820646	-0.0278341	0.0159885	-0.0150878	-0.00227292	0.0949152	0.0382168	-0.0653835	0.00464415	-0.019661	0.0265439	-0.498228	-0.0122998	0.0152048	-0.060714	-0.00689711	0.0318538	-0.147333	0.0466039
ACL4	ACL4=NUP82=TPA1=BCP1=FCP1=RCM1=NAN1=YML096W=FAL1=IPI3=GCD1=RAI1=RRP46=ARP9=UTP13=RMT2=UTP18=RCL1=CAB1=NCS2=DIS3=TPK3=PRP28=RRP6=UTP25=PRS2=	ACL4=NUP82=TPA1=BCP1=FCP1=RCM1=NAN1=YML096W=FAL1=IPI3=GCD1=RAI1=RRP46=ARP9=UTP13=RMT2=UTP18=RCL1=CAB1=NCS2=DIS3=TPK3=PRP28=RRP6=UTP25=PRS2=	ACL4=	-0.1404	-0.028483	0.0397226	-0.0541436	-0.466744	0.0466539	-0.125707	-0.107909	-0.0174551	-0.0141696	0.0465722	-0.00126847	-0.062793	-0.00909655	0.0748473	-0.0919334	-0.0104799	-0.0812169	-0.00486427	0.119268	-0.0121572	-0.116032	-0.0500914	-0.0326882	0.0263144	-0.0209871	-0.0902879	0.0317073	0.00119467	-0.031736	0.135515	-0.0292653	-0.00479405	0.0472329	-0.0111369	0.0544317	0.0176319	0.0314386	-0.0815764	0.0611865	0.0392961	-0.0413276	-0.0335982	-0.0544864	-0.0254555	0.0103557
RNH202	RNH202=RNH70=NUG1=VBA4=ARC1=TMA46=VMA13=NMD5=RNH201=NOB1=BRX1=NOP13=UTP7=SET2=MIA40=PHO4=SPP41=YSP2=MTR10=GET4=RKI1=GCD2=SEC39=PGM1=GCD7=TRM8=MOD5=APL5=FUI1=COG4=YCK2=TYW3=LCB4=TSR1=SFH5=NSA2=RPL36A=YBL028C=HAS1=UTP30=DOP1=SRP101=TMA64=TRM732=ANT1=UTR1=PEP3=LSG1=REX4=UTP23=RIO1=GCD10=TFA2=GLE1=TMA108=POL32=RKR1=YDR262W=PTK1=DPH6=YBR242W=BUD20=FPR4=YPL199C=NOP8=ALB1=TMA22=RPL22A=ATG8=SUT1=CDC48=YE…	RNH202=RNH70=NUG1=VBA4=ARC1=TMA46=VMA13=NMD5=RNH201=NOB1=BRX1=NOP13=UTP7=SET2=PHO4=SPP41=YSP2=MTR10=GET4=RKI1=GCD2=SEC39=PGM1=GCD7=TRM8=MOD5=APL5=FUI1=COG4=YCK2=TYW3=LCB4=TSR1=SFH5=NSA2=RPL36A=YBL028C=HAS1=UTP30=DOP1=SRP101=TMA64=TRM732=ANT1=UTR1=PEP3=LSG1=REX4=UTP23=RIO1=GCD10=TFA2=GLE1=TMA108=POL32=RKR1=PTK1=DPH6=YBR242W=BUD20=FPR4=YPL199C=NOP8=ALB1=TMA22=RPL22A=SUT1=YEF3=HBS1=ARB1=PXR1=TOR1=NA…	RNH202=MIA40=YDR262W=ATG8=CDC48=PDI1=	-0.0190915	0.0198275	0.0487365	-0.29634	-0.568368	-0.0648937	-0.206224	0.017006	0.0683889	-0.0561477	0.0801608	-0.0102185	-0.749251	-0.013891	0.0569467	0.074055	0.0015351	0.0472691	0.02855	0.0127075	-0.0244464	-0.00254252	0.00695744	-0.0468045	-0.0150108	0.00857701	-0.27236	0.0534071	0.0124906	-0.0523156	0.0335713	0.0563321	-0.00784008	0.0104863	-0.0720086	-0.0475522	0.0295941	0.0134315	-0.0909402	0.0309201	0.0524513	-0.0540458	-0.0316382	0.0797549	0.0620821	0.0297298
RAP1	RAP1=RSC2=ABF1=HRB1=NUP49=BRE1=SWI3=DCP2=PHO23=GAL11=CDC55=EFM5=SPC110=TAF12=LGE1=	RAP1=RSC2=ABF1=HRB1=NUP49=BRE1=SWI3=DCP2=PHO23=GAL11=CDC55=EFM5=SPC110=TAF12=LGE1=	RAP1=	0.0477239	-0.0141604	0.0237485	-0.185635	0.0642822	-0.0810576	-0.0494466	0.106156	0.000525427	0.0173351	-0.016146	0.0662102	0.126955	-0.149625	-0.047662	-0.147775	0.0485368	0.0164547	-0.0251062	-0.00385503	-0.0282656	-0.0383204	-0.037119	-0.0922868	-0.00423177	-0.00877889	-0.0115622	0.0168642	0.0177837	0.0181984	0.015348	-0.0104692	-0.00813241	0.0166981	0.0373403	0.00856398	0.00243215	-0.00881535	-0.0421177	0.0338932	-0.0122685	0.0868176	-0.00632424	-0.000140707	-0.00754449	-0.0375792
PHO84	PHO84=SEC5=SAP190=CLU1=SEC21=LAA1=POB3=NEW1=KAP123=ARC1=PHO81=RPS7B=STT4=RPT3=RPT4=YGR054W=SGM1=CEX1=COP1=SNF5=GEA2=GDS1=NOB1=STM1=EMW1=TRL1=SNZ1=MIA40=RPL6A=RPL6B=MES1=STO1=RAV1=HAL5=VIP1=TRM3=PFY1=TCB3=PRE5=IGO1=SEC17=GCD2=RPN13=BEM2=SEC7=VAS1=GTS1=APL5=UBP2=PUP3=FUI1=MON2=TSR1=AIM21=NSA2=PRE9=RPL36A=RPL32=TEF4=VTC3=SEC26=MDM20=YBL028C=HAS1=HSF1=DOP1=DID2=COF1=SRP101=SAP185=FRE1=TRM732=HRT1=PEP…	PHO84=SEC5=SAP190=CLU1=SEC21=LAA1=NEW1=KAP123=ARC1=PHO81=RPS7B=STT4=YGR054W=CEX1=COP1=GEA2=GDS1=NOB1=STM1=EMW1=TRL1=RPL6A=RPL6B=MES1=STO1=RAV1=VIP1=TRM3=TCB3=GCD2=BEM2=SEC7=VAS1=APL5=UBP2=FUI1=MON2=TSR1=NSA2=RPL36A=RPL32=TEF4=VTC3=SEC26=MDM20=YBL028C=HAS1=DOP1=SRP101=SAP185=FRE1=TRM732=PEP3=RPL21A=LSG1=ADE6=FET4=RPS26B=RPS1A=RPS1B=LCB2=TMA108=RKR1=KAP104=SAH1=SEY1=RPL10=VTC4=MKT1=RPL25=SKI2=APL6=…	PHO84=POB3=RPT3=RPT4=SGM1=SNF5=SNZ1=MIA40=HAL5=PFY1=PRE5=IGO1=SEC17=RPN13=GTS1=PUP3=AIM21=PRE9=HSF1=DID2=COF1=HRT1=GSH2=SFA1=FYV8=RTR1=TIP41=NBP2=PRE10=RIB5=YDR262W=NPL4=MPE1=SCD6=SCJ1=MDJ1=SNX4=TFC7=YAP1=MRP8=LEA1=HAT1=TAF3=TAF12=VAM7=TWF1=PRE1=ACF4=ERV1=YPL225W=PIN3=LTP1=ROT1=PNP1=RVB2=CDC28=SEC9=ARG7=NAS6=SLU7=RPT5=	-0.0566155	-0.00109297	0.0888045	-0.477531	-1.66828	0.0312269	-0.376551	0.0157747	-0.0318289	0.000237314	0.0690782	-0.094486	-0.66344	-0.0896784	-0.112014	-0.0363379	0.140859	0.00722251	0.194188	0.255491	-0.354017	0.233458	0.274855	-0.0981271	0.0252209	0.0605946	-0.393168	0.140638	0.0480957	0.0959222	-0.0418724	0.156197	0.0870014	-0.0504674	-0.146519	-0.125213	0.0515714	-0.0701749	-0.577152	0.0207394	0.125485	-0.157668	0.028542	-0.16566	0.0238199	0.170112
COG3	COG3=SEC5=VBA4=RCY1=NMD5=GEA1=SLH1=SET2=BCH1=MTR10=GET4=SDD3=TRS120=SEC39=DSL1=APL5=SCY1=COG4=NMT1=TRS85=MDM20=YNL193W=RTC5=DOP1=FRE1=PEP5=PEP3=FET4=VPS53=VPS35=RKR1=INA1=APL6=YPP1=COG1=SHE2=SHE4=NAT2=RAX1=VAC14=GCN1=KAR2=EFR3=RVB2=TOR1=SKI3=MDR1=	COG3=SEC5=VBA4=RCY1=NMD5=GEA1=SLH1=SET2=BCH1=MTR10=GET4=SDD3=TRS120=SEC39=DSL1=APL5=SCY1=COG4=NMT1=TRS85=MDM20=YNL193W=RTC5=DOP1=FRE1=PEP5=PEP3=FET4=VPS53=VPS35=RKR1=INA1=APL6=YPP1=COG1=SHE2=SHE4=NAT2=RAX1=VAC14=GCN1=EFR3=TOR1=SKI3=MDR1=	COG3=KAR2=RVB2=	-0.0502149	-0.0036961	0.0762721	-0.00135578	-0.541307	0.0118843	0.0181316	-0.0673338	0.033014	-0.0335703	0.0459094	-0.0178116	-0.460522	-0.10297	-0.0245011	0.0272623	-0.049757	0.0484059	-0.0753046	0.0225653	0.029685	-0.0427265	0.00787643	-0.0284538	-0.123527	-0.00344476	-0.309011	0.00486419	0.036011	0.0624777	0.00830962	0.0166515	0.0516616	0.0715258	-0.0298547	-0.0450587	0.039186	0.111765	-0.0239443	-0.0204969	0.0239914	-0.0448094	0.0108522	0.0367694	-0.0262457	0.0158915
STU2	STU2=HEM4=MOD5=FAR8=CAB4=BET4=BET2=YGK3=	STU2=HEM4=MOD5=FAR8=CAB4=BET4=BET2=YGK3=	STU2=	-0.0364714	-0.00178271	0.030357	0.0453151	-0.137236	0.0415531	0.026774	0.0973099	-0.0385401	0.000534632	-0.0495173	-0.0632651	-0.677436	0.0353	-0.0230317	0.143722	-0.0718512	-0.0211587	-0.0276485	-0.032794	-0.0136252	-0.101603	-0.0247283	0.142926	-0.000450668	-0.018049	-0.113216	-0.00708866	-0.0172564	-0.0679344	0.00727755	-0.0222779	0.0222176	0.0876805	0.0230184	0.119498	0.0407815	0.0495627	0.235886	-0.0265978	-0.0387537	0.0682769	-0.0911057	-0.0456262	0.00660898	-0.0722155
APS3	APS3=HEM4=DPH6=COG2=COG1=THI80=GCD14=BET2=YGL159W=	APS3=HEM4=DPH6=COG2=COG1=THI80=GCD14=BET2=YGL159W=	APS3=	0.0341215	-0.0240725	-0.0475708	0.0584306	-0.289714	-0.0345347	-0.0729641	-0.0479678	0.0612238	0.0326788	0.0608366	0.0445817	-0.523972	0.0275843	-0.0441334	0.0119018	0.0150033	0.00367538	0.0690169	0.00282768	-0.0879746	-0.0667096	0.0910477	-0.018329	0.0404427	-0.00371612	-0.0877462	-0.0150353	0.0239579	0.0384991	0.0237004	0.0014538	0.0533692	0.0274563	-0.0131522	0.0113247	0.0811183	-0.00545337	0.016695	-0.0156945	-0.0341628	0.0437426	-0.0130081	0.0488428	0.0249739	-0.0129874
ADH4	ADH4=HEM4=MAP2=YDR248C=PAM16=UNG1=PTC2=HIF1=NUP53=THO1=BRE2=OKP1=NMA2=PTI1=ELP4=VPS51=ARP4=MMS2=CTO1=FMP41=CAP2=DPB4=BUG1=YBR197C=PEF1=YER034W=VPS60=DTD1=BET2=TML25=YGK3=GCS1=PHO85=	ADH4=	ADH4=HEM4=MAP2=YDR248C=PAM16=UNG1=PTC2=HIF1=NUP53=THO1=BRE2=OKP1=NMA2=PTI1=ELP4=VPS51=ARP4=MMS2=CTO1=FMP41=CAP2=DPB4=BUG1=YBR197C=PEF1=YER034W=VPS60=DTD1=BET2=TML25=YGK3=GCS1=PHO85=	-0.176998	-0.0790052	-0.102758	-0.00915275	-1.09378	0.0687692	0.136088	0.149726	0.0209129	-0.0413621	-0.263127	0.0471802	2.28416	0.145912	0.0997422	-0.151105	0.0256605	-0.0600029	0.0765964	0.0272015	-0.0716289	-0.201709	-0.0226059	-0.158142	0.114479	-0.0173658	-0.00266443	0.069026	0.0974697	-0.0113359	0.149519	0.0833187	-0.0395846	0.00648412	0.0508863	0.071421	0.0113757	-0.0329135	0.00576547	0.00392537	-0.00353823	-0.0761584	-0.036719	-0.0883644	-0.0412776	0.213057
TRM13	TRM13=HEM4=BCP1=YLR287C=TRI1=NUP53=BRE2=NSA1=SNL1=GCD10=SIP1=DAS2=DPH5=DPH6=POP6=GCD14=CFD1=YGK3=	TRM13=HEM4=BCP1=YLR287C=TRI1=NUP53=BRE2=NSA1=SNL1=GCD10=SIP1=DAS2=DPH5=DPH6=POP6=GCD14=CFD1=YGK3=	TRM13=	-0.0774202	0.000741228	-0.0299873	-0.181166	-0.170473	-0.0111379	-0.0677474	-0.196167	0.0105476	0.0503059	0.0694354	-0.0031064	-0.735675	-0.033264	-0.0430947	-0.0206819	-0.0681754	0.0379668	-0.0792692	-0.0743287	-0.00984759	-0.0110886	0.0231301	-0.0354872	0.0854581	0.0816794	-0.120478	0.0391923	0.0486912	0.0223954	0.0788577	0.0432304	-0.0254787	0.00825542	0.00328539	-0.0308145	-0.0179559	-0.00899335	-0.0916163	0.0655106	-0.0570577	-0.170725	-0.0502507	-0.0419757	-0.0825384	-0.0436315
SSF2	SSF2=NUG1=TMA16=NOP6=	SSF2=NUG1=TMA16=NOP6=	SSF2=	-0.0536422	0.0537853	0.0208213	-0.311149	-0.0143919	0.0138609	-0.167525	0.336189	0.00133179	0.0156303	0.0263869	0.0154203	-0.555739	-0.0313106	0.0566316	-0.0337068	0.00252691	0.0888928	-0.00514892	0.111963	-0.0269985	0.0834835	0.0292939	-0.00192649	0.00614055	-0.016302	-0.136301	-0.0378361	-0.0501214	-0.0607578	-0.0384917	0.0412305	0.00990783	0.0541139	-0.0651631	-0.0159106	-0.0055976	-0.000233807	-0.0432778	0.0808448	0.082312	-0.124343	-0.0103918	-0.0364198	0.0211787	0.0437031
YLR363W-A	YLR363W-A=NUG1=TMA46=BRX1=RLP7=SLX9=TMA16=ECM1=LTV1=NSA2=YBL028C=ESF2=REX4=NOP4=RPC53=FCF2=CGR1=NOP6=BUD20=RRS1=ALB1=RLP24=NHP2=TMA22=RPL22A=RPF2=	YLR363W-A=NUG1=TMA46=BRX1=RLP7=SLX9=TMA16=ECM1=LTV1=NSA2=YBL028C=ESF2=REX4=NOP4=RPC53=FCF2=CGR1=NOP6=BUD20=RRS1=ALB1=RLP24=NHP2=TMA22=RPL22A=RPF2=	YLR363W-A=	-0.104658	-0.0436554	-0.0997591	-0.116231	-0.146899	0.000642299	0.122927	0.328132	0.064035	0.0827135	0.07799	0.0354611	-0.666416	0.143696	0.182182	-0.133962	0.0148495	-0.116923	0.00460359	0.229752	0.00653844	0.154122	0.0531078	-0.0549347	0.0937027	0.0398167	-0.358447	0.0261025	0.0974127	0.0429763	-0.065666	0.125431	0.0301716	0.00715357	-0.00879701	-0.0481979	-0.0389635	-0.0554347	0.0181707	-0.0989956	0.0213861	-0.208	0.0361264	0.056172	0.0708653	0.0336826
QRI1	QRI1=SAP190=LAA1=TRM1=SEC15=TRM3=PRO1=SYO1=GCD6=LYS20=MDM20=SNF4=RIC1=MED4=CET1=PEP5=HAA1=KAP104=TIP41=VPS4=APL6=SCD6=TFC7=SXM1=NAB3=ARL3=RIA1=YPR172W=IWR1=ATF1=IST3=CIR1=POS5=KAP122=YOR131C=ATG16=FSH2=HOS3=GCN1=PFK1=MCM4=SEC9=PSK2=	QRI1=MED4=CET1=HAA1=TIP41=VPS4=SCD6=TFC7=NAB3=ARL3=YPR172W=IWR1=IST3=CIR1=POS5=YOR131C=ATG16=FSH2=HOS3=MCM4=SEC9=	QRI1=SAP190=LAA1=TRM1=SEC15=TRM3=PRO1=SYO1=GCD6=LYS20=MDM20=SNF4=RIC1=PEP5=KAP104=APL6=SXM1=RIA1=ATF1=KAP122=GCN1=PFK1=PSK2=	0.0938466	0.0185654	-0.0277722	-0.0991622	0.468231	-0.10476	0.0470128	0.255138	0.0168092	-0.00578114	-0.0505853	-0.00403899	-0.0628017	-0.0893558	-0.0058201	0.0494356	0.0467179	-0.0185714	0.00028431	-0.0117866	-0.00273504	-0.0795565	0.00265463	0.0391129	0.00169536	0.00934594	0.0592878	-0.0197649	-0.0113852	-0.0092753	-0.0158644	-0.00287477	-0.00874921	-0.0132696	-0.0572781	0.0681255	0.00910212	0.0105871	0.113384	-0.00186422	0.0047269	-0.00412637	-0.0301076	0.00697867	-0.0426287	0.0218606
TIF4631	TIF4631=SAP190=CLU1=LAA1=VBA4=NEW1=ARC1=RPG1=HPT1=RPS7B=RPS7A=RPL5=YGR054W=NMD5=SNF5=GDS1=NOB1=STM1=CNM67=RPL16A=RPL8B=NOP13=EMW1=TRL1=SET2=RPL6A=RPL6B=RLP7=SCP160=MES1=SLX9=RLI1=RPP0=TRM3=PFY1=ARX1=IGO1=SEC17=RAS1=GCD2=RPN13=GCD7=NOP58=NOP56=VAS1=PHO90=GTS1=PUP3=FUI1=YCK2=TSR1=NIP1=GLN4=SHP1=AIM21=GRE3=GCD11=NSA2=RPL36A=RPL36B=RPL32=STE5=CBF5=TEF4=SEC26=IKI3=YBL028C=CYS4=HAS1=HSF1=ELO3=COF1=UBP3…	TIF4631=SAP190=CLU1=LAA1=VBA4=NEW1=ARC1=RPG1=HPT1=RPS7B=RPS7A=RPL5=YGR054W=NMD5=GDS1=NOB1=STM1=RPL16A=RPL8B=NOP13=EMW1=TRL1=SET2=RPL6A=RPL6B=RLP7=SCP160=MES1=SLX9=RLI1=RPP0=TRM3=ARX1=RAS1=GCD2=GCD7=NOP58=NOP56=VAS1=PHO90=FUI1=YCK2=TSR1=NIP1=GLN4=GCD11=NSA2=RPL36A=RPL36B=RPL32=STE5=CBF5=TEF4=SEC26=IKI3=YBL028C=CYS4=HAS1=ELO3=UBP3=RPL26A=SAP185=HGH1=SUR2=RPS29A=RPL21A=LSG1=ADE6=REX4=UBP10=RPS26B=AD…	TIF4631=SNF5=CNM67=PFY1=IGO1=SEC17=RPN13=GTS1=PUP3=SHP1=AIM21=GRE3=HSF1=COF1=OST1=MAD1=RTR1=TIP41=YER010C=RIB5=YDR262W=NPL4=MXR2=SNX4=YOR289W=PRD1=MRP8=IWR1=YBR085C-A=TWF1=PRE1=YGR201C=FUB1=YBR137W=KXD1=YPL247C=YHR138C=LTP1=ATG8=FMP52=PNP1=NAS6=	0.0277185	0.00599095	-0.0356781	-0.407736	-0.51962	0.0512801	-0.0130469	0.123255	0.023567	0.0214658	0.0277972	0.00672684	-0.184102	-0.0646761	0.0301625	-0.0487132	0.0192611	0.0419173	-0.0210166	0.00545024	0.0449709	-0.00823889	0.0226758	-0.0375096	0.0206882	0.00982692	-0.0197579	-0.00801321	-0.00593937	0.0117815	0.0465626	0.0399083	-0.00427708	-0.00437949	-0.0512518	-0.1024	0.000695788	-0.0336397	-0.0638947	-0.00913785	-0.00911843	-0.0472793	0.0527687	0.00845973	-0.0765696	0.0486357
HAP5	HAP5=SAP190=CLU1=LAA1=KAP123=XRN1=SNF5=CNM67=TRL1=PRP45=MES1=YGR117C=ISA2=TRM3=TCO89=UBX7=PRE5=SEC17=RTG3=GCD2=INP53=BEM2=PDX3=SEC7=GTS1=SSU72=TSR1=AIM21=PRE9=TEF4=IKI3=URA7=CYS4=GLT1=CHO2=HSF1=SAP185=AZF1=LSG1=HAT2=ADE6=GSH2=RPS26B=LCB2=IVY1=RTR1=PIB2=NKP1=SAH1=TIP41=PSE1=VPS4=YER010C=MPE1=HST2=APL6=SCD6=HUA1=CAF40=YDL144C=TFC7=SXM1=YPP1=AIM6=OTU1=PDE1=CUE5=NAB3=RIA1=LEA1=ERG5=MDV1=BRE5=FAR7=TAF…	HAP5=SNF5=CNM67=PRP45=ISA2=TCO89=UBX7=PRE5=SEC17=RTG3=PDX3=GTS1=SSU72=AIM21=PRE9=HSF1=AZF1=HAT2=GSH2=IVY1=RTR1=PIB2=NKP1=TIP41=VPS4=YER010C=MPE1=HST2=SCD6=HUA1=YDL144C=TFC7=AIM6=OTU1=PDE1=CUE5=NAB3=LEA1=MDV1=FAR7=TAF3=IWR1=CIR1=GID8=TMT1=SPC24=DEP1=SKP1=VAM7=AME1=JAC1=RTG1=OXR1=NUT2=YPL077C=ACF4=HIS2=YBR137W=KXD1=POC4=GCS1=PNP1=MCM4=PHO85=THI6=SEC9=SLU7=	HAP5=SAP190=CLU1=LAA1=KAP123=XRN1=TRL1=MES1=YGR117C=TRM3=GCD2=INP53=BEM2=SEC7=TSR1=TEF4=IKI3=URA7=CYS4=GLT1=CHO2=SAP185=LSG1=ADE6=RPS26B=LCB2=SAH1=PSE1=APL6=CAF40=SXM1=YPP1=RIA1=ERG5=BRE5=RPL9A=LHP1=FCY2=LCB1=ZRC1=RPL33B=GCN1=NAM7=FAS1=MYO4=MYO2=YLR419W=FAA4=	-0.0112987	-0.0264521	-0.00947816	0.253039	0.987617	-0.0791437	0.0216622	0.0629809	0.0153777	-0.0445082	0.0417053	-0.00375438	-0.275514	-0.0462219	-0.145721	-0.0643193	-7.34822e-05	0.170592	-0.0178924	-0.0954415	-0.0679448	-0.0816914	-0.0530546	0.0338129	-0.0946808	-0.0174364	0.255249	-0.0123668	-0.098882	-0.0286395	-0.0422266	-0.129721	0.0212514	0.0239177	-0.0319288	0.19214	0.119143	0.0324051		0.035691	-0.0236629	0.162997	0.0236105	-0.0292531	-0.0447179	-0.0703047
SEC5	SEC5=SAP190=YOR1=YBT1=GIS2=SEC21=SPO14=VPS16=LAA1=POB3=VBA4=UFD2=OLE1=RCY1=STT4=RPT6=RPT3=MNN5=YGR054W=SGM1=NMD5=CEX1=COP1=GEA2=GEA1=NUP192=EMW1=TRL1=GNP1=SLH1=SET2=MIA40=SEC15=IST2=RLP7=TRS130=STO1=RAV1=YSP2=BCH1=MTR10=TYS1=TRM3=TCB3=GET4=SDD3=SWC5=SEC17=HRP1=TRS120=GCD2=SEC39=INP53=BEM2=DSL1=PGM1=GCD7=SEC7=REG1=GTS1=APL5=UBP2=FUI1=SCY1=COG4=YCK2=MON2=VPS41=TSR1=KAP114=NIP1=UBP13=SHP1=SFH5=AIM21…	SEC5=SAP190=YOR1=YBT1=SEC21=SPO14=VPS16=LAA1=VBA4=UFD2=OLE1=RCY1=STT4=MNN5=YGR054W=NMD5=CEX1=COP1=GEA2=GEA1=NUP192=EMW1=TRL1=GNP1=SLH1=SET2=SEC15=IST2=RLP7=TRS130=STO1=RAV1=YSP2=BCH1=MTR10=TYS1=TRM3=TCB3=GET4=SDD3=TRS120=GCD2=SEC39=INP53=BEM2=DSL1=PGM1=GCD7=SEC7=APL5=UBP2=FUI1=SCY1=COG4=YCK2=MON2=VPS41=TSR1=KAP114=NIP1=UBP13=SFH5=NSA2=VPS13=RPL36A=RPL32=STE5=SEC26=MDM20=TAO3=YBL028C=CHO2=HAS1=RTC…	SEC5=GIS2=POB3=RPT6=RPT3=SGM1=MIA40=SWC5=SEC17=HRP1=REG1=GTS1=SHP1=AIM21=PRE9=HSF1=COF1=HRT1=CRN1=FYV8=GVP36=RTR1=PIB2=VPS4=SCD6=SCJ1=NAB3=NPC2=IWR1=TWF1=ERV1=YPL225W=FPR2=LTP1=ROT1=PNP1=RVB2=MCM4=NSP1=SEC9=GLR1=SLU7=RPT5=	-0.0171406	0.0632911	0.0307458	-0.0429721	-0.564628	0.085386	-0.0216274	-0.0210334	-0.0236697	0.00803205	-0.00298189	-0.0291176	-0.21371	-0.0263113	-0.0680376	-0.00580326	-0.112728	-0.00669796	0.0341578	-0.0149598	-0.0626257	0.0177179	0.0948891	0.0507767	0.0370771	0.0100552	-0.184794	-0.00910321	0.0297625	0.0185147	-0.0100539	0.0183958	0.073989	0.0899435	-0.0307065	-0.0719574	0.0364897	-0.0105468	0.0748249	-0.0142481	0.0529723	-0.0171257	-0.00629548	0.0013123	0.0349627	-0.0161497
DUG1	DUG1=YFR006W=	DUG1=YFR006W=	DUG1=	0.0664995	0.00523971	0.0370791	-0.322672	-0.301735	-0.123188	0.122664	-0.248204	0.0151352	-0.0026661	0.162881	0.0194437	-0.074504	-0.092613	-0.031716	0.0974945	0.110592	-0.0171273	0.0885071	0.0209146	-0.0090565	-0.141183	0.0622627	-0.0968855	0.0395436	0.0757036	-0.0229485	0.00949056	-0.0318691	0.000263983	-0.0385713	0.00273159	-0.0280485	-0.0624731	0.0491396	0.12197	-0.0362217	0.00422878	-0.570831	0.0389534	-0.0351849	-0.0904654	-0.033634	-0.0537979	-0.263002	-0.104441
SAP190	SAP190=YOR1=CSE1=CLU1=KRE2=SEC21=SPO14=LAA1=VBA4=KAP123=UFD2=SEC63=CMR2=OLE1=RCY1=RPT6=MNN5=YGR054W=SGM1=NMD5=CEX1=COP1=GEA2=NUP192=NEO1=SNQ2=UBR1=EMW1=TRL1=GNP1=SLH1=TRM1=MRS6=SET2=SEC15=MES1=TRS130=STO1=RAV1=HCA4=PCT1=BCH1=MTR10=TRM3=TCO89=SDD3=PRE5=EKI1=SEC17=SSM4=HRP1=SYO1=TRS120=GCD2=INP53=GCD6=BEM2=PGM1=GCD7=SEC7=VAS1=CUL3=GTS1=FUM1=APL5=UBP2=VPH1=SCY1=MON2=VPS41=TSR1=KAP114=NIP1=UBP13=SHP1…	SAP190=YOR1=CSE1=CLU1=KRE2=SEC21=SPO14=LAA1=VBA4=KAP123=UFD2=SEC63=CMR2=OLE1=RCY1=MNN5=YGR054W=NMD5=CEX1=COP1=GEA2=NUP192=NEO1=SNQ2=UBR1=EMW1=TRL1=GNP1=SLH1=TRM1=MRS6=SET2=SEC15=MES1=TRS130=STO1=RAV1=HCA4=PCT1=BCH1=MTR10=TRM3=SDD3=EKI1=SSM4=SYO1=TRS120=GCD2=INP53=GCD6=BEM2=PGM1=GCD7=SEC7=VAS1=CUL3=APL5=UBP2=VPH1=SCY1=MON2=VPS41=TSR1=KAP114=NIP1=UBP13=VPS13=RPL36A=STE5=PRP43=SEC26=MDM20=IKI3=RTG2=…	SAP190=RPT6=SGM1=TCO89=PRE5=SEC17=HRP1=GTS1=FUM1=SHP1=AIM21=PRE9=TFB5=HSF1=COF1=MED4=RPO26=SGN1=CET1=HRT1=GSH2=RSA1=AIM45=RTR1=PIB2=TIP41=VPS4=WWM1=YER010C=HST2=SCD6=CWC27=TFC7=MIX23=CUE5=NAB3=YPR172W=LEA1=TAF3=IWR1=CIR1=PEX19=SKP1=RBL2=POS5=RTG1=YOR131C=TWF1=NUT2=ATG16=YPL071C=ERV1=HIS2=ORT1=LSB1=YBR137W=YPL225W=KXD1=PRP4=MLF3=LTP1=GCV3=PNP1=YML079W=RVB2=MCM4=THI6=NSP1=SEC9=LYS1=GLR1=QRI1=SLU7=H…	-0.0494182	0.00573931	-0.0114104	-0.0953117	-0.965314	0.052238	-0.0332133	-0.0634741	0.0223018	0.0400536	0.0788011	-0.027823	-0.0755221	-0.0177261	-0.0601999	-0.0153115	-0.0422531	0.0719516	-0.0175254	0.0497292	-0.0438911	-0.101903	-0.0114698	-0.060286	0.0305124	0.0686113	-0.141271	-0.0155018	-0.00194772	0.0377376	0.0105678	0.0145657	0.0599117	0.042606	-0.0226419	-0.131935	0.0424315	0.028208	-0.00162553	-0.0122552	0.0766565	-0.0523337	-0.0482341	-0.0112976	0.0537228	-0.0633235
YOR1	YOR1=YBT1=LAA1=RCY1=XRN1=GEA2=SNQ2=PDR5=PDR15=BNI1=LSC1=DLD2=TRM3=EKI1=TRS120=INP53=CUL3=GRX5=APL5=UBP2=MON2=UBP13=VPS13=SEC26=MDM20=RTC5=DOP1=RIC1=RPO26=SPF1=DNF2=FRE1=PEP5=PEP3=VPS35=KAP104=SEY1=VPS4=ILV1=ATP14=AMD1=APL6=TAT1=YPP1=RIA1=ALG8=YMR31=COQ5=POS5=KAP122=PDR16=ORT1=LAC1=ISD11=CCP1=GCN1=ERG27=FAA4=BLM10=CHC1=SEC5=SAP190=	YOR1=YBT1=LAA1=RCY1=XRN1=GEA2=SNQ2=PDR5=PDR15=BNI1=TRM3=EKI1=TRS120=INP53=CUL3=APL5=UBP2=MON2=UBP13=VPS13=SEC26=MDM20=RTC5=DOP1=RIC1=SPF1=DNF2=FRE1=PEP5=PEP3=VPS35=KAP104=SEY1=AMD1=APL6=TAT1=YPP1=RIA1=ALG8=KAP122=PDR16=LAC1=GCN1=ERG27=FAA4=BLM10=CHC1=SEC5=SAP190=	YOR1=LSC1=DLD2=GRX5=RPO26=VPS4=ILV1=ATP14=YMR31=COQ5=POS5=ORT1=ISD11=CCP1=	-0.0922288	0.0155366	0.0583209	-0.0920207	-0.856257	0.0632633	0.0781763	-0.188271	0.00610963	0.00609487	0.19483	0.0130589	-0.126768	0.106635	0.113113	0.03202	-0.0746407	0.0498258	-0.10059	-0.018031	-0.00763833	-0.137657	0.0359598	-0.0120368	-0.00327381	0.0514755	-0.171276	-0.0291042	0.0376951	-0.00919276	-0.0352492	-0.0448369	0.0475646	0.151336	-0.0892208	-0.028811	0.031634	0.044324	-0.176893	-0.0449335	0.04136	-0.0547731	0.0428224	-0.0153665	-0.0430337	-0.0233709
DBP9	DBP9=RRP5=DBP2=NOC2=DRS1=UTP10=RPA135=DPH2=NUP188=RPA190=NOB1=MPP10=SPB4=TRL1=TRM1=RLP7=SGD1=HCA4=MAK21=AAH1=PNO1=TRM3=ARX1=SEC17=MAK5=SYO1=ENP2=GCD6=RET1=NRP1=RCM1=NAN1=GCD7=RPA49=NOP14=TSR1=PRP43=NOC3=URA7=HAS1=IPI3=PUF6=NOP9=COF1=SAP185=DBP7=URK1=DBP6=LSG1=CRN1=UBP10=UTP15=UTP5=RTT10=APL6=TRM82=ERB1=ATF1=NOP7=ATF2=FPR4=SBA1=RRP8=YGL242C=SUT1=GCN1=NAM7=ROK1=RNT1=PXR1=MDN1=NOG2=BUD22=	DBP9=RRP5=DBP2=NOC2=DRS1=UTP10=RPA135=DPH2=NUP188=RPA190=NOB1=MPP10=SPB4=TRL1=TRM1=RLP7=SGD1=HCA4=MAK21=AAH1=PNO1=TRM3=ARX1=MAK5=SYO1=ENP2=GCD6=RET1=NRP1=RCM1=NAN1=GCD7=RPA49=NOP14=TSR1=PRP43=NOC3=URA7=HAS1=IPI3=PUF6=NOP9=SAP185=DBP7=URK1=DBP6=LSG1=UBP10=UTP15=UTP5=RTT10=APL6=TRM82=ERB1=ATF1=NOP7=ATF2=FPR4=RRP8=SUT1=GCN1=NAM7=ROK1=RNT1=PXR1=MDN1=NOG2=BUD22=	DBP9=SEC17=COF1=CRN1=SBA1=YGL242C=	-0.100912	-0.048741	0.0272459	-0.136611	-0.569419	0.0943753	0.0192611	-0.00914878	0.0241113	-0.0293493	-0.0190326	-0.0044825	-0.11041	0.0269146	0.0410699	-0.076492	-0.0623363	0.0056731	-0.0547131	0.0348753	0.0215929	0.0639742	-0.0349091	-0.053309	0.0570807	-0.037149	-0.115973	0.0603686	0.01235	-0.0588396	0.0591148	-0.0461053	0.0181549	0.0399946	0.0347422	0.058899	0.0103845	0.0296997	-0.216402	0.0381405	-0.0240216	-0.0673216	0.0174304	-0.0129122	0.0271055	0.0395438
POL5	POL5=RRP5=NOC2=TOM1=UTP10=RPA135=RAT1=RPA190=RGR1=STH1=SGD1=MAK21=UTP20=PDS5=NUP157=KRE33=UTP22=RET1=UTP21=NAN1=CTR9=PRP43=NOC3=UTP8=RIX1=NUP84=NOP9=URB2=MTR4=DBP6=DHR2=NOP7=RSC3=NUP85=RPO31=DIS3=RRP12=DIP2=URB1=MDN1=	POL5=RRP5=NOC2=TOM1=UTP10=RPA135=RAT1=RPA190=RGR1=STH1=SGD1=MAK21=UTP20=PDS5=NUP157=KRE33=UTP22=RET1=UTP21=NAN1=CTR9=PRP43=NOC3=UTP8=RIX1=NUP84=NOP9=URB2=MTR4=DBP6=DHR2=NOP7=RSC3=NUP85=RPO31=DIS3=RRP12=DIP2=URB1=MDN1=	POL5=	-0.138215	-0.149827	0.1127	-0.0728371	-0.808675	0.142921	0.126227	-0.00167147	0.0312839	-0.0724843	-0.137497	-0.0529592	-0.262535	0.105609	0.0642834	0.0479898	-0.116382	-0.0420184	0.0153153	-0.0965786	0.114099	-0.148466	-0.161442	0.0380792	0.0311099	-0.0651844	-0.114334	0.138735	-0.024791	-0.0791157	0.118994	-0.18255	-0.00319854	0.0745158	0.164162	0.181544	0.0985979	0.109984	-0.383687	0.101935	-0.127821	0.115089	0.0109613	-0.0497547	-0.0998131	0.0408345
YCP4	YCP4=BUD3=FAT1=CTR86=MEX67=EMC1=GID7=ADP1=CWH43=ORT1=	YCP4=BUD3=FAT1=CTR86=EMC1=GID7=ADP1=CWH43=	YCP4=MEX67=ORT1=	0.0995721	0.0542991	-0.0600586	1.22337	-0.554224	-0.0633948	0.207898	-0.226593	-0.0527008	0.0121171	0.0653374	0.0892083	0.287996	-0.034946	-0.0732413	0.0273313	-0.0304504	-0.0529729	-0.0779212	-0.00901177	-0.0250859	0.0774799	-0.0335368	-0.0242647	-0.0217326	-0.0220552	-0.179871	-0.0102762	0.0955445	0.0324139	-0.0930907	0.0153256	0.0511844	0.0519683	-0.0462757	-0.00332233	-0.0308463	-0.00513159	-0.064041	-0.0776242	-0.0087372	0.0566315	0.0297008	0.0652334	-0.0426943	0.081845
CRM1	CRM1=CSE1=KAP123=CDC53=XRN1=UBR1=MRF1=UFD4=ISA2=INP53=SEC7=OXP1=UBP2=NTR2=VPS13=CHO2=MSN5=PTI1=ZIM17=HAT2=ELP4=ACS2=KTR7=PSE1=MMS2=AMD1=SXM1=OTU1=FCY1=NAB3=DPB4=TRP1=BNI5=KAP122=JAC1=RTG1=DTD1=YPL077C=DPC13=GCS1=STE23=TCB1=MYO2=PHO85=BLM10=NTE1=	CRM1=CSE1=KAP123=CDC53=XRN1=UBR1=UFD4=INP53=SEC7=OXP1=UBP2=VPS13=CHO2=MSN5=ACS2=KTR7=PSE1=AMD1=SXM1=KAP122=STE23=TCB1=MYO2=BLM10=NTE1=	CRM1=MRF1=ISA2=NTR2=PTI1=ZIM17=HAT2=ELP4=MMS2=OTU1=FCY1=NAB3=DPB4=TRP1=BNI5=JAC1=RTG1=DTD1=YPL077C=DPC13=GCS1=PHO85=	-0.0389271	-0.00847558	0.00200854	-0.0480061	-0.69838	0.0839217	-0.0450072	-0.160741	0.0362829	-0.00879527	-0.0287568	-0.0711002	0.512772	0.109086	0.0443525	0.0781426	-0.0525445	0.0790698	0.0274604	-0.00125523	-0.086611	-0.0568474	-0.0826714	0.0717676	0.0360523	-0.0100357	-0.0495316	-0.00240579	0.0353536	-0.0224775	0.0713646	-0.0153605	0.0695548	0.0772553	0.0140473	0.0331124	0.00106191	0.0227066	-0.0589187	0.0446383	-0.0163325	0.0521332	-0.0429873	0.00945533	0.0325863	0.0220486
ABZ1	ABZ1=CSE1=TOM1=AAP1=UBP12=BNI1=MRS6=GPB1=MCX1=EKI1=PRO1=SYO1=GCD6=ATO3=GRX5=FUM1=LYS20=SAP155=TKL1=AVL9=BAT2=CKA1=SNF4=MED4=SGN1=MTR4=DBP6=SAD1=GSH1=GPR1=RSA1=OPY2=YER152C=WWM1=APL6=CUP9=RIA1=YRB2=PAN3=KAP122=YPL071C=IES4=ORT1=TPK3=BLM10=	ABZ1=CSE1=TOM1=AAP1=UBP12=BNI1=MRS6=GPB1=EKI1=PRO1=SYO1=GCD6=ATO3=LYS20=SAP155=AVL9=BAT2=CKA1=SNF4=MTR4=DBP6=SAD1=GSH1=GPR1=YER152C=APL6=RIA1=PAN3=KAP122=TPK3=BLM10=	ABZ1=MCX1=GRX5=FUM1=TKL1=MED4=SGN1=RSA1=OPY2=WWM1=CUP9=YRB2=YPL071C=IES4=ORT1=	0.00586852	0.0633463	0.0369551	0.026471	-1.07528	0.0202395	-0.0784559	-0.167167	0.0297782	0.0045458	0.128892	0.00691701	0.066958	-0.0253626	-0.0496533	-0.00230778	-0.0836202	0.0445627	-0.105264	-0.0428375	-0.00523644	-0.0570951	-0.0181376	0.0369928	-0.000200684	0.0106906	0.0274642	-0.0480836	-0.00911874	-0.0433112	-0.0232471	-0.0189694	0.0206181	0.0951824	-0.00946579	0.0460055	-0.049337	0.0321295	-0.229513	0.0324345	0.0307564	0.0125485	0.0176905	0.0119577	-0.0597817	0.0245292
AFG3	AFG3=YTA12=MEF1=PHB1=MRPL35=OMS1=MSC6=NAM2=MRPL10=ATP1=COX14=NAM9=DPC29=MIR1=RSM28=NDI1=MSY1=MRPL4=MRP7=BCS1=MRPL11=MRP21=PET9=MRPS35=MIC27=YME2=CYT1=	AFG3=YTA12=MEF1=PHB1=MRPL35=OMS1=MSC6=NAM2=MRPL10=ATP1=COX14=NAM9=DPC29=MIR1=RSM28=NDI1=MSY1=MRPL4=MRP7=BCS1=MRPL11=MRP21=PET9=MRPS35=MIC27=YME2=CYT1=	AFG3=	-0.00606052	-0.00154616	0.00549689	0.138459	0.105203	-0.0250657	0.141196	0.649522	0.00704773	-0.0402103	-0.00360515	0.036197	0.163086	-0.0149185	-0.121417	-0.0126113	-0.0412243	0.00924502	-0.0329214	-0.0338832	-0.0172276	-0.021965	-0.00437022	0.0476055	-0.0335012	0.000748295	0.0378617	-0.00784891	-0.00826127	-0.0167506	-0.0364067	0.00404979	0.0077053	0.0103496	-0.0495793	0.0770085	0.022036	0.0519422	-0.141143	-0.037227	-0.0298121	-0.00734211	-0.0631413	0.0247288	0.0107376	-0.01713
CCT4	CCT4=CCT3=DLD1=PYK2=ECM4=CCT5=GDB1=CCT7=DRE2=TCP1=GPM2=RPA43=MAK11=UGA1=	CCT4=CCT3=CCT5=CCT7=DRE2=TCP1=RPA43=MAK11=	CCT4=DLD1=PYK2=ECM4=GDB1=GPM2=UGA1=	-0.0264423	-0.00829932	0.0436176	-0.0549784	-0.0915714	0.0316258	-0.0833446	0.0344844	-0.0428414	-0.0151806	0.00939787	0.0195294	0.0722429	-0.0309233	0.020133	-0.00909953	0.0150304	-0.0201339	-0.00836576	0.0211474	-0.00208053	0.0428482	0.00270549	-0.0400266	-0.00969712	-0.0278295	-0.0451702	0.0117417	-0.00707094	0.0492567	-0.00473992	0.0143736	-0.00611693	-0.00840651	-0.00592574	-0.0627228	-0.00142912	0.0389471	0.172724	0.0530164	0.0589425	-0.113404	-0.011754	-0.00161762	0.0248819	0.00359523
ILS1	ILS1=CLU1=SEC21=VPS5=SSQ1=CDC60=COP1=NUP49=GEA2=MES1=YJU3=HAL5=TRM3=IGO1=SND3=VAS1=PHO90=THS1=TEF4=SEC26=TAO3=SAP185=EPO1=TOA1=MSO1=SAH1=MKT1=CDC55=SKI2=RPS31=SXM1=GDT1=RIA1=GDA1=NPC2=SAC1=TAF12=TWF1=ACF4=NUP57=SDS22=SNU71=MYO2=GIS1=FUN12=NAT1=MOT2=	ILS1=CLU1=SEC21=CDC60=COP1=GEA2=MES1=TRM3=SND3=VAS1=PHO90=THS1=TEF4=SEC26=TAO3=SAP185=SAH1=MKT1=SKI2=RPS31=SXM1=GDT1=RIA1=GDA1=SAC1=MYO2=FUN12=NAT1=	ILS1=VPS5=SSQ1=NUP49=YJU3=HAL5=IGO1=EPO1=TOA1=MSO1=CDC55=NPC2=TAF12=TWF1=ACF4=NUP57=SDS22=SNU71=GIS1=MOT2=	-0.126383	0.025792	-0.016604	-0.0056735	-0.194059	0.102226	-0.189916	-0.24161	0.00880954	0.0156491	0.0849563	-0.028299	-0.173824	-0.151596	0.076899	-0.0391523	-0.0168686	0.0266916	0.0850082	-0.0124193	-0.00199446	0.0779064	0.096321	-0.055087	-0.000288282	0.0218003	-0.132587	0.0130207	0.039176	0.0167589	0.0701397	0.0572264	0.0704248	0.00650135	-0.0532177	-0.155729	0.0128754	-0.0121958	-0.105438	0.0129071	0.0334737	-0.0676934	0.0422487	0.000212448	0.0301806	0.0379525
LPD1	LPD1=KGD2=SEC3=CIT1=NAF1=KGD1=TYS1=ATP15=COG5=MTQ2=ATP2=TRM8=ATP1=TOP1=IMA1=TSR3=CMS1=EDE1=UTP23=GVP36=YPT10=NDI1=GLE1=RPC53=ATP3=MDH1=QCR2=SHQ1=YMR31=SDH6=TRM7=FPR4=YPL199C=ADF1=NOP15=YNK1=STF1=	LPD1=KGD2=CIT1=KGD1=ATP15=ATP2=ATP1=IMA1=EDE1=GVP36=NDI1=ATP3=MDH1=QCR2=YMR31=SDH6=YNK1=STF1=	LPD1=SEC3=NAF1=TYS1=COG5=MTQ2=TRM8=TOP1=TSR3=CMS1=UTP23=YPT10=GLE1=RPC53=SHQ1=TRM7=FPR4=YPL199C=ADF1=NOP15=	0.0952135	0.0505539	0.113166	0.025129	0.532465	-0.0708293	0.170698	0.11642	-0.0060782	-0.0147487	-0.0778672	0.00649984	0.172592	0.0046357	-0.0946737	0.0188442	0.121663	-0.0301151	0.0594454	-0.0135512	-0.0693131	-0.00277058	-0.0587723	0.0353551	-0.0432285	0.0068597	0.0482064	-0.01332	-0.00642878	-0.0204179	-0.00414956	-0.0290798	-0.0332558	-0.0573819	0.00380646	-0.0208606	-0.0447763	-0.00122366	-0.333737	-0.059736	-0.00789245	0.151865	-0.0364852	0.0132037	-0.0446362	-0.0199008
PRP5	PRP5=KGD2=ATP16=LSC1=KGD1=SDH4=ATP15=ATP2=QCR7=ATP1=EMI1=SDH2=ATP4=NDI1=INH1=RCI37=COX4=ATP3=MDH1=QCR2=YMR31=RSM24=MCR1=TUF1=ATP7=RIP1=COX13=MRPL40=ATP17=ATP5=ATP18=SDH1=COR1=CYT1=	PRP5=KGD2=ATP16=LSC1=KGD1=SDH4=ATP15=ATP2=QCR7=ATP1=EMI1=SDH2=ATP4=NDI1=INH1=RCI37=COX4=ATP3=MDH1=QCR2=YMR31=RSM24=MCR1=TUF1=ATP7=RIP1=COX13=MRPL40=ATP17=ATP5=ATP18=SDH1=COR1=CYT1=	PRP5=	-0.00985782	-0.154781	0.0160271	0.091774	0.500774	-0.168889	0.643277	0.39014	-0.185098	-0.0448528	-0.0846588	0.0291036	0.234747	-0.0626223	-0.167216	-0.00278375	0.00340952	-0.112801	-0.178958	-0.00738168	-0.0355486	-0.082661	-0.10541	0.00934382	-0.00406507	-0.0294457	0.0515386	0.0963317	-0.01571	0.0295758	0.067298	0.0731078	0.0674008	-0.186525	0.0777444	0.116282	-0.0436862	0.0563846	-0.557686	-0.0504054	-0.0779201	0.0991683	-0.0449381	0.0326564	0.0224462	-0.186607
YBL055C	YBL055C=FZF1=IAH1=TCO89=RTG3=PDX3=PTH2=CHO2=PTI1=ELP4=ACS2=UTR4=DSS4=MMS2=HST2=DPB4=NNT1=IRC25=RTG1=CKB2=DTD1=GCV3=GCS1=PAN6=	YBL055C=FZF1=IAH1=TCO89=RTG3=PDX3=PTH2=PTI1=ELP4=UTR4=DSS4=MMS2=HST2=DPB4=NNT1=IRC25=RTG1=CKB2=DTD1=GCV3=GCS1=PAN6=	YBL055C=CHO2=ACS2=	-0.0582675	0.0109063	-0.105162	0.270023	0.641607	-0.0925696	-0.144221	-0.248489	0.034375	0.0197507	0.0665217	0.0417898	-0.451115	-0.0195429	0.165425	0.0231754	0.000448455	0.0334434	-0.0123246	-0.000982466	0.0100261	-0.112689	-0.0216244	-0.0566144	0.0230838	-0.00880809	-0.0816766	0.0111424	0.00573008	-0.0712901	0.0479902	-0.0364194	-0.0294383	0.0193732	0.0450851	0.0426526	0.0205213	0.00192815	0.170875	0.0312238	-0.0784388	-0.0581092	-0.0479403	-0.015061	-0.059322	-0.111383
GCN20	GCN20=DBP2=TPA1=AAH1=ELP2=ARP5=ENP2=NRP1=BFR2=MAP1=TRM82=GPD2=PGC1=PUF4=	GCN20=DBP2=TPA1=AAH1=ELP2=ARP5=ENP2=NRP1=BFR2=MAP1=TRM82=GPD2=PUF4=	GCN20=PGC1=	-0.00448639	0.00973833	0.0500023	-0.167198	-0.468568	-0.00164092	-0.0872495	-0.0842901	-0.0128564	-0.00486297	-0.00893055	0.0155002	0.0542694	-0.130083	0.00880137	-0.0107274	0.0036713	0.048225	-0.030401	-0.0135415	-0.0236153	0.0642141	-0.0265563	-0.0167332	-0.0347594	0.00913128	-0.0145813	0.00804197	-0.0133597	0.00396646	0.043587	0.0237271	-0.0183527	-0.0110217	-0.00835214	-0.0606622	-0.0226093	0.0311485	-0.277787	0.0961423	0.0588722	-0.0173938	-0.000449679	-0.0115792	-0.0435329	0.0233384
UTP14	UTP14=DBP2=NOP2=HCA4=PNO1=YJL068C=ARX1=DBP3=ENP2=SOF1=RPA49=NSR1=PUF6=REI1=UBP10=UTP15=UTP5=ERB1=EBP2=RRT14=RRP8=NOP12=RNT1=PST2=BMS1=	UTP14=DBP2=NOP2=HCA4=PNO1=ARX1=DBP3=ENP2=SOF1=RPA49=NSR1=PUF6=REI1=UBP10=UTP15=UTP5=ERB1=EBP2=RRT14=RRP8=NOP12=RNT1=BMS1=	UTP14=YJL068C=PST2=	-0.0552456	0.00860213	0.0540333	-0.145023	-0.290127	0.0306118	0.140534	0.395621	-0.0109204	0.0118486	-0.0457469	0.0328677	-0.213014	0.170962	0.0866642	-0.142518	0.00549867	-0.0147635	-0.0459439	0.0399195	0.011744	0.059687	-0.0277354	-0.054728	-0.0378035	-0.0575487	0.000591976	-0.00051244	0.0552977	-0.0215587	0.0475208	-0.001882	-0.0375579	-0.016829	0.0676405	-0.00833151	0.0354223	0.0560102	-0.158123	0.00163488	0.0173635	0.00155548	0.0243262	-0.0137163	-0.00129563	0.0652514
CLU1	CLU1=KRE2=SEC21=LAA1=VPS5=VBA4=NEW1=KAP123=ARC1=UFD2=SEC63=SSQ1=ARG4=RPS7B=STT4=CDC60=RPL5=XRN1=YGR054W=CEX1=COP1=SNF5=GEA2=GDS1=ERG20=STM1=NIT2=SCL1=RPL16A=RPL8A=RPL8B=USO1=GNP1=MYO5=TFB3=RPL6A=RPL6B=SCP160=MES1=RPP0=TRM3=YNL247W=UBX7=IGO1=SWC5=SEC17=GCD2=UBX4=INP53=RPN13=BEM2=PDX3=PGM1=SEC7=VAS1=PHO90=APL5=UBP2=PUP3=FUI1=PUP2=YCK2=THS1=MON2=TSR1=NIP1=GLN4=PRE9=RPL36A=RPL36B=RPL32=TEF4=SEC26=IKI…	CLU1=KRE2=SEC21=LAA1=VBA4=NEW1=KAP123=ARC1=UFD2=SEC63=RPS7B=STT4=CDC60=RPL5=XRN1=YGR054W=CEX1=COP1=GEA2=GDS1=ERG20=STM1=RPL16A=RPL8A=RPL8B=USO1=GNP1=MYO5=RPL6A=RPL6B=SCP160=MES1=RPP0=TRM3=YNL247W=GCD2=INP53=BEM2=PGM1=SEC7=VAS1=PHO90=APL5=UBP2=FUI1=YCK2=THS1=MON2=TSR1=NIP1=GLN4=RPL36A=RPL36B=RPL32=TEF4=SEC26=IKI3=TAO3=YBL028C=GLT1=CHO2=RTC5=DOP1=SRP101=SAP185=VAN1=FRE1=TRM732=RPL21A=LSG1=ADE6=RPS2…	CLU1=VPS5=SSQ1=ARG4=SNF5=NIT2=SCL1=TFB3=UBX7=IGO1=SWC5=SEC17=UBX4=RPN13=PDX3=PUP3=PUP2=PRE9=HSF1=DID2=HAT2=FYV8=MAD1=RTR1=PIB2=MSO1=NCE103=TIP41=NBP2=PRE10=YER010C=RIB5=MPE1=SCJ1=HUA1=SNX4=ILV6=PML1=LEA1=TAF3=PEX19=PRE3=TMT1=DEP1=VAM7=THP2=AME1=DUT1=TWF1=SPC29=SRN2=ACF4=ERV1=MED6=ORT1=KXD1=NAS2=ISD11=SNU71=PNP1=PAN6=CDC28=SEC9=ARG7=RAD52=HAP5=	0.055926	0.0148323	-0.0437526	-0.457705	-0.596998	0.0808599	-0.10667	-0.231084	0.00986094	0.0300508	0.103156	0.00950751	-0.0354593	-0.129709	-0.0205101	0.0330499	-0.0160779	-0.0332628	0.0233287	0.0299156	-0.0379523	0.0404968	0.0519861	-0.0693538	0.0490171	0.0182747	-0.0751978	-0.0119594	0.0390527	0.0294999	0.0415082	0.0360279	0.0689553	0.0312106	-0.0223807	-0.0989028	0.0233141	-0.0275653	-0.488467	-0.00481141	0.0278951	-0.0945691	0.0276094	0.0228143	-0.00329486	-0.00814038
RNA1	RNA1=SEC21=LUC7=HRB1=HNT2=COP1=NUP49=RPL8A=SWI3=ARO7=DCP2=ERG8=GUK1=YLR287C=SKI8=GIM5=PLP2=DST1=SSU72=CIA1=COG7=LOG1=TAF8=KAE1=CEG1=NUP42=LEO1=UTR4=YPK1=GCV1=PRP19=GIR2=RSC8=RIB2=EFM5=KTR4=MAD2=GIM4=SPE4=CDS1=SWD2=HPM1=SHE3=TAF12=RNA15=LGE1=IRC25=DET1=EDC3=SMD3=YML108W=SRN2=ACF4=NUP57=SWD1=ADD66=POC4=PMT5=SNU71=NUP159=RPL7B=VPS27=CSL4=	RNA1=LUC7=HRB1=HNT2=NUP49=SWI3=ARO7=DCP2=ERG8=GUK1=YLR287C=SKI8=GIM5=PLP2=DST1=SSU72=CIA1=COG7=LOG1=TAF8=KAE1=CEG1=NUP42=LEO1=UTR4=GCV1=PRP19=GIR2=RSC8=RIB2=EFM5=MAD2=GIM4=SPE4=SWD2=HPM1=SHE3=TAF12=RNA15=LGE1=IRC25=DET1=EDC3=SMD3=YML108W=SRN2=ACF4=NUP57=SWD1=ADD66=POC4=SNU71=NUP159=VPS27=CSL4=	RNA1=SEC21=COP1=RPL8A=YPK1=KTR4=CDS1=PMT5=RPL7B=	-0.0805351	2.50151e-06	-0.152556	-0.0189861	0.181159	-0.0147364	-0.0725726	-0.105053	0.0340799	0.00925939	-0.0273208	0.00903887	-0.00765268	-0.0296368	-0.0192888	0.00284157	-0.0036375	-0.0095024	-0.0125232	-0.0476537	0.0221564	-0.0469452	-0.0607802	0.027498	0.0235097	0.01816	0.0422163	0.027801	0.0415231	-0.0204691	0.0723544	-0.018877	0.00125251	-0.00674821	0.0660532	0.113502	0.00334309	0.016527	0.0719844	0.0345896	-0.0156512	0.0391067	-0.00967605	0.0117436	0.00421816	0.0275296
MFT1	MFT1=SEC21=UFD2=APE2=LUC7=HRB1=ARG4=XRN1=COP1=ERG20=YMR027W=RPL8A=MYO3=MYO5=TFB3=SCP160=HIT1=TPS3=SWC5=UBX4=SEC7=UBP2=DST1=SSU72=PRE9=SEC26=NNF1=CHO2=PRE6=VAN1=ACS2=UTR4=PTC1=TMA108=TAD3=GAL11=DSS4=PMR1=PRE8=NBP35=RIB5=YAE1=FAP7=AMD1=RIB2=EFM5=PSF1=MAD2=CDC1=SLD5=ILV6=CAF16=PRP46=MKS1=GDA1=TAF10=SWD2=LEA1=TAF3=BIM1=EPS1=PRE3=TAF12=RNA15=DEP1=VPS28=YJR056C=LGE1=PMT1=THP2=ASK1=SMD3=AME1=GCN5=RTG1=Y…	MFT1=LUC7=HRB1=ARG4=TFB3=HIT1=SWC5=UBX4=DST1=SSU72=PRE9=NNF1=PRE6=UTR4=PTC1=TAD3=GAL11=DSS4=PRE8=NBP35=RIB5=YAE1=FAP7=RIB2=EFM5=PSF1=MAD2=SLD5=ILV6=CAF16=PRP46=MKS1=TAF10=SWD2=LEA1=TAF3=BIM1=PRE3=TAF12=RNA15=DEP1=VPS28=YJR056C=LGE1=THP2=ASK1=SMD3=AME1=GCN5=RTG1=YML108W=SRN2=ACF4=MED8=MED6=ORT1=PRP4=ADD66=LST8=SNU71=PNP1=PAN6=CSL4=ARG7=	MFT1=SEC21=UFD2=APE2=XRN1=COP1=ERG20=YMR027W=RPL8A=MYO3=MYO5=SCP160=TPS3=SEC7=UBP2=SEC26=CHO2=VAN1=ACS2=TMA108=PMR1=AMD1=CDC1=GDA1=EPS1=PMT1=RPL37B=STE23=CHC1=VPS1=	0.0624547	-0.00182611	0.0159847	0.0985302	0.278404	0.00767055	-0.10283	0.106715	-0.0112363	-0.00120917	0.00176814	0.04031	0.0429422	0.132804	0.0375542	-0.015388	0.0484542	-0.0639763	-0.00258423	-0.0468305	-0.0263378	0.12281	-0.0258293	-0.0674352	-0.0210896	-0.0249587	-0.00130439	0.0140703	0.0142922	0.00422845	-0.0335104	-0.019477	-0.00553939	-0.042075	0.0349347	0.0496793	-0.00608361	-0.0064355	0.34092	0.00282753	0.0409718	-0.0243085	-0.0421258	-0.027553	-0.00314649	0.0732292
YCF1	YCF1=SEC21=SPO14=UFD2=SCW4=RCY1=COP1=NUP49=GEA2=GEA1=NEO1=YMR027W=YKR018C=CPR5=FLC3=BCH1=AKR1=HRP1=SEC7=VAS1=APL5=APL1=MON2=VPS41=SEC26=TAO3=DOP1=SPF1=DNF2=SLC1=YVC1=FET4=ALG11=LCB2=RKR1=PMR1=STV1=SEY1=PBR1=KTR3=ERG12=TIP20=PMT3=GDA1=PSH1=SSO2=GNT1=SAC1=TAF12=ALE1=ERV1=VAC14=MYO2=CDC39=MDR1=CHC1=VPS1=	YCF1=SEC21=SPO14=UFD2=RCY1=COP1=GEA2=GEA1=NEO1=YMR027W=YKR018C=FLC3=BCH1=AKR1=SEC7=VAS1=APL5=APL1=MON2=VPS41=SEC26=TAO3=DOP1=SPF1=DNF2=SLC1=YVC1=FET4=ALG11=LCB2=RKR1=PMR1=STV1=SEY1=PBR1=KTR3=ERG12=TIP20=PMT3=GDA1=SSO2=GNT1=SAC1=ALE1=VAC14=MYO2=CDC39=MDR1=CHC1=VPS1=	YCF1=SCW4=NUP49=CPR5=HRP1=PSH1=TAF12=ERV1=	-0.0260759	-0.00890761	0.0771615	0.0963881	-0.280296	0.167233	-0.106811	-0.0337875	0.0314107	-0.0114773	0.106926	-0.0269943	-0.23396	0.0326801	0.0297837	0.0805005	-0.056337	-0.00661896	0.0617129	0.0253373	-0.00952344	-0.0362634	0.0443949	0.0480698	-0.0373873	0.001572	-0.0601353	-0.0349246	-0.0149237	-0.00480887	-0.0034525	0.0470883	0.0714508	0.0302775	-0.0538277	-0.0289367	0.0191749	0.00918839	0.0202238	0.00201603	0.0218348	-0.0646705	-0.0171799	0.0153872	0.085042	0.0225384
KRE2	KRE2=SEC21=LAA1=KAP123=UFD2=SEC63=OLE1=COP1=SNF5=ERG20=RPL16A=ECM31=INP53=SEC7=PHO90=UBP2=MON2=PRE9=SEC26=IKI3=CHO2=HSF1=VAN1=ZIM17=ITR1=ITR2=LCB2=MAD1=KTR7=PIB2=SAH1=KTR1=YER010C=SXM1=YPP1=CDC1=ILV6=MIX23=GDA1=ERG5=PEX19=GNT1=CSM1=DUT1=RTG1=LEM3=RPL31B=LCB1=SBH2=VRG4=GCN1=FAS1=FKS1=MYO2=SLA2=IML2=SEC24=CHC1=VPS1=SAP190=CLU1=	KRE2=SEC21=LAA1=KAP123=UFD2=SEC63=OLE1=COP1=ERG20=RPL16A=INP53=SEC7=PHO90=UBP2=MON2=SEC26=IKI3=CHO2=VAN1=ITR1=ITR2=LCB2=KTR7=SAH1=KTR1=SXM1=YPP1=CDC1=GDA1=ERG5=GNT1=LEM3=RPL31B=LCB1=SBH2=VRG4=GCN1=FAS1=FKS1=MYO2=SLA2=IML2=SEC24=CHC1=VPS1=SAP190=CLU1=	KRE2=SNF5=ECM31=PRE9=HSF1=ZIM17=MAD1=PIB2=YER010C=ILV6=MIX23=PEX19=CSM1=DUT1=RTG1=	0.0297571	-0.0288769	0.0083277	-0.330541	-0.505581	0.13937	0.158334	-0.164392	0.0048472	0.00355111	0.0408718	-0.0344089	0.0482517	-0.10849	0.0249183	0.069739	-0.0784818	0.00636819	0.0162833	0.0455609	0.0176737	-0.0724988	0.0503822	0.024155	0.0227628	0.0186359	-0.137802	-0.0357769	-0.0201714	-0.00732791	0.0403815	0.00629107	0.0949635	0.05571	0.017292	0.00668278	0.00577624	-0.0015001	-0.150316	0.0229608	-0.0275975	-0.000314492	-0.0346619	0.0156921	0.0384856	-0.0670417
FRK1	FRK1=MSB1=	FRK1=MSB1=	FRK1=	0.00196179	0.032057	0.0323453	-0.222215	0.0443591	0.064551	0.0738369	0.640306	0.0681052	0.130836	-0.0681134	-0.0830773	0.0219727	-0.0421807	0.0338681	0.257853	-0.110942	0.297386	0.0595058	-0.0675624	-0.00956896	0.121561	-0.027861	0.10572	0.0551197	0.0133698	-0.0841661	-0.0375443	-0.0748717	-0.0362935	0.0164454	0.118888	-0.001279	0.0625589	-0.0620271	0.0331029	0.0743321	0.00206254		0.174244	0.148104	-0.137809	-0.105541	-0.0911524	-0.053114	-0.103602
YBT1	YBT1=SPO14=POB3=KAP123=RCY1=XRN1=NMD5=CEX1=GEA2=BNI1=SLH1=RAV1=MTR10=ISA2=TYS1=AKR1=TCB3=TRS120=GCD2=INP53=BEM2=PGM1=SEC7=APL5=UBP2=MON2=KAP114=UBP13=VPS13=DOP1=SPF1=DNF2=BUL2=TRM732=YNR021W=PEP5=PEP3=HAT2=GIN4=TMA108=VPS35=SEY1=VPS4=PBR1=AMD1=APL6=TAT1=YPP1=TIP20=YGR266W=QCR2=ALE1=VTC5=IZH1=VAC14=PNP1=GCN1=NAM7=MYO4=CDC39=TOR1=YLR419W=ARG7=SKI3=CHC1=SEC5=YOR1=	YBT1=SPO14=KAP123=RCY1=XRN1=NMD5=CEX1=GEA2=BNI1=SLH1=RAV1=MTR10=TYS1=AKR1=TCB3=TRS120=GCD2=INP53=BEM2=PGM1=SEC7=APL5=UBP2=MON2=KAP114=UBP13=VPS13=DOP1=SPF1=DNF2=BUL2=TRM732=YNR021W=PEP5=PEP3=GIN4=TMA108=VPS35=SEY1=PBR1=AMD1=APL6=TAT1=YPP1=TIP20=YGR266W=ALE1=VTC5=IZH1=VAC14=GCN1=NAM7=MYO4=CDC39=TOR1=YLR419W=SKI3=CHC1=SEC5=YOR1=	YBT1=POB3=ISA2=HAT2=VPS4=QCR2=PNP1=ARG7=	-0.0116528	-0.0206316	0.0360165	0.0807926	-0.535859	0.0459031	-0.0997242	0.0301907	0.0146989	-0.0203462	0.0634229	-0.0471773	-0.0693062	0.0729652	0.0224776	0.0846576	-0.0536578	0.0170401	0.0108439	-0.00048284	0.0224163	-0.0231484	0.0161899	0.0106507	-0.0096982	-0.00254234	-0.109846	0.017096	0.0111494	-0.010816	-0.00464632	0.0426775	0.0894421	0.0334416	-0.129944	0.0475814	0.0193664	0.0112828	-0.185919	-0.0258542	0.0117355	-0.115	-0.0308358	-0.0150859	0.0401162	0.0616646
SEC21	SEC21=SPO14=LAA1=KAP123=UFD2=LUC7=SEC63=UBC9=CDC53=OLE1=RCY1=XRN1=RPT6=RPT3=SGM1=NMD5=CEX1=COP1=SNF5=NUP49=GEA2=NUP192=NEO1=ERG20=NIT2=UBR1=RPL16A=CPR5=RPL8A=EMW1=MYO5=TFB3=SEC15=RPL6B=IST2=SEC61=HIT1=STO1=RAV1=MED1=BCH1=YGL140C=TRM3=PFY1=TCO89=UBX7=IGO1=SWC5=SSM4=RTG3=HRP1=TRS120=GCD2=INP53=RPN13=BEM2=GIM5=PGM1=SEC7=OXP1=VAS1=APL5=UBP2=DST1=APL1=SSU72=MON2=VPS41=TSR1=KAP114=UBP13=NTR2=AIM21=ERG1…	SEC21=SPO14=LAA1=KAP123=UFD2=SEC63=CDC53=OLE1=RCY1=XRN1=NMD5=CEX1=COP1=GEA2=NUP192=NEO1=ERG20=UBR1=RPL16A=RPL8A=EMW1=MYO5=SEC15=RPL6B=IST2=SEC61=STO1=RAV1=BCH1=YGL140C=TRM3=SSM4=TRS120=GCD2=INP53=BEM2=PGM1=SEC7=OXP1=VAS1=APL5=UBP2=APL1=MON2=VPS41=TSR1=KAP114=UBP13=ERG11=VPS13=RPL32=TEF4=ARC35=SEC26=MDM20=IKI3=TAO3=CHO2=DOP1=MSN5=ELO3=RIC1=SPF1=BUD2=DNF2=MET18=SRP101=SAP185=SLC1=VAN1=FRE1=EMC3=YVC…	SEC21=LUC7=UBC9=RPT6=RPT3=SGM1=SNF5=NUP49=NIT2=CPR5=TFB3=HIT1=MED1=PFY1=TCO89=UBX7=IGO1=SWC5=RTG3=HRP1=RPN13=GIM5=DST1=SSU72=NTR2=AIM21=PRE9=NPL6=VPS24=FSH3=TFB5=HSF1=DID2=MED4=RPO26=SGN1=CET1=SNF7=HRT1=PHO23=HAT2=LEO1=FYV8=UTR4=NAP1=TOA1=IVY1=RSA1=RTR1=PIB2=NKP1=DSS4=NBP2=VPS4=GCV1=PRE10=YER010C=RIB5=MPE1=HST2=SCD6=HUA1=RIB2=TFC7=EFM5=AIM6=ILV6=PRP46=MKS1=CUE5=NAB3=TAF10=RPB9=LEA1=HAT1=TAF3=IWR1…	-0.055589	0.00119782	-0.00754357	-0.0550309	-0.53893	0.0438102	0.00682029	0.00391731	0.00168566	-0.00586447	0.00109064	-0.00532157	-0.0549117	-0.000301992	-0.0432518	0.0312275	-0.0444657	0.0294428	0.00323186	0.0385729	0.00828438	-0.0575785	0.0148503	0.0178031	-0.00151762	0.0184062	-0.155024	0.00104028	0.016662	0.0309027	-0.034571	0.0227682	0.0790531	0.0506282	-0.0476999	-0.0706177	0.0158926	0.0223052	-0.1022	-0.020812	0.00311764	-0.0514909	0.0174839	0.0444573	0.0450142	0.00461503
CSE1	CSE1=LAA1=CDC53=RCY1=NUP188=NMD5=NUP192=UBR1=ESL2=MRS6=SEC15=YGR117C=STO1=EKI1=SYO1=GCD6=FUM1=CKA1=RTG2=SNF4=NOP9=MSN5=RIC1=MED4=SGN1=SPF1=FMP40=PEP5=DBP6=GSH1=NUP120=RSA1=AIM45=LOS1=KAP104=PSE1=VPS4=HST2=APL6=SCD6=CWC27=CAF40=SXM1=YPP1=CUE5=NAB3=RIA1=YPR172W=ATF1=CIR1=CST26=BNI5=SKP1=RBL2=POS5=KAP122=RPO31=GCN1=NAM7=SEC6=AHK1=MCM4=MDN1=BLM10=CRM1=ABZ1=SAP190=	CSE1=LAA1=CDC53=RCY1=NUP188=NMD5=NUP192=UBR1=ESL2=MRS6=SEC15=YGR117C=STO1=EKI1=SYO1=GCD6=CKA1=RTG2=SNF4=NOP9=MSN5=RIC1=SPF1=PEP5=DBP6=GSH1=NUP120=LOS1=KAP104=PSE1=APL6=CAF40=SXM1=YPP1=RIA1=ATF1=CST26=KAP122=RPO31=GCN1=NAM7=SEC6=AHK1=MDN1=BLM10=CRM1=ABZ1=SAP190=	CSE1=FUM1=MED4=SGN1=FMP40=RSA1=AIM45=VPS4=HST2=SCD6=CWC27=CUE5=NAB3=YPR172W=CIR1=BNI5=SKP1=RBL2=POS5=MCM4=	-0.0981809	-0.0133831	-0.0286008	-0.00856056	-0.807059	0.144991	-0.0903691	-0.073111	0.031479	0.0123866	0.0148088	-0.0590234	0.294252	0.0842124	-0.00199302	0.016514	-0.0464289	0.00809017	0.104306	0.011975	-0.0897212	-0.0599463	-0.0635213	0.0259643	0.109776	0.0403775	-0.0700059	0.0370364	0.0119894	-0.0229703	0.0506961	-0.063028	0.0837147	0.0919487	0.0291343	0.0579659	0.0024422	0.0211764	0.108568	0.000357762	-0.0190982	-0.0426474	-0.0246925	-0.0201844	0.0170017	0.00119157
GIS2	GIS2=LAA1=POB3=ARC1=STT4=YGR054W=CEX1=GEA2=MIA40=RPL6B=TOM40=TYS1=TRM3=GCD2=BEM2=SEC7=VAS1=APL5=MON2=RPL32=SEC26=DOP1=SRP101=TRM732=PEP3=FYV8=UME1=RPL25=GDA1=RPB9=NPC2=TSC10=RRS1=VAM7=CHL4=ALB1=TWF1=LHP1=YNR063W=RPL37A=RPL22A=RPL22B=YGR026W=ROT1=VAC14=GCN1=MYO4=MYO2=CDC39=TOR1=YLR419W=SKI3=RPL15A=RPL15B=NAT1=SEC5=	GIS2=POB3=MIA40=TOM40=FYV8=UME1=RPB9=NPC2=VAM7=CHL4=TWF1=YNR063W=ROT1=	GIS2=LAA1=ARC1=STT4=YGR054W=CEX1=GEA2=RPL6B=TYS1=TRM3=GCD2=BEM2=SEC7=VAS1=APL5=MON2=RPL32=SEC26=DOP1=SRP101=TRM732=PEP3=RPL25=GDA1=TSC10=RRS1=ALB1=LHP1=RPL37A=RPL22A=RPL22B=YGR026W=VAC14=GCN1=MYO4=MYO2=CDC39=TOR1=YLR419W=SKI3=RPL15A=RPL15B=NAT1=SEC5=	0.090202	-0.0243566	0.0219867	-0.14293	0.618599	0.0360445	0.0820346	0.157883	0.0220039	0.0218088	0.0986422	-0.0479628	0.295489	0.157841	-0.0725863	-0.0321967	0.0536817	0.0231215	0.111122	-0.0614766	-0.103628	-0.0458373	-0.0286552	0.0399331	0.0244623	-0.00825513	0.242565	-0.014134	-0.0349795	-0.125933	-0.00244453	0.0517934	0.0086652	-0.0439552	0.0606833	0.436827	-0.132559	-0.0411124	0.210701	-0.0607695	-0.199003	0.167037	-0.0116076	-0.139482	-0.110459	0.0619865
SPO14	SPO14=LAA1=KAP123=UFD2=SEC63=PHO81=RCY1=XRN1=NMD5=CEX1=COP1=GEA2=ERG20=UBR1=SLH1=SEC15=CTI6=STO1=RAV1=UFD4=BCH1=ISA2=TRM3=HRP1=TRS120=GCD2=INP53=BEM2=PGM1=SEC7=OXP1=VAS1=APL5=UBP2=MON2=VPS41=KAP114=UBP13=NTR2=PRE9=VPS13=SEC26=MDM20=TAO3=CHO2=TFB5=DOP1=MSN5=RIC1=MED4=RPO26=SPF1=BUD2=DNF2=SRP101=FRE1=TRM732=HRT1=PEP5=PEP3=ADE6=FET4=CKI1=GCN2=ACS2=LCB2=RSA1=RTR1=VPS35=RKR1=KAP104=SAH1=SLN1=SEY1=VPS4…	SPO14=LAA1=KAP123=UFD2=SEC63=PHO81=RCY1=XRN1=NMD5=CEX1=COP1=GEA2=ERG20=UBR1=SLH1=SEC15=STO1=RAV1=UFD4=BCH1=TRM3=TRS120=GCD2=INP53=BEM2=PGM1=SEC7=OXP1=VAS1=APL5=UBP2=MON2=VPS41=KAP114=UBP13=VPS13=SEC26=MDM20=TAO3=CHO2=DOP1=MSN5=RIC1=SPF1=BUD2=DNF2=SRP101=FRE1=TRM732=PEP5=PEP3=ADE6=FET4=CKI1=GCN2=ACS2=LCB2=VPS35=RKR1=KAP104=SAH1=SLN1=SEY1=SKI2=AMD1=APL6=YAR028W=TAT1=SXM1=YPP1=TIP20=RIA1=YGR266W=GDA…	SPO14=CTI6=ISA2=HRP1=NTR2=PRE9=TFB5=MED4=RPO26=HRT1=RSA1=RTR1=VPS4=HST2=SCD6=NAB3=LEA1=TAF3=IWR1=BNI5=DEP1=RBL2=VAM7=TWF1=NUT2=ATG16=ACF4=ERV1=HIS2=ORT1=YPL225W=PRP4=GCV3=PNP1=RVB2=MCM4=SEC9=ARG7=	-0.0405793	0.0714112	0.0925827	0.0320213	-0.660362	0.0449983	-0.0841935	-0.0679224	-0.0391006	-0.0109131	0.0327024	0.0222747	-0.0415607	-0.122804	-0.0761776	0.0170873	-0.0546416	0.137726	-0.0439304	-0.0188089	-0.00456081	-0.0423695	-0.0313101	-0.00698186	-0.0336704	0.0132038	-0.215799	-0.013885	0.0276167	-0.0668799	-0.00371813	0.0456976	0.0592022	0.0343633	-0.0508479	-0.0546829	0.046301	0.0262036	-0.0943106	0.0825356	0.0465811	-0.0703585	0.0142516	-0.011878	0.00670888	0.0429843
FZF1	FZF1=PEA2=RAD50=SLM1=CNM67=PRP45=TCO89=IMD4=RTG3=PDX3=HIF1=GLT1=CHO2=HSF1=PTI1=CEG1=URN1=ELP4=CDC123=NKP1=DSS4=SAH1=TIP41=YER010C=MMS2=MPE1=HST2=HUA1=RIB2=AIM6=OTU1=GTB1=PDE1=NAB3=DPB4=DIP5=FAR7=YBR197C=NNT1=SPC25=IRC25=AME1=JAC1=DTD1=OXR1=YPL077C=SNP1=POC4=GCS1=PHO85=YBL055C=	FZF1=PEA2=RAD50=SLM1=CNM67=PRP45=TCO89=RTG3=PDX3=HIF1=HSF1=PTI1=CEG1=URN1=ELP4=CDC123=NKP1=DSS4=TIP41=YER010C=MMS2=MPE1=HST2=HUA1=RIB2=AIM6=OTU1=GTB1=PDE1=NAB3=DPB4=FAR7=YBR197C=NNT1=SPC25=IRC25=AME1=JAC1=DTD1=OXR1=YPL077C=SNP1=POC4=GCS1=PHO85=YBL055C=	FZF1=IMD4=GLT1=CHO2=SAH1=DIP5=	0.0707452	-0.0740698	0.0145728	0.00421727	0.759098	-0.0398153	-0.043976	0.0375752	0.0151018	-0.00235533	0.0818631	-0.0666039	-0.596238	0.102743	0.103056	0.111193	0.0111992	0.0479322	0.00569127	-0.0162296	0.0130616	-0.296707	-0.058835	-0.0373999	0.0380329	0.038236	-0.204968	0.0458566	0.0419612	-0.029008	0.0179261	0.00854619	-0.0194868	-0.0197009	0.00147397	0.0992505	-0.0116419	-0.0443882	0.0393312	-0.0519092	-0.12843	-0.0798581	-0.0353141	-0.0253238	-0.138281	-0.0923252
RRP5	RRP5=TOM1=KAP123=SEC63=UTP10=RPA135=RPA190=ECM16=TRM1=SGD1=STO1=MAK21=KRE33=UTP22=NAN1=SPT16=PRP43=MED4=SGN1=CET1=MTR4=SNF7=DBP6=HAA1=UTP5=LEA1=NOP7=BNI5=SKP1=KAP122=ATG16=YPL071C=LSB1=RRG7=LTP1=RPO31=RRP12=URB1=MDN1=DBP9=POL5=	RRP5=TOM1=KAP123=SEC63=UTP10=RPA135=RPA190=ECM16=TRM1=SGD1=STO1=MAK21=KRE33=UTP22=NAN1=SPT16=PRP43=MTR4=DBP6=UTP5=NOP7=KAP122=RPO31=RRP12=URB1=MDN1=DBP9=POL5=	RRP5=MED4=SGN1=CET1=SNF7=HAA1=LEA1=BNI5=SKP1=ATG16=YPL071C=LSB1=RRG7=LTP1=	-0.0623577	-0.0522926	0.112969	-0.0784718	-0.810258	0.0815877	0.042977	0.140552	0.0692724	-0.0274587	-0.0717402	-0.020966	0.10989	0.143112	0.0118673	-0.0946701	-0.0483002	-0.0632474	-0.0105545	-0.00631591	-0.0251285	-0.0335695	-0.0964777	0.0124908	0.0741763	-0.0613438	0.0186886	0.0726001	0.0484807	-0.127464	0.0711862	-0.0961263	0.0122148	0.0206709	0.0661247	0.169765	-0.00945584	0.0355054	-0.555867	0.0958107	-0.0471408	0.0206361	0.0166797	-0.0468195	0.0640806	0.0090686
SPT4	SPT4=ABF1=FAT1=MYO3=IST2=TUB4=NPL6=STE24=NUS1=HAT2=LEO1=RPD3=IFA38=PMT2=PMT1=GCN5=CDC39=GLN3=	SPT4=ABF1=TUB4=NPL6=HAT2=LEO1=RPD3=GCN5=GLN3=	SPT4=FAT1=MYO3=IST2=STE24=NUS1=IFA38=PMT2=PMT1=CDC39=	-0.00658004	0.0223371	0.0412638	-0.271065	0.273628	-0.0305074	-0.0832724	0.0493693	-0.0255588	-0.0338847	0.0661761	0.0202388	-0.0402734	-0.0878211	-0.0559889	-0.0617792	0.0154041	-0.0344756	0.035867	0.0365693	-0.0671186	0.0983921	0.0880835	-0.120162	-0.0152746	0.0551979	-0.128943	0.0443156	0.0132526	0.0296055	0.0296487	-0.00672092	0.00821985	-0.0502238	0.0312774	0.0478168	0.00439512	-0.0201984	0.100544	0.0142095	-0.00694354	-0.0944242	-0.0275126	-0.0146005	-0.0515608	0.0527948
LAA1	LAA1=POB3=VBA4=KAP123=ARC1=UFD2=SEC63=SCW4=PHO81=OLE1=RCY1=RPS7B=XRN1=RPT6=RPT3=MNN5=NUP188=YGR054W=SGM1=NMD5=CEX1=COP1=SNF5=GEA2=GEA1=NUP192=ERG20=NIT2=UBR1=RPL8A=EMW1=TRL1=GNP1=BNI1=SLH1=TRM1=MRS6=SET2=MIA40=SEC15=RPL6B=MES1=HIT1=STO1=RAV1=MED1=HCA4=YSP2=BCH1=YGL140C=MTR10=ISA2=TRM3=PFY1=TCB3=TCO89=SDD3=PRE5=SWC5=SEC17=SSM4=RAS1=RTG3=HRP1=TRS120=GCD2=SEC39=INP53=RPN13=GCD6=BEM2=DSL1=PGM1=GCD7=S…	LAA1=VBA4=KAP123=ARC1=UFD2=SEC63=PHO81=OLE1=RCY1=RPS7B=XRN1=MNN5=NUP188=YGR054W=NMD5=CEX1=COP1=GEA2=GEA1=NUP192=ERG20=UBR1=RPL8A=EMW1=TRL1=GNP1=BNI1=SLH1=TRM1=MRS6=SET2=SEC15=RPL6B=MES1=STO1=RAV1=HCA4=YSP2=BCH1=YGL140C=MTR10=TRM3=TCB3=SDD3=SSM4=RAS1=TRS120=GCD2=SEC39=INP53=GCD6=BEM2=DSL1=PGM1=GCD7=SEC7=OXP1=VAS1=APL5=UBP2=FUI1=SCY1=MON2=VPS41=TSR1=KAP114=NIP1=UBP13=SFH5=ERG11=NSA2=VPS13=RPL36A=RP…	LAA1=POB3=SCW4=RPT6=RPT3=SGM1=SNF5=NIT2=MIA40=HIT1=MED1=ISA2=PFY1=TCO89=PRE5=SWC5=SEC17=RTG3=HRP1=RPN13=GTS1=PUP3=DST1=PUP2=NTR2=SHP1=AIM21=PRE9=SUP45=TFB5=HSF1=DID2=COF1=MED4=RPO26=SGN1=CET1=SNF7=HRT1=RPN11=HAT2=GSH2=CRN1=FYV8=MAD1=IVY1=RSA1=RTR1=PIB2=MSO1=DSS4=TIP41=NBP2=VPS4=PRE10=WWM1=YER010C=RIB5=MPE1=HST2=SCD6=SCJ1=HUA1=MDJ1=SNX4=CWC27=RIB2=TFC7=EFM5=YAP1=ILV6=PRP46=MIX23=MKS1=PML1=CUE5=NAB…	-0.0748844	-0.0311626	-0.0200735	-0.0681117	-1.1241	0.0718816	-0.0723601	-0.0664659	0.0370886	0.0329055	0.0240374	0.0178443	-0.1546	0.051319	-0.0352062	0.0194786	-0.0324634	0.042983	0.0661039	0.0128496	-0.023598	-0.0156094	-0.00191904	-0.017085	0.0109329	0.00151667	-0.113787	0.00910852	0.0609371	0.0696156	0.050752	0.0543931	0.0923457	0.0476842	-0.0357531	-0.206669	0.0165425	0.00102518	-0.248901	0.0284944	0.0452415	-0.0246988	0.0345574	0.0342798	0.0153048	0.00627907
SNF12	SNF12=VPS5=LUC7=MOB1=HRB1=NUP49=SMY1=TFB3=SWI3=SKI8=CIA1=LOG1=TAF8=RSC6=KAE1=CEG1=TOA1=GAL11=PRP19=RSC8=MAD2=FAU1=MKS1=YAF9=SWD2=SPC110=IST3=BIM1=TAF12=CDC73=EDC3=SMD3=SRN2=ACF4=MED8=NUP57=TAF11=MTR2=SWD1=SNU71=	SNF12=VPS5=LUC7=MOB1=HRB1=NUP49=SMY1=TFB3=SWI3=SKI8=CIA1=LOG1=TAF8=RSC6=KAE1=CEG1=TOA1=GAL11=PRP19=RSC8=MAD2=FAU1=MKS1=YAF9=SWD2=SPC110=IST3=BIM1=TAF12=CDC73=EDC3=SMD3=SRN2=ACF4=MED8=NUP57=TAF11=MTR2=SWD1=SNU71=	SNF12=	0.0345878	-0.000920876	-0.0153867	0.031253	0.0328874	-0.103897	-0.0694366	0.117921	0.0137634	0.0299683	-0.0306741	0.0366681	-0.0268396	-0.118475	-0.109564	-0.0426598	0.0511174	0.0482916	-0.0444495	-0.00333582	0.00857227	-0.0273036	-0.0351992	-0.0550023	-0.0243047	0.0406842	0.0346998	0.052334	0.043922	-0.0331446	-0.00157333	-0.02224	-0.013159	-0.0201332	0.0507212	0.0887118	0.0105407	0.00245776	0.277911	0.00400757	0.035876	0.0153923	-0.0599185	-0.0262788	-0.0367843	-0.05251
NUP82	NUP82=RRP43=LAS1=RRP45=BRE1=FCP1=GPB1=GCN3=ARP5=UTP4=UTP21=NAN1=YML096W=TAF6=UTP8=RIX1=GCD1=DCP1=DHR2=RAI1=PRS5=BUR2=RRP46=ARP9=RRP40=PRP9=UTP13=COG1=MUD2=THI80=MTR3=POL31=CUS2=ECT1=MDE1=GCD14=RCL1=CAB1=NCS2=MTR2=NUP145=DIS3=TPK3=PRP28=RRP6=UTP25=PRS2=ACL4=	NUP82=RRP43=LAS1=RRP45=BRE1=FCP1=GPB1=GCN3=ARP5=UTP4=UTP21=NAN1=YML096W=TAF6=UTP8=RIX1=GCD1=DCP1=DHR2=RAI1=PRS5=BUR2=RRP46=ARP9=RRP40=PRP9=UTP13=COG1=MUD2=THI80=MTR3=POL31=CUS2=ECT1=MDE1=GCD14=RCL1=CAB1=NCS2=MTR2=NUP145=DIS3=TPK3=PRP28=RRP6=UTP25=PRS2=ACL4=	NUP82=	-0.0634423	0.00941998	0.0242058	-0.0186579	-0.534802	0.015939	-0.0651812	-0.0401938	0.00255987	0.00580559	-0.0545055	-0.0175936	-0.157094	-0.0158839	-0.0376051	0.00692208	-0.0927333	-0.00220347	-0.00395169	-0.0781674	0.0200926	-0.055379	-0.0529463	0.0238064	0.00577906	-0.0129954	-0.126307	0.00885686	0.0119576	-0.0723472	0.0437976	-0.0522591	0.0304365	0.0652526	0.061649	0.126998	0.0245069	0.0461694	0.0864579	0.0133097	-0.0359591	0.026614	-0.0243984	-0.0506348	-0.0315213	-0.0107221
GUS1	GUS1=NEW1=ARC1=CDC60=MES1=THS1=GLN4=MPM1=TEF4=DBP5=RPS29A=MIX14=SDH5=AIM19=MCR1=ARA2=FRS1=COX20=AIM18=KRS1=	GUS1=NEW1=ARC1=CDC60=MES1=THS1=GLN4=TEF4=DBP5=RPS29A=FRS1=KRS1=	GUS1=MPM1=MIX14=SDH5=AIM19=MCR1=ARA2=COX20=AIM18=	0.038064	0.00420757	-0.0236314	-0.195608	-0.200905	0.0264196	-0.0956972	-0.304201	-0.0119871	0.0145795	0.00383117	0.0449493	-0.0343745	-0.10622	0.0546154	-0.0338746	0.000734894	0.039488	-0.0309793	0.00970775	0.0583218	0.104552	0.0316943	0.00372456	-0.033078	-0.0101078	0.0256457	0.00316532	-0.00591151	0.047988	0.0042543	0.0195805	-0.0223254	-0.0298998	-0.00331719	-0.0830664	-0.0199243	0.00751409	-0.0226641	0.0198005	0.00358157	-0.0249637	0.0541464	0.029039	-0.0426785	0.0553268
CWC15	CWC15=KAP123=SEC63=OXP1=MED4=RPO26=CET1=SNF7=ACS2=NBP35=STB5=AMD1=TAF10=LEA1=TAF3=IST3=BNI5=SKP1=KAP122=RTG1=NUT2=DLS1=FSH2=RRG7=	CWC15=MED4=RPO26=CET1=SNF7=NBP35=TAF10=LEA1=TAF3=IST3=BNI5=SKP1=RTG1=NUT2=DLS1=FSH2=RRG7=	CWC15=KAP123=SEC63=OXP1=ACS2=STB5=AMD1=KAP122=	0.0302513	-0.00095205	0.0382776	0.00592163	0.871572	-0.101156	0.00928028	0.0123413	0.087593	-0.00487957	-0.00788512	-0.0103105	-0.184767	-0.0138722	-0.077028	-0.0612181	0.0810931	-0.018029	-0.0515622	0.0198994	0.0689088	0.040683	-0.0293804	-0.0503432	-0.0794767	-0.0469324	0.0348345	0.112083	-0.0068731	-0.0109771	0.0247161	0.0110431	-0.00203851	-0.00841727	-0.0182945	-0.0250613	0.0191858	0.0761268	0.704612	0.00965101	-0.0514155	0.0612095	-0.00277813	-0.0524547	-0.196176	0.0727076
VPS5	VPS5=KAP123=VAC7=SSQ1=SCL1=TRM1=TFB3=MES1=DDI1=IGO1=UBX4=RPN13=VAS1=PHO90=FUI1=GLN4=RPN9=PRE9=TEF4=IKI3=URA7=PRE6=SAP185=EPO1=RPS26B=MHO1=DID4=TOA1=OPI10=MSO1=PTP1=PRE8=PRE10=CDC55=MPE1=SKI2=RPS31=SNX4=TAT1=MAD2=ELP3=MKS1=GDT1=LEA1=UBX5=DOA1=HAT1=IST3=TAF12=TMT1=TAP42=PEX7=VAM7=YVH1=COX20=TWF1=ACF4=SWD1=SDS22=NAS2=PRE4=SNU71=CDC28=SEC9=NAT1=SNF12=RAD52=RPS3=ILS1=CLU1=	VPS5=VAC7=SSQ1=SCL1=TFB3=DDI1=IGO1=UBX4=RPN13=RPN9=PRE9=PRE6=EPO1=MHO1=DID4=TOA1=OPI10=MSO1=PTP1=PRE8=PRE10=CDC55=MPE1=SNX4=MAD2=MKS1=LEA1=UBX5=DOA1=HAT1=IST3=TAF12=TMT1=TAP42=PEX7=VAM7=COX20=TWF1=ACF4=SWD1=SDS22=NAS2=PRE4=SNU71=CDC28=SEC9=SNF12=RAD52=	VPS5=KAP123=TRM1=MES1=VAS1=PHO90=FUI1=GLN4=TEF4=IKI3=URA7=SAP185=RPS26B=SKI2=RPS31=TAT1=ELP3=GDT1=YVH1=NAT1=RPS3=ILS1=CLU1=	0.00233465	-0.0101493	0.00542557	0.0211045	0.133568	-0.025012	0.00943985	0.129526	0.00260942	0.00294929	-0.0378891	-0.00808461	0.0728859	-0.0483793	-0.0332872	0.0467793	0.0165014	0.00613574	-0.00721823	-0.07071	-0.0319497	-0.110028	-0.00781602	0.0197304	-0.0180033	0.0210365	0.0690903	0.000709071	-0.0220613	-0.0280381	-0.0275039	-0.0194536	-0.0151299	-0.0170255	0.000592119	0.0705203	-0.000490344	-0.00563578	0.274575	0.00216138	-0.00693279	0.00357201	-0.0241884	0.00374017	-0.0425209	-0.0300771
VBA4	VBA4=KAP123=ARC1=NMD5=GEA2=GEA1=NOB1=SET2=MIA40=MES1=STO1=HCA4=YSP2=BCH1=AAH1=MTR10=TRM3=GET4=SDD3=SEC17=RKI1=RAS1=TRS120=GCD2=SEC39=GCD6=DSL1=NRP1=PGM1=GCD7=ATO3=GTS1=APL5=UBP2=VPH1=COG4=MON2=VPS41=TSR1=GLN4=SHP1=SFH5=RPL36A=NMT1=PRP43=SEC26=MDM20=HAS1=RTC5=DOP1=DID2=SRP101=SAP185=FRE1=TRM732=PEP5=PEP3=LSG1=ADE6=TMA108=RKR1=SEY1=WWM1=INA1=RIB5=YDR262W=SKI2=APL6=SCD6=MDJ1=TAT1=SXM1=YPP1=PPN2=CUP9…	VBA4=KAP123=ARC1=NMD5=GEA2=GEA1=NOB1=SET2=MES1=STO1=HCA4=YSP2=BCH1=AAH1=MTR10=TRM3=GET4=SDD3=RKI1=RAS1=TRS120=GCD2=SEC39=GCD6=DSL1=NRP1=PGM1=GCD7=ATO3=APL5=UBP2=VPH1=COG4=MON2=VPS41=TSR1=GLN4=SFH5=RPL36A=NMT1=PRP43=SEC26=MDM20=HAS1=RTC5=DOP1=SRP101=SAP185=FRE1=TRM732=PEP5=PEP3=LSG1=ADE6=TMA108=RKR1=SEY1=INA1=SKI2=APL6=TAT1=SXM1=YPP1=PPN2=RIA1=GDA1=RPL9A=ATF1=DRN1=GNT1=FCY2=ZRC1=SUT1=VRG4=VAC14=YE…	VBA4=MIA40=SEC17=GTS1=SHP1=DID2=WWM1=RIB5=YDR262W=SCD6=MDJ1=CUP9=YBR085C-A=YPL225W=EGO2=KAR2=PDI1=RVB2=THI6=NAS6=	-0.024281	-0.0207464	0.135603	-0.520646	-1.14304	0.115998	0.0777237	-0.260394	0.00269114	0.00664566	0.15113	-0.0214677	-0.698397	-0.147924	-0.0563612	0.00266775	-0.0636364	-0.066278	-0.0527906	0.00117464	0.0294945	0.0965466	0.0945987	-0.0971363	-0.0480731	0.0237696	-0.32047	0.0210085	-0.0357592	0.164205	0.0445976	0.0753612	0.0811536	0.0155014	-0.0493433	-0.074793	0.0117376	0.0342482	-0.247011	-0.0348499	0.00911803	-0.118324	-0.0105527	0.016907	-0.220816	0.0543548
NUG1	NUG1=ARC1=TMA46=COA6=NOP2=YGR054W=NOB1=BRX1=RPL8B=NOP13=MPP10=EMW1=UTP7=MIA40=RPL6A=RLP7=FAF1=HCA4=NAF1=SLX9=ARX1=TMA16=RKI1=GCD2=ENP2=TRM8=LTV1=RPA49=NOP58=NOP56=RBG1=LIA1=FUI1=SUP35=AIR1=LCB4=TSR1=NIP1=SFH5=GRE3=NSA2=RPL36A=RRP7=URA7=YBL028C=EFG1=HAS1=EMG1=HGH1=RRP14=SRP21=OST1=LSG1=REX4=UBP10=UTP15=MRT4=UTP23=RIO1=NOP4=RTT10=ELP3=ERB1=RPC53=FCF2=MRP8=RRP17=NPC2=RPL9A=CGR1=YBR085C-A=LCP5=NOP6=B…	NUG1=ARC1=TMA46=NOP2=YGR054W=NOB1=BRX1=RPL8B=NOP13=MPP10=EMW1=UTP7=RPL6A=RLP7=FAF1=HCA4=NAF1=SLX9=ARX1=TMA16=RKI1=GCD2=ENP2=TRM8=LTV1=RPA49=NOP58=NOP56=RBG1=LIA1=FUI1=SUP35=AIR1=LCB4=TSR1=NIP1=SFH5=NSA2=RPL36A=RRP7=URA7=YBL028C=EFG1=HAS1=EMG1=HGH1=RRP14=SRP21=LSG1=REX4=UBP10=UTP15=MRT4=UTP23=RIO1=NOP4=RTT10=ELP3=ERB1=RPC53=FCF2=RRP17=RPL9A=CGR1=LCP5=NOP6=BUD20=FPR4=RRS1=UTP11=NOP8=NOP16=TCD2=ALB1…	NUG1=COA6=MIA40=GRE3=OST1=MRP8=NPC2=YBR085C-A=YPL247C=ATG8=CDC48=	-0.0575663	0.0359645	-0.0091503	-0.288263	-0.365347	0.0285173	-0.0238721	0.152001	0.00912063	0.0132499	0.0569072	0.0238139	-0.458397	0.0231258	0.0332788	-0.0370678	0.00134009	-0.0242597	-0.00548167	0.156799	0.0448618	0.151957	0.090254	-0.0502841	0.0555939	-0.00265286	-0.205629	0.00465004	0.0349569	0.0545329	-0.00186919	0.0642986	0.0426715	-0.0269684	-0.0536766	-0.141056	0.0109119	-0.0203528	-0.077995	0.0471537	0.045287	-0.149503	0.0169096	0.0284718	0.172574	0.0570709
NEW1	NEW1=ARC1=STT4=CDC60=TRL1=ECM4=MES1=ATG42=TRM3=IGO1=YMR315W=SEC17=BEM2=PDX3=NOP58=PHO90=ARA1=TSR1=NIP1=GLN4=MPM1=TEF4=IKI3=URA7=GLT1=UBP3=SAP185=TRM732=AZF1=LSG1=ADE6=MSO1=TIP41=YER010C=SKI2=MXR2=HUA1=SXM1=ELP3=YOR289W=GOR1=RIA1=MRP8=RPL9A=YBR085C-A=GID8=FRS1=FMP46=TWF1=LHP1=FUB1=FCY2=ZRC1=RPL22A=SDS22=RPL30=KRS1=YEF3=NAM7=PFK1=ARB1=YBR238C=GUS1=RPL14A=FAA3=FAA4=NOG2=TIF4631=PHO84=CLU1=	NEW1=ARC1=STT4=CDC60=TRL1=MES1=TRM3=BEM2=NOP58=PHO90=TSR1=NIP1=GLN4=TEF4=IKI3=URA7=GLT1=UBP3=SAP185=TRM732=LSG1=ADE6=SKI2=SXM1=ELP3=RIA1=RPL9A=FRS1=LHP1=FCY2=ZRC1=RPL22A=RPL30=KRS1=YEF3=NAM7=PFK1=ARB1=YBR238C=GUS1=RPL14A=FAA3=FAA4=NOG2=TIF4631=PHO84=CLU1=	NEW1=ECM4=ATG42=IGO1=YMR315W=SEC17=PDX3=ARA1=MPM1=AZF1=MSO1=TIP41=YER010C=MXR2=HUA1=YOR289W=GOR1=MRP8=YBR085C-A=GID8=FMP46=TWF1=FUB1=SDS22=	-0.0583012	0.0229222	-0.0143848	-0.331495	-0.313601	0.0217574	-0.182399	-0.099684	0.0180086	0.0171625	0.0237294	0.0244168	0.0844158	-0.044293	-0.00879337	-0.0484861	-0.0228594	0.0745889	-0.0290454	0.0260842	0.0323697	0.0744457	0.0119688	-0.0211163	0.0253661	-0.0126606	-0.0901562	-0.00580438	0.040482	0.0352404	0.0438373	0.0293113	0.0312862	0.0234693	-0.0239622	-0.0806223	0.0254424	-0.0132539	-0.141261	0.0612363	0.0125035	-0.0463062	0.0140202	0.0271021	0.0640305	0.0252191
KAP123	KAP123=UFD2=LUC7=SEC63=SSQ1=PHO81=RCY1=RPS7B=CDC60=XRN1=RPT6=RPT3=RPT4=SGM1=NMD5=CEX1=COP1=SNF5=GEA2=ERG20=NIT2=UBR1=CNM67=RPL8A=USO1=TRL1=BNI1=TRM1=TFB3=MIA40=SCP160=MES1=STO1=HCA4=YSP2=BCH1=YGL140C=ISA2=TRM3=TCO89=YNL247W=UBX7=SDD3=PRE5=IGO1=IMD4=SWC5=SEC17=RTG3=HRP1=SYO1=TRS120=GCD2=UBX4=INP53=RPN13=GCD6=BEM2=PGM1=SEC7=PPH21=OXP1=VAS1=PHO90=GTS1=APL5=UBP2=PUP3=DST1=FUI1=PUP2=MON2=VPS41=TSR1=GL…	KAP123=UFD2=SEC63=PHO81=RCY1=RPS7B=CDC60=XRN1=NMD5=CEX1=COP1=GEA2=ERG20=UBR1=RPL8A=USO1=TRL1=BNI1=TRM1=SCP160=MES1=STO1=HCA4=YSP2=BCH1=YGL140C=TRM3=YNL247W=SDD3=IMD4=SYO1=TRS120=GCD2=INP53=GCD6=BEM2=PGM1=SEC7=OXP1=VAS1=PHO90=APL5=UBP2=FUI1=MON2=VPS41=TSR1=GLN4=UBP13=ERG11=VPS13=RPL36A=TEF4=SEC26=MDM20=IKI3=URA7=GLT1=CHO2=HAS1=DOP1=MSN5=RIC1=SPF1=DNF2=SRP101=SAP185=HGH1=VAN1=FRE1=TRM732=PEP5=PEP3=…	KAP123=LUC7=SSQ1=RPT6=RPT3=RPT4=SGM1=SNF5=NIT2=CNM67=TFB3=MIA40=ISA2=TCO89=UBX7=PRE5=IGO1=SWC5=SEC17=RTG3=HRP1=UBX4=RPN13=PPH21=GTS1=PUP3=DST1=PUP2=NTR2=SHP1=AIM21=PRE9=HSF1=DID2=MED4=RPO26=CET1=SNF7=HRT1=ZIM17=RPN11=HAT2=SPC42=CRN1=FYV8=TOA1=IVY1=RTR1=PIB2=NCE103=TIP41=PRE8=NBP2=VPS4=PRE10=YER010C=CDC55=RIB5=MIX14=MPE1=HST2=SCD6=MDJ1=SNX4=TIM12=RIB2=TFC7=CDD1=YAP1=PDE1=PRP46=MIX23=MKS1=YAF9=CUE5…	-0.0757208	-0.0111503	-0.0210335	-0.160815	-0.812507	0.105707	-0.00767304	-0.186964	0.0386804	-0.0136206	0.0406791	-0.00903781	-0.102989	0.0287293	0.0669447	0.048769	-0.0443191	-0.0287058	0.00162615	0.046783	0.00153488	-0.0313885	0.0229452	0.034653	0.0140901	-0.00220281	-0.1602	0.0139946	0.0253673	-0.0162433	0.0863129	0.0260627	0.0569768	0.0298753	0.0277545	0.0125661	0.0416135	0.027444	-0.381202	0.0610461	0.000285076	-0.0457528	0.0130312	-0.000494768	0.137282	0.0673999
YMR196W	YMR196W=YDR391C=YGR127W=UGP1=GPH1=YMR090W=SSE2=HSP104=RTN2=YBR056W=TSL1=TPS2=HXK1=GLC3=NTH1=GAD1=GUT2=HBT1=GDB1=NQM1=YGR130C=PGM2=PNC1=OM45=ARA1=SOL4=TKL2=EMI2=GLK1=GRE3=AIP1=YDL124W=YJR096W=NNR2=YNL115C=MRT4=TPS1=RTC3=HSP12=COX5B=GCY1=AIM17=YAK1=DCS1=DCS2=MSC1=MCR1=UTR2=FMP45=TFS1=SDS24=GTT1=OM14=NNR1=YGR201C=STF2=GSY2=GSY1=ALD4=CTT1=ALD3=LSP1=HXT7=AYR1=TPK1=FAA1=	YMR196W=YDR391C=YGR127W=UGP1=GPH1=YMR090W=SSE2=HSP104=RTN2=YBR056W=TSL1=TPS2=HXK1=GLC3=NTH1=GAD1=GUT2=HBT1=GDB1=NQM1=YGR130C=PGM2=PNC1=OM45=ARA1=SOL4=TKL2=EMI2=GLK1=GRE3=AIP1=YDL124W=YJR096W=NNR2=YNL115C=TPS1=RTC3=HSP12=COX5B=GCY1=AIM17=YAK1=DCS1=DCS2=MSC1=MCR1=FMP45=TFS1=SDS24=GTT1=OM14=NNR1=YGR201C=STF2=GSY2=GSY1=ALD4=CTT1=ALD3=LSP1=HXT7=AYR1=TPK1=FAA1=	YMR196W=MRT4=UTR2=	0.264309	-0.0943998	0.0665247	0.819825	-0.346869	-0.522619	1.00918	-0.303041	-0.0308472	-0.0120227	-0.0167282	-0.15969	1.45626	0.147919	-0.653546	0.164201	0.0898506	-0.112216	-0.296401	-0.106429	-0.217071	-0.516481	-0.275482	0.0695031	0.0251254	-0.0287563	0.16129	-0.0441393	0.0051723	-0.11057	0.0474045	-0.0811005	0.0666811	0.0357607	0.279149	0.483751	-0.0875089	0.0257435	-1.19835	-0.157138	-0.0424323	0.431722	-0.0127999	-0.0968735	0.00136461	-0.187578
UFD2	UFD2=APE2=LUC7=SEC63=SCW4=HRB1=OLE1=RCY1=RPT6=RPT3=SGM1=NMD5=CEX1=COP1=SNF5=NUP49=GEA2=GEA1=NEO1=ERG20=YMR027W=NIT2=UBR1=CPR5=RPL8A=MYO5=MIA40=RPL6B=STO1=RAV1=YSP2=BCH1=HAL5=TRM3=PFY1=TCO89=SDD3=IGO1=SWC5=HRP1=TRS120=GCD2=SEC39=RPN13=BEM2=DSL1=PGM1=SEC7=NUP116=VAS1=APL5=UBP2=DST1=FUI1=APL1=MON2=VPS41=UBP13=SFH5=PRE9=VPS13=RPL36B=RPL32=TEF4=SEC26=SUP45=MDM20=TAO3=CHO2=HSF1=DOP1=MSN5=DID2=ECM32=MED…	UFD2=APE2=SEC63=OLE1=RCY1=NMD5=CEX1=COP1=GEA2=GEA1=NEO1=ERG20=YMR027W=UBR1=RPL8A=MYO5=RPL6B=STO1=RAV1=YSP2=BCH1=TRM3=SDD3=TRS120=GCD2=SEC39=BEM2=DSL1=PGM1=SEC7=VAS1=APL5=UBP2=FUI1=APL1=MON2=VPS41=UBP13=SFH5=VPS13=RPL36B=RPL32=TEF4=SEC26=MDM20=TAO3=CHO2=DOP1=MSN5=ECM32=SPF1=BUD2=DNF1=DNF2=SRP101=SAP185=FRE1=YVC1=YNR021W=PEP5=PEP3=PAN2=ITR1=FET4=AQR1=RPS26B=ACS2=ADE13=LCB2=TMA108=RKR1=KAP104=SAH1=P…	UFD2=LUC7=SCW4=HRB1=RPT6=RPT3=SGM1=SNF5=NUP49=NIT2=CPR5=MIA40=HAL5=PFY1=TCO89=IGO1=SWC5=HRP1=RPN13=NUP116=DST1=PRE9=SUP45=HSF1=DID2=MED4=RPO26=PRE6=SNF7=HRT1=RPN11=FYV8=TOA1=TAD3=PRE8=NBP2=VPS4=PRE10=CDC55=RIB5=MIX14=SCD6=SNX4=EFM5=YAP1=ILV6=PRP46=MKS1=RPN8=TAF10=RPB9=LEA1=HAT1=TAF3=IWR1=PSH1=PRE3=TAF12=RNA15=DEP1=VAM7=POG1=SMD3=YOR131C=TWF1=ACF4=ERV1=HIS2=NUP57=PRP4=GCV3=PNP1=YML079W=RVB2=MLP2=A…	-0.0359759	-0.00476871	0.0447398	-0.0814949	-0.490657	0.0379079	0.00782916	-0.118494	0.0124036	0.0277847	0.0713553	0.0124849	-0.365099	-0.00189569	-0.0129245	0.0559107	-0.0381714	0.0359157	0.018979	0.0342153	-0.00195976	-0.0530494	0.0140805	0.0216889	0.0259084	-0.00901772	-0.151266	-0.0358814	-0.0164447	0.01199	-0.0243243	0.0272513	0.0850302	0.0645241	-0.0306219	-0.0497208	0.0183489	0.00820237	-0.0942126	0.0368618	0.0276634	-0.00141413	-0.00775644	0.0320243	0.0510189	0.0128536
NIT3	NIT3=HPA3=PDX3=YUH1=MMS2=ESS1=GCG1=SDC1=	NIT3=HPA3=PDX3=YUH1=MMS2=ESS1=GCG1=SDC1=	NIT3=	0.0170765	-0.0134762	-0.0183596	0.0750004	0.123429	-0.00566578	-0.0645498	-0.184885	-0.0250393	-0.0220208	0.0513777	-0.00902855	-0.359619	-0.11403	0.0790865	0.02673	0.00297859	0.00663984	0.0303947	-0.016255	0.0282422	-0.0554598	0.0214922	0.0439024	-0.0357529	0.0208183	0.0837512	-0.01734	-0.014316	-0.0318133	-0.013315	-0.0362026	-0.00638377	-0.0258271	-0.0054629	0.0560635	0.00458392	0.0128137	0.193277	-0.0011658	0.0272821	0.0715292	-0.0421817	0.00981231	0.0139309	0.035735
YPK9	YPK9=CYR1=	YPK9=CYR1=	YPK9=	-0.0061166	-0.0169564	0.0252612	0.146147	-0.25663	-0.0584509	0.0954349	0.134151	0.0504127	-0.00729777	0.023894	-0.0389539	0.0199708	0.00124696	-0.098363	0.115594	-0.00045969	-0.0222207	0.0111225	0.00142505	-0.083573	-0.0984541	-0.0142965	0.0317877	-0.00664882	0.00205168	-0.0987075	-0.00968711	-0.0311567	0.0224415	-0.02702	0.0258663	0.0956584	0.0657168	-0.0973526	-0.0853756	0.006929	0.0156527	0.00363687	-0.0367741	0.025049	0.0400432	-0.0382307	0.0062155	-0.0563685	-0.0473888
PSK1	PSK1=CYR1=YLR345W=RAV1=VPS13=YER079W=YGR111W=TCB1=	PSK1=CYR1=YLR345W=RAV1=VPS13=YER079W=YGR111W=TCB1=	PSK1=	0.0681046	0.0200218	0.060158	0.269684	-0.393113	-0.0150937	0.0360052	0.0286324	-0.00895158	0.0227695	0.0170048	-0.0759508	-0.0236008	-0.0623744	-0.112561	0.0833515	-0.00751013	0.0746638	-0.0518708	0.00187795	-0.0327229	-0.0673463	0.0190046	0.0781662	-0.000470289	0.0823178	0.00220296	-0.0310286	-0.0301017	-0.0577015	-0.0385803	0.0302639	0.0923179	0.0687721	-0.0963668	-0.00265932	0.019051	-0.0510561	-0.141772	-0.0240694	0.023919	-0.0206665	-0.0299696	-0.0295978	-0.00132458	-0.0400642
SEC16	SEC16=CAJ1=TIM50=YNR029C=GCD1=NVJ2=UTP13=DPM1=ECT1=SWD1=GYP5=	SEC16=CAJ1=TIM50=NVJ2=DPM1=GYP5=	SEC16=YNR029C=GCD1=UTP13=ECT1=SWD1=	0.0208117	0.0246905	0.0763196	-0.00064361	0.686679	0.0311784	-0.0122317	0.0417781	-0.00490365	0.0115441	0.0148542	0.00211854	-0.502545	0.0274715	-0.0360452	0.0429762	-0.0262785	0.0271347	-0.0269354	0.00484863	-0.0163228	0.0293129	0.0643441	0.027073	-0.0144143	-0.0253927	-0.089047	-0.0102967	0.0116259	0.0196964	-0.054906	0.0416957	0.0201354	-0.00696492	-0.0998644	-0.0949002	-0.0120094	-0.0122783	-0.370439	0.0329944	0.0304065	-0.000477559	-0.0085784	0.0202462	0.135797	-0.00502599
BUD3	BUD3=FAT1=CTR86=JJJ2=THR4=EMC1=ECM29=GND1=GID7=ADP1=DUG2=TPD3=CWH43=RER1=YCP4=CDC39=	BUD3=FAT1=CTR86=JJJ2=THR4=EMC1=ECM29=GND1=GID7=ADP1=DUG2=TPD3=CWH43=RER1=YCP4=CDC39=	BUD3=	-0.00671315	0.000449304	0.0307588	0.929251	-0.415457	0.00905295	-0.132293	-0.0781689	0.0175879	0.0260899	-0.0292327	0.0031397	0.0671255	0.0760444	0.0544052	0.0921747	-0.0560228	0.0214525	0.046231	-0.0050841	-0.0398887	0.0972738	-0.00242353	0.186601	0.0223006	-0.0307528	-0.0741724	0.0333708	0.00808536	0.0317408	-0.0281574	0.0363933	0.0368678	-0.0333703	-0.048701	-0.0100776	-0.00892391	-0.00978114	0.126062	0.0520959	0.0397095	-0.014039	0.0152473	0.0105836	-0.00711231	0.0222856
ABF1	ABF1=FAT1=SWI3=IXR1=DCP2=UFD4=TUB4=NPL6=SOK2=AGE2=NUS1=PHO23=HAT2=LEO1=RPD3=AIM6=SPC110=KSP1=DEP1=GCN5=GCS1=PAF1=GLN3=RAP1=SPT4=	ABF1=SWI3=IXR1=DCP2=TUB4=NPL6=SOK2=AGE2=PHO23=HAT2=LEO1=RPD3=AIM6=SPC110=DEP1=GCN5=GCS1=PAF1=GLN3=RAP1=SPT4=	ABF1=FAT1=UFD4=NUS1=KSP1=	0.0405165	0.0379252	0.0154738	-0.224118	0.153803	-0.0457353	-0.100937	0.00884899	0.0223769	0.000813721	-0.0152497	0.000517696	-0.115538	-0.190109	-0.0812832	-0.0634769	0.0208704	0.00113574	0.0251042	-0.050398	0.00554916	-0.0509378	0.00603542	-0.0820724	-0.0214628	-0.0121164	0.0646839	6.10312e-05	0.00107475	0.0282824	0.0330243	-0.0718994	-0.0411655	0.00796935	0.0349448	0.0318042	0.0263392	0.0374133	-0.0490416	0.00815204	0.0447178	0.0276556	-0.0171439	-0.00881269	-0.0497382	-0.01472
ADE8	ADE8=PUS1=GCV2=GIM5=TAF4=MED4=CDC36=TRM10=HAA1=PAC10=IES3=NOT5=GIM4=ARL3=YRB2=NHP10=VFA1=TAF14=PFD1=	ADE8=PUS1=GCV2=GIM5=TAF4=MED4=CDC36=TRM10=HAA1=PAC10=IES3=NOT5=GIM4=ARL3=YRB2=NHP10=VFA1=TAF14=PFD1=	ADE8=	-0.0934744	0.055174	-0.0686883	-0.376433	0.614175	-0.0399248	-0.0730611	-0.210607	0.0490893	0.00722864	-0.0239063	-0.00927334	-0.347739	-0.222128	0.00362008	-0.11107	-0.041413	0.0796718	-0.019938	0.0590469	0.060333	0.0659233	0.0556935	0.0538622	0.0611164	0.0288811	-0.0119571	-0.0359069	0.00374418	-0.0143025	0.035899	0.0391929	0.0102394	0.0315979	-0.0183487	0.00904845	0.041109	-0.0354449	0.395872	0.0642573	-0.00414578	-0.0806808	0.124824	0.0394429	0.125325	0.0974844
POM152	POM152=BFR1=YOS9=RPL5=SPT7=NUP133=HPR1=BRR2=ABP140=UBA2=SIN3=RPS5=SRO9=SUB1=LSM7=SPN1=ARP8=DIP2=PDC2=	POM152=YOS9=SPT7=NUP133=HPR1=BRR2=UBA2=SIN3=ARP8=DIP2=PDC2=	POM152=BFR1=RPL5=ABP140=RPS5=SRO9=SUB1=LSM7=SPN1=	-0.022085	-0.138604	0.0223328	0.136245	-0.219926	0.0917259	0.0755944	0.0665454	0.0419343	-0.0536028	-0.191747	-0.122518	0.244204	0.0885864	-0.00157958	-0.00237972	-0.0550841	-0.0634755	0.0609603	-0.12601	-0.0244711	-0.11897	-0.0772979	0.0322074	0.00343916	-0.02371	0.074579	0.0750776	-0.0133615	-0.0827479	-0.0196415	-0.114518	0.0245243	0.00291394	0.00598909	0.241366	-0.0048936	0.0312752	-0.10496	-0.0939067	-0.139838	-0.0406383	-0.0348832	0.00927967	-0.117881	0.0564511
LUC7	LUC7=SEC63=MOB1=UBC9=HRB1=COP1=SNF5=NUP49=UBR1=RPL8A=MYO5=TFB3=SWI3=DCP2=MED1=ARP7=TCO89=SWC5=HRP1=UBX4=RPN13=GIM5=SEC7=VAS1=DST1=LEU4=SSU72=PRE9=NPL6=CIA1=SEC26=LOG1=TAF8=MED4=ASM4=SPC34=PHO23=CEG1=NUP42=HAT2=LEO1=URE2=ACS2=UTR4=LCB2=SAM2=TOA1=CDC123=IES3=NKP1=TAD3=GAL11=DSS4=SAH1=PMR1=NBP35=GCV1=CDC55=MPE1=PRP19=RSC8=RIB2=EFM5=PSF1=MAD2=CDC1=FAU1=PRP46=MKS1=PMT2=YAF9=CDS1=TAF10=SWD2=LEA1=HAT1=P…	LUC7=MOB1=UBC9=HRB1=SNF5=NUP49=TFB3=SWI3=DCP2=MED1=ARP7=TCO89=SWC5=HRP1=UBX4=RPN13=GIM5=DST1=LEU4=SSU72=PRE9=NPL6=CIA1=LOG1=TAF8=MED4=ASM4=SPC34=PHO23=CEG1=NUP42=HAT2=LEO1=URE2=UTR4=TOA1=CDC123=IES3=NKP1=TAD3=GAL11=DSS4=NBP35=GCV1=CDC55=MPE1=PRP19=RSC8=RIB2=EFM5=PSF1=MAD2=FAU1=PRP46=MKS1=YAF9=TAF10=SWD2=LEA1=HAT1=PGD1=SPC110=IST3=BIM1=PSH1=PRE3=TAF12=RNA15=DEP1=VAM7=VPS28=LGE1=IRC25=DET1=EDC3=SMD…	LUC7=SEC63=COP1=UBR1=RPL8A=MYO5=SEC7=VAS1=SEC26=ACS2=LCB2=SAM2=SAH1=PMR1=CDC1=PMT2=CDS1=SAC1=PMT1=STE23=RPL7B=MYO2=CHC1=VPS1=SEC21=KAP123=UFD2=	0.00285071	0.0219219	-0.069055	-0.0924213	0.319661	-0.0451442	-0.0274983	-0.022291	-0.000196664	0.0321522	-0.00245454	-0.0341165	0.0481369	-0.0939747	-0.0563112	0.0205395	-0.00318252	0.0238164	-0.0698597	-0.0598303	0.00754404	-0.0312313	-0.0314547	-0.0567724	0.0804033	-0.00122811	-0.00105703	0.00687709	0.027495	-0.00446074	0.00982136	-0.018834	-0.00763505	0.0336136	0.0347033	0.026638	0.0280193	-0.0386998	0.257687	0.0166634	0.0710999	0.036649	-0.0591494	0.0140792	-0.119479	-0.0174814
SEC63	SEC63=MOB1=UBC9=OLE1=XRN1=MNN5=HNT2=COP1=SNF5=GEA2=NIT2=UBR1=TRM1=MYO5=TFB3=SEC15=STO1=MED1=YGL140C=TRM3=TCO89=UBX7=PRE5=SSM4=HRP1=INP53=RPN13=GIM5=PGM1=SEC7=OXP1=VAS1=UBP2=DST1=LEU4=SSU72=MON2=UBP13=ABF2=PRE9=VPS13=SEC26=IKI3=FSH3=CHO2=LOG1=HSF1=MSN5=ELO3=RIC1=MED4=RPO26=SGN1=CET1=SPF1=DNF2=SAP185=VAN1=FRE1=SNF7=HAT2=ITR1=SFA1=RPS26B=ACS2=UTR4=LCB2=RSA1=RTR1=NKP1=KAP104=DSS4=SAH1=PMR1=NBP35=SEY1…	SEC63=OLE1=XRN1=MNN5=COP1=GEA2=UBR1=TRM1=MYO5=SEC15=STO1=YGL140C=TRM3=SSM4=INP53=PGM1=SEC7=OXP1=VAS1=UBP2=MON2=UBP13=VPS13=SEC26=IKI3=CHO2=MSN5=ELO3=RIC1=SPF1=DNF2=SAP185=VAN1=FRE1=ITR1=RPS26B=ACS2=LCB2=KAP104=SAH1=PMR1=SEY1=SKI2=AMD1=TAT1=SXM1=CDC1=GDT1=RIA1=GDA1=ALG8=HOC1=GNT1=SAC1=ILM1=KAP122=LEM3=OPT1=ERG3=LCB1=ZRC1=RPL33B=SBH2=VAC14=GCN1=FAS1=RRP12=MYO4=MYO2=MNN11=CHC1=VPS1=SAP190=RRP5=CLU1=…	SEC63=MOB1=UBC9=HNT2=SNF5=NIT2=TFB3=MED1=TCO89=UBX7=PRE5=HRP1=RPN13=GIM5=DST1=LEU4=SSU72=ABF2=PRE9=FSH3=LOG1=HSF1=MED4=RPO26=SGN1=CET1=SNF7=HAT2=SFA1=UTR4=RSA1=RTR1=NKP1=DSS4=NBP35=NBP2=PRE10=YER010C=RIB5=MPE1=HST2=SCD6=RIB2=TFC7=EFM5=PRP46=MKS1=YAF9=CUE5=TAF10=LEA1=UBX5=HAT1=TAF3=IWR1=IST3=TAF12=TMT1=SPC24=BNI5=RNA15=DEP1=VFA1=SKP1=RBL2=VAM7=VPS28=SMD3=DUT1=RTG1=CKB2=YOR131C=TWF1=NUT2=YML108W=SR…	-0.0665537	0.0133761	0.0821343	-0.063276	-0.539178	0.194348	0.0934526	0.0793026	0.0123923	-0.023947	0.0363326	-0.0302746	0.0175565	0.0292284	0.000799089	0.0252369	-0.0737809	-0.0157861	0.0425202	-0.00865456	0.0272647	0.0523318	-0.00179865	0.00314489	-0.0398589	-0.0143981	-0.0748957	-0.0026007	-0.0287164	0.0107784	-0.0247503	-0.00138785	0.0666157	0.0374844	0.00415455	-0.0514666	-0.0026109	0.0371598	-0.357507	0.0639553	0.0134922	-0.00427308	0.0141679	0.0402416	0.0465039	0.0805708
BCY1	BCY1=DRS1=COA6=GGA1=PDR12=HSP78=TRM1=MIA40=MES1=FAF1=HCA4=AAH1=TRM3=SDD3=RKI1=ENP2=GCD6=YGR130C=OM45=ASP1=PPT1=GLN4=MPM1=MDM20=URA7=HAS1=DID2=YHB1=ENT2=SAP185=HGH1=RRP14=URK1=AZF1=LSG1=ADE6=RIO1=PET191=GCY1=MDJ1=SNX4=SXM1=PPN2=MRP8=SDH5=UBX5=ETR1=MCR1=SAM50=CST6=AIM41=COX20=TWF1=NNR1=YPL247C=SDS22=KRS1=HOS3=PFK1=RNT1=LSP1=GIS1=SEC9=PXR1=FAA4=EIS1=BUD22=NAS6=	BCY1=COA6=GGA1=HSP78=MIA40=YGR130C=OM45=MPM1=DID2=ENT2=AZF1=PET191=GCY1=MDJ1=SNX4=MRP8=SDH5=UBX5=ETR1=MCR1=SAM50=CST6=AIM41=COX20=TWF1=NNR1=YPL247C=SDS22=HOS3=LSP1=GIS1=SEC9=EIS1=NAS6=	BCY1=DRS1=PDR12=TRM1=MES1=FAF1=HCA4=AAH1=TRM3=SDD3=RKI1=ENP2=GCD6=ASP1=PPT1=GLN4=MDM20=URA7=HAS1=YHB1=SAP185=HGH1=RRP14=URK1=LSG1=ADE6=RIO1=SXM1=PPN2=KRS1=PFK1=RNT1=PXR1=FAA4=BUD22=	0.0972878	0.00110048	0.0558249	0.121405	0.481198	-0.0711935	0.122299	0.354848	0.0026389	-0.00791454	0.0102641	-0.00884879	0.26567	-0.0409481	-0.117156	0.0585874	0.0132457	-0.0260613	-0.057326	-0.0727999	-0.00417375	-0.148772	0.001376	0.0533727	-0.0192513	0.01422	0.0490032	-0.0361178	-0.0205238	-0.057666	-0.0488606	-0.0206725	-0.00950577	0.00152564	-0.0671267	0.0533988	-0.0550524	-0.0034014	0.140953	-0.0675421	-0.0629193	0.049071	-0.018939	0.0178539	-0.13117	-0.0271202
MOB1	MOB1=UBC9=HNT2=TFB3=SWI3=GIM5=AOS1=MED4=SPC34=CEG1=RIB2=EFM5=YAF9=ARL3=LEA1=HAT1=YPD1=IST3=TMT1=VFA1=POG1=EDC3=SMD3=YOR131C=SRN2=ACF4=ORT1=FSH2=POC4=HOS3=CDC28=VPS27=SNF12=LUC7=SEC63=	MOB1=UBC9=HNT2=TFB3=SWI3=GIM5=AOS1=MED4=SPC34=CEG1=RIB2=EFM5=YAF9=ARL3=LEA1=HAT1=YPD1=IST3=TMT1=VFA1=POG1=EDC3=SMD3=YOR131C=SRN2=ACF4=ORT1=FSH2=POC4=HOS3=CDC28=VPS27=SNF12=LUC7=	MOB1=SEC63=	0.0196824	-0.034153	-0.140218	0.0333486	0.357572	-0.123818	-0.0677803	0.23828	0.10686	0.0145084	-0.0647094	-0.0373057	-0.0508041	-0.173335	-0.0450668	0.0270371	0.0439596	-0.0204369	0.0201085	-0.0198594	-0.0173878	-0.133879	0.0503772	0.151867	0.0305036	0.0196386	-0.0306048	-0.0127174	0.0130381	-0.0336857	0.0273204	-0.00201882	0.0306421	0.0206195	-0.0450365	0.0855748	0.0213321	-0.0407915	0.388775	-0.0106806	-0.00943614	-0.0331074	-0.00306434	-0.00791457	0.0273314	-0.0550358
SPT5	SPT5=NUP2=	SPT5=NUP2=	SPT5=	-0.000184467	-0.00187785	0.00926986	-0.253639	0.0883333	0.0089802	0.00908648	-0.10278	-0.0133807	-0.00273866	0.0510164	0.0322697	0.0126224	-0.0540721	-0.0212013	-0.0282646	0.0351428	0.0361812	-0.00438413	0.0114542	0.0287515	0.0414374	0.0193748	-0.0452323	0.0126097	0.00656269	-0.0448962	0.003603	0.0111531	0.0100248	0.0420695	-0.0208725	-0.00328258	-0.0250272	0.00331177	-0.0265933	0.0285905	-0.0217636	-0.325508	0.00769495	0.0117576	0.0504753	-0.0243117	0.00172717	-0.022896	-0.00426121
RNQ1	RNQ1=LSB5=BIK1=FUB1=	RNQ1=LSB5=BIK1=FUB1=	RNQ1=	-0.116074	-0.0453619	0.0335742	0.860765	0.4108	-0.059901	0.0172071	-0.139352	-0.0128858	-0.0778517	-0.0303153	-0.0517784	-0.376582	-0.0542282	-0.0449709	0.0725195	0.115439	-0.0880647	0.117455	-0.0193397	-0.0466055	-0.125138	0.0411412	-0.00412153	-0.0173374	0.043016	0.0785743	0.0273004	-0.0683802	-0.0373567	0.0355444	0.0475425	-0.0181206	-0.0586584	0.0194737	0.0728078	-0.00396744	-0.00959933	0.0131569	0.029743	-0.064217	0.00234809	-0.023368	0.000999854	-0.0714544	-0.0357414
RFC1	RFC1=TMA46=YCK2=GLE1=CDC42=	RFC1=TMA46=YCK2=GLE1=CDC42=	RFC1=	-0.0113433	0.0317256	0.0105051	-0.0799651	-0.142695	0.0430477	-0.0197432	0.160997	-0.00428636	-0.0116785	-0.0342961	-0.0282458	-0.275935	-0.0118461	-0.0342217	-0.00674667	-0.0845583	0.250883	-0.0329298	0.0173869	-0.00266592	0.040012	0.0487654	0.0802533	0.027529	-0.0299872	-0.0647433	-0.0222591	0.00998992	0.0189232	0.0169129	-0.0261011	0.0416444	0.0740719	-0.0193537	-0.032391	0.0176322	0.00649985	0.117451	-0.0102444	-0.000509789	-0.0109505	0.0146385	0.031199	-0.00220605	0.0579428
BDP1	BDP1=TMA46=RQT4=CUS1=ISY1=AIR2=TMA7=TMA64=SEC65=EAF7=NHP10=PRP21=YHC1=SPN1=HPC2=SMY2=	BDP1=TMA46=RQT4=CUS1=ISY1=AIR2=TMA7=TMA64=SEC65=EAF7=NHP10=PRP21=YHC1=SPN1=HPC2=SMY2=	BDP1=	-0.0213357	0.018149	-0.000357183	-0.0687859	0.119516	-0.0396505	0.0173225	0.149467	0.0485218	0.0216567	0.00462506	0.0113946	-0.437376	-0.0944941	-0.0629655	-0.0420689	-0.0225752	0.0256608	-0.112702	-0.00332724	0.0330609	0.0330234	0.0418371	-0.143043	0.0153918	0.0140154	-0.182277	0.0185211	0.0958743	0.0489493	-0.0156082	0.0639129	0.0143797	0.0576552	-0.11011	-0.176901	0.0578808	-0.0173553	0.217514	-0.0687791	-0.0149767	-0.0211019	-0.00643534	0.0747436	0.0437443	-0.0206276
RPN2	RPN2=CDC53=APL4=RPN3=SEC6=	RPN2=CDC53=APL4=RPN3=SEC6=	RPN2=	-0.0303071	-0.0361822	-0.031511	0.0228376	-0.208411	0.0465709	-0.0405412	-0.0112505	0.0252755	0.0184721	0.0267283	0.00933176	0.281958	0.0600428	0.0295328	0.0585638	-0.0473315	0.0178765	-0.0337166	0.00895192	-0.0380786	-0.103911	-0.00905461	-0.00809496	0.0320894	0.0134738	0.00522689	-0.00735141	0.0555052	0.0205781	-0.0222686	-0.016782	0.0615433	0.0463809	-0.00881411	0.00668636	0.0254885	-0.00567556	0.221133	-0.0322672	-0.0258323	-0.163375	-0.00538096	0.0424194	0.00949331	-0.00953103
CPR4	CPR4=HRB1=RPL8A=SND3=PEP1=NPL6=CIA1=STT3=LEO1=CSG2=PMR1=GIR2=YBR096W=KTR4=PMT2=SWD2=PMT1=PAF1=NUP159=CSL4=	CPR4=RPL8A=SND3=PEP1=STT3=CSG2=PMR1=YBR096W=KTR4=PMT2=PMT1=	CPR4=HRB1=NPL6=CIA1=LEO1=GIR2=SWD2=PAF1=NUP159=CSL4=	-0.0335529	0.0596714	0.0870376	0.834209	-0.0311915	0.150061	0.174398	-0.0394053	0.0677626	0.00361137	-0.0576439	-0.119786	0.098663	-0.402471	-0.0473673	0.0680062	-0.0577688	-0.0827845	0.000742672	0.0602208	0.0417673	-0.0487152	0.0278793	0.0365158	-0.0312531	0.00787377	-0.0714898	0.0161743	-0.0443337	-0.0608096	0.020977	0.0719303	0.0783496	-0.00118032	0.00660032	-0.106405	0.0264257	-0.0347774	-0.151983	-0.00278861	0.00326136	0.071748	0.0450508	0.024742	0.0232792	0.0195656
YKL091C	YKL091C=COA6=BRX1=NOP13=YMR090W=ECM4=RIX7=RTN2=CMK1=TPS2=HXK1=ENP1=GLC3=ATG42=PNO1=ARX1=YMC2=NOP56=RBG1=GLK1=HGH1=RRP14=REX4=MRT4=RIO1=TPS1=GCY1=NOP53=YOR289W=ERB1=GOR1=DCS1=DCS2=MRP8=MSC1=ETR1=MCR1=GID8=FMP45=TFS1=GTT1=NOP16=NNR1=STF2=RPF2=ATG8=KRS1=GSY2=RNT1=	YKL091C=COA6=YMR090W=ECM4=RTN2=CMK1=TPS2=HXK1=GLC3=ATG42=GLK1=TPS1=GCY1=YOR289W=GOR1=DCS1=DCS2=MRP8=MSC1=ETR1=MCR1=GID8=FMP45=TFS1=GTT1=NNR1=STF2=ATG8=GSY2=	YKL091C=BRX1=NOP13=RIX7=ENP1=PNO1=ARX1=YMC2=NOP56=RBG1=HGH1=RRP14=REX4=MRT4=RIO1=NOP53=ERB1=NOP16=RPF2=KRS1=RNT1=	0.12328	-0.00458815	0.042655	0.207123	0.347379	-0.174164	0.458177	-0.0108948	-0.0542049	-0.00618952	0.112213	-0.064213	0.426476	-0.253496	-0.195431	0.109697	0.0581661	-0.194914	0.0896019	-0.0569719	-0.0518647	-0.279924	0.0422684	-0.00615955	-0.00585824	0.051555	0.0297295	0.0103108	-0.0208198	-0.0616376	-0.080249	0.00107137	-0.00564778	0.00972113	-0.0692043	0.0871279	0.0233218	-0.0303617	-0.0346848	-0.102475	-0.0827736	0.141442	-0.057133	-0.00634831	-0.0778489	-0.154551
ARC1	ARC1=COA6=RPS7B=STT4=CDC60=RPL5=YGR054W=NOB1=STM1=BRX1=RPL8B=NOP13=EMW1=TRL1=UTP7=CTF4=SET2=MIA40=RPL6A=RPL6B=RLP7=ECM4=MES1=SLX9=YSP2=PCT1=HAL5=TYS1=RPP0=TRM3=YNL247W=IGO1=SEC17=RKI1=RAS1=GCD2=BEM2=NRP1=GCD7=TRM8=REG1=NOP58=VAS1=PHO90=GTS1=APL5=FUI1=YCK2=THS1=TYW3=TSR1=NIP1=GLN4=SFH5=AIM21=GRE3=NSA2=PRB1=PLN1=IMA1=RPL36A=RPL36B=RPL32=TEF4=RRP7=SEC26=MDM20=YBL028C=CYS4=HAS1=DOP1=DID2=DBP5=SRP101=…	ARC1=RPS7B=STT4=CDC60=RPL5=YGR054W=NOB1=STM1=BRX1=RPL8B=NOP13=EMW1=TRL1=UTP7=SET2=RPL6A=RPL6B=RLP7=MES1=SLX9=YSP2=PCT1=TYS1=RPP0=TRM3=YNL247W=RKI1=RAS1=GCD2=BEM2=NRP1=GCD7=TRM8=NOP58=VAS1=PHO90=APL5=FUI1=YCK2=THS1=TYW3=TSR1=NIP1=GLN4=SFH5=NSA2=RPL36A=RPL36B=RPL32=TEF4=RRP7=SEC26=MDM20=YBL028C=CYS4=HAS1=DOP1=DBP5=SRP101=SAP185=TRM732=RPL21A=LSG1=ADE6=REX4=RPS26B=ADE13=RPS1A=RPS1B=RPS5=RPL24B=GLE1=…	ARC1=COA6=CTF4=MIA40=ECM4=HAL5=IGO1=SEC17=REG1=GTS1=AIM21=GRE3=PRB1=PLN1=IMA1=DID2=HRT1=AZF1=PEP4=SIN3=SRC1=TIP41=UME1=YDR262W=RNY1=PRC1=HUA1=MDJ1=SNX4=YOR289W=MRP8=NPC2=YBR085C-A=GID8=SAM50=TWF1=YPL247C=YHR138C=ATG8=PDI1=SEC9=NAS6=GIS2=	0.0792594	0.055206	-0.0257642	-0.288603	-0.540949	0.00475277	-0.148655	-0.229168	-0.00520461	0.00450249	0.0543078	0.0178576	-0.288072	-0.166954	0.0180298	0.00846572	0.0724973	0.028867	-0.0103956	0.0345952	0.0694365	0.168126	0.100861	-0.078527	0.000499064	0.0215569	-0.0846295	0.0305555	0.0254659	0.0840413	-0.00648328	0.0544194	-0.040591	-0.0684414	-0.0477117	-0.238635	-0.0167462	-0.0270065	-0.0321595	0.00549493	0.0139033	-0.0782678	-0.0182349	0.0239063	0.0597161	0.00962786
DRS1	DRS1=COA6=NMD5=CNM67=TRM1=RLP7=RIX7=YDR341C=YHR020W=HCA4=AAH1=TRM3=ARX1=RKI1=MAK5=ENP2=RET1=NRP1=GCD7=TRM8=RPA49=NOP56=ASP1=GTS1=TSR1=AIM21=PRP43=URA7=HAS1=HGH1=RRP14=URK1=AZF1=LSG1=UBP10=RIO1=LOS1=UTP5=RTT10=TRM82=ERB1=MRP8=NMD3=RPL9A=ATF1=NOP7=FPR4=RRP8=ATG16=GCN1=ROK1=RNT1=PXR1=MDN1=NOG2=BUD22=DBP9=BCY1=	DRS1=NMD5=TRM1=RLP7=RIX7=YDR341C=YHR020W=HCA4=AAH1=TRM3=ARX1=RKI1=MAK5=ENP2=RET1=NRP1=GCD7=TRM8=RPA49=NOP56=ASP1=TSR1=PRP43=URA7=HAS1=HGH1=RRP14=URK1=LSG1=UBP10=RIO1=LOS1=UTP5=RTT10=TRM82=ERB1=NMD3=RPL9A=ATF1=NOP7=FPR4=RRP8=GCN1=ROK1=RNT1=PXR1=MDN1=NOG2=BUD22=DBP9=	DRS1=COA6=CNM67=GTS1=AIM21=AZF1=MRP8=ATG16=BCY1=	-0.0623832	0.0067781	0.0251967	-0.0859553	-0.637539	0.0834682	0.00512064	-0.118362	0.0143868	-0.00135914	-0.0684648	0.0169339	-0.189259	0.267551	0.136454	-0.103335	-0.0204522	-0.0249258	0.014711	0.0736147	-0.0221847	0.0900564	-0.0525378	-0.0198519	0.0144906	-0.0334378	-0.0503826	0.0075857	0.00952965	-0.0572924	0.0794206	-0.00432408	0.0281818	-0.0103272	0.0393605	0.00900288	0.0363967	0.014615	-0.132494	0.0554793	-0.00948955	-0.0662437	0.0305266	-0.0357395	0.03052	0.0974859
UBP1	UBP1=NOP2=NOB1=MPP10=UTP7=RLI1=SOF1=SUP35=GCD11=UTP23=NOT3=BUD21=DAT1=TCD2=MAK11=RLP24=PUF4=	UBP1=NOP2=NOB1=MPP10=UTP7=RLI1=SOF1=SUP35=GCD11=UTP23=NOT3=BUD21=DAT1=TCD2=MAK11=RLP24=PUF4=	UBP1=	-0.0234983	0.0291471	-0.0646305	-0.28032	-0.242193	0.0143015	0.0359603	0.246436	-0.0153206	0.0395641	0.034325	0.0352751	-0.0349554	-0.133029	-0.0148395	0.0219898	0.00833445	0.0112806	-0.0670837	0.0415402	0.0337909	0.0031085	0.0508906	-0.0767453	0.0682247	0.0317577	-0.0733748	0.0281449	0.0279924	0.0306523	0.0086948	0.038693	-0.00106265	0.000941409	-0.0107422	-0.0835618	0.0293626	-0.0214986	-0.144347	-0.00585285	0.00317758	-0.0561254	0.0276111	0.0209045	0.0461372	0.0100107
POB3	POB3=OLE1=RPT6=RPT3=NMD5=CEX1=GEA2=EMW1=SLH1=IST2=RAV1=MTR10=TYS1=TRM3=TMA16=HRP1=TRS120=GCD2=BEM2=SEC7=NUP116=REG1=APL5=FUI1=SCY1=COG4=MON2=VPS41=TSR1=KAP114=AIM21=NSA2=RPL32=RRP7=SEC26=YBL028C=HAS1=DOP1=MET18=ECM25=TRM732=PEP3=RPL21A=PAN2=FYV8=GVP36=VPS35=RKR1=MKT1=UME1=RPL25=PTK1=SCJ1=DOS2=GDA1=NPC2=PSH1=ALE1=BUD20=TSC10=VAM7=ALB1=ADF1=LYP1=YNR063W=LCB1=RPL22A=RPL22B=ROT1=GCN1=CPA2=RVB2=MYO4=A…	POB3=RPT6=RPT3=HRP1=NUP116=REG1=AIM21=FYV8=GVP36=UME1=SCJ1=DOS2=NPC2=PSH1=VAM7=YNR063W=ROT1=CPA2=RVB2=RPT5=GIS2=	POB3=OLE1=NMD5=CEX1=GEA2=EMW1=SLH1=IST2=RAV1=MTR10=TYS1=TRM3=TMA16=TRS120=GCD2=BEM2=SEC7=APL5=FUI1=SCY1=COG4=MON2=VPS41=TSR1=KAP114=NSA2=RPL32=RRP7=SEC26=YBL028C=HAS1=DOP1=MET18=ECM25=TRM732=PEP3=RPL21A=PAN2=VPS35=RKR1=MKT1=RPL25=PTK1=GDA1=ALE1=BUD20=TSC10=ALB1=ADF1=LYP1=LCB1=RPL22A=RPL22B=GCN1=MYO4=ARB1=FUN12=CDC39=TOR1=RPL14B=YLR419W=YLL032C=SKI3=RPL15A=RPL15B=NAT1=PHO84=SEC5=YBT1=LAA1=	0.0263083	-0.00552204	0.0181854	-0.159012	0.322693	0.00289602	0.0517647	-0.0764488	0.0121626	-0.023005	-0.0275075	0.0350048	0.249904	-0.0376273	0.0211184	0.0409686	0.0266507	0.0594812	-0.00319224	-0.0383775	0.028527	0.0467785	-0.0467302	-0.0247612	0.00468636	0.00860384	0.194223	-0.032474	-0.0228372	0.0201701	-0.0448042	-0.0562044	-0.0310892	0.0112487	0.102654	0.0709408	-0.0199861	-0.00426325	-0.00755457	0.0284522	-0.0393465	0.071746	-0.000653479	0.00239334	-0.0509286	-0.00187288
PFK26	PFK26=AMS1=WRS1=GDH2=	PFK26=AMS1=GDH2=	PFK26=WRS1=	-0.119336	-0.0389502	-0.0235284	0.235042	-0.0799122	-0.0092963	-0.157134	0.0351184	-0.0698042	0.0547864	0.0585279	-0.081496	0.805916	-0.00189088	0.00794994	0.116466	-0.0923169	0.0237462	0.022703	-0.0370016	-0.127647	-0.203747	-0.0717168	0.0455262	-0.0306995	0.0055941	0.104219	0.0252542	-0.0826211	-0.214391	-0.122371	0.000103617	0.00208034	0.0884104	0.0438196	0.138585	-0.0721275	0.0433867	-0.56586	-0.130048	-0.0348692	0.120124	-0.038147	-0.0302952	-0.0925884	-0.103922
NOC2	NOC2=RPA135=RPA190=SGD1=MAK21=RSC58=UTP22=RET1=UTP21=NOC3=UTP8=RIX1=PUF6=NOP9=URB2=DBP6=DHR2=UTP6=RCL1=RPO31=DIP2=URB1=MDN1=DBP9=POL5=	NOC2=RPA135=RPA190=SGD1=MAK21=RSC58=UTP22=RET1=UTP21=NOC3=UTP8=RIX1=PUF6=NOP9=URB2=DBP6=DHR2=UTP6=RCL1=RPO31=DIP2=URB1=MDN1=DBP9=POL5=	NOC2=	-0.135781	-0.0813676	-0.0146291	-0.0271396	-0.692851	0.107758	0.102306	0.236579	0.00203794	-0.0301491	-0.168025	-0.0297734	-0.0250591	0.0920251	0.0311403	-0.159636	-0.0889085	-0.036228	-0.0259543	-0.0922753	-0.00117486	-0.144317	-0.12785	-0.00336082	0.0475766	-0.0452604	-0.0324927	0.0926621	0.031192	-0.0537033	0.0821296	-0.131827	0.0119353	0.055454	0.116974	0.16091	0.0529108	0.0674737	-0.0235067	-0.00816243	-0.1361	0.046814	-0.000433796	-0.0392168	-0.102674	0.0629772
UTP10	UTP10=RPA135=NUP188=RPA190=NUP192=TRM1=SGD1=MAK21=UTP20=KRE33=UTP22=HYR1=SYO1=GCD6=RET1=UTP21=NAN1=PRP43=UTP8=RIX1=NUP84=NOP9=URB2=MTR4=DBP6=DHR2=UTP6=LOS1=UTP5=NOP7=RPO31=RRP12=DIP2=URB1=MDN1=DBP9=POL5=RRP5=	UTP10=RPA135=NUP188=RPA190=NUP192=TRM1=SGD1=MAK21=UTP20=KRE33=UTP22=SYO1=GCD6=RET1=UTP21=NAN1=PRP43=UTP8=RIX1=NUP84=NOP9=URB2=MTR4=DBP6=DHR2=UTP6=LOS1=UTP5=NOP7=RPO31=RRP12=DIP2=URB1=MDN1=DBP9=POL5=RRP5=	UTP10=HYR1=	-0.111719	-0.0819467	0.098142	-0.114122	-0.63367	0.11312	-0.02349	-0.0253804	0.0279107	-0.0234829	-0.0870836	-0.0558946	0.0832183	0.197738	0.0897533	-0.0475729	-0.0676528	-0.017392	0.00585964	-0.0899411	-0.0312245	-0.0560969	-0.113976	0.0434884	0.0183302	-0.0108143	-0.0573031	0.0612379	0.00165009	-0.0806413	0.115875	-0.0889431	0.0482677	0.0408328	0.0655086	0.125965	0.0213522	0.0580314	-0.28457	0.00261324	-0.0568982	0.0355156	0.0170544	0.009291	-0.0791307	0.0715586
CCT3	CCT3=GGA1=DPH2=ABP1=DLD1=PYK2=ECM4=YMR315W=GDB1=RPA49=PPT1=MPM1=BBC1=CCT7=GCD1=FMP40=URK1=DRE2=ZPR1=TCP1=RTT10=GPM2=SDS24=GTT1=AIM41=RPA43=MAK11=UGA2=TMA17=CCT6=PST2=CCT4=	CCT3=DPH2=RPA49=PPT1=CCT7=GCD1=URK1=DRE2=ZPR1=TCP1=RTT10=RPA43=MAK11=CCT6=CCT4=	CCT3=GGA1=ABP1=DLD1=PYK2=ECM4=YMR315W=GDB1=MPM1=BBC1=FMP40=GPM2=SDS24=GTT1=AIM41=UGA2=TMA17=PST2=	-0.00831175	0.0127825	-0.0496103	-0.170065	-0.289079	0.0460448	-0.0782109	-0.0462904	-0.0085613	0.0168589	0.0187826	0.0240567	0.0422054	0.0153832	0.0485389	-0.019385	0.0258053	-0.00596532	-0.02259	0.0552702	-0.0121477	0.0449968	0.0141838	-0.0549399	0.00682285	0.0100056	-0.0827675	0.0263929	0.00810613	0.0544382	0.0121543	0.0369904	0.0050594	-0.0316599	0.0158531	-0.0925876	0.0205007	0.00244324	0.196626	0.0117479	0.0107281	-0.135793	0.00274059	-0.00157452	0.0106543	0.0317616
YDR391C	YDR391C=GGA1=GPH1=YMR090W=SSE2=RTN2=YBR056W=CMK1=TSL1=TPS2=HXK1=GLC3=GAD1=GUT2=HBT1=GDB1=YGR130C=PGM2=PNC1=OM45=ARA1=SOL4=TKL2=GLK1=GRE3=YDL124W=NNR2=XKS1=YNL115C=TPS1=RTC3=HSP12=HLR1=GCY1=AIM17=YAK1=YOR289W=DCS1=DCS2=MRP8=MSC1=ETR1=MCR1=FRS1=FMP45=TFS1=SDS24=OM14=NNR1=RCN2=YGR201C=STF2=AIM18=GSY2=PUT2=CTT1=ALD3=LSP1=GIS1=YMR196W=	YDR391C=GGA1=GPH1=YMR090W=SSE2=RTN2=YBR056W=CMK1=TSL1=TPS2=HXK1=GLC3=GAD1=GUT2=HBT1=GDB1=YGR130C=PGM2=PNC1=OM45=ARA1=SOL4=TKL2=GLK1=GRE3=YDL124W=NNR2=XKS1=YNL115C=TPS1=RTC3=HSP12=GCY1=AIM17=YAK1=YOR289W=DCS1=DCS2=MRP8=MSC1=ETR1=MCR1=FMP45=TFS1=SDS24=OM14=NNR1=RCN2=YGR201C=STF2=AIM18=GSY2=PUT2=CTT1=ALD3=LSP1=GIS1=YMR196W=	YDR391C=HLR1=FRS1=	0.188723	-0.0565064	0.164866	0.774137	0.147758	-0.24137	0.311481	0.24455	-0.0274538	0.0290046	0.0607738	-0.063902	0.613863	0.355165	-0.198168	0.10534	0.00459846	0.0820026	-0.0747207	-0.0108442	-0.046229	-0.429229	-0.120347	0.0463965	-0.0342901	-0.00350145	-0.0545086	-0.0200702	-0.0454379	-0.0678956	-0.130921	-0.0354809	0.0267818	-0.00921671	-0.089169	0.133306	-0.0904567	-0.0618727	-0.738488	-0.0855402	-0.0637832	0.0958915	-0.0283376	0.10659	-0.0381777	-0.0634443
AMS1	AMS1=GGA1=HER1=ECM4=RTN2=YBR056W=TSL1=HBT1=GDB1=PGM2=CWH41=BBC1=GLK1=PRB1=EFG1=NNR2=ESF2=YNL115C=PEP4=MRT4=TPS1=ATG34=PRC1=AIM17=YOR289W=DCS1=DCS2=FCF2=MRP8=MSC1=TSA2=FMP45=TFS1=SDS24=GTT1=AIM41=UGA2=NNR1=STF2=PST2=TPK1=PFK26=	AMS1=GGA1=HER1=ECM4=RTN2=YBR056W=TSL1=HBT1=GDB1=PGM2=CWH41=BBC1=GLK1=PRB1=NNR2=YNL115C=PEP4=TPS1=ATG34=PRC1=AIM17=YOR289W=DCS1=DCS2=MRP8=MSC1=TSA2=FMP45=TFS1=SDS24=GTT1=AIM41=UGA2=NNR1=STF2=PST2=TPK1=PFK26=	AMS1=EFG1=ESF2=MRT4=FCF2=	0.250849	0.0169367	-0.0913003	0.477044	0.508484	0.286963	0.297378	-0.125846	0.113579	0.0133288	-0.00537903	-0.131668	0.671836	0.11523	-0.231896	0.13965	0.0492337	-0.0663333	-0.173077	0.0188106	-0.196876	-0.85787	-0.149989	0.217428	0.14716	0.0576194	0.312494	-0.336508	0.014782	-0.392349	-0.110201	-0.186528	0.052019	0.290218	0.216536	0.337724	-0.039121	0.00764417	-1.16919	-0.0996567	-0.0322518	0.560364	-0.117494	-0.244673	0.0529843	-0.404429
SSF1	SSF1=GGA2=NMD2=YHR020W=DYS1=STE20=SCH9=RRP3=KRR1=ERG7=RPP1=OCA5=CIC1=THR1=OTU2=EFM1=DED81=DBP8=NMD3=TRM5=RPF1=	SSF1=GGA2=NMD2=YHR020W=DYS1=STE20=SCH9=RRP3=KRR1=ERG7=RPP1=OCA5=CIC1=THR1=OTU2=EFM1=DED81=DBP8=NMD3=TRM5=RPF1=	SSF1=	-0.0288596	0.0398656	0.00302259	0.550534	-0.254243	0.000765258	-0.0583859	0.150085	-0.00821186	0.0243551	-0.030679	0.0529386	-0.325699	1.11782	0.0971344	-0.103522	0.00842244	-0.0284662	-0.0752642	0.147735	-0.015089	0.0144321	0.0130164	-0.149004	0.0418031	-0.0489254	-0.160053	0.00923336	0.0742796	-0.0141889	0.067566	0.0667441	0.0400385	0.00731963	-0.0982854	-0.126708	0.0552381	-0.0132562	-0.0853037	-0.0504034	-0.00253185	-0.198843	0.0357568	0.0458031	0.0145808	0.0195788
MYO1	MYO1=GGA2=TRA1=RPN1=ECM29=OSH3=DYS1=DMA1=STE20=KOG1=PAN5=SCH9=RRP3=SET5=RPS27B=ERG9=ATG7=YHR182W=RPP1=VPS29=OCA5=CBP2=IPI1=SFB3=THR1=UTP9=EFM1=DCD1=DBP8=UBA4=CRP1=PIH1=LNP1=YHR078W=MTG2=	MYO1=GGA2=TRA1=RPN1=ECM29=OSH3=DYS1=DMA1=STE20=KOG1=PAN5=SCH9=RRP3=SET5=RPS27B=ERG9=ATG7=YHR182W=RPP1=VPS29=OCA5=CBP2=IPI1=SFB3=THR1=UTP9=EFM1=DCD1=DBP8=UBA4=CRP1=PIH1=LNP1=YHR078W=MTG2=	MYO1=	-0.0574407	-0.0114889	0.0422698	0.785695	-0.229339	-0.0104631	-0.13409	-0.0145186	0.00977955	0.000546186	-0.0160144	0.013609	0.178576	1.11781	0.0727911	0.181643	-0.0569221	0.0559557	0.0166868	-0.00720568	-0.0997643	0.0452608	-0.0120268	0.147256	-0.0280701	-0.0149541	-0.225953	0.0289449	-0.00599062	-0.00220718	-0.00788543	0.00967618	0.0222019	0.00277629	-0.0741037	-0.0383128	-0.0319056	0.0416147	0.437296	0.025554	0.0253909	0.0479067	-0.00831529	-0.0105315	-0.0391976	-0.00645491
RIM101	RIM101=GGA2=	RIM101=GGA2=	RIM101=	0.0355046	0.0798787	0.0523581	1.19728	0.18928	-0.169272	-0.177714	0.38627	0.0867363	0.0387447	0.0615621		-0.278404	0.641332	-0.455018		0.134243	0.0898039	0.00733583	-0.0786287	0.0744589	-0.00830445	0.016524	-0.0805672	0.113416	0.0305087	-0.0404084	-0.054128	0.172963	0.113807	0.0145243	0.0380142	0.00733628	-0.196591	-0.116965	-0.439905	-0.0771773	-0.130322	0.161462	-0.101464	0.0446868	0.274973	9.84697e-05	0.112363	-0.0353194	0.0534113
RPG1	RPG1=HPT1=YGR054W=BRX1=RPL8B=EMW1=TRL1=GNP1=RLP7=ECM4=SLX9=RLI1=PNO1=ARX1=TMA16=DBP3=SOF1=NOP58=NOP56=TSR1=NIP1=NSA2=RPL36A=CBF5=YBL028C=LYS12=MAK16=REI1=UTP15=RPS26B=NOG1=NOP4=CHA1=TCP1=NOP53=RPL9A=YAP7=BUD20=RRS1=ALB1=RPL38=RLP24=NHP2=RPL33B=CCT6=ARB1=NOG2=TIF4631=	RPG1=HPT1=YGR054W=BRX1=RPL8B=EMW1=TRL1=GNP1=RLP7=SLX9=RLI1=PNO1=ARX1=TMA16=DBP3=SOF1=NOP58=NOP56=TSR1=NIP1=NSA2=RPL36A=CBF5=YBL028C=MAK16=REI1=UTP15=RPS26B=NOG1=NOP4=CHA1=TCP1=NOP53=RPL9A=YAP7=BUD20=RRS1=ALB1=RPL38=RLP24=NHP2=RPL33B=CCT6=ARB1=NOG2=TIF4631=	RPG1=ECM4=LYS12=	0.000133725	0.00427806	-0.00626142	-0.116834	-0.190994	0.0312567	-0.0278897	0.300539	0.00940189	0.0153687	-0.0111512	0.00973994	-0.0369103	-0.061572	0.0147001	-0.0598796	-0.00150327	0.0234695	-0.00385927	0.0538269	0.0277931	-0.0181251	-0.00871841	-0.0249272	0.0123446	0.0137392	-0.0720852	-0.00069241	0.0178124	0.00257422	0.00875121	0.0205766	0.0194957	-0.00187597	-0.0161244	-0.0861507	0.00896903	0.0103955	-0.0583825	0.000450153	-0.00441009	0.0041357	0.0252104	0.013271	-0.03204	-0.00455133
VPS16	VPS16=RCY1=GEA2=TRS130=RAV1=TRS120=SEC39=APL5=MON2=ARC35=SEC26=MDM20=DOP1=PEP5=VPS53=EMC4=VAC14=TOR1=SEC5=	VPS16=RCY1=GEA2=TRS130=RAV1=TRS120=SEC39=APL5=MON2=ARC35=SEC26=MDM20=DOP1=PEP5=VPS53=EMC4=VAC14=TOR1=SEC5=	VPS16=	-0.0500485	-0.019902	-0.0198704	-0.0333786	-0.276725	0.0315291	-0.112132	-0.129965	-0.00580238	0.0898492	0.0419615	-0.0291278	-0.197494	-0.00598123	0.0021044	0.0408342	-0.0162562	-0.0452326	0.0135436	0.0186214	-0.0407476	-0.0640883	0.0186891	-0.0455075	0.0164727	-0.00982264	-0.123799	0.0101114	0.0226535	-0.00638226	-0.00943128	0.0110901	0.0804944	0.0543235	-0.0184937	-0.067517	0.0691689	0.0224847	0.0196528	-0.0270005	0.056896	-0.00371499	-0.0547239	0.0865133	0.0795561	-0.00735561
PHO81	PHO81=RCY1=XRN1=GEA2=USO1=BNI1=VIP1=TRM3=GCD2=SEC7=OXP1=APL5=UBP2=MON2=NTR2=VPS13=VTC2=VTC3=MDM20=IKI3=GLT1=DOP1=DID2=SRP101=TRM732=SER33=PEP5=PEP3=ADE6=OPY2=PHO8=RKR1=KAP104=TIP41=VPS4=VTC4=SKI2=AMD1=APL6=SCD6=PHO12=SXM1=YPP1=NAB3=QCR2=PHO86=CMC2=TWF1=ERV1=SPL2=ZRC1=VTC1=GCN1=NAM7=RVB2=MYO2=FAA4=NAS6=VAM6=SLU7=PHO84=SPO14=LAA1=KAP123=	PHO81=RCY1=XRN1=GEA2=USO1=BNI1=VIP1=TRM3=GCD2=SEC7=OXP1=APL5=UBP2=MON2=VPS13=VTC2=VTC3=MDM20=IKI3=GLT1=DOP1=SRP101=TRM732=SER33=PEP5=PEP3=ADE6=PHO8=RKR1=KAP104=VTC4=SKI2=AMD1=APL6=PHO12=SXM1=YPP1=PHO86=SPL2=ZRC1=VTC1=GCN1=NAM7=MYO2=FAA4=VAM6=PHO84=SPO14=LAA1=KAP123=	PHO81=NTR2=DID2=OPY2=TIP41=VPS4=SCD6=NAB3=QCR2=CMC2=TWF1=ERV1=RVB2=NAS6=SLU7=	-0.0734822	0.0319489	0.0187883	-0.147712	-1.23819	0.0113956	-0.562203	-0.39269	0.063337	0.00527043	0.0947258	-0.0329932	-0.0263874	0.129949	0.0303233	-0.0246159	-0.0662217	0.0385304	0.0644079	-0.00326094	-0.117854	0.13253	-0.11099	-0.013149	0.0410506	0.00107019	-0.159814	0.0219041	0.028503	0.0215164	-0.0314896	0.0824833	0.0467309	0.0736798	-0.0533551	-0.140191	0.026231	0.0132366	-0.408678	0.0750869	0.104629	-0.0873774	0.0371858	-0.00555439	-0.0150473	0.0919169
HDA3	HDA3=RPS7B=RPT6=RPT3=DCG1=BCH1=HAL5=RPN13=PPH22=FUI1=RPN9=RPL36A=HAS1=FRE1=OST1=FET4=RPS26B=RKR1=PBP2=NRD1=SNX4=YAP1=RPN8=HAT1=CHM7=FCY2=YGK3=RVB2=MLP2=RPL14B=SIR4=	HDA3=RPT6=RPT3=DCG1=HAL5=RPN13=PPH22=RPN9=OST1=PBP2=NRD1=SNX4=YAP1=RPN8=HAT1=CHM7=RVB2=MLP2=SIR4=	HDA3=RPS7B=BCH1=FUI1=RPL36A=HAS1=FRE1=FET4=RPS26B=RKR1=FCY2=YGK3=RPL14B=	-0.0342606	0.00706233	-0.00434731	0.0412914	0.547566	0.0237163	-0.0523397	0.0243801	0.0248368	-0.0195339	-0.0543651	-0.0543197	0.691266	-0.0620659	0.0137219	0.0282234	-0.118204	0.0323527	-0.0169137	-0.103661	0.0024487	-0.101707	-0.0463094	0.0721421	0.0278064	-0.0258833	-0.0190573	0.0380209	0.0365242	-0.0887566	0.0251532	-0.0290921	0.0527444	0.093783	0.0580872	0.0858407	0.00215216	0.0218511	0.131077	0.117137	0.00433644	0.0214438	-0.0380734	-0.0681185	0.0299955	0.00105955
OLE1	OLE1=RPS7B=RPT6=RPT3=YGR054W=SGM1=CEX1=COP1=GEA2=ERG20=STM1=RPL16A=RPL8A=RPL8B=EMW1=GNP1=MYO5=RPL6B=IST2=SEC61=TRP5=TRM3=PFY1=TCO89=SWC5=DMA2=RTG3=HRP1=GCD2=RPN13=SEC7=AAT2=GTS1=APL5=LEU4=FUI1=PUP2=MON2=TSR1=NIP1=UBP13=PRE9=RPL36A=RPL36B=RPL32=STE5=SEC26=TRP3=CHO2=HSF1=ELO3=LYS12=FRE1=EMC3=SNF7=YNR021W=AIM44=PAN2=LEO1=ITR1=ITR2=AQR1=FYV8=RPS26B=RPS1B=LCB2=MAD1=MNN1=RTR1=TMA108=PIB2=RKR1=DSS4=SAH1…	OLE1=RPS7B=YGR054W=CEX1=COP1=GEA2=ERG20=STM1=RPL16A=RPL8A=RPL8B=EMW1=GNP1=MYO5=RPL6B=IST2=SEC61=TRM3=GCD2=SEC7=APL5=FUI1=MON2=TSR1=NIP1=UBP13=RPL36A=RPL36B=RPL32=STE5=SEC26=CHO2=ELO3=FRE1=EMC3=YNR021W=AIM44=PAN2=ITR1=ITR2=AQR1=RPS26B=RPS1B=LCB2=MNN1=TMA108=RKR1=SAH1=SEY1=MKT1=RPL25=CDC1=PMT2=RPS13=GDA1=ALG8=ERG5=RPL9A=MUB1=YAP7=ALE1=TSC10=PMT1=RPL38=RPL31B=FCY2=LCB1=RPL37A=RPL37B=RPL22A=RPL22B=RP…	OLE1=RPT6=RPT3=SGM1=TRP5=PFY1=TCO89=SWC5=DMA2=RTG3=HRP1=RPN13=AAT2=GTS1=LEU4=PUP2=PRE9=TRP3=HSF1=LYS12=SNF7=LEO1=FYV8=MAD1=RTR1=PIB2=DSS4=NBP2=PRE10=RIB5=MPE1=EFM5=DOS2=ILV6=PRP46=LEA1=TAF3=IWR1=PRE3=TAF12=RNA15=VAM7=RTG1=ACF4=ERV1=HIS2=KXD1=PRP4=LTP1=GCV3=FMP52=SGT2=PNP1=CPA2=MLP2=LYS1=ARG7=RPT5=POB3=	-0.0331228	-0.0250948	-0.0746087	-0.0261055	-1.06853	0.133965	0.764079	0.217136	-0.00506449	-0.00939934	-0.0499658	-0.10025	-0.447689	-0.0452067	-0.128106	-0.0460544	0.026799	-0.0474417	0.0240557	0.203695	-0.0124784	-0.0678635	0.00726619	-0.045401	0.0557246	0.0155715	-0.291156	0.0531349	0.0100342	0.0535104	0.0516825	0.0768384	0.0677977	-0.0122656	0.00628796	-0.17204	0.107738	0.000284886	-0.172828	-0.107706	-0.0592611	-0.032378	-0.00855003	0.0275939	0.0548136	-0.0641883
HPT1	HPT1=RPS7B=RPL5=YGR054W=NOB1=STM1=BRX1=RPL8B=NOP13=MPP10=EMW1=TRL1=GNP1=UTP7=RPL6A=RPL6B=RLP7=SLX9=RLI1=PNO1=RPP0=ARX1=TMA16=ECM1=NOP58=NOP56=FUI1=YCK2=TSR1=NIP1=NSA2=RPL36A=RPL32=YBL028C=RPL26A=SAP185=LSG1=REI1=REX4=RPS26B=RPS5=SAM1=NOP4=TCP1=RPL10=RPL25=NOP53=ELP3=RPC53=GDA1=RRP17=NPC2=RPL9A=CGR1=YBR085C-A=YPF1=YAP7=BUD20=FPR4=DAT1=RRS1=NOP8=ALB1=NOP15=LHP1=RPL38=RLP24=NHP2=RPL31A=RPL31B=FCY2=R…	HPT1=RPS7B=RPL5=YGR054W=NOB1=STM1=BRX1=RPL8B=NOP13=MPP10=EMW1=TRL1=GNP1=UTP7=RPL6A=RPL6B=RLP7=SLX9=RLI1=PNO1=RPP0=ARX1=TMA16=ECM1=NOP58=NOP56=FUI1=YCK2=TSR1=NIP1=NSA2=RPL36A=RPL32=YBL028C=RPL26A=SAP185=LSG1=REI1=REX4=RPS26B=RPS5=SAM1=NOP4=TCP1=RPL10=RPL25=NOP53=ELP3=RPC53=GDA1=RRP17=RPL9A=CGR1=YAP7=BUD20=FPR4=DAT1=RRS1=NOP8=ALB1=NOP15=LHP1=RPL38=RLP24=NHP2=RPL31A=RPL31B=FCY2=RPL37A=RPL37B=RPL22A=…	HPT1=NPC2=YBR085C-A=YPF1=ATG8=	-0.0328771	0.050672	-0.0490783	-0.437745	-0.432726	-0.0519815	-0.0306265	0.292154	-0.0413225	0.0339495	0.0294664	0.0961295	-0.185588	0.075242	0.0698464	-0.085718	-0.0753687	0.0338639	-0.15628	0.0452212	0.0360769	0.085548	0.034319	0.0374274	0.0316577	-0.0251496	-0.284551	-0.000536147	-0.00905191	0.0530315	0.0561692	0.0438047	-0.0567411	-0.0268327	-0.0208426	-0.1785	-0.0155104	-0.0115405	-0.2968	0.0777616	0.119674	-0.108173	0.00655911	-0.0206588	0.163538	0.0149565
RPS21B	RPS21B=RPS7A=NOP58=YOR289W=FRS1=ASC1=	RPS21B=RPS7A=NOP58=FRS1=ASC1=	RPS21B=YOR289W=	0.00978921	-0.0822662	0.0371367	-0.458463	-0.389553	-0.0512807	-0.074289	0.100424	0.084704	-0.0628873	0.0695767	-0.0202245	-0.0850286	-0.0907433	0.0198175	-0.0539206	0.0529622	-0.283875	0.0326365	0.00260632	0.142276	0.238165	0.163235	-0.141382	0.0196489	-0.00487565	-0.0441535	0.123369	-0.033282	0.00758003	0.102179	-0.0217991	0.0176204	-0.0729492	-0.0768449	-0.0208805	-0.0273243	-0.0224824	0.00614455	0.00916615	-0.0119245	-0.103439	0.0941633	-0.0540455	-0.122244	0.0626497
RPS7B	RPS7B=RPS7A=RPL5=YGR054W=SGM1=SNF5=GEA2=GDS1=STM1=NIT2=SCL1=RPL16A=RPL8A=RPL8B=EMW1=GNP1=RPL6A=RPL6B=SCP160=MES1=SLX9=DDI1=RPP0=TRM3=PFY1=IGO1=GCD2=UBX4=RPN13=PGM1=SEC7=NOP58=VAS1=PHO90=PUP3=FUI1=TSR1=NIP1=GLN4=NSA2=PRE9=RPL36A=RPL36B=RPL32=TEF4=RPL29=SEC26=YBL028C=HAS1=RPL26B=RPL26A=SAP185=FRE1=RPS29B=RPL21A=RPL21B=LSG1=ADE6=FYV8=RPS26B=ADE13=RPS1A=RPS1B=RPS5=MHO1=RPL24A=RPL24B=MAD1=RTR1=OPI10=M…	RPS7B=RPS7A=RPL5=YGR054W=GEA2=GDS1=STM1=RPL16A=RPL8A=RPL8B=EMW1=GNP1=RPL6A=RPL6B=SCP160=MES1=SLX9=RPP0=TRM3=GCD2=PGM1=SEC7=NOP58=VAS1=PHO90=FUI1=TSR1=NIP1=GLN4=NSA2=RPL36A=RPL36B=RPL32=TEF4=RPL29=SEC26=YBL028C=HAS1=RPL26B=RPL26A=SAP185=FRE1=RPS29B=RPL21A=RPL21B=LSG1=ADE6=RPS26B=ADE13=RPS1A=RPS1B=RPS5=RPL24A=RPL24B=SAH1=RPL10=MKT1=RPL25=SKI2=RPS31=TAT1=SXM1=ELP3=GDT1=RPS13=GDA1=ERG5=RPL9A=YAP7=BUD…	RPS7B=SGM1=SNF5=NIT2=SCL1=DDI1=PFY1=IGO1=UBX4=RPN13=PUP3=PRE9=FYV8=MHO1=MAD1=RTR1=OPI10=MSO1=PRE8=NBP2=PRE10=YER010C=RIB5=NPL4=SNX4=MAD2=LEA1=UBX5=HAT1=TAF3=IWR1=PRE3=TMT1=PEX7=VAM7=YOR131C=TWF1=PRE1=BUR6=ACF4=ERV1=YGR201C=SWD1=ADD66=YPL247C=PRE4=PNP1=ARG7=HDA3=	0.0174282	0.0404965	0.0470084	-0.398601	-0.667278	0.0438872	-0.0991798	0.0329162	0.00106212	-0.0185517	0.0865749	0.0276663	-0.433099	0.0456244	0.0685558	-0.0928676	0.0558292	0.0245628	0.0406861	0.060825	0.026271	0.119918	-0.00364684	-0.0306851	-0.0317951	0.0251165	-0.154053	0.014863	-0.0517817	0.0744991	0.0405837	0.0204809	-0.0502161	-0.0512709	0.0852957	-0.0967792	-0.0239892	0.00977049	-0.498453	0.0612085	0.0416986	0.0187357	0.0459706	0.0285181	-0.176398	-0.0283413
RCY1	RCY1=STT4=RPT6=RPT3=NUP188=NMD5=CEX1=GEA2=GEA1=NUP192=NEO1=EMW1=TRL1=SLH1=SEC15=TRS130=STO1=RAV1=YSP2=BCH1=SSK2=MTR10=TRM3=SDD3=HRP1=TRS120=GCD2=SEC39=INP53=BEM2=DSL1=PGM1=GCD7=SEC7=APL5=UBP2=SCY1=COG4=MON2=VPS41=TSR1=KAP114=UBP13=SHP1=SFH5=AIM21=VPS13=SEC26=SUP45=VPS54=MDM20=YNL193W=HSF1=DOP1=MSN5=RIC1=DID2=COF1=RPO26=SPF1=DNF2=MET18=ECM25=SRP101=FRE1=TRM732=UTR1=HRT1=YNR021W=PEP5=PEP3=CRN1=FET4…	RCY1=STT4=NUP188=NMD5=CEX1=GEA2=GEA1=NUP192=NEO1=EMW1=TRL1=SLH1=SEC15=TRS130=STO1=RAV1=YSP2=BCH1=SSK2=MTR10=TRM3=SDD3=TRS120=GCD2=SEC39=INP53=BEM2=DSL1=PGM1=GCD7=SEC7=APL5=UBP2=SCY1=COG4=MON2=VPS41=TSR1=KAP114=UBP13=SFH5=VPS13=SEC26=VPS54=MDM20=YNL193W=DOP1=MSN5=RIC1=SPF1=DNF2=MET18=ECM25=SRP101=FRE1=TRM732=UTR1=YNR021W=PEP5=PEP3=FET4=LCB2=VPS35=LOS1=RKR1=KAP104=PSE1=SEY1=EMC4=AMD1=APL6=CAF40=SXM…	RCY1=RPT6=RPT3=HRP1=SHP1=AIM21=SUP45=HSF1=DID2=COF1=RPO26=HRT1=CRN1=RSA1=VPS4=SCD6=NAB3=IWR1=CIR1=YPL071C=ERV1=YPL225W=PRP4=FPR2=RVB2=MCM4=NSP1=GLR1=SLU7=RPT5=	-0.106827	-0.0412451	-0.0418965	0.00608862	-0.688038	0.00480426	-0.0704922	-0.0830305	0.0862266	0.0315956	0.0313572	-0.0537151	-0.159958	0.0154955	0.0185168	0.0344837	-0.0846348	0.0364177	-0.00671138	0.011466	0.00851004	-0.0621512	0.017757	0.0959778	0.0165163	0.011107	-0.069192	-0.0315292	-0.0622125	-0.0275283	0.0399373	0.064591	0.0952423	0.0736871	-0.0431013	-0.0757638	0.0912045	-0.0351821	0.0863995	0.0032368	0.0418612	-0.0339953	-0.0369447	0.0335174	0.0208118	-0.0373088
ADE5,7	ADE5,7=CDC60=ADE17=ADE1=SER1=SIF2=YNL247W=ADE12=THS1=ALA1=TEF4=ADE6=AQR1=ADE13=GAL11=DCC1=SWD1=	ADE5,7=CDC60=ADE17=ADE1=SER1=YNL247W=ADE12=THS1=ALA1=TEF4=ADE6=AQR1=ADE13=	ADE5,7=SIF2=GAL11=DCC1=SWD1=	-0.0635867	0.0273911	0.102953	-0.436402	-0.237546	-0.0097692	-0.122003	-0.269298	-0.0131192	-0.022427	0.00342039	0.0715416	-0.182686	0.0251547	0.0365195	-0.102993	0.0383668	0.041003	0.0161475	0.0627318	-0.0484767	0.125227	0.0677532	-0.0201821	0.016147	0.00173709	0.0848936	0.0164921	0.0239906	-0.0226294	0.0354481	0.0586563	-0.0179287	-0.0330692	0.00204141	-0.0818137	-0.00434163	-0.00516116	-0.386828	0.0657089	0.0525249	-0.0274579	0.0100096	0.0170699	0.17235	0.0739919
MDH3	MDH3=YDR248C=PTC2=PRI1=TMA64=FMP41=YLR036C=	MDH3=YDR248C=PTC2=PRI1=TMA64=FMP41=YLR036C=	MDH3=	0.029945	0.0161858	0.0607601	-0.033872	0.193169	-0.101545	0.00185491	0.0693586	-0.0199891	0.0140484	0.0219716	0.0373127	-0.670537	-0.156765	-0.0214236	0.026006	0.0443004	0.00565584	0.0185168	0.0187248	-0.016837	0.0762805	0.0702817	-0.00824826	0.0174224	0.0312741	-0.0354213	0.0131169	-0.0190667	0.0242395	-0.0577627	0.0113524	-0.0024911	-0.0515958	-0.0830838	0.0181373	0.00167636	-0.0114064	0.221124	0.0066271	0.0364731	-0.0609033	-0.175844	0.0345463	-0.00139481	0.00553575
PRO3	PRO3=SIL1=SER1=PTC2=YLR036C=TMA20=TMA22=	PRO3=SER1=PTC2=YLR036C=TMA20=TMA22=	PRO3=SIL1=	0.00335451	0.000893638	-0.055119	-0.17684	0.00996693	-0.0176565	-0.272216	-0.212421	-0.00814864	0.0186475	0.0569655	-0.0102782	-0.568938	-0.248904	0.0445989	0.0839061	0.0373755	-0.0280781	0.136831	0.0174898	0.0180642	0.0963009	0.0932961	-0.036609	0.0451839	0.0542105	-0.082093	0.0352024	0.01326	0.0274098	0.00648095	0.0328146	0.0151173	-0.0827611	-0.0363849	-0.0119885	0.0476434	-0.0297381	0.00978203	-0.036173	0.00335634	-0.0445874	-0.011524	0.017943	0.16711	0.0395471
BZZ1	BZZ1=SKG6=OSH7=SSZ1=RPN1=KEL1=ARP1=DMA1=SUN4=ECM14=YHR112C=GRE3=MAS2=TDA11=SKN7=DOG2=VPS29=SBP1=NVJ1=UTP9=DCD1=PTC7=UBA4=CRP1=NCP1=BIG1=LNP1=RPN10=YHR138C=PUT2=HSE1=	BZZ1=SKG6=OSH7=SSZ1=RPN1=KEL1=ARP1=DMA1=ECM14=YHR112C=GRE3=MAS2=TDA11=SKN7=DOG2=VPS29=SBP1=NVJ1=UTP9=DCD1=PTC7=UBA4=CRP1=NCP1=BIG1=LNP1=RPN10=YHR138C=PUT2=HSE1=	BZZ1=SUN4=	-0.0263197	-0.0137018	0.081413	0.678071	0.21542	-0.00924043	0.100437	-0.0493436	-0.0138143	-0.0313324	-0.0154507	0.00531145	0.167277	0.832911	-0.00675761	0.0272768	0.0267011	0.0111772	0.0269506	-0.0439687	-0.0580042	-0.0808608	-0.0291601	-0.00891567	-0.0380098	-0.0226768	0.097315	-0.000144509	-0.036169	-0.0370877	-0.00650297	-0.00299149	-0.0341367	-0.0232847	0.0569671	0.050761	-0.0656295	0.023105	0.0197022	0.00617704	-0.0214961	0.0860428	-0.0264473	-0.0552226	-0.0330867	-0.00673647
NCS6	NCS6=DPH2=BRX1=DPH1=MPP10=FAF1=NAF1=PNO1=ENP2=RPA49=RBG1=NSR1=YML096W=YGR283C=LRP1=IPI3=MAK16=TRM2=PUS4=UBP10=UTP15=TOD6=RTT10=SPE2=ERB1=NOP19=LCP5=DAT1=UTP11=NOP8=RPA43=GCD14=MAK11=NOP15=RRP8=NCS2=SUT1=RRP1=RNT1=PST2=NOG2=	NCS6=DPH2=BRX1=DPH1=MPP10=FAF1=NAF1=PNO1=ENP2=RPA49=RBG1=NSR1=YML096W=YGR283C=LRP1=IPI3=MAK16=TRM2=PUS4=UBP10=UTP15=TOD6=RTT10=SPE2=ERB1=NOP19=LCP5=DAT1=UTP11=NOP8=RPA43=GCD14=MAK11=NOP15=RRP8=NCS2=SUT1=RRP1=RNT1=NOG2=	NCS6=PST2=	-0.0701437	0.0533879	-0.0947546	-0.125655	-0.330729	-0.0510106	-0.105141	0.0561386	0.0115718	0.0533404	0.0389976	0.0389666	-0.550971	0.0130382	-0.0767116	-0.0283751	-0.0145577	0.0813597	-0.190734	-0.037064	0.0455175	0.00818079	-0.0525798	-0.0782988	0.0944649	0.0148536	-0.168218	0.0332467	0.00773707	0.0292372	0.130679	0.0190194	0.00400136	0.0591018	-0.00465478	-0.0676778	-0.00177879	-0.0148924	-0.236251	0.0658881	0.061603	-0.0336931	-0.0112539	0.0244817	-0.0751538	0.0329836
BCP1	BCP1=DPH2=RCM1=ASP1=RBG1=FAL1=NMT1=BET3=TRM2=LSC2=GCD10=TOD6=DAS2=DPH6=ERB1=CCS1=UTP18=AIM41=GCD14=RRP8=CAB1=TMA17=YGK3=ROK1=PUS7=PRP28=TRM13=RRP6=ACL4=	BCP1=DPH2=RCM1=ASP1=RBG1=FAL1=NMT1=BET3=TRM2=GCD10=TOD6=DAS2=DPH6=ERB1=CCS1=UTP18=GCD14=RRP8=CAB1=YGK3=ROK1=PUS7=PRP28=TRM13=RRP6=ACL4=	BCP1=LSC2=AIM41=TMA17=	-0.151687	-0.0402643	-0.0757454	-0.230574	-0.491193	0.0129358	-0.0434419	-0.0674296	-0.0202218	0.0301102	0.0702108	0.0351914	-0.724907	-0.0311198	0.0608766	-0.0340282	0.0758066	0.00728557	-0.013642	0.0904063	-0.0291655	-0.0183631	-0.00851265	-0.0948399	0.0847039	0.0432196	-0.100586	0.0713222	0.0590652	-0.0151508	0.115147	0.0353706	-0.000734103	-0.0350323	0.0615041	0.0304933	0.0378366	-0.0205741	-0.0785389	0.0588137	0.00385004	-0.077321	0.00101286	-0.0627401	0.0609976	0.0414808
LSB5	LSB5=SNC1=KEL2=BIK1=GID7=TUP1=SYP1=RHB1=STP22=POF1=DCC1=SOL2=RNQ1=	LSB5=SNC1=KEL2=BIK1=GID7=TUP1=SYP1=RHB1=STP22=POF1=DCC1=SOL2=RNQ1=	LSB5=	-0.0341933	-0.00657437	-0.0913944	1.15334	0.0490367	-0.120218	-0.0191325	-0.101351	-0.0718485	0.0148888	-0.011711	0.0684694	-0.010201	-0.255764	-0.13407	0.0874959	0.00787477	-0.086216	-0.0131891	-0.0310404	-0.0237787	-0.136606	-0.00672832	0.0583368	0.0345888	0.0123152	0.0709418	0.0186556	0.00904278	0.0455955	-0.0928269	0.0273292	0.0344772	0.0183276	-0.02276	0.14497	0.0120746	0.0220272	0.374249	-0.0408594	0.0953294	-0.0402645	-0.00581145	0.0212092	0.123961	-0.027762
ARG4	ARG4=ADE17=XRN1=MYO5=BUD14=ADE13=PTC1=RIB5=ILV6=EPS1=THP2=CPA2=ARG7=RPL3=VPS1=MFT1=CLU1=	ARG4=BUD14=PTC1=RIB5=ILV6=THP2=CPA2=ARG7=MFT1=	ARG4=ADE17=XRN1=MYO5=ADE13=EPS1=RPL3=VPS1=CLU1=	-0.0290161	-0.0091732	-0.104602	0.671744	0.546807	0.111866	-0.232393	0.21634	-0.018258	-0.0103627	-0.184426	-0.103702	0.396492	0.263075	0.0274849	0.0551499	-0.104626	0.0414241	0.0571895	-0.610414	-0.0232953	0.183482	0.0415094	0.146064	0.0267997	-0.0356443	0.151919	-0.0114739	0.0213339	-0.133052	-0.0311297	-0.134508	0.0247264	0.0422363	-0.0770615	0.121247	-0.114965	-0.0170279	1.12865	-0.0541444	-0.040313	0.18033	-0.0428114	0.00422016	0.1463	0.249724
BFR1	BFR1=RPL5=CLP1=STM1=YRA2=DMA2=TUB4=RPL36B=RPL32=DCP1=ABP140=UBA2=RPS5=YOR111W=PBP4=TAF5=RPL10=RPL25=RTN1=RPD3=CAP1=GCN5=RPL31A=SWD1=RPL37A=RPL37B=RPL28=RPL15B=RPL3=RPS3=POM152=	BFR1=RPL5=STM1=YRA2=RPL36B=RPL32=ABP140=RPS5=PBP4=RPL10=RPL25=RTN1=RPL31A=RPL37A=RPL37B=RPL28=RPL15B=RPL3=RPS3=	BFR1=CLP1=DMA2=TUB4=DCP1=UBA2=YOR111W=TAF5=RPD3=CAP1=GCN5=SWD1=POM152=	0.027295	0.00665037	0.0241628	-0.266545	-0.0706943	0.0179882	0.117103	-0.128075	0.000945321	-0.00253598	0.062317	0.0802575	0.146021	0.018954	0.0732725	-0.00328937	0.0197981	0.0966287	-0.0674045	0.0448097	0.0486611	0.0518629	-0.0169928	-0.0639003	-0.021582	-0.005552	-0.117673	-0.0126323	0.0228358	0.0655135	-0.022872	0.0331004	-0.0240581	-0.0406592	-0.034776	-0.273353	-0.0436536	0.0119128	-0.14115	0.0111859	0.00897637	-0.00800697	0.0566015	0.057229	-0.0112673	-0.0455945
RPS7A	RPS7A=RPL5=RPL8B=RPL6A=RPP0=NOP58=RPL36A=RPL32=RPL29=YBL028C=RPS29B=RPS29A=RPS26B=RPS5=SAM1=RPL24A=RPL9A=FRS1=RPL38=RPS20=RPS12=RPL31A=YHR138C=ATG8=RPL30=KRS1=YEF3=ASC1=ARB1=RPL14A=RPS3=TIF4631=RPS21B=RPS7B=	RPS7A=RPL5=RPL8B=RPL6A=RPP0=NOP58=RPL36A=RPL32=RPL29=YBL028C=RPS29B=RPS29A=RPS26B=RPS5=SAM1=RPL24A=RPL9A=FRS1=RPL38=RPS20=RPS12=RPL31A=RPL30=KRS1=YEF3=ASC1=ARB1=RPL14A=RPS3=TIF4631=RPS21B=RPS7B=	RPS7A=YHR138C=ATG8=	0.0679852	0.0147749	0.0739163	-0.486248	-0.308061	-0.0343187	-0.0943463	-0.0165963	-0.0143325	-0.0117067	0.0317215	0.085033	-0.205595	-0.1034	0.0535931	-0.0853754	0.0628868	-0.0535651	0.0632882	0.0413982	0.0579495	0.213223	0.0185721	-0.11923	-0.0176546	-0.00156406	0.00730865	0.00372798	-0.0601234	0.113963	0.0214005	-0.0192223	-0.0831313	-0.104925	0.0197302	-0.050884	-0.0448422	-0.00556556	-0.221882	-0.00968683	0.0362653	-0.00691337	0.00871801	-0.0203297	-0.0392384	-0.043045
CDC60	CDC60=RPL5=XRN1=COP1=SNF5=STM1=USO1=RPL6A=RPL6B=MES1=HAL5=YNL247W=ACT1=IGO1=BEM2=ADE12=SEC7=CCL1=VAS1=PHO90=THS1=RIE1=ALA1=RPL36B=RPL32=TEF4=SEC26=IKI3=DOP1=DID2=SRP101=TRM732=RBK1=ADE6=FYV8=ADE13=RPS5=RPL24B=GAL11=SAH1=PTP1=RPL10=MKT1=ECM38=RPL25=NPL4=CDC10=MIX14=SKI2=RPS31=HUA1=SNX4=GDA1=DIP5=TAF12=GLN1=THP2=LHP1=RPL38=SOL2=MED6=SWD1=RPL37A=RPL37B=ZRC1=RPL22A=RPL30=KRS1=SNU71=YEF3=CYC8=RPL28=MY…	CDC60=RPL5=XRN1=COP1=STM1=USO1=RPL6A=RPL6B=MES1=YNL247W=ACT1=BEM2=ADE12=SEC7=VAS1=PHO90=THS1=ALA1=RPL36B=RPL32=TEF4=SEC26=IKI3=DOP1=SRP101=TRM732=ADE6=ADE13=RPS5=RPL24B=SAH1=RPL10=MKT1=RPL25=SKI2=RPS31=GDA1=DIP5=GLN1=LHP1=RPL38=RPL37A=RPL37B=ZRC1=RPL22A=RPL30=KRS1=YEF3=RPL28=MYO2=YBR238C=GUS1=RPL14A=ADE5,7=RPL15A=NAT1=RPL3=VPS1=RPS3=ILS1=CLU1=NEW1=KAP123=ARC1=	CDC60=SNF5=HAL5=IGO1=CCL1=RIE1=DID2=RBK1=FYV8=GAL11=PTP1=ECM38=NPL4=CDC10=MIX14=HUA1=SNX4=TAF12=THP2=SOL2=MED6=SWD1=SNU71=CYC8=MAS1=	0.0470136	0.0249467	-0.0333285	-0.508421	-0.247066	0.0375325	-0.16014	-0.360722	-0.0252034	0.022791	0.0415248	0.00193782	-0.0810471	-0.195606	0.0226537	-0.0206962	-0.0255984	-0.0101343	0.0162774	0.0217633	-0.00239889	0.123221	0.0776362	-0.0080775	-0.0124229	-0.0207679	-0.122398	0.0237239	0.0463317	0.0514041	0.00294906	0.0690711	0.0491685	-0.0139905	-0.049055	-0.193456	0.00746797	0.0188881	-0.127369	-0.00432683	0.0365894	-0.0725617	0.0214044	0.0309206	0.0961631	-0.00288602
TOM1	TOM1=RAT1=NUT1=RGR1=STH1=UTP20=PDS5=MSH2=UTP22=CTR9=RIX1=NUP84=RSC9=BRR2=URB2=MTR4=DBP6=NUP120=CUP9=NUP85=URB1=MDN1=NUP170=POL5=ABZ1=RRP5=	TOM1=RAT1=NUT1=RGR1=STH1=UTP20=PDS5=MSH2=UTP22=CTR9=RIX1=NUP84=RSC9=BRR2=URB2=MTR4=DBP6=NUP120=NUP85=URB1=MDN1=NUP170=POL5=ABZ1=RRP5=	TOM1=CUP9=	-0.0367361	-0.00447592	0.119925	0.348471	-0.787691	0.140351	0.0407899	-0.0589159	0.0408682	-0.0528173	0.0346758	-0.0632338	0.037395	0.118748	-0.0558641	0.0714313	-0.0957107	-0.0333939	0.00612184	-0.0326069	-0.0862369	-0.17717	-0.0893874	0.120089	0.0183117	-0.0714357	-0.0939689	-0.00677768	0.00617201	-0.113071	0.0468949	-0.124631	0.0474626	0.133339	0.0715603	0.215397	0.0471272	0.0640639	-0.455317	0.0658206	-0.0519357	0.120034	0.000769605	-0.0324628	-0.135633	-0.00585036
SSQ1	SSQ1=XRN1=GEA2=PDR5=PDR15=LSC1=HSP78=MIA40=MES1=UBX4=APL5=FUI1=THS1=TEF4=MDM20=EMI1=DOP1=TRM732=YML6=MHO1=GTF1=PRE8=CDC55=CMC1=SKI2=MDJ1=SNX4=TIM12=GDT1=GDA1=RSM24=YAP7=PEX7=YVH1=MRPL40=COX20=TWF1=MRPL9=IMG2=CDC28=NAT1=RAD52=ILS1=CLU1=VPS5=KAP123=	SSQ1=LSC1=HSP78=MIA40=UBX4=EMI1=YML6=MHO1=GTF1=PRE8=CDC55=CMC1=MDJ1=SNX4=TIM12=RSM24=PEX7=MRPL40=COX20=TWF1=MRPL9=IMG2=CDC28=RAD52=VPS5=	SSQ1=XRN1=GEA2=PDR5=PDR15=MES1=APL5=FUI1=THS1=TEF4=MDM20=DOP1=TRM732=SKI2=GDT1=GDA1=YAP7=YVH1=NAT1=ILS1=CLU1=KAP123=	0.0547953	-0.00292261	0.0391375	0.0736622	0.21729	-0.112661	0.0413459	0.453844	-0.0153545	-0.0122618	-0.0844353	-0.00717317	0.304101	-0.0349876	-0.0426182	-0.0160884	0.0323199	0.01084	-0.0185318	-0.0427751	-0.0253763	-0.0988016	-0.0193571	0.0229795	-0.015331	0.00782231	0.11169	0.0113323	0.00516827	-0.0147262	-0.00577341	0.0213782	-0.029476	-0.0347745	-0.0295866	0.0594655	0.0123186	-0.00436892	0.390237	-0.0110861	-0.046697	0.00359642	-0.0513313	-0.000796263	-0.0456636	-0.0367646
GGA2	GGA2=TOM71=OSH7=ARP1=OSH3=DYS1=DMA1=KOG1=PAN5=SCH9=RRP3=RPS27B=ATG7=TDA11=YHR182W=ERG7=RPP1=YAP3=VPS29=OCA5=CBP2=IPI1=UTP9=BCD1=OTU2=DCD1=PPX1=ETP1=CRP1=YSC83=LSM12=YHR127W=APE4=LNP1=RPF1=VMA22=MTG2=SSF1=MYO1=HSE1=RIM101=	GGA2=TOM71=OSH7=ARP1=OSH3=DYS1=DMA1=KOG1=PAN5=SCH9=RRP3=RPS27B=ATG7=TDA11=YHR182W=ERG7=RPP1=YAP3=VPS29=OCA5=CBP2=IPI1=UTP9=BCD1=OTU2=DCD1=PPX1=ETP1=CRP1=YSC83=LSM12=YHR127W=APE4=LNP1=RPF1=VMA22=MTG2=SSF1=MYO1=HSE1=RIM101=	GGA2=	-0.00990534	0.0146045	0.0384514	0.681765	0.0620257	0.000474889	-0.0174196	-0.00473929	-0.0133851	-0.0128448	-0.00482951	0.0325501	-0.217189	0.675154	-0.0499926	0.00113876	-0.00237859	0.0122913	-0.0166045	-0.000876064	0.00888791	-0.0540971	-0.0333915	-0.0256027	-0.0159897	0.0518098	-0.0480199	-0.0147849	0.0127051	0.0163336	0.0104022	0.0121326	0.0307412	-0.00998658	0.0295326	-0.0235444	-0.0329193	-0.0243423	-0.0310697	-0.0233554	-0.0117127	0.046433	-0.0368053	0.0148119	-0.040269	-0.00160411
RPT6	RPT6=RPT3=RPT4=SGM1=NMD5=CEX1=GEA2=SCL1=RPL8A=EMW1=MIA40=RPL6B=STO1=TUB1=YSP2=BCH1=TRM3=TCO89=PRE5=SWC5=HRP1=GCD2=UBX4=RPN13=PGM1=SEC7=PPH22=PPH21=VAS1=GTS1=APL5=FUI1=SCY1=PUP2=MON2=TSR1=NIP1=UBP13=SHP1=AIM21=ERG11=NSA2=PRE9=RPL36A=RPL32=SEC26=MDM20=HAS1=HSF1=DOP1=ECM32=PRE6=SAP185=HGH1=FRE1=HRT1=YNR021W=PEP3=RPN11=CRN1=FET4=FYV8=RPS26B=NAP1=GLE2=LCB2=IVY1=RTR1=PIB2=RKR1=KAP104=SAH1=PRE8=SEY1=VPS…	RPT6=RPT3=RPT4=SGM1=SCL1=MIA40=TUB1=TCO89=PRE5=SWC5=HRP1=UBX4=RPN13=PPH22=PPH21=GTS1=PUP2=SHP1=AIM21=PRE9=HSF1=PRE6=HRT1=RPN11=CRN1=FYV8=NAP1=GLE2=IVY1=RTR1=PIB2=PRE8=VPS4=PRE10=CDC55=HST2=SCD6=SNX4=YAP1=PRP46=RPN8=IWR1=PSH1=PRE3=TAF12=RNA15=VAM7=TWF1=PRE1=ATG16=ACF4=ERV1=HIS2=PRP4=YPL247C=LTP1=FMP52=SGT2=CDC48=PNP1=RVB2=MCM4=MLP2=HDA3=RPT5=POB3=	RPT6=NMD5=CEX1=GEA2=RPL8A=EMW1=RPL6B=STO1=YSP2=BCH1=TRM3=GCD2=PGM1=SEC7=VAS1=APL5=FUI1=SCY1=MON2=TSR1=NIP1=UBP13=ERG11=NSA2=RPL36A=RPL32=SEC26=MDM20=HAS1=DOP1=ECM32=SAP185=HGH1=FRE1=YNR021W=PEP3=FET4=RPS26B=LCB2=RKR1=KAP104=SAH1=SEY1=MKT1=APL6=CAF40=SXM1=GDT1=GDA1=ERG5=DIP5=GNT1=YAP7=ALE1=TSC10=HIP1=LYP1=FCY2=LCB1=RAX1=RPL37A=RPL37B=RCF2=RPL22B=SUT1=GCN1=MYO4=MYO2=CDC39=TOR1=YLR419W=FAA3=FAA4=YLL…	0.0412449	-0.0152259	0.0749045	-0.0914026	0.498667	0.000932273	-0.000946649	-0.0514581	-0.0228502	-0.0231172	0.00944069	-0.00676235	0.294542	-0.0707599	0.0375733	0.0776708	0.0553639	-0.0125922	0.0369377	0.00156709	-0.049576	-0.00491366	-0.0020141	-0.0237896	0.0001538	0.0459794	0.144313	0.00641988	-0.0331354	-0.00557507	-0.0336396	-0.00865136	-0.0320533	-0.0435721	0.0216715	0.0855144	-0.0278653	-0.0113652	0.0123322	0.00736474	0.0104262	-0.137	-0.00533213	-0.00523433	-0.0851168	-0.0101623
RPT1	RPT1=RPT4=SCL1=DDI1=PUP2=RPN9=PRE6=RPN11=RPN6=PRE8=NPL4=PRE3=YAP7=	RPT1=RPT4=SCL1=DDI1=PUP2=RPN9=PRE6=RPN11=RPN6=PRE8=NPL4=PRE3=	RPT1=YAP7=	0.0452184	-0.0213773	0.0507624	0.0589616	-0.007732	-0.0281939	-0.103349	-0.0777879	0.00838472	-0.0525398	0.0212977	0.00727462	0.370352	-0.00980837	0.0303754	0.0332933	0.023704	0.0113877	-0.0268623	-0.0141786	-0.0290534	-0.0321991	-0.0386014	-0.0436479	-0.0703622	-0.0102997	0.117454	0.0283061	-0.0116108	0.0398973	0.00280535	-0.00517526	-0.0160293	-0.012659	0.00821772	0.0056124	-0.0105201	0.0276339	0.301432	0.0039513	0.00645674	-0.153875	-0.0116356	0.0331834	-0.0536313	-0.00816863
RPT3	RPT3=RPT4=YGR054W=SGM1=NMD5=CEX1=GEA2=STM1=SCL1=RPL8A=EMW1=SET2=MIA40=RPL6A=RPL6B=IST2=RLP7=TUB1=YSP2=BCH1=HAL5=DDI1=MTR10=TYS1=TRM3=PFY1=TCB3=PRE5=SWC5=HRP1=GCD2=UBX4=SEC39=RPN13=BEM2=PGM1=SEC7=PPH21=TRM8=REG1=NOP56=VAS1=GTS1=APL5=PUP3=FUI1=SCY1=PUP2=COG4=MON2=TSR1=NIP1=SHP1=SFH5=AIM21=ERG11=RPN9=NSA2=PRE9=RPL36A=RPL36B=RPL32=TEF4=SEC26=MDM20=YBL028C=HAS1=HSF1=DOP1=PRE6=MET18=SRP101=SAP185=FRE1=…	RPT3=RPT4=SGM1=SCL1=MIA40=TUB1=HAL5=DDI1=PFY1=PRE5=SWC5=HRP1=UBX4=RPN13=PPH21=REG1=GTS1=PUP3=PUP2=SHP1=AIM21=RPN9=PRE9=HSF1=PRE6=HRT1=RPN11=CRN1=FYV8=GVP36=IVY1=PIB2=PRE8=PRE10=CDC55=RIB5=YDR262W=NPL4=MPE1=SCD6=MDJ1=SNX4=DOS2=YAP1=PRP46=MRP8=IWR1=PSH1=PRE3=TAF12=SBA1=VAM7=TWF1=PRE1=ERV1=PRP4=FMP52=CDC48=PNP1=RVB2=MLP2=GIS1=HDA3=NAS6=RAD52=SLU7=RPT5=POB3=RPT6=	RPT3=YGR054W=NMD5=CEX1=GEA2=STM1=RPL8A=EMW1=SET2=RPL6A=RPL6B=IST2=RLP7=YSP2=BCH1=MTR10=TYS1=TRM3=TCB3=GCD2=SEC39=BEM2=PGM1=SEC7=TRM8=NOP56=VAS1=APL5=FUI1=SCY1=COG4=MON2=TSR1=NIP1=SFH5=ERG11=NSA2=RPL36A=RPL36B=RPL32=TEF4=SEC26=MDM20=YBL028C=HAS1=DOP1=MET18=SRP101=SAP185=FRE1=TRM732=YNR021W=PEP3=FET4=RPS26B=RPS1B=LCB2=TMA108=RKR1=KAP104=SAH1=SEY1=MKT1=RPL25=RPS31=SXM1=YPP1=GDA1=ERG5=DIP5=RPL9A=GNT1…	0.0102155	0.013197	0.0519768	-0.0316248	0.489395	0.0389938	-0.023997	0.0106926	-0.0412676	-0.0376864	-0.00861447	0.0198813	0.355205	-0.0248088	0.0245955	0.0471445	0.0511063	-0.0125664	-0.024686	-0.00718628	-0.0144188	-0.0285981	-0.0566715	-0.0220183	-0.0194198	0.024162	0.181991	-0.0133629	-0.0230664	0.0220256	-0.0345553	-0.0550324	-0.0254162	-0.0152217	-0.0131075	0.0545567	-0.0165523	0.0266742	0.0486721	-0.0148732	0.0488379	-0.146577	-0.00118828	-0.0328493	-0.0596598	-0.00204547
CRG1	CRG1=ASK10=FLC2=GFA1=SLT2=PCM1=YCL049C=YPK2=CCW14=YIL108W=PRM5=CWP1=CAF20=DFG5=SRL3=PST1=	CRG1=ASK10=FLC2=GFA1=SLT2=PCM1=YCL049C=YPK2=CCW14=YIL108W=PRM5=CWP1=DFG5=SRL3=PST1=	CRG1=CAF20=		0.0152837	-1.18167	1.63788	-0.376263	-0.356438	-0.365262	0.922617	0.151424	-0.127606	-0.126297	-0.108681	0.32974	1.04805	0.170272	0.289068	0.255964	0.0853025		0.295857	-0.282955	-0.611778	-0.213286	0.395955	0.175078	0.0820331	0.00372988	-0.00292036	0.0152063	-0.429456	-0.286467	-0.108282	-0.00696947	-0.0210646	-0.186302	0.440926	0.0321895	0.0950703	-0.703608	-0.132808	-0.466072	-0.258751	-0.0822447	0.0371201		-0.441601
ISW2	ISW2=SPT7=CLP1=LAS1=CTK1=STH1=SNF2=HIR2=ITC1=THO2=SWI6=CTR9=IOC2=SUM1=TAF6=HPR1=MOT1=RSC9=BRR2=VID22=SIN3=PTA1=MUD2=NUF2=SRB4=NUP85=SWD1=ARP8=INO80=PDC2=RSC30=HDA1=IES1=	ISW2=SPT7=CLP1=LAS1=CTK1=STH1=SNF2=HIR2=ITC1=THO2=SWI6=CTR9=IOC2=SUM1=TAF6=HPR1=MOT1=RSC9=BRR2=VID22=SIN3=PTA1=MUD2=NUF2=SRB4=NUP85=SWD1=ARP8=INO80=PDC2=RSC30=HDA1=IES1=	ISW2=	-0.0765023	-0.0971684	0.0947488	0.0454001	-0.121159	0.060919	0.0745291	-0.0126068	0.0470214	-0.0125476	-0.0965193	-0.131456	0.00774456	0.0149867	-0.0422994	0.00928676	-0.100055	0.0253595	0.00315806	-0.102181	0.0597092	-0.256246	-0.0794142	0.049397	0.0145017	-0.0333891	-0.0351547	0.0485113	0.0246033	-0.142243	0.076225	-0.0895035	0.0825863	0.128987	0.150592	0.256395	-0.0075374	0.0262277	0.11232	-0.0402509	-0.110578	0.157853	-0.0338691	-0.103027	-0.0562705	-0.0711097
RAT1	RAT1=SPT7=NUT1=STH1=THO2=UTP20=KRE33=MSH2=UTP22=UTP21=CTR9=PWP2=NUP133=NMA111=PRP2=RIX1=NUP84=RSC9=NOP9=BRR2=RAD3=URB2=MTR4=DHR2=UTP13=RSC3=CFT2=NUP85=FUN30=HSH155=SEN1=ARP8=DIS3=INO80=DIP2=URB1=MDN1=NUP170=SPT6=RPC82=HDA1=UTP25=IES1=POL5=TOM1=	RAT1=SPT7=NUT1=STH1=THO2=UTP20=KRE33=MSH2=UTP22=UTP21=CTR9=PWP2=NUP133=NMA111=PRP2=RIX1=NUP84=RSC9=NOP9=BRR2=RAD3=URB2=MTR4=DHR2=UTP13=RSC3=CFT2=NUP85=FUN30=HSH155=SEN1=ARP8=DIS3=INO80=DIP2=URB1=MDN1=NUP170=SPT6=RPC82=HDA1=UTP25=IES1=POL5=TOM1=	RAT1=	-0.066721	-0.0353524	0.161813	0.121893	-0.353243	0.119142	0.0404534	-0.0514897	0.0352986	-0.0723341	-0.0592254	-0.0290028	0.137503	0.149325	0.0372215	-0.0471001	-0.097731	-0.0179035	-0.00271953	-0.0428243	-0.0383415	-0.0733114	-0.093095	0.0320337	0.0425487	-0.0933309	-0.097929	0.0517487	0.0296169	-0.0946486	0.0596484	-0.131068	0.0222362	0.0929703	0.0957827	0.185319	-0.012	0.0554173	-0.0204529	0.110728	-0.103396	0.0519235	-0.0257966	-0.0671187	-0.0517699	-0.0629387
RPL5	RPL5=CLP1=YGR054W=GDS1=STM1=RPL16A=RPL8A=RPL8B=EMW1=GNP1=SRP68=RPL6A=RPL6B=SCP160=MES1=YHI9=SLX9=DDI1=RPP0=PFY1=TMA16=IGO1=DMA2=GCD2=RPN13=NOP58=NOP56=VAS1=PHO90=FUI1=YCK2=THS1=NIP1=TUB4=NSA2=RPL36A=RPL36B=RPL32=TEF4=RPL29=SEC26=HPR1=YBL028C=RPL26B=RPL26A=ABP140=RPS29B=RPL21A=RPL21B=VPS30=FYV8=RPS26B=RPS26A=ADE13=RPS1A=RPS1B=RPS5=NOP4=RPL24A=RPL24B=SAH1=PTP1=RPL10=MKT1=ECM38=RPL25=RIB5=NPL4=RPS31…	RPL5=YGR054W=GDS1=STM1=RPL16A=RPL8A=RPL8B=EMW1=GNP1=SRP68=RPL6A=RPL6B=SCP160=MES1=SLX9=RPP0=TMA16=GCD2=NOP58=NOP56=VAS1=PHO90=FUI1=YCK2=THS1=NIP1=NSA2=RPL36A=RPL36B=RPL32=TEF4=RPL29=SEC26=YBL028C=RPL26B=RPL26A=ABP140=RPS29B=RPL21A=RPL21B=VPS30=RPS26B=RPS26A=ADE13=RPS1A=RPS1B=RPS5=NOP4=RPL24A=RPL24B=SAH1=RPL10=MKT1=RPL25=RPS31=RPS13=GDA1=RPL9A=CGR1=YAP7=BUD20=RRS1=ALB1=LHP1=RPL38=RPS20=RLP24=RPS12…	RPL5=CLP1=YHI9=DDI1=PFY1=IGO1=DMA2=RPN13=TUB4=HPR1=FYV8=PTP1=ECM38=RIB5=NPL4=SNX4=NPC2=NUF2=PRE3=VAM7=TWF1=CDC11=YGR201C=SWD1=SNU71=POM152=	-0.0855647	0.0425714	0.0193735	-0.409633	-0.283719	0.0327089	-0.0063754	-0.0225772	-0.0417425	0.0137482	0.101278	0.0706693	-0.275416	-0.0967771	0.00946304	-0.018421	0.052247	0.0100414	0.00315496	0.113134	0.179267	0.207765	0.0248579	-0.119285	0.0294081	0.0417384	-0.219915	-0.00922529	-0.0796553	0.0960222	0.00801929	0.0851695	0.0129828	-0.0320743	-0.0109666	-0.198653	-0.005541	-0.0308361	-0.176754	0.0468887	0.0586293	-0.0810196	0.195926	0.0151846	0.00645432	0.093649
SPT7	SPT7=CLP1=NUT1=CTK1=HIR2=THO2=CTR9=LCB4=PWP2=NUP133=SUM1=NMA111=HPR1=NUP84=RSC9=BRR2=RAD3=SIN3=NOP4=RSC3=CFT2=SRB4=NUP85=LSM7=PAP1=SPN1=FUN30=SEN1=ARP8=CYC8=INO80=YTA7=NUP170=PDC2=IES1=ISW2=POM152=RAT1=	SPT7=CLP1=NUT1=CTK1=HIR2=THO2=CTR9=PWP2=NUP133=SUM1=NMA111=HPR1=NUP84=RSC9=BRR2=RAD3=SIN3=RSC3=CFT2=SRB4=NUP85=PAP1=FUN30=SEN1=ARP8=CYC8=INO80=YTA7=NUP170=PDC2=IES1=ISW2=POM152=RAT1=	SPT7=LCB4=NOP4=LSM7=SPN1=	0.000593928	-0.0678684	0.0854965	0.328168	-0.231505	0.047541	0.0179201	-0.0334025	0.0643313	-0.00842517	-0.0738851	-0.0768424	0.477369	-0.0385595	-0.00552153	-0.000332513	-0.0667268	-0.0584144	0.0456039	-0.0564836	-0.0127758	-0.222459	-0.116279	0.0601019	-0.00415029	-0.0711857	0.0985427	0.0124277	0.0284748	-0.146582	0.0937939	-0.0961459	0.0319113	0.0847566	0.149478	0.226845	-0.0241706	0.0461122	0.0769182	0.0223457	-0.0674376	0.0981764	-0.0507803	0.0360403	-0.0370156	-0.0397052
HSP60	HSP60=SSC1=ELP2=MAM33=HSP10=GCD14=	HSP60=SSC1=MAM33=HSP10=	HSP60=ELP2=GCD14=	0.0597555	0.0545848	0.0737206	-0.0264139	0.883245	0.0159265	-0.13588	0.246026	0.0214226	0.0214311	0.0754946	0.036446	0.602479	-0.053626	0.0835017	0.0867535	0.0270178	0.00421756	0.00808421	-0.0848474	0.0335673	0.103182	-0.0119508	-0.012079	-0.0733572	0.000500447	0.276402	0.00132888	-0.0549386	-0.0515003	-0.0561178	-0.0144737	-0.0794329	-0.0594379	0.0448651	0.0776556	-0.0670746	0.0065098	0.0178616	-0.0616632	-0.0262492	0.100419	0.0175282	-0.00746037	-0.168708	0.0591335
GPA1	GPA1=NIS1=SST2=FUS3=STE12=FAR1=STE18=MF(ALPHA)2=SAG1=	GPA1=NIS1=SST2=FUS3=STE12=FAR1=STE18=MF(ALPHA)2=SAG1=	GPA1=	0.0255869	0.0956345	-0.0856566	0.515602	-0.643282	0.0263055	-0.34247	0.0923185	-0.0196567	0.0288683	0.0433322	-0.0461519	-0.0182547	0.308668	0.0953726	0.061736	-0.140267	0.0956842	-0.0249461	-1.32583	-0.0850826	0.115795	0.00639529	-0.0689896	-0.0212897	-0.0267903	-0.244656	-0.0120572	0.0633566	0.0737419	0.0386457	-0.0313109	0.0928701	0.0666893	-0.121659	-0.133402	0.0306444	0.0124599	0.213828	0.0709339	0.0667304	-0.11921	-0.00126792	0.0261755	-0.0843084	0.181084
PMA1	PMA1=YGR054W=APL2=MRH1=GFD1=RDL1=NPC2=	PMA1=YGR054W=APL2=MRH1=GFD1=	PMA1=RDL1=NPC2=	-0.0500229	0.0253841	0.00874735	-0.0552178	-0.350224	0.0956701	-0.121658	-0.0767273	0.00464768	0.0635579	0.114751	-0.00831344	-0.343617	-0.192084	-0.0668371	0.0737405	-0.0832293	-0.0266698	-0.245913	0.0855274	0.0763705	-0.133768	0.0936865	0.0516739	0.019028	0.0241214	-0.210287	-0.0470179	-0.015047	0.112198	0.0196413	0.0528339	0.0811287	-0.00568083	-0.0705675	-0.151218	0.0439035	-0.00822336	0.0968752	-0.00626729	0.0629103	-0.0893105	0.0603882	0.000861738	0.10512	-0.053869
TMA46	TMA46=YGR054W=RNH201=BRX1=NOP13=UTP7=SET2=RRP36=NAF1=SLX9=GUT2=ETT1=TMA16=ECM1=TRM8=LTV1=ISY1=MOD5=RBG1=LIA1=PTC2=TYW3=LCB4=NSA2=PRB1=YBL028C=EFG1=EMG1=CMS1=ABP140=TMA64=ESF2=SRP21=EDE1=REX4=MRT4=UTP23=RIO1=TFA2=NOP4=GLE1=SRO9=GFD1=SEC65=AIM17=RPC53=FCF2=MRP8=RRP17=NPC2=CGR1=HEL2=TIF11=TRM7=NOP6=JLP2=BUD20=FPR4=RRS1=UTP11=NOP8=NOP16=LSM7=ALB1=NOP15=LHP1=MPP6=PRP21=YHC1=RLP24=NHP2=YNR063W=TMA22=RP…	TMA46=YGR054W=RNH201=BRX1=NOP13=UTP7=SET2=RRP36=NAF1=SLX9=ETT1=TMA16=ECM1=TRM8=LTV1=ISY1=MOD5=RBG1=LIA1=PTC2=TYW3=LCB4=NSA2=YBL028C=EFG1=EMG1=CMS1=ABP140=TMA64=ESF2=SRP21=REX4=MRT4=UTP23=RIO1=TFA2=NOP4=GLE1=SRO9=GFD1=SEC65=RPC53=FCF2=RRP17=CGR1=HEL2=TIF11=TRM7=NOP6=JLP2=BUD20=FPR4=RRS1=UTP11=NOP8=NOP16=LSM7=ALB1=NOP15=LHP1=MPP6=PRP21=YHC1=RLP24=NHP2=TMA22=RPL22A=RPF2=YDL085C-A=RRP1=ARB1=RFC1=YLR3…	TMA46=GUT2=PRB1=EDE1=AIM17=MRP8=NPC2=YNR063W=ALD4=CDC48=	-0.074852	0.0345973	-0.0637152	-0.464123	-0.250434	-0.0173504	-0.0163541	0.101916	-0.0289936	0.0565022	0.0868422	0.0436636	-1.02115	-0.176368	-0.00601457	-0.0616388	-0.0401219	0.0513466	-0.124431	0.0918935	0.0819204	0.156399	0.0560885	-0.117436	0.0966336	0.0283098	-0.239381	-0.0174029	0.0221192	0.101545	0.00373435	0.0944363	-0.00090511	0.00996274	-0.108943	-0.27301	0.019724	-0.0429255	0.237733	0.078778	0.0394741	-0.16651	0.00492659	0.0462099	0.0429485	-0.00893982
STT4	STT4=YGR054W=GEA2=BRX1=DPH1=NOP13=EMW1=SLH1=SRP68=MIA40=TRS130=YSP2=TRM3=TRS120=GCD2=SEC39=BEM2=PHO90=APL5=YCK2=MON2=LCB4=TSR1=NIP1=SFH5=NSA2=RPL32=SEC26=TAO3=YBL028C=DOP1=SRP101=SAP185=FRE1=TRM732=YNR021W=PEP5=PEP3=LSG1=GVP36=RKR1=GFD1=SEY1=MKT1=MMS1=RTT10=SKI2=TAT1=YPP1=ELP3=RIA1=GDA1=NPC2=RPL9A=YBR085C-A=BUD20=FPR4=YBP2=RRS1=NOP8=VTC5=ALB1=FCY2=ZRC1=RPL22A=RPF2=ROT1=CCT6=VAC14=YEF3=GCN1=NAM7=A…	STT4=YGR054W=GEA2=BRX1=DPH1=NOP13=EMW1=SLH1=SRP68=TRS130=YSP2=TRM3=TRS120=GCD2=SEC39=BEM2=PHO90=APL5=YCK2=MON2=LCB4=TSR1=NIP1=SFH5=NSA2=RPL32=SEC26=TAO3=YBL028C=DOP1=SRP101=SAP185=FRE1=TRM732=YNR021W=PEP5=PEP3=LSG1=RKR1=GFD1=SEY1=MKT1=MMS1=RTT10=SKI2=TAT1=YPP1=ELP3=RIA1=GDA1=RPL9A=BUD20=FPR4=YBP2=RRS1=NOP8=VTC5=ALB1=FCY2=ZRC1=RPL22A=RPF2=CCT6=VAC14=YEF3=GCN1=NAM7=ARB1=TOR1=YLR419W=FAA4=SKI3=RPL15…	STT4=MIA40=GVP36=NPC2=YBR085C-A=ROT1=GIS2=	-0.059037	-0.0066238	-0.0142828	-0.152699	-0.23301	0.0119885	-0.0909066	-0.0586383	0.0352399	0.0506009	0.014541	-0.0195216	-0.172021	-0.0261932	-0.0174862	0.0379155	-0.0387595	0.075043	-0.032341	0.0110586	-0.0274008	0.0696827	0.013536	-0.00203188	0.0169512	0.0194754	-0.122315	-0.0145734	-0.00322755	0.0571888	0.0108632	0.0276692	0.0621189	0.0588027	-0.0541148	-0.102981	0.0234122	-0.00683863	-0.0704078	0.0431485	0.0323002	-0.0721959	-0.0232414	0.0354269	0.0262031	0.0653672
RPA135	RPA135=RPA190=NUP192=TRM1=SGD1=MAK21=KRE33=UTP22=DBP10=MAK5=RET1=UTP4=UTP21=NAN1=CBF5=UTP8=PUF6=NOP9=URB2=MTR4=DBP7=DBP6=DHR2=NOG1=UTP6=UTP5=NOP7=NOC4=RPO31=RRP12=DIP2=BMS1=URB1=MDN1=DBP9=POL5=RRP5=NOC2=UTP10=	RPA135=RPA190=NUP192=TRM1=SGD1=MAK21=KRE33=UTP22=DBP10=MAK5=RET1=UTP4=UTP21=NAN1=CBF5=UTP8=PUF6=NOP9=URB2=MTR4=DBP7=DBP6=DHR2=NOG1=UTP6=UTP5=NOP7=NOC4=RPO31=RRP12=DIP2=BMS1=URB1=MDN1=DBP9=POL5=RRP5=NOC2=UTP10=	RPA135=	-0.0696253	-0.0416397	0.0694375	-0.0801242	-0.343051	0.0974299	0.0261252	0.11841	0.0354376	-0.0338027	-0.0636918	-0.0387937	-0.0371069	0.0956837	0.00724496	-0.108409	-0.066008	-0.033803	-0.00498884	-0.0623076	0.0178713	-0.0135319	-0.050938	0.013655	0.0542431	-0.0338872	-0.106525	0.0540093	0.0133744	-0.0948735	0.0928826	-0.0665152	0.0278297	0.0429118	0.0580911	0.172609	0.0154955	0.0395804	-0.127928	0.0690836	-0.0578623	0.00880553	0.0130207	-0.033889	-0.0550684	0.0310788
MNN5	MNN5=SGM1=NMD5=CEX1=NUP192=NOB1=EMW1=TRL1=MRS6=RLP7=STO1=HCA4=MTR10=YAR1=TRP5=TRM3=SEC17=RTG3=INP53=RPA49=GTS1=FUM1=TSR1=KAP114=NIP1=UBP13=AIM21=HAS1=PUF6=RIC1=COF1=CLC1=SGN1=PAM1=SPF1=MET18=BUL2=DBP7=FRE1=SNF7=PAN2=TMN3=RTR1=VPS35=KAP104=UTP5=SEY1=WWM1=APL6=SCD6=CAF40=TAT1=ESS1=YPP1=CUE5=ALG8=ERG5=TSC10=SKP1=ATG16=YPL071C=YGL242C=OPT1=YBR137W=LCB1=RAX1=LTP1=CCT6=GCN1=NAM7=ROK1=THI6=LYS1=MNN11=YL…	MNN5=NMD5=CEX1=NUP192=NOB1=EMW1=TRL1=MRS6=RLP7=STO1=HCA4=MTR10=TRM3=INP53=RPA49=TSR1=KAP114=NIP1=UBP13=HAS1=PUF6=RIC1=PAM1=SPF1=MET18=BUL2=DBP7=FRE1=PAN2=TMN3=VPS35=KAP104=UTP5=SEY1=APL6=CAF40=TAT1=YPP1=ALG8=ERG5=TSC10=OPT1=LCB1=RAX1=CCT6=GCN1=NAM7=ROK1=MNN11=YLR419W=NOG2=SEC5=SAP190=LAA1=SEC63=	MNN5=SGM1=YAR1=TRP5=SEC17=RTG3=GTS1=FUM1=AIM21=COF1=CLC1=SGN1=SNF7=RTR1=WWM1=SCD6=ESS1=CUE5=SKP1=ATG16=YPL071C=YGL242C=YBR137W=LTP1=THI6=LYS1=GLR1=	-0.0269936	0.00182428	0.010109	-0.0379475	-0.870717	0.059795	0.156544	0.425255	0.0349406	-0.0149603	0.0650178	-0.0569076	-0.0311654	0.0213611	-0.0478136	0.0351138	-0.0591697	0.0679216	-0.108271	-0.0404092	0.0478729	0.0605673	0.0257929	-0.0342253	0.00970946	-0.00537031	-0.219347	-0.0114714	0.0344636	0.00619017	0.0417031	0.00332063	0.112713	0.0635239	-0.0227696	0.0386298	0.0175328	-0.020969	-0.113472	0.00563586	-0.0239797	-0.0108569	-0.0148413	0.0532171	0.0836615	0.0505092
BUD17	BUD17=NMD5=RRP45=GCN3=ELP2=MTQ2=NRP1=GCD7=VTA1=CPR7=URK1=PDC6=LOS1=PRS5=SHE2=EBS1=ATF1=AAT1=CST26=PDE2=GLR1=	BUD17=NMD5=RRP45=GCN3=ELP2=MTQ2=NRP1=GCD7=VTA1=CPR7=URK1=PDC6=LOS1=PRS5=SHE2=EBS1=ATF1=AAT1=CST26=PDE2=	BUD17=GLR1=	-0.106503	-0.0150253	-0.126012	0.0472679	-0.821563	0.0250763	-0.195923	-0.0477069	-0.0507445	0.0242688	-0.0732858	0.00179254	-0.142038	0.00307933	0.0727326	0.0399999	-0.116618	0.087203	-0.00869474	-0.0176029	-0.024045	0.065277	0.0170302	0.0755132	0.0270534	0.014906	-0.104252	-0.0191085	0.0157183	-0.0666436	0.0265848	0.0132439	0.0578442	0.082101	0.0140893	-0.0711378	0.0397469	0.0110454	0.400065	0.0505025	0.0183207	0.00689705	-0.116576	-0.0234301	0.133698	0.0468751
SCW4	SCW4=NMD5=SNF5=GEA2=CPR5=EMW1=STO1=ATG42=VIP1=TRM3=PFY1=IGO1=GCD2=RPN13=PGM1=VAS1=GTS1=APL5=VPS41=TSR1=AIM21=ERG11=NSA2=RPL36A=TEF4=SEC26=HAS1=DOP1=YHB1=SAP185=HGH1=HRT1=PEP4=ADE6=FET4=LCB2=HSP12=RTR1=KAP104=SAH1=VPS4=MKT1=YDR262W=RNY1=PRC1=SKI2=SCD6=ERG12=SXM1=PPN2=RIA1=GNT1=GID8=ZDS1=UFO1=VAM7=TWF1=ERV1=HIS2=OPT1=YPL225W=FCY2=LCB1=RAX1=ZRC1=YPL247C=ROT1=GCN1=NAM7=LSP1=RVB2=GIS1=PXR1=RPL14B=FAA4…	SCW4=SNF5=CPR5=ATG42=PFY1=IGO1=RPN13=GTS1=AIM21=HRT1=PEP4=HSP12=RTR1=VPS4=YDR262W=RNY1=PRC1=SCD6=GID8=ZDS1=VAM7=TWF1=ERV1=HIS2=YPL225W=YPL247C=ROT1=LSP1=RVB2=GIS1=	SCW4=NMD5=GEA2=EMW1=STO1=VIP1=TRM3=GCD2=PGM1=VAS1=APL5=VPS41=TSR1=ERG11=NSA2=RPL36A=TEF4=SEC26=HAS1=DOP1=YHB1=SAP185=HGH1=ADE6=FET4=LCB2=KAP104=SAH1=MKT1=SKI2=ERG12=SXM1=PPN2=RIA1=GNT1=UFO1=OPT1=FCY2=LCB1=RAX1=ZRC1=GCN1=NAM7=PXR1=RPL14B=FAA4=BUD22=YCF1=LAA1=UFD2=	0.093951	0.00444723	-0.0505995	0.00762185	0.847755	-0.0358448	0.411247	-0.152587	0.00612616	-0.025443	0.0136765	-0.00468001	0.461177	-0.131139	-0.125176	0.00577303	0.0594664	-0.0523795	0.00519737	-0.0696998	0.0578416	-0.243294	-0.0419157	0.125491	0.00859343	0.00691235	0.114932	-0.131972	0.0544371	0.0444618	0.0260557	-0.024836	-0.0119853	-0.00705266	0.0916214	-0.0348325	0.0364706	-0.000216719	-0.0578197	0.023127	-0.0917198	0.211581	-0.0187169	-0.00982043	-0.0307983	-0.106962
COA6	COA6=NMD5=BRX1=CNM67=NOP13=TRL1=LSC1=UTP7=CTF4=MIA40=RLP7=ECM4=RIX7=MES1=CMK1=YDR341C=HCA4=ATG42=AAH1=GUT2=TYS1=YNL247W=YMC2=PPA2=RKI1=GCD2=ENP2=YGR130C=NRP1=ATP2=GCD7=TRM8=REG1=ATP1=TSR1=SHP1=MPM1=AIM21=NSA2=TEF4=URA7=HAS1=DBP5=CBP6=SRP101=SAP185=HGH1=TRM732=RRP14=AZF1=LSG1=ADE6=UBP10=YML6=MHO1=MAE1=AIM45=HSP12=ATP11=PET191=RCI37=NOT3=PTK1=MDJ1=SNX4=TRM82=TIM13=YOR289W=GOR1=MRP8=SDH5=QCR2=MDV1=R…	COA6=CNM67=LSC1=CTF4=MIA40=ECM4=CMK1=ATG42=GUT2=PPA2=YGR130C=ATP2=REG1=ATP1=SHP1=MPM1=AIM21=CBP6=AZF1=YML6=MHO1=AIM45=HSP12=ATP11=PET191=RCI37=MDJ1=SNX4=TIM13=YOR289W=GOR1=MRP8=SDH5=QCR2=MDV1=RSM25=ETR1=MCR1=CIR1=YBR085C-A=GID8=ARA2=SAM50=AIM41=SCO1=CMC2=TWF1=SNX3=COA1=NNR1=COA4=YPL247C=ATG8=LSP1=YKL091C=GIS1=NAS6=BCY1=	COA6=NMD5=BRX1=NOP13=TRL1=UTP7=RLP7=RIX7=MES1=YDR341C=HCA4=AAH1=TYS1=YNL247W=YMC2=RKI1=GCD2=ENP2=NRP1=GCD7=TRM8=TSR1=NSA2=TEF4=URA7=HAS1=DBP5=SRP101=SAP185=HGH1=TRM732=RRP14=LSG1=ADE6=UBP10=MAE1=NOT3=PTK1=TRM82=RPL9A=ATF1=AAT1=PRS1=FPR4=NOP8=NOP16=LHP1=RPL22A=KRS1=YEF3=GCN1=NAM7=ARB1=YBR238C=PXR1=FAA4=NOG2=BUD22=NUG1=ARC1=DRS1=	0.0805161	0.0370815	-0.0117798	0.324001	0.810197	-0.253992	0.168241	0.403179	-0.0435853	-0.0168026	0.0043757	-0.0138157	0.272309	0.067566	-0.150334	0.0448671	0.043932	-0.0615925	-0.0396233	-0.136659	-0.0597449	-0.143242	-0.0196586	-0.0441856	-0.061204	0.00533355	0.12575	0.0329598	0.0219363	-0.0440842	-0.00705157	-0.0907509	-0.0236573	-0.0192865	0.0175568	0.207981	-0.0365137	0.0255489	0.00255906	-0.0731349	-0.0462813	0.148067	-0.130108	-0.0674874	-0.0410801	-0.0659734
NUP188	NUP188=NMD5=NUP192=MRS6=SEC15=SGD1=STO1=TRM3=EKI1=SEC17=SYO1=GCD6=RET1=GCD7=FUM1=PRP43=NOC3=SNF4=NOP9=RIC1=COF1=URB2=PEP5=PEP3=DBP6=NUP120=PDC6=LOS1=KAP104=PSE1=VPS4=APL6=SCD6=CWC27=SXM1=YPP1=NAB3=RIA1=ATF1=CST26=KAP122=YPL071C=SPL2=YPL225W=RPO31=TIF5=GCN1=NAM7=ROK1=SEC9=URB1=YLL032C=MDN1=BLM10=DBP9=CSE1=LAA1=UTP10=RCY1=	NUP188=NMD5=NUP192=MRS6=SEC15=SGD1=STO1=TRM3=EKI1=SYO1=GCD6=RET1=GCD7=PRP43=NOC3=SNF4=NOP9=RIC1=URB2=PEP5=PEP3=DBP6=NUP120=PDC6=LOS1=KAP104=PSE1=APL6=SXM1=YPP1=RIA1=ATF1=CST26=KAP122=SPL2=RPO31=GCN1=NAM7=ROK1=URB1=YLL032C=MDN1=BLM10=DBP9=CSE1=LAA1=UTP10=RCY1=	NUP188=SEC17=FUM1=COF1=VPS4=SCD6=CWC27=NAB3=YPL071C=YPL225W=TIF5=SEC9=	-0.0815572	-0.0269647	0.0478104	-0.0140027	-0.687794	0.0923831	-0.0612651	-0.104554	0.0131372	-0.00881201	-0.0351495	-0.0564866	0.0427928	0.022844	-0.00229239	0.0754497	-0.0580672	-0.0153699	0.0346327	-0.0682502	-0.0577494	0.0435751	-0.0280129	0.0725658	-0.000390042	-0.0381036	-0.0581188	0.0226033	-0.00585266	-0.0471436	0.0468592	-0.0475021	0.087426	0.0380621	-0.0140373	0.102387	0.0286586	0.0458916	0.0177603	0.00387736	-0.000110107	0.0386036	-0.00405376	0.0241848	0.0140392	0.0925276
TIF4632	TIF4632=CEX1=RPL8A=MYO3=IST2=SEC61=SEC7=STE24=GIN4=TAD3=YOL019W=RPD3=ILV6=PMT2=EPS1=RNA15=PMT1=GCN5=ERJ5=RPL37A=RPL37B=PAN6=TCB1=RPL15B=RPL3=GLN3=VPS1=	TIF4632=CEX1=RPL8A=MYO3=IST2=SEC61=SEC7=STE24=GIN4=YOL019W=PMT2=EPS1=PMT1=ERJ5=RPL37A=RPL37B=TCB1=RPL15B=RPL3=VPS1=	TIF4632=TAD3=RPD3=ILV6=RNA15=GCN5=PAN6=GLN3=	0.0207168	-0.0108658	0.0248166	-0.0307213	-0.347691	0.0363305	0.107764	0.236753	0.0186418	0.000544704	-0.0200304	-0.0176274	-0.0729051	-0.00990032	0.081673	0.0489334	0.0257137	0.000181504	0.0383555	-0.0318472	0.00211015	-0.0560227	0.0332715	0.0337775	0.0249835	0.00162724	-0.137925	-0.00855594	-0.016267	-0.0484703	-0.0227295	0.00378652	0.00810321	-0.000639448	-0.04896	-0.0411551	0.00226639	-0.024011	0.00797382	-0.0118619	-0.018379	0.00695424	0.0102497	0.0310165	-0.0629294	0.0201328
XRN1	XRN1=CEX1=COP1=SNF5=GEA2=PDR5=PDR15=ERG20=NIT2=RPL8A=USO1=BNI1=MTF2=MYO5=TFB3=RPL6B=MES1=HIT1=MED1=PCT1=YGL140C=ISA2=TRM3=TCB3=SWC5=GCD2=UBX4=INP53=BEM2=PGM1=SEC7=PPH21=OXP1=VAS1=APL5=UBP2=FUI1=YCK2=MON2=KAP114=NTR2=PRE9=VPS13=RPL32=TEF4=SEC26=IKI3=TAO3=EMI1=CHO2=DOP1=RPO26=DNF2=SRP101=SAP185=VAN1=FRE1=TRM732=PEP5=PEP3=ZIM17=HAT2=ADE6=ADE13=LCB2=COG8=RTR1=TMA108=SAH1=PMR1=NCE103=TIP41=NBP35=SEY1=…	XRN1=CEX1=COP1=GEA2=PDR5=PDR15=ERG20=RPL8A=USO1=BNI1=MYO5=RPL6B=MES1=PCT1=YGL140C=TRM3=TCB3=GCD2=INP53=BEM2=PGM1=SEC7=OXP1=VAS1=APL5=UBP2=FUI1=YCK2=MON2=KAP114=VPS13=RPL32=TEF4=SEC26=IKI3=TAO3=CHO2=DOP1=DNF2=SRP101=SAP185=VAN1=FRE1=TRM732=PEP5=PEP3=ADE6=ADE13=LCB2=COG8=TMA108=SAH1=PMR1=SEY1=RPL25=SKI2=AMD1=TAT1=SXM1=YPP1=RIA1=GDA1=DIP5=RPL9A=EPS1=KAP122=LEM3=RPL31B=FCY2=RPL37A=RPL37B=ZRC1=RPL22A=…	XRN1=SNF5=NIT2=MTF2=TFB3=HIT1=MED1=ISA2=SWC5=UBX4=PPH21=NTR2=PRE9=EMI1=RPO26=ZIM17=HAT2=RTR1=NCE103=TIP41=NBP35=NBP2=VPS4=PRE10=YER010C=RIB5=MPE1=SCJ1=TIM12=RIB2=ILV6=MKS1=PML1=NAB3=TAF10=RPB9=LEA1=TAF3=DEP1=VAM7=POS5=SMD3=CMC2=TWF1=SRN2=ACF4=ERV1=ORT1=PRP4=ISD11=CCP1=GCS1=PNP1=PAN6=CPA2=ARG7=MFT1=RAD52=HAP5=SSQ1=ARG4=	0.000934771	-0.00358575	0.00523452	-0.149732	-0.693591	0.0239362	-0.0864838	-0.301431	0.0195516	-0.0151376	0.129775	0.0172258	0.100613	-0.0285326	0.0559175	0.0763599	-0.0238561	0.0370369	-0.0463624	-0.0310359	-0.015851	0.0742447	0.0329327	-0.027663	-0.0183001	0.00216735	-0.12724	0.00826129	0.0223169	0.0467336	0.016388	0.0142745	0.0546714	0.0201271	0.0196542	-0.121613	0.0270706	0.00572903	-0.554898	-0.0219557	-0.00237145	-0.075039	0.0166468	0.0464803	0.0654524	0.0428467
YGR054W	YGR054W=CEX1=SNF5=GDS1=NOB1=STM1=BRX1=RPL16A=RPL8A=RPL8B=NOP13=EMW1=TRL1=GNP1=LSC1=SNZ1=UTP7=SET2=SRP68=RPL6A=RPL6B=RLP7=ECM4=MES1=SLX9=YSP2=RLI1=DDI1=GUT2=RPP0=TRM3=PFY1=TMA16=IGO1=DMA2=GCD2=RPN13=BEM2=ERG1=REG1=NOP58=NOP56=VAS1=PHO90=GTS1=APL5=FUI1=PUP2=ARA1=YCK2=TSR1=NIP1=SHP1=AIM21=GRE3=NSA2=VPS24=RPL36A=RPL36B=RPL32=TEF4=RPL29=SEC26=YBL028C=HAS1=HSF1=ELO3=LYS12=RPL26A=ABP140=SRP101=SAP185=HG…	YGR054W=CEX1=GDS1=NOB1=STM1=BRX1=RPL16A=RPL8A=RPL8B=NOP13=EMW1=TRL1=GNP1=UTP7=SET2=SRP68=RPL6A=RPL6B=RLP7=MES1=SLX9=YSP2=RLI1=RPP0=TRM3=TMA16=GCD2=BEM2=ERG1=NOP58=NOP56=VAS1=PHO90=APL5=FUI1=YCK2=TSR1=NIP1=NSA2=RPL36A=RPL36B=RPL32=TEF4=RPL29=SEC26=YBL028C=HAS1=ELO3=RPL26A=ABP140=SRP101=SAP185=HGH1=TRM732=RPL21A=RPL21B=LSG1=REX4=UBP10=RPS26B=ADE13=RPS1A=RPS1B=MRH1=RPS5=LCB2=SAM1=NOP4=RPL24A=RPL24B=…	YGR054W=SNF5=LSC1=SNZ1=ECM4=DDI1=GUT2=PFY1=IGO1=DMA2=RPN13=REG1=GTS1=PUP2=ARA1=SHP1=AIM21=GRE3=VPS24=HSF1=LYS12=FYV8=RTR1=PIB2=PRE10=YER010C=RDL1=RIB5=NPL4=PRC1=HUA1=SNX4=YOR289W=PRD1=MRP8=NPC2=YBR085C-A=YSA1=GID8=PRE3=VAM7=FMP46=TWF1=YGR201C=SWD1=YPL247C=ATG8=FMP52=GIS1=GIS2=RPT3=	0.0231671	-0.00913224	-0.0188794	-0.298359	-0.351278	0.0473244	-0.009769	0.100409	-0.0149687	-0.00412211	0.005042	-0.00273611	-0.224096	-0.0522812	0.0270132	-0.0187735	-0.0107106	-0.00168218	-0.0246686	0.0422809	0.0430747	0.0287272	0.0487399	-0.0553118	0.0293691	0.0240265	-0.116201	0.00810863	-0.00335465	0.0247858	-0.0514518	0.0445823	0.0151299	0.0118164	-0.0106232	-0.192658	-0.00832814	0.00360951	-0.000536141	0.0559474	0.0376851	-0.0822271	0.0217403	0.0101052	0.0105852	-0.0179062
SGM1	SGM1=CEX1=GEA2=GEA1=EMW1=STO1=HCA4=BCH1=TRM3=PFY1=SSM4=MAK5=HRP1=GCD2=SEC39=RPN13=PGM1=NOP56=GTS1=APL5=FUI1=MON2=TSR1=NIP1=UBP13=AIM21=NSA2=PRE9=RPL36A=RPL32=STE5=SEC26=URA7=HAS1=RTC5=HSF1=MED4=CET1=SAP185=FRE1=SNF7=HRT1=OST1=PAN2=LSG1=RPS26B=RTR1=TMA108=RKR1=KAP104=SAH1=SEY1=MKT1=PRE10=WWM1=RIB5=APL6=SCD6=SNX4=TAT1=TFC7=SXM1=YPP1=YAP1=CUE5=RIA1=GDA1=HCH1=ALG8=LEA1=ERG5=IWR1=RPL9A=TSC10=SBA1=TWF1…	SGM1=PFY1=HRP1=RPN13=GTS1=AIM21=PRE9=HSF1=MED4=CET1=SNF7=HRT1=OST1=RTR1=PRE10=WWM1=RIB5=SCD6=SNX4=TFC7=YAP1=CUE5=HCH1=LEA1=IWR1=SBA1=TWF1=ACF4=HIS2=YPL225W=PRP4=LTP1=ROT1=YML079W=RVB2=MLP2=SEC9=RPT5=RPT6=RPT3=	SGM1=CEX1=GEA2=GEA1=EMW1=STO1=HCA4=BCH1=TRM3=SSM4=MAK5=GCD2=SEC39=PGM1=NOP56=APL5=FUI1=MON2=TSR1=NIP1=UBP13=NSA2=RPL36A=RPL32=STE5=SEC26=URA7=HAS1=RTC5=SAP185=FRE1=PAN2=LSG1=RPS26B=TMA108=RKR1=KAP104=SAH1=SEY1=MKT1=APL6=TAT1=SXM1=YPP1=RIA1=GDA1=ALG8=ERG5=RPL9A=TSC10=FCY2=RAX1=ZRC1=RPL22A=VAC14=YEF3=GCN1=NAM7=FAS1=FKS1=ARB1=CDC39=TOR1=SKI3=NAT1=NOG2=PHO84=SEC5=SAP190=SEC21=LAA1=KAP123=UFD2=OLE1=RP…	0.0239921	-0.00207961	0.00753213	0.00585245	0.388992	0.0258322	-0.0379764	-0.10418	-0.00481971	-0.00430266	0.0221941	0.0416332	0.225399	0.084563	-0.0642558	-0.0126304	0.0071143	0.044489	0.00125508	-0.0352323	-0.0144822	0.00911549	-0.00789331	0.023478	-0.000412415	-0.0283338	0.113421	-0.000315126	-0.0153898	-0.0433893	-0.000117653	0.00294589	-0.0208246	0.00526113	-0.0024886	0.0134986	-0.000169208	-0.0154368	0.121341	0.000298217	-0.0274075	0.00969431	0.0234594	-0.0170685	-0.0333358	0.0111652
NMD5	NMD5=CEX1=GEA2=GEA1=NUP192=NOB1=EMW1=TRL1=SLH1=TRM1=MRS6=SET2=MIA40=RLP7=TRS130=STO1=YDR341C=RAV1=HCA4=YSP2=BCH1=AAH1=MTR10=ISA2=TYS1=TRM3=GET4=SDD3=SEC17=RAS1=MAK5=RTG3=HRP1=SYO1=TRS120=GCD2=SEC39=GCD6=RET1=BEM2=DSL1=NRP1=PGM1=GCD7=SEC7=TRM8=REG1=RPA49=GTS1=APL5=UBP2=VPH1=SCY1=COG4=MON2=VPS41=TSR1=KAP114=NIP1=UBP13=NTR2=SHP1=SFH5=AIM21=NSA2=VPS13=RPL36A=NMT1=PRP43=NOC3=SEC26=MDM20=URA7=YNL193W=C…	NMD5=CEX1=GEA2=GEA1=NUP192=NOB1=EMW1=TRL1=SLH1=TRM1=MRS6=SET2=RLP7=TRS130=STO1=YDR341C=RAV1=HCA4=YSP2=BCH1=AAH1=MTR10=TYS1=TRM3=GET4=SDD3=RAS1=MAK5=SYO1=TRS120=GCD2=SEC39=GCD6=RET1=BEM2=DSL1=NRP1=PGM1=GCD7=SEC7=TRM8=RPA49=APL5=UBP2=VPH1=SCY1=COG4=MON2=VPS41=TSR1=KAP114=NIP1=UBP13=SFH5=NSA2=VPS13=RPL36A=NMT1=PRP43=NOC3=SEC26=MDM20=URA7=YNL193W=CYS4=STE7=HAS1=UTP30=DOP1=RIC1=ECM32=SPF1=MET18=SRP101…	NMD5=MIA40=ISA2=SEC17=RTG3=HRP1=REG1=GTS1=NTR2=SHP1=AIM21=HSF1=DID2=COF1=SNF7=HRT1=AZF1=GSH2=CRN1=GVP36=IVY1=AIM45=RTR1=PIB2=VPS4=WWM1=YDR262W=HST2=SCD6=MDJ1=CWC27=TFC7=YAP1=MIX23=NAB3=MRP8=QCR2=IWR1=CIR1=GID8=SAM50=SBA1=CMC2=TWF1=ATG16=YPL071C=ERV1=HIS2=YBR137W=YPL225W=PRP4=YPL247C=FPR2=LTP1=FMP52=PNP1=RVB2=MCM4=THI6=SEC9=NAS6=GLR1=SLU7=RPT5=POB3=SCW4=COA6=RPT6=RPT3=	-0.0911818	-0.00393413	-0.00518717	-0.0881065	-1.19733	0.156786	-0.118984	-0.0218359	0.0285961	0.0246014	0.0709181	-0.0095635	-0.45255	0.141345	0.00871818	-0.0178647	-0.0922901	-0.0080178	0.0714037	0.0293423	0.0326826	-0.0651792	-0.00870732	0.030689	0.00558764	-0.00175076	-0.172728	0.010279	0.0364113	-0.0321115	0.109193	0.0172076	0.0576747	0.0928034	-0.00516823	-0.0499082	0.0410887	0.0423367	0.114382	0.0528404	0.046769	-0.0664514	-0.00349564	0.0106591	0.0903957	0.0304472
[truncated: 2,634 more rows]
[truncated: 64 more columns]

## Sheet: GO Uniprot bp
Node	Term	# Targets	# Match Targets	# Total	# Total Match	Adjusted p-val
GSY2	cellular response to oxidative stress [GO:0034599]	60	7	2897	54	5.59892e-05
[truncated: 30,446 more rows]

## Sheet: GO KEGG
Node	Term	# Targets	# Match Targets	# Total	# Total Match	Adjusted p-val
[truncated: 4,636 more rows]

[truncated: 2 more sheets: GO SGD PC, GO SGD slimC]
