# Supplementary material for: Investigation of Proteomic and Phosphoproteomic Responses to Signaling Network Perturbations Reveals Functional Pathway Organizations in Yeast
Source: Cell Rep. Author manuscript; Available in PMC 2020 Jul 26. (PMC7382779; doi:10.1016/j.celrep.2019.10.034)
Supplement: Table S2 [file NIHMS1605463-supplement-Table_S2.xlsx]

## Sheet: Tab and Column Descriptions
Table S2. All protein measurements and phosphosite measurements. Related to Figure 1.
"Protein" tab contains protein quantifications.
"Phosphosite wProNormalization" tab contains phosphosite quantifications with protein normalization
"Phosphosite woProNormalization" tab contains phosphosite quantifications without protein normalization
Values are log2-ratios (∆gene/wt)

## Sheet: Protein
Gene Symbol	∆akl1_Rep1	∆akl1_Rep2	∆alk1_Rep1	∆alk1_Rep2	∆bck1_Rep1	∆bck1_Rep2	∆bub1_Rep1	∆bub1_Rep2	∆bud32_Rep1	∆bud32_Rep2	∆cka1_Rep1	∆cka1_Rep2	∆cka2_Rep1	∆cka2_Rep2	∆cla4_Rep1	∆cla4_Rep2	∆cmk1_Rep1	∆cmk1_Rep2	∆cmk2_Rep1	∆cmk2_Rep2	∆cmp2_Rep1	∆cmp2_Rep2	∆cna1_Rep1	∆cna1_Rep2	∆ctk1_Rep1	∆ctk1_Rep2	∆dbf2_Rep1	∆dbf2_Rep2	∆dbf20_Rep1	∆dbf20_Rep2	∆dun1_Rep1	∆dun1_Rep2	∆elm1_Rep1	∆elm1_Rep2	∆env7_Rep1	∆env7_Rep2	∆fpk1_Rep1	∆fpk1_Rep2	∆fus3_Rep1	∆fus3_Rep2	∆hal5_Rep1	∆hal5_Rep2	∆hog1_Rep1	∆hog1_Rep2	∆hrk1_Rep1	∆hrk1_Rep2	∆hsl1_Rep1	∆hsl1_Rep2	∆iks1_Rep1
EPL1	0.4727	-0.0023	0.0399	0.0571	-0.0246	-0.0031	-0.1315	-0.1354	-0.1102	-0.0136	0.0752	0.02	0.1208	-0.2799	0.0121	0.1547	-0.0959	0.0127	0.0409	0.0109	0.0301	0.0996	0.0477	-0.0842	-0.1159	-0.3092	-0.0856	-0.0355	0.0019	-0.0192	0.0198	0.0259	0.033	0.2933	-0.1149	-0.215	-0.0229	-0.0142	0.0354	0.0276	0.001	0.0379	-0.0472	-0.1272	-0.0993	0.0679	-0.0837	-0.1152	0.0742
ENO2	-0.0808	-0.0833	-0.0212	0.1201	-0.0366	-0.011	0.5163	0.4553	-0.2512	-0.4032	0.0526	0.0229	-0.3183	-0.2323	-0.4426	-0.3522	0.0383	-0.0374	-0.0552	0.0106	0.0556	0.0041	0.1797	0.1318	-0.0242	0.0023	0.7129	0.6819	0.0711	0.0571	-0.0698	0.0367	0.0038	-0.0067	-0.0103	-0.0744	0.0327	-0.0444	0.0763	0.0326	0.0418	0.2455	0.097	0.274	0.0549	-0.1049	-0.0283	-0.0336	-0.0092
ENO1	-0.1305	-0.1502	-0.0544	-0.1418	-0.3362	-0.2853	0.0021	-0.0477	-0.4346	-0.2921	0.093	0.1459	0.4415	0.3123	-0.2771	-0.4031	0.0631	-0.064	-0.0721	0.0079	-0.0216	-0.0132	0.0248	-0.0794	0.7549	1.0468	-0.0878	-0.0259	-0.3363	-0.2697	0.2231	0.0865	0.0563	-0.0122	-0.004	-0.1081	-0.2137	-0.2366	0.212	0.1795	0.1154	0.0672	-0.5264	-0.6734	-0.0651	-0.1133	0.0772	0.1986	0.1107
SPT8	-0.0553	-0.0665	0.0584	-0.07	-0.0083	0.0459	-0.0494	-0.1061	0.0273	0.071	-0.0027	-0.0292	-0.1221	-0.0374	-0.1607	-0.0961	0.0109	0.0101	0.018	0.0158	0.0306	0.0801	0.0404	0.0123	-0.3064	-0.2462	-0.039	-0.0758	-0.0746	0.0181	-0.0435	-0.0109	0.036	0.0384	-0.0601	0.0514	-0.0201	-0.0967	-0.041	0.0446	0.0335	0.0231	-0.0948	-0.1417	-0.0834	-0.0083	-0.1309	-0.1279	0.0119
NGG1	-0.0372	-0.0516	-0.0458	0.0096	0.0208	-0.0123	-0.0012	-0.007	0.0151	0.0085	-0.1015	-0.0389	0.0372	-0.0612	-0.1214	-0.1075	0.0283	0.0089	-0.0271	0.0139	0.0176	0.0662	0.0758	0.0271	-0.0687	-0.224	-0.1373	-0.109	-0.0946	-0.0361	-0.0228	-0.0213	0.0803	-0.0329	0.0143	-0.012	-0.1021	-0.062	0.0298	-0.018	0.0965	0.0411	0.0047	0.0451	0.0224	0.0544	-0.1116	-0.0645	0.0014
PSD1	-0.0114	-0.0274	0.0247	-0.0461	-0.0408	-0.0497	-0.2208	-0.1948	-0.6455	-0.7948	-0.0139	-0.0147	0.0454	-0.11	0.5333	0.4	0.0191	0.0539	-0.0238	-0.0393	-0.0634	-0.1268	-0.0701	-0.0278	-0.3226	-0.5192	-0.3235	-0.3563	-0.0818	-0.0916	-0.0564	-0.084	-0.0659	-0.0345	0.0491	-0.0081	0.0275	0.0452	-0.0288	0.0535	0.0903	-0.0419	0.05	0.0795	0.0786	0.1163	-0.0059	-0.0242	0.0613
CCT6	-0.0304	-0.0241	-0.0022	0.0089	0.0099	0.0018	-0.1234	-0.0713	-0.3182	-0.4287	0.0222	0.0096	-0.0631	-0.0286	0.0947	0.0981	-0.0156	0.0129	0.018	0.0022	-0.0396	0.054	0.0364	0.0282	0.0126	-0.0401	0.0094	-0.0221	0.0112	-0.0336	-0.0643	-0.0606	-0.0692	-0.0477	0.017	-0.0281	-0.077	-0.0403	0.0429	0.0425	0.0143	-0.0112	-0.0412	-0.0481	0.0167	0.0312	-0.0384	-0.0405	-0.0228
ACK1	-0.0587	-0.1345	-0.0148	-0.1016	-0.0382	-0.0364	-0.2172	-0.175	-0.5415	-0.1535	-0.091	-0.0039	-0.1193	0.0311	-0.1428	-0.1028	-0.0451	-0.0223	0.072	-0.0024	0.1462	-0.0237	-0.008	0.0241	0.2098	-0.0441	-0.2046	-0.1963	0.0085	-0.1567	0.0059	-0.0466	-0.0366	-0.0807	-0.1204	0.1038	-0.0133	-0.067	-0.0196	-0.0002	0.4374	-0.0084	0.1502	0.024	-0.1067	0.0021	-0.0465	-0.0774	0.0383
TIM44	0.0566	0.0291	-0.0272	-0.0036	0.0205	0.0665	-0.1761	-0.2042	0.2573	0.3385	-0.0086	-0.0237	0.0023	0.056	0.4186	0.3957	-0.0071	-0.0126	0.0294	-0.0007	0.0191	-0.0241	0.0462	0.0107	-0.0992	0.0275	-0.1448	-0.1057	-0.0352	-0.0206	0.0421	0.0395	0.0837	0.0274	0.0152	0.0694	0.0072	-0.0384	0.0199	-0.0019	0.0098	-0.0195	-0.0504	-0.0091	-0.0112	0.022	-0.0804	-0.0493	-0.01
RNR2	0.0242	-0.0205	0.025	-0.0085	-0.1732	-0.163	-0.2508	-0.2612	-0.3919	-0.4036	0.0456	0.1128	0.0689	0.0225	-0.8926	-0.7279	-0.011	0.0342	0.0234	0.0331	-0.14	-0.0467	-0.0537	-0.0531	0.3517	0.5086	0.2487	0.2133	0.4232	0.4046	0.5823	0.5284	-0.0785	-0.0698	0.0789	0.0161	0.0193	-0.0079	0.0171	0.0376	0.048	-0.043	0.2403	0.2505	-0.0894	-0.0889	0.1861	0.1607	-0.0467
PPZ1	-0.038	-0.0127	-0.0683	-0.0332	-0.1062	-0.0176	0.0938	0.2242	0.3415	0.3335	0.0014	0.0181	-0.0634	-0.026	0.3488	0.5595	-0.0399	0.0335	0.1028	-0.0392	0.07	0.2998	-0.025	-0.0202	0.5153	0.5033	0.1123	0.1788	0.0314	0.0391	0.1139	0.1244	-0.0254	0.0067	0.0475	0.0324	0.0203	0.099	-0.0042	0.018	-0.0303	-0.145	-0.1281	0.1341	-0.0503	0.0088	0.0508	0.0271	0.0347
PPZ2		-0.0927	-0.07	-0.1003		0.05		0.3015	0.6927	0.4745	-0.1692	-0.0993	0.1774	0.1338	0.1229	0.1203	0.0514	0.0562		-0.0449	-0.1216	-0.0861	-0.1108	-0.0072	-0.4235	-0.4184	0.0639	-0.0378	-0.0422	-0.0614	0.1922	0.0352	-0.0619	-0.0644	-0.0846	-0.1074		-0.1068	0.0102	-0.0247	0.1087	-0.1424	-0.0824	-0.1224	0.0976	0.1163	0.0806	0.1233
GLC7	0.0587	0.0205	0.0123	-0.0569	-0.019	0.0319	0.0364	-0.0356	0.2134	0.3053	0.7471	0.7235	0.0022	0.0008	0.118	0.1008	0.0015	-0.0292	-0.022	-0.0202	-0.0017	-0.0277	0.0705	0.0155	0.0981	0.1462	0.031	0.0764	-0.0461	-0.0144	0.0123	0.0146	0.0438	0.0208	0.0008	-0.1317	0.0265	-0.0354	-0.0511	-0.0614	-0.0331	-0.0517	-0.0776	-0.0726	-0.0486	-0.0257	-0.0709	-0.0019	-0.0301
DPS1	-0.0076	0.0095	0.0001	0.0386	-0.0242	0.0497	-0.2776	-0.2227	-0.0677	-0.1149	0.0166	0.0281	0.002	-0.0238	-0.232	-0.2365	-0.013	0.0057	0.0387	0.0199	0.024	0.0734	-0.0159	-0.0057	-0.4136	-0.5612	-0.1207	-0.1172	0.0535	0.0381	0.0125	-0.0016	0.0003	0.0288	0.0051	0.0026	0.0694	0.0742	0.0228	0.0214	0.0301	0.0402	-0.0338	-0.002	0.0779	0.042	-0.0405	-0.0226	0.0408
SHE10	-0.0037	0.0158	-0.0503	-0.0941	-0.0013	-0.0697	0.1796	0.1723	-0.0976	-0.2437	0.1218	0.1386	0.1716	0.1317	0.1521	0.077	0.0705	0.0221	0.0166	-0.0128	-0.0907	-0.0818	-0.0963	-0.0153	0.0536	-0.0233	-0.0025	-0.153	-0.0113	-0.0739	0.0635	0.0343	-0.0586	-0.0079	-0.0178	0.1186	0.0225	0.0192	-0.0468	-0.0458	0.0242	-0.0498	-0.0826	-0.1737	-0.0472	0.0166	0.0435	0.0492	0.0184
SSD1	-0.013	0.0069	-0.0254	-0.0536	-0.1467	-0.1231	0.0121	-0.0612	0.1216	0.1819	-0.073	-0.0613	-0.0123	-0.0155	0.3374	0.297	0.0172	0.0116	0.0132	0.0326	-0.1244	-0.1667	-0.0637	-0.0241	0.4191	0.5484	0.1187	0.091	0.0412	0.0617	0.0505	0.0358	0.01	0.1047	0.0549	-0.0235	0.0916	0.1217	0.0317	0.0338	-0.0568	-0.0853	-0.1229	-0.1815	-0.0397	-0.0443	0.0144	0.0415	0.0028
VPS9	-0.0664	-0.052	-0.0005	-0.0407	-0.1117	-0.0537	-0.0784	-0.1182	-0.1585	-0.225	0.0323	0.0098	-0.0086	0.0124	0.2113	0.0505	0.0261	0	0.0033	0.0359	0.0765	0.1089	-0.0161	0.0073	0.2317	0.1742	-0.1314	-0.2035	-0.002	-0.0134	-0.0352	-0.0139	-0.0276	-0.0177	-0.0276	-0.0303	-0.0634	-0.061	-0.0101	-0.0019	0.0987	0.0243	-0.0579	-0.0139	-0.0658	-0.0307	-0.0519	-0.0109	0.0887
TDH1	0.1716	0.0629	-0.0814	-0.077	-0.0672	-0.1574	0.3807	0.3532	-1.1632	-0.7695	0.1091	0.1368	0.4571	0.2357	-0.5513	-0.9501	0.0087	-0.1285	-0.1176	0.0382	0.0594	0.0803	0.2314	0.0216	-0.1725	0.2884	0.032	0.1292	-0.5372	-0.5558	0.3835	-0.106	0.1288	-0.2328	0.042	-0.0711	-0.3225	-0.3956	0.1001	-0.1123	0.1249	0.0329	-0.2423	-0.6693	0.004	-0.331	0.1872	0.2905	0.0814
TDH3	-0.1852	-0.0536	-0.0777	0.1066	0.0129	-0.0503	-0.3238	-0.2564	0.347	0.3897	-0.0484	0.0237	-0.0464	0.0665	-0.5552	-0.5104	0.0051	0.067	0.0143	0.0201	0.0269	0.0049	0.1111	0.0818	-0.1031	-0.2883	-0.3912	-0.1872	-0.0034	0.2871	-0.0625	-0.0554	-0.0227	-0.1153	-0.0235	-0.0001	-0.0614	-0.0399	0.0081	-0.0321	0.1953	0.1381	0.3314	0.5398	0.1795	0.0986	-0.1809	-0.0688	0.1106
TDH2	-0.3593	-0.4525	-0.0219	0.0463	0.1765	0.0944	-0.4918	-0.2855	-1.2238	-1.163	0.4722	0.4281	-0.2245	-0.2493	-0.7781	-0.6812	-0.1478	0.0542	0.0606	-0.0318	0.1419	0.3178	0.1059	-0.0286	0.1379	0.0063	-0.151	-0.0627	0.3395	0.2841	0.0277	0.0063	-0.1531	-0.2656	0.0517	0.042	-0.0191	-0.0834	0.366	0.256	0.1541	0.1265	-0.3975	-0.4743	-0.0097	-0.0043	0.0249	0.0548	0.0134
KRS1	-0.0885	-0.0461	-0.0351	0.0192	-0.014	-0.052	-0.419	-0.3659	-0.4173	-0.5572	0.058	0.0401	-0.1491	-0.1205	-0.3145	-0.3226	-0.0348	0.0105	-0.0113	0.0307	0.055	0.0765	0.0757	0.0571	-0.229	-0.416	-0.1226	-0.1037	0.0772	0.0975	-0.0817	-0.0937	0.0305	-0.0002	-0.0103	0.0504	-0.0256	0.0284	0.0759	0.0987	0.0542	0.0732	0.1244	0.1672	0.0968	0.0384	-0.0941	-0.0227	-0.0109
STI1	0.0889	0.0911	-0.0042	0.0466	0.0578	0.0501	-0.1957	-0.2541	0.2304	0.293	0.0306	0.026	-0.1206	-0.1369	-0.0049	0.0677	0.0344	0.0088	-0.0455	0.029	-0.0331	-0.049	0.0743	0.0507	0.362	0.4626	-0.1218	-0.0862	0.0745	0.0955	0.0342	0.0561	0.0269	0.0313	0.0275	0.0002	0.0401	-0.0225	-0.0017	0.0002	-0.0168	0.0501	0.1052	0.1228	-0.0315	-0.0241	0.1361	0.0891	-0.1099
APL3	-0.0548	-0.1302	0.041	-0.0219	-0.0634	-0.0819	0.2335	0.418	-0.1837	-0.5233	-0.0235	0.0217	0.1023	0.0109	0.118	0.0569	0.0882	0.0435	-0.0058	-0.0016	0.0305	0.057	-0.0257	-0.0127	-0.0676	-0.0958	-0.0108	-0.0241	0.0037	-0.0061	0.0437	0.0389	0.0219	-0.0363	0.0311	0.1072	-0.0321	0.0587	-0.0319	-0.018	0.0868	-0.0301	-0.0382	0.0252	-0.0271	0.0033	0.0877	0.0198	0.0385
RPO31	-0.1136	-0.0902	0.0153	-0.1193	0.0942	0.0303	-0.1223	-0.0203	-0.6192	-0.8745	0.117	0.1508	-0.027	0.1071	0.0399	0.0323	0.1538	0.0219	-0.0027	0.0084	-0.183	-0.0561	-0.1303	0.042	0.0437	-0.0212	0.2597	0.0677	-0.0241	0.0047	-0.1327	-0.1171	-0.1866	0.0494	-0.1243	-0.0374	0.0087	0.0546	-0.0435	-0.0049	0.0209	0.0023	-0.0634	-0.1492	-0.0706	-0.0739	0.0649	0.0678	0.0894
FMP52	0.0348	-0.0065	-0.0359	0.0166	0.0665	0.0773	0.3098	0.1793	1.0507	1.2668	-0.0662	0.0008	-0.1978	-0.2649	-0.3599	-0.1726	0.0518	-0.0379	-0.0344	0.0207	0.1232	0.1946	0.0032	-0.0131	0.3727	0.553	-0.0541	-0.0266	0.0041	-0.0203	0.3192	0.2973	0.1307	0.033	0.0315	-0.0518	0.2152	0.0064	-0.0354	-0.0298	-0.0616	-0.0374	-0.0478	-0.0559	0.0127	0.0387	-0.085	-0.0215	-0.0362
RRP15	-0.0659	-0.1055	-0.0424	0.0584	0.0241	-0.0522	-0.1392	-0.1286	0.5267	0.6858	-0.0298	0.0338	-0.2143	-0.2357	0.3132	0.3097	-0.0012	-0.0104	-0.1126	-0.0014	0.1227	0.0985	0.1009	0.0578	-0.2979	-0.377	-0.0365	0.0842	0.0858	0.0513	0.0062	-0.0619	0.0987	-0.0619	0.0548	-0.4185	-0.1589	-0.0381	0.1292	0.1235	0.0005	0.0742	0.1784	0.2369	0.1144	0.0476	-0.0798	-0.0722	0.03
APM4	-0.0231	-0.1127	-0.0148	-0.0361	-0.0313	-0.0475	0.0751	0.0239	0.3907	0.3028	-0.0155	0.086	0.1826	0.1902	-0.0611	0.1297	-0.0712	-0.0275	0.0541	0.0443	-0.0442	-0.0008	-0.0169	-0.0094	0.0847	0.0221	-0.1856	-0.2424	-0.1058	-0.0541	0.098	0.0699	-0.0405	-0.0233	-0.0037	0.0482	0.0494	-0.0274	-0.0012	0.0194	0.0532	-0.0388	-0.107	-0.151	-0.0426	0.0264	0.0028	-0.0518	-0.0723
ARO3	-0.011	-0.0228	-0.0521	-0.0661	-0.1546	-0.0726	-0.2734	-0.2545	-0.1547	-0.1092	-0.0782	-0.0502	-0.0013	-0.0055	-0.0992	-0.1225	0.0442	0.0073	0.0192	-0.0232	-0.0305	-0.0388	-0.0502	-0.0027	-0.1144	0.0303	-0.0389	-0.0916	0.1657	0.1783	0.0285	-0.0068	0.0521	-0.0078	-0.0156	0.0195	0.0914	0.0488	0.0164	0.0276	0.0397	0.0555	0.0579	0.0848	-0.033	-0.0508	-0.0288	0.0498	0.1103
ARO4	-0.0416	0.0089	0.0042	0.1042	0.0067	0.0483	-0.2906	-0.2326	0.1394	0.1824	0.0898	0.1393	-0.3035	-0.2412	-0.1409	-0.0771	0.0147	-0.0264	-0.0412	-0.0164	0.1168	0.0758	0.0587	0.0339	0.131	0.1592	-0.4116	-0.4217	0.1153	0.1032	-0.1223	-0.0817	0.0879	0.0502	-0.0926	-0.0518	0.156	0.041	0.0595	0.0343	-0.0587	0.0638	0.2251	0.2196	0.0372	-0.0255	-0.0085	0.0316	0.0059
GSY2	0.2691	0.3163	-0.0051	-0.1078	0.1404	0.1478	0.4608	0.3162	-0.2129	-0.2295	-0.6051	-0.5215	0.9183	0.6456	0.7463	0.4668	-0.0325	-0.0556	-0.0112	-0.0566	-0.0961	-0.1794	-0.2349	-0.1852	1.0762	1.2699	-0.3042	-0.3539	-0.7289	-0.7084	0.4852	0.3147	0.0685	0.0657	-0.0223	-0.1736	-0.1892	-0.1282	-0.1509	-0.1241	-0.0331	-0.1251	-0.3017	-0.4282	-0.0285	-0.0774	0.4099	0.5422	0.0687
GSY1	0.2964	0.388	-0.1017	0.0004	0.2926	0.3089	0.228	0.1094	-0.9312	-1.1562	-0.3527	-0.3769	0.9624	0.7604	1.1846	0.7873	-0.2081	-0.2187	-0.0692	-0.0517	-0.3423	-0.5034	-0.178	-0.1345	1.1299	1.1668	-0.424	-0.3142	-0.6208	-0.5357	0.4463	0.2239	0.0303	-0.0348	-0.025	-0.2035	-0.0906	-0.0967	-0.2688	-0.2763	-0.0035	-0.1566	-0.0065	-0.1882	0.1038	-0.0219	0.1347	0.3278	0.1004
SGT2	0.1011	0.083	0.0087	0.0387	-0.0473	-0.0344	-0.0629	-0.0944	0.5525	0.7776	-0.0645	-0.0651	-0.2526	-0.204	-0.1411	-0.1675	0.0349	0.0119	0.0308	0.0505	0.1653	0.0678	0.0817	0.0039	-0.0673	0.0062	-0.0253	0.0088	0.0742	0.0864	0.0981	0.1938	0.0834	0.0155	-0.033	0.05	0.0693	0.0234	-0.0664	-0.0672	-0.0245	-0.0194	0.023	0.0591	-0.0132	0.0121	0.0292	0.0236	0.0217
CDC13					0.2982		-0.0418			-0.0311		-0.0679	0.1089		0.0172	0.0426		0.1063	-0.0454		0.0777	-0.1343			-0.0915		-0.0242							-0.0291	-0.0895						0.1659		-0.0897	0.2183	-0.0261			0.0987	-0.1421
PIR1	0.1259	0.0883	0.0042	-0.0729	0.1253	0.0246	-0.0366	-0.0322	-0.1509	-0.2374	0.0835	-0.0327	0.0664	0.0822	0.7014	0.4359	-0.0565	-0.0248	0.0165	-0.0375	-0.1611	-0.133	0.0237	0.0789	0.3983	0.2433	0.6711	0.6453	-0.1527	-0.058	-0.182	-0.0721	0.1447	0.0474	0.0047	0.0034	-0.0313	-0.0539	0.041	0.0505	0.0378	-0.005	-0.0522	-0.0656	-0.1547	-0.1376	-0.1494	-0.1259	-0.0934
HSP150	0.1104	0.0928	0.0087	-0.1402	-0.2384	-0.424	0.5576	0.0403	0.4444	0.5837	-0.1061	-0.1264	-0.2096	-0.2399	0.5966	0.6642	0.0754	0.0536	0.0296	0.0567	-0.3082	-0.3121	0.0835	-0.0113	-0.0053	0.3718	0.2389	0.3634	0.0287	0.0922	-0.0668	0.0452	-0.0067	-0.0254	0.1042	-0.0669	-0.0866	-0.131	-0.0009	0.042	0.0248	-0.0751	-0.1928	-0.1491	-0.1392	-0.0823	-0.1528	-0.1643	-0.1123
CIS3	0.0484	0.0094	-0.0261	-0.158	-0.0593	-0.321	0.1804	-0.0528	-0.3872	-0.4213	-0.0981	-0.1586	0.5239	0.3935	0.4843	0.4173	-0.0171	0.0204	-0.0464	0.0632	-0.0181	0.2442	0.0575	-0.081	0.3516	0.6447	0.3019	0.3335	-0.1443	-0.1196	0.0952	0.155	0.1381	0.1689	-0.0414	-0.1105	0.1954	0.245	0.0442	0.1708	0.0987	0.0531	-0.8551	-0.6457	-0.1483	-0.0912	0.1736	0.3011	-0.1691
SNU71	0.0938	0.0046	0.0835	-0.0095	0.0328	0.0644	0.0666	0.1921	0.3888	0.2629	-0.0053	-0.0142	0.0894	-0.0768	-0.0044	0.0447	0.1048	0.0611	0.0107	-0.0104	-0.0163	-0.0131	-0.0018	-0.0945	-0.0452	-0.0218	0.0199	0.0223	-0.0497	-0.0032	0.0215	0.0249	0.0091	0.0399	-0.0799	-0.0879	-0.0033	-0.0175	-0.0799	0.042	-0.0237	-0.0654	-0.0514	-0.1376	-0.0133	-0.0234	0.0508	0.14	-0.0231
CCP1	0.188	0.2322	-0.0779	-0.0342	-0.4539	-0.3953	-0.1603	-0.322	0.9116	1.2357	-0.2165	-0.2213	0.0109	-0.007	0.6335	0.7065	0.0401	0.0239	-0.0622	0.0217	-0.3504	-0.3599	0.0044	-0.0262	-0.265	0.0423	-0.1241	-0.1197	0.008	-0.0021	-0.1212	-0.1233	0.0685	0.1262	-0.0067	0.0204	0.0781	0.0542	0.0371	0.0114	0.0135	-0.031	0.1237	0.1772	-0.0466	-0.0863	0.1118	0.1403	0.0818
VAC14	-0.0605	-0.034	-0.0349	-0.043	0.0087	-0.1104	-0.0401	-0.0205	-0.3649	-0.7902	0.0033	-0.0223	-0.0346	-0.0886	-0.1038	-0.1355	-0.0425	0.0212	0.0512	0.0225	0.021	0.0835	-0.0781	-0.0082	-0.2209	-0.4749	0.0122	-0.0649	-0.0294	-0.065	0.1568	0.1813	-0.0855	-0.0536	0.0224	0.007	-0.0692	0.0356	0.0031	0.033	0.0073	-0.0369	-0.071	-0.0797	0.0284	0.053	-0.043	-0.0701	-0.0169
MSP1	0.0212	-0.034	-0.0086	-0.0738	-0.0479	-0.0747	0.0288	0.1811	0.0106	-0.0205	0.0322	0.0095	0.0311	-0.1113	0.4472	0.5202	-0.0015	-0.0135	0.0823	0.0344	0.0261	0.0649	0.0911	-0.0368	0.0282	-0.3043	-0.0659	0.0127	-0.2037	-0.0595	0.0486	0.0125	0.015	-0.0363	0.0328	0.1035	0.0515	0.0325	0.0379	0.0739	-0.0257	-0.051	-0.2126	-0.2492	-0.0924	0.0147	-0.0093	0.0145	-0.0061
FES1	-0.0566	-0.0689	0.0354	-0.0056	-0.0754	-0.0244	0.4113	0.4346	0.1544	0.1192	0.0438	0.0515	-0.2301	-0.1279	-0.0774	-0.0169	0.0488	-0.0087	-0.0413	-0.0092	0.0634	0.1154	0.0026	0.0348	0.3759	0.4246	0.0126	-0.0615	0.0731	0.0715	0.0266	0.0473	-0.0504	0.0008	-0.0279	-0.0478	-0.0557	-0.0464	-0.0261	0.0209	0.0452	0.0607	0.0126	0.0118	-0.064	-0.0273	0.0407	0.0309	-0.0039
ARG2	-0.2632	-0.0105	0.0146	-0.015	-0.0479	-0.0428	-0.0638	-0.1003	0.0073	-0.0079	0.0349	-0.0214	-0.3835	0.065	0.0625		-0.0459	0.0455	-0.2509	0.0101	-0.2002		-0.0177	-0.0243	-0.3765	-0.1883	-0.1824	-0.2112	-0.0568	-0.0936	-0.0389	-0.0992	-0.0652	-0.166	0.029	-0.0185	-0.0072	-0.0595	-0.0277	-0.0106	0.0608	0.0091	0.1427		-0.0299	-0.2818	0.1544	0.1544	0.0499
SDH3	0.1067	0.1147	0.1353	-0.0364	-0.1	-0.2633	-0.1162	-0.2075	0.1557	-0.0072	-0.3496	-0.4159	0.431	0.3597	1.0183	0.7456	-0.0219	0.0711	0.0353	0.0357	-0.3242	-0.2345	-0.1443	-0.0052	-0.2482	0.0784	-0.1761	-0.0936	-0.2259	-0.1087	0.125	0.0068	-0.0203	0.1349	0.0864	0.0187	0.0068	0.1198	0.0668	-0.0038	0.161	-0.1084	-0.1804	0.0454	-0.0279	0.0932	0.1476	0.2224	0.0851
PMA1	-0.0635	-0.0365	0.0135	0.0373	0.0288	-0.0113	-0.0905	-0.0199	-0.194	-0.5065	0.0667	0.1247	-0.1398	-0.1035	-0.0196	-0.1338	0.0115	-0.0022	0.0805	0.0466	0.0697	0.1598	-0.0322	0.0156	-0.2086	-0.4786	-0.1593	-0.2248	-0.0699	-0.0638	0.0598	0.0877	-0.0856	-0.0808	-0.0333	-0.0201	-0.3184	-0.1735	0.0809	0.0901	0.0892	0.0636	-0.1206	-0.1469	0.1168	0.0706	0.0384	0.065	0.0269
TRP4	-0.0134	-0.0183	-0.0153	0.0056	-0.0147	-0.0742	-0.1914	-0.2759	0.073	0.0697	-0.0159	0.0472	-0.2972	-0.2244	-0.0873	-0.179	-0.0314	-0.0129	0.1327	0.0241	0.2669	-0.0438	0.0315	-0.0161	-0.13	-0.093	-0.1999	-0.202	0.1211	0.1755	0.0339	0.1156	0.0158	-0.0759	-0.0621	0.0044	0.0351	0.0492	-0.0007	-0.0101	-0.0546	-0.0151	0.1465	0.0888	0.0288	0.0022	-0.0021	0.0921	-0.0115
SEC18	-0.0324	-0.0266	-0.0069	-0.014	0.0557	0.012	0.2634	0.366	-0.2236	-0.2322	0.0608	0.0454	0.0362	-0.0007	0.0098	-0.0395	-0.0593	0.0161	-0.0494	-0.0286	-0.0118	-0.0019	0.0159	0.0076	-0.6021	-0.6685	-0.0924	-0.1282	-0.0344	-0.0281	0.0256	0.0024	-0.0404	-0.0384	0.0346	-0.0752	0.0119	0.0609	-0.0631	0.001	0.0364	-0.0344	-0.0853	-0.1288	0.0221	0.0637	0.0206	0.0567	-0.0664
RPT1	0.0573	0.0332	-0.0317	-0.0111	0.0405	0.0611	0.0674	0.0505	-0.0306	0.0151	-0.0289	-0.0275	-0.113	-0.0937	-0.1077	-0.0479	0.016	0.0007	-0.0785	-0.0265	0.0293	0.0133	0.0238	-0.0093	0.3423	0.3984	-0.0127	-0.0069	0.029	0.0317	0.0281	0.0385	0.0163	0.0311	-0.0064	0.0291	-0.0109	-0.0428	-0.0122	-0.0161	-0.0379	-0.0202	-0.0093	-0.0551	-0.0517	-0.0255	-0.0318	-0.0555	-0.0577
SUA5	-0.0358	-0.0261	-0.009	-0.0019	0.0244	0.1011	-0.0273	-0.0604	-0.0682	-0.019	0.0125	-0.0177	-0.0266	-0.0593	0.0338	0.1565	-0.0272	-0.0199	0.0234	0.0419	0.0594	0.038	0.1037	0.0309	-0.3381	-0.3285	-0.0921	-0.0494	-0.0155	-0.0438	-0.0371	-0.0473	0.0107	-0.0408	0.0394	0.0952	-0.0563	-0.0509	0.053	0.0271	-0.0139	-0.0247	-0.0768	-0.0593	-0.0266	0.017	-0.0617	-0.0668	0.0043
SPN1	-0.0109	0.0147	-0.0498	0.0905	0.0525	-0.0374	-0.3706	-0.3146	0.571	0.6286	-0.0481	-0.0316	-0.0837	-0.0821	0.2375	0.1912	-0.0594	0.0147	0.0066	0.0167	0.1566	0.0965	0.0557	0.0181	-0.1047	-0.2983	-0.3169	-0.1503	-0.0132	-0.0228	0.0118	-0.0748	0.0666	-0.1083	0.0533	-0.0131	-0.124	-0.0818	0.0884	0.0609	0.0414	0.0517	0.1253	0.1069	0.1437	0.1073	-0.1991	-0.0843	0.0032
GSF2	-0.0135	0.0412	-0.0168	-0.0431	0.0402	-0.011	-0.1244	-0.023	-0.1321	-0.1187	0.1129	0.1713	0.0062	0.0333	0.1496	0.0504	0.0348	-0.0333	-0.0382	-0.0082	-0.065	0.0393	-0.0795	-0.0362	0.1937	0.0483	0.027	-0.1201	0.0836	0.084	0.0944	0.0625	-0.1263	-0.0597	-0.0442	0.0594	-0.0145	0.1028	-0.02	-0.014	0.0459	-0.0651	-0.0001	-0.0431	-0.0358	0.0056	0.0699	0.0285	-0.0307
ALD5	-0.119	-0.1447	0.0257	0.0983	0.0934	0.0596	-0.2279	-0.2918	0.5992	0.6717	0.0621	0.0903	-0.6701	-0.6051	-0.3244	-0.1864	-0.0406	-0.0357	-0.0285	-0.0058	0.0092	-0.0026	0.073	0.0344	-0.0696	0.0118	-0.0785	-0.0616	-0.0662	-0.0796	-0.0024	-0.0168	0.0557	0.0371	0.0559	0.1357	0.1494	0.0997	0.1047	0.0723	0.0616	0.1031	0.3036	0.3661	0.0987	0.1235	0.0552	0.0363	-0.1285
ALD4	0.3137	0.3685	0.0026	-0.0811	0.2892	0.3455	0.9041	0.6868	-0.0724	0.0234	-0.545	-0.6533	0.7598	0.6479	0.2466	0.3255	-0.0652	-0.0275	-0.1007	-0.047	-0.0744	-0.0867	-0.0411	-0.119	1.3466	1.495	-0.3183	-0.072	-0.5373	-0.4286	0.2393	0.1817	0.1009	0.0468	-0.0819	-0.269	-0.0275	-0.0805	-0.2584	-0.3043	-0.0103	-0.0643	0.0632	0.0176	-0.1045	-0.06	0.2592	0.2435	-0.0793
ATP5	0.0825	0.1375	-0.0105	-0.0492	-0.0056	-0.0221	0.0899	-0.0789	0.4517	0.6629	-0.2667	-0.2573	0.5737	0.5071	0.7661	0.7011	-0.0031	-0.0566	-0.0445	0.0039	-0.2492	-0.3011	0.0273	0.0046	-0.0728	0.2047	-0.1007	0.0054	-0.3938	-0.3013	-0.0442	-0.0705	0.0667	0.1187	0.1278	-0.0223	-0.0645	-0.0898	-0.0328	-0.0491	0.0243	-0.0364	-0.0088	-0.0132	-0.0426	-0.0324	-0.009	0.103	-0.0345
CDC48	0.0667	0.0423	0.0007	0.0057	0.0286	0.0877	0.1192	0.1143	0.4433	0.521	-0.0183	-0.0269	0.0531	0.0479	-0.0151	-0.0214	-0.0151	-0.0155	-0.0243	-0.0261	0.0838	0.0251	0.0649	-0.0173	0.546	0.6556	0.0372	0.0839	-0.0078	0.0161	0.0651	0.0978	0.0455	0.0053	0.0239	0.015	0.0035	-0.05	-0.0232	-0.0238	-0.0148	-0.0279	-0.0429	-0.0439	-0.0385	-0.0299	-0.0086	-0.0057	-0.0079
SPT5	0.0172	-0.0176	-0.0014	-0.0024	0.0001	0.0184	-0.2262	-0.281	0.0665	0.1102	0.0022	0.0157	0.0239	-0.0057	-0.1254	-0.0801	-0.0222	-0.0046	-0.002	-0.0035	0.05	0.052	0.0446	0.0199	-0.0349	0.0601	-0.0399	-0.0682	-0.0286	-0.0138	-0.0125	-0.044	0.0493	0.021	0.0425	0.0298	0.0132	-0.022	0.0165	0.0064	0.0144	0.0431	0.0161	0.0667	0.0256	0.0132	-0.0602	-0.0302	0.0263
GCS1	0.0734	0.0345	0.0965	0.0514	-0.0657	-0.0242	-0.0148	-0.0895	0.7437	0.8292	-0.0553	-0.0506	0.0108	0.0081	-0.0636	0.0136	0.0342	-0.0031	0.0054	0.03	-0.0131	-0.0392	0.1092	-0.03	-0.6336	-0.5664	-0.1832	-0.0963	-0.0816	-0.0654	-0.0543	0.0112	0.0128	0.0039	0.009	-0.0359	0.0174	-0.0392	-0.0555	-0.0654	0.0628	0.0333	-0.0361	-0.0421	-0.0248	0.0226	-0.0477	-0.0457	-0.0577
HOS3	0.03	0.0253	-0.0368	-0.08	-0.0521	0.0074	-0.0135	-0.012	0.421	0.6676	-0.1953	-0.1219	-0.0707	0.0052	0.4252	0.3296	0.0368	-0.0072	0.0557	0.0221	-0.0722	-0.0756	-0.1127	0.0317	-0.0483	0.0455	-0.0564	-0.2613	-0.1273	-0.0881	0.0576	-0.0349	0.0445	0.0099	-0.012	0.206	0.0711	0.0131	-0.0957	-0.1085	-0.0926	-0.0667	-0.1298	-0.1304	-0.0077	-0.0489	0.0035	0.0972	0.0512
RRP1	-0.0961	-0.0627	0.0778	0.0685	-0.0231	-0.0782	-0.1171	-0.2485	-0.2614	-0.214	0.0039	-0.0509	-0.1243	-0.0867	-0.0838	-0.1007	0.0071	0.0524	0.0396	-0.0263	0.0686	0.1169	-0.0097	0.0491	-0.4426	-0.6342	0.0372	0.013	0.0127	-0.0006	-0.1209	-0.1091	-0.0081	-0.0028	0.006	0.0755	-0.0427	0.0387	0.0076	0.0559	0.0626	-0.0114	0.1217	0.1622	0.0724	0.058	-0.1095	-0.095	0.0519
FUN30	-0.1122	-0.1051	0.0202	-0.1416	0.0762	0.0574	0.532	0.2885	-0.1333	-0.1486	0.0718	0.0558	0.038	0.0887	0.1247	0.3015	0.0655	-0.0179	-0.0249	-0.065	-0.1793	-0.0522	-0.1364	0.0435	0.2437	0.2609	0.2644	0.1129	0.0357	0.0834	0.0139	0.027	-0.2062	0.0014	-0.0249	0.114	0.0094	-0.0145	-0.0062	-0.0496	-0.0638	-0.1182	-0.0611	-0.1184	-0.1125	-0.0098	0.0334	-0.0268	0.0872
GIP4	0.0047	-0.0657	-0.0396	-0.0604	-0.0112	0.0849	0.5805	0.2102	-0.0316	0.0647	-0.0009	-0.0019	0.0204	0.0496	0.0133	-0.0191	-0.0085	0.0249	0.0232	-0.0139	0.0241	-0.0223	-0.1454	0.0887	0.0011	-0.1336	-0.0657	-0.1345	-0.1386	-0.0375	0.121	0.0828	-0.0131	-0.0122	-0.141	0.1911	-0.0266	-0.0167	-0.1135	-0.0902	0.014	-0.0854	-0.0648	-0.041	0.0688	0.0063	0.0583	-0.0396	0.0238
STE23	-0.0304	-0.0255	0.0099	0.0038	0.0034	0.0069	-0.0958	-0.0256	-0.3124	-0.3777	0.0056	0.0104	-0.0741	-0.1216	-0.1133	-0.183	0.0399	0.027	0.0525	-0.0034	-0.0394	0.0137	-0.0957	-0.024	0.1901	0.0865	0.0295	-0.0042	0.0256	0.0147	0.0371	0.0272	-0.0748	-0.0173	0.0305	0.013	-0.0165	0.0327	0.0007	0.0264	-0.0197	-0.0702	-0.0801	-0.0573	0.0305	0.0075	0.0557	0.0257	0.0453
ENT3	0.0236	0.0407	-0.0182	0.0264	-0.0186	-0.0306	-0.0049	-0.1037	-0.2898	-0.2579	-0.0791	-0.0301	0.0682	0.0343	-0.0767	-0.0839	-0.0215	-0.0729	-0.0435	0.0526	0.0227	-0.0042	0.0543	-0.0093	-0.1028	-0.0496	-0.1866	-0.1369	-0.0913	-0.0816	0.0647	0.0664	0.0534	-0.0103	-0.0196	-0.1034	0.1017	0.0581	-0.0264	-0.0525	0.0496	0.0472	0.0116	0.0298	0.0119	0.0051	-0.0077	0.0196	0.0156
TIF5	0.0353	0.0307	0.0144	0.0262	-0.0443	-0.0248	-0.1815	-0.207	1.0563	1.1408	-0.0352	-0.027	-0.0564	-0.0861	0.0331	0.0979	-0.0208	-0.0133	-0.0066	0.0006	0.0736	0.0524	0.0769	0.0143	0.0242	0.0205	-0.0305	0.0044	0.0142	0.0462	-0.0366	-0.0298	0.0332	0.0237	0.025	-0.0287	-0.0164	-0.0211	0.0234	0.0215	-0.0032	0.0043	-0.0018	0.0915	0.0263	0.0437	-0.0658	-0.0626	0.025
SLA1	0.0272	-0.0139	-0.0058	0.0521	0.0799	0.0814	0.3936	0.4402	0.1549	0.221	-0.0032	-0.0357	0.1015	0.0805	0.226	0.1893	-0.0593	-0.0229	-0.0169	-0.0148	0.0932	0.0058	0.073	0.0096	-0.0793	-0.2012	-0.1114	-0.0487	-0.1174	-0.128	0.0215	0.0213	0.0454	-0.0098	0.0257	0.0498	-0.092	-0.0395	-0.0236	-0.0329	0.0517	0.0319	-0.0842	-0.0445	0.0295	0.0169	-0.0876	-0.0194	-0.0625
YEF3	-0.107	-0.0478	0.0126	0.0781	-0.0164	-0.0672	-0.5189	-0.4811	-0.7442	-0.8413	0.028	0.0066	-0.1358	-0.0778	0.0919	-0.042	-0.0262	-0.0227	0.0139	0.0144	0.053	0.026	0.0179	0.0595	-0.3466	-0.5714	-0.153	-0.153	-0.0195	-0.0311	-0.031	-0.0311	0.0431	0.0227	0.0085	0.0088	0.0502	0.0379	0.1143	0.1031	0.0158	0.0667	0.1706	0.1672	0.1239	0.0522	-0.055	0.0097	0.0562
HEF3					0.0795		0.0314								-0.0973				-0.0277		0.1238																						-0.1115						-0.0737
STU2	-0.0316	-0.0413	0.0476	-0.0512	0.0177	0.043	0.0334	0.0573	-0.0828	-0.1917	-0.0216	0.1047	0.0108	0.0428	0.1383	0.0564	0.0379	-0.115	0.0075	-0.0064	-0.0415	-0.0575	-0.0755	-0.0511	-0.5975	-0.7574	0.0569	0.0137	-0.0296	-0.0165	0.1616	0.1259	-0.117	-0.0267	-0.0297	-0.0126	-0.0489	-0.0064	-0.0368	-0.0288	0.0049	-0.0321	-0.1138	-0.0894	-0.0644	0.015	0.1514	0.1345	-0.0137
HSH155	-0.0069	-0.021	-0.1014	-0.0929	-0.0047	0.0644	0.1202	0.215	-0.2633	-0.3609	0.0326	0.0355	0.0343	0.1762		0.0089	0.0545	0.1	-0.0265	-0.0689		-0.02	-0.2235	0.0425	-0.2028	-0.1556	0.2281	-0.0059	0.0463	-0.0533	-0.028	-0.0807	-0.2094	-0.0278	-0.1975	-0.0755	0.0271	0.0016	-0.125	0.0021	-0.006	-0.0294		-0.1261	-0.0623	-0.0436	0.084	-0.0067	0.0577
SEN1	-0.0817	0.0058	-0.1099	-0.1734	0.0736	0.0524	0.0901	0.1027	-0.136	-0.142	0.118	0.092	-0.0723	0.1217	-0.0351	0.0008	0.004	0.0434	0.0387	0.0014	-0.0932	-0.06	-0.0653	-0.0247	0.3379	0.0565	0.3262	0.0712	-0.2017	0.0635	-0.0225	0.0738	-0.2573	-0.0108	-0.0335	0.2875	-0.0327	0.3578	0.0061	-0.1358	-0.0387	-0.0579	-0.227	-0.1254	-0.199	-0.0855	0.181	0.1435	0.0608
SEA4	-0.031	-0.0758	0.0177	0.0008	-0.0276	-0.0221	0.3333	0.5334	0.0265	-0.1429	0.0185	0.0376	-0.0374	-0.0566	0.1427	0.1538	0.0506	0.0231	0.0397	-0.0261	-0.0243	0.0094	-0.0122	0.0802	-0.4425	-0.1394	-0.0588	-0.0552	-0.0873	-0.0244	0.0117	-0.098	-0.0343	-0.0648	0.0508	-0.0199	-0.1005	-0.0076	-0.0142	0.0872	0.0382	0.0252	-0.1073	-0.1705	0.023	0.0128	-0.0412	-0.0375	0.0431
PNP1	0.1706	0.0163	0.0218	-0.0508	-0.1139	-0.0829	0.0771	-0.0163	0.9632	0.9366	-0.1063	-0.1087	0.0145	-0.0903	-0.0136	0.0691	-0.0052	0.0639	-0.0011	-0.0031	-0.0788	-0.0411	0.0034	-0.0247	0.0441	0.1548	-0.1802	-0.1548	-0.0056	0.0731	0.1185	0.1366	0.0216	0.0147	0.0229	0.0122	0.058	0.0287	-0.0977	-0.1376	-0.0746	-0.0038	0.0688	0.0139	-0.0131	0.0615	0.0155	0.0937	0.0124
CWC15	-0.0257	0.0862	0.0414	-0.0433	0.133	-0.0564	0.0207	-0.0088	0.8803	0.8628	-0.1532	-0.0491	0.0007	0.0178	-0.0347	0.0594	0.0821	0.0931	-0.0238	0.0141	0.0001	-0.0158	-0.0084	-0.0122	-0.1902	-0.1793	-0.0428	0.0151	-0.0166	-0.1375	-0.112	-0.0104	0.0243	0.1379	0.0378	-0.0739	-0.0633	-0.0398	0.0269	0.0129	0.0668	0.0711	0.0124	0.069	-0.0606	0.0019	0.0022	-0.1029	-0.1187
YBL100W-B				0.0827												-0.153						-1.6848								0.1374										-1.0206				0.6004
YBR012W-B					0.311		-0.1408												-0.0435																														0.1683
YHR214C-B															-0.5098	-0.2535					0.438	-0.0532	-0.0721	-0.08							0.0208	-0.001		-0.0697									0.1922	0.0067				-0.2186
YNL054W-B
YDR170W-A				-0.0415								-0.118	-0.5027			0.1431		0.313				0.1123		-0.0891						0.2248		-0.1873		-0.3509	0.233					-0.0268				-0.2294				-0.1418
CNS1	-0.0746	-0.1068	0.0121	-0.0014	0.0107	0.0412	0.2932	0.2825	-0.0938	-0.0391	0.0082	-0.048	-0.1734	-0.1329	-0.3783	-0.1814	-0.0041	0.0389	0.0041	0.0013	0.0647	0.1362	0.0743	0.0415	-0.2541	-0.2009	0.3219	0.3719	0.1604	0.1588	-0.1046	-0.0541	-0.0051	0.0348	0.0803	0.0891	0.0161	-0.0637	0.0521	0.0643	0.0059	0.0493	0.0479	0.094	-0.1012	-0.0449	0.008	-0.1124	-0.0294
CMP2	0.0216	0.044	0.0414	-0.0052	-0.0946	-0.1196	0.01	0.021	-0.1332	-0.0293	-0.0842	-0.017	0.1885	0.0621	0.021	0.2958	-0.043	-0.0717	-0.0057	-0.0022	-2.9548	-2.5823	0.0161	-0.0068	-0.0336	0.0291	-0.0131	-0.0833	-0.0774	-0.0648	0.0856	0.0812	0.0139	-0.0215	0.0783	0.1394	0.0028	0.0174	-0.0099	-0.0216	0.0112	-0.0422	-0.104	0.2462	-0.0279	0.0183	0.0173	0.044	-0.02
CNA1	-0.0142	0.0494	0.0116	-0.0437	-0.0656	-0.046	-0.0448	-0.0671	-0.1103	-0.1578	-0.0133	-0.0592	-0.1291	-0.0859	0.0571	0.0337	-0.0237	0.0157	0.0424	0.0163	-0.0156	0.0007	-3.0685	-3.3371	0.2599	0.1541	-0.0508	-0.0548	-0.0155	0.0298	-0.0075	0.0146	0.0191	-0.0314	-0.0176	0.0098	0.0849	0.0562	-0.2052	-0.1432	-0.0274	-0.0044	-0.0005	-0.0013	0.01	0.0318	-0.0338	-0.0162	0.0758
GCN1	-0.0714	-0.0604	0.0304	-0.0031	-0.0069	-0.062	-0.1537	-0.0179	-1.3024	-1.564	0.04	0.0716	-0.0943	-0.1286	-0.1095	-0.2201	-0.0085	0.04	0.007	-0.0004	0.0012	0.0934	-0.0689	0.0468	-0.0989	-0.3489	-0.0196	-0.0588	0.0133	-0.0044	0.0543	0.0479	-0.0616	-0.0019	0.0548	0.0388	-0.0513	0.0665	0.0248	0.0503	-0.0191	-0.0645	0.0414	0.0669	0.0657	0.0168	-0.0097	0.0056	0.01
NAM7	-0.0626	-0.0329	0.0048	0.0098	-0.0009	-0.0474	-0.1278	-0.1595	-1.0331	-1.0346	0.0148	0.0341	-0.2594	-0.206	-0.0636	-0.1416	-0.0278	0.0082	0.0391	0.0355	0.0905	0.1044	-0.0416	-0.0241	-0.0523	-0.1923	0.0276	-0.0294	0.0547	0.0478	-0.007	0.0224	-0.0245	-0.0249	-0.0376	-0.0135	0.0438	0.0069	-0.0044	0.0433	-0.0192	-0.0062	0.0823	0.0661	0.0101	0.007	-0.0388	-0.0165	0.0016
PUF4	-0.0216	-0.0302	0.0079	-0.0405	-0.0542	-0.0001	-0.3248	-0.4142	-0.5734	-0.4538	0.0226	-0.0484	-0.1173	-0.085	0.2303	0.1603	-0.0149	0.0754	0.0445	0.0061	0.0102	-0.0705	0.0456	-0.0241	-0.0159	0.0681	-0.1039	-0.0763	0.0438	0.0068	-0.0552	-0.0436	0.0255	0.0258	0.0091	-0.0057	-0.0131	-0.0547	0.0127	-0.0051	0.0124	-0.0002	0.0546	0.0463	-0.0019	0.0367	-0.0426	0.0149	0.0867
AGC1		-0.3075	-0.0025	0.1432		-0.0159		-0.1121	0.9882	0.0995		0.113	0.0906	0.2872		0.1428		-0.0629		0.0212		-0.1923	0.0286		-0.1004	-0.16	-0.3814	-0.5146	-0.0221	-0.1095	-0.0877			-0.1271	0.2137	0.2052		-0.2069	-0.0382	-0.2131	0.0376	-0.0367		0.0563	0.2054	0.1498		-0.1818
SSB1	0.0535	-0.002	0.0103	-0.0206	-0.0294	-0.0324	-0.3673	-0.4173	-0.2315	-0.3505	0.0186	0.0312	-0.0337	-0.0174	-0.0078	0.0159	-0.0283	0.0145	-0.0378	0.02	-0.0785	-0.0284	0.1276	0.0023	-0.3057	-0.2172	-0.1673	-0.1029	0.0158	0.032	-0.1508	-0.1609	-0.0544	-0.119	0.0688	-0.0159	-0.1039	-0.0812	0.0505	0.006	0.0549	0.0375	0.1031	0.1691	0.0541	0.037	-0.012	-0.0692	-0.0548
SSB2	-0.0411	-0.0354	-0.0124	-0.0238	-0.0361	-0.0401	-0.2135	-0.2927	0.1161	0.2149	0.003	0.037	-0.0513	0.0005	-0.0679	0.061	0.0234	-0.0168	-0.0049	0.0059	-0.0119	-0.0336	0.0567	0.0199	-0.0939	-0.0063	-0.0769	-0.0482	0.0666	0.0394	-0.0684	-0.1159	-0.0833	-0.0606	0.0276	0.0185	-0.0573	-0.058	0.0012	-0.0116	0.0848	0.016	0.0506	0.1149	-0.0013	0.0218	0.0151	-0.0014	-0.0608
SSA3	0.6117	0.5244	0.14	-0.046	-0.6831	-0.4231	0.6414	0.3366	-0.2213	-0.2192	-1.6265	-1.3325	-0.1773	-0.3958	1.2667	1.5975	0.0017	0.0332	0.2099	-0.0382	-2.3377	-2.371	-0.5869	-0.0799	0.5458	1.481	-0.7297	-0.7016	-0.8884	-0.6865	-0.2775	-0.149	-0.2535	0.124	0.2013	0.3624	0.301	0.066	-0.3139	0.1267	0.2949	-0.0074	-0.5294	-0.6064	-0.643	-0.4648	0.6761	0.516	-1.4096
SSA4	0.5397	0.5507	0.1037	-0.0321	-0.1553	-0.2702	0.6888	0.7231	-0.576	-0.3729	-0.5297	-0.5296	-0.1387	-0.1462	0.1678	0.1691	0.0607	-0.0209	0.0723	0.0132	-0.8254	-0.8558	-0.1257	-0.0302	-0.3336	-0.0374	-0.7237	-0.6399	-0.4784	-0.3032	-0.0272	-0.3084	0.0282	0.0637	0.0844	0.1184	0.0202	-0.1331	-0.297	-0.2526	0.1002	0.0158	-0.2509	-0.5365	-0.2138	-0.1778	0.3108	0.3074	-0.5202
SSA2	-0.0256	-0.0759	0.0612	0.0357	-0.0117	-0.0797	0.0432	0.0295	0.9145	0.9808	-0.0105	-0.0253	-0.2617	-0.2591	-0.1588	-0.0423	0.0114	-0.0319	-0.078	0.0425	-0.0469	-0.0716	0.1939	0.0939	0.1389	0.2301	0.0049	0.0817	0.1814	0.1293	-0.1037	-0.076	-0.0304	-0.0808	0.0225	0.0887	-0.1295	-0.1036	-0.0647	-0.0814	0.1055	0.2191	0.1786	0.3823	0.0308	-0.0749	0.0198	-0.0713	-0.0823
SSA1	0.0184	0.1004	0.0796	0.0531	0.0269	-0.0189	0.8549	0.583	0.8347	0.8287	-0.0397	-0.0513	0.2555	0.1994	-0.2577	-0.0859	-0.0165	-0.0405	-0.1823	-0.004	0.0497	0.0281	0.0935	0.0012	0.8496	0.7955	0.0031	0.0792	-0.0734	-0.0161	0.1226	0.0351	-0.0217	-0.0716	-0.0342	-0.1054	-0.1857	-0.2476	-0.0764	-0.1121	0.0478	0.083	-0.1163	-0.2794	-0.0365	-0.0671	0.1566	0.0941	-0.129
KAR2	0.0982	0.1506	0.0266	0.0463	0.0646	0.072	0.3629	0.2894	1.3194	1.4578	0.0572	0.1201	0.2209	0.2217	0.2177	0.2573	0.0204	-0.0461	-0.0336	-0.0039	-0.0349	-0.0709	0.0694	0.0167	0.7439	0.8039	0.4075	0.437	0.0535	0.067	0.0416	0.0209	0.0603	0.0391	-0.0583	-0.0876	0.0236	0.0376	-0.0122	-0.0022	-0.0705	0.0127	-0.0788	-0.0808	0.0006	-0.0586	0.0059	-0.0182	-0.1059
YGR237C	0.1536	-0.0092	-0.0756	-0.0052	0.086	-0.0369	0.1255	0.0735	0.057	-0.233	-0.1359	-0.0293	0.0074	0.004	-0.0517	-0.0041	0.1243	-0.0204	-0.0663	0.1964	-0.0658	0.0524	-0.034	-0.0428	-0.1356	0.3201	0.1	0.027	-0.1273	-0.1156	0.1146	0.0715	0.0528	-0.0578	-0.0454	-0.0779	0.0384	-0.0412	-0.0901	-0.007	-0.0139	-0.1461	-0.0256	-0.1685	0.1049	-0.0281	-0.0076	0.0482	-0.0119
PRO3	-0.0105	0.0172	-0.017	0.0188	-0.0855	-0.0248	-0.1684	-0.1852	0.0063	0.0136	-0.0165	-0.0188	-0.2799	-0.2645	-0.1877	-0.2371	-0.0156	-0.0007	0.038	-0.0007	0.0566	0.0574	0.0103	-0.0308	-0.5314	-0.6065	-0.2665	-0.2313	0.021	0.0682	0.0918	0.076	0.0544	0.0204	-0.03	-0.0262	0.1727	0.101	0.0252	0.0098	0.0139	0.0222	0.1001	0.0925	0.0873	0.0993	-0.0597	-0.0136	0.0592
FZO1	-0.0509	-0.0783	-0.0439	-0.0567	0.0437	-0.0185	0.176	0.3645	-0.4232	-0.5051	-0.1116	-0.0568	0.5015	0.0106	0.3401	0.2094	-0.0899	0.0008	0.1399	0.0264	0.0818	0.0224	-0.0311	0.0141	-0.0344	-0.1878	-0.0471	-0.0861	-0.1242	-0.1311	0.017	-0.0323	-0.0177	-0.0003	-0.1177	-0.0649	-0.103	-0.093	0.0283	-0.0033	0.0093	-0.0037	-0.0803	-0.0855	0.0175	0.0426	-0.0493	-0.0604	-0.0996
RIB3	-0.005	-0.0402	0.0033	0.0293	-0.1751	-0.1164	-0.2007	-0.2699	-0.0537	0.0531	-0.0633	-0.0767	-0.1421	-0.1195	-0.2312	-0.2616	0.0368	0.0263	0.0275	0.0367	0.1421	0.0922	0.1072	-0.0312	0.0123	0.0084	-0.1513	-0.1094	0.1508	0.1111	-0.0428	0.0124	0.0275	-0.0653	0.0286	0.0371	0.0546	0.0035	0.0246	0.0179	0.055	0.0977	-0.0156	0.1431	-0.0918	-0.0497	0.019	0.0707	-0.0126
REX2	-0.0103	0.0476	0.0387	0.032	-0.0938	-0.0954	-0.0643	-0.1509	0.0999	0.3753	-0.1703	-0.1422	-0.1336	-0.0327	0.0105	0.0529	-0.0602	-0.0975	-0.1098	0.0092	-0.0246	-0.0559	-0.0183	-0.0391	-0.6236	-0.5289	-0.253	-0.2986	-0.1474	-0.1342	-0.0593	-0.0267	0.1126	0.0783	0.0703	0.1292	0.0522	0.047	0.0451	0.0357	0.0189	0.0182	0.1189	0.1474	0.0277	0.0802	-0.0161	-0.0022	0.0456
FET5	0.177	0.0092	0.1159	0.0894	0.5432	0.4437	0.4178	0.492	0.5624	0.6337	0.2149	0.2345	0.3764	0.358	0.0309	-0.0143	-0.0328	0.1082	-0.0778	-0.117	0.4286	0.373	-0.1734	0.0772	0.5112	0.5384	0.1203	0.0363	-0.2159	-0.2378	-0.0164	0.151	0.0925	0.2248	-0.0291	-0.0867	0.0106	0.075	0.1237	0.1359	-0.1984	-0.1335	-0.3206	-0.1045	-0.1584	-0.1454	0.195	0.0994	-0.0995
PDE2	-0.0614	-0.0738	0.007	0.0343	-0.0679	-0.0718	-0.2715	-0.2883	-0.4254	-0.6246	0.0591	0.0508	0.0055	-0.1587	-0.2056	-0.1312	0.0105	-0.0292	0.0217	-0.0088	-0.2197	-0.0088	-0.1066	0.0659	-0.1379	-0.2146	-0.0147	-0.0695	0.0684	-0.0039	0.0183	0.0814	-0.2693	-0.0233	0.1235	0.2963	-0.1016	-0.0508	-0.0129	-0.0144	0.0799	0.0404	-0.0121	-0.0862	0.0372	0.024	0.045	-0.0168	-0.008
ILV2	-0.0089	-0.0216	-0.0021	0.0403	0.0233	0.0503	-0.4612	-0.5346	0.4672	0.5889	0.072	0.0803	-0.387	-0.281	-0.0192	0.0796	-0.0072	-0.0175	-0.0094	0.0157	-0.072	-0.0527	0.0445	-0.0335	0.1528	0.3348	-0.1923	-0.1799	0.0788	0.0625	-0.122	-0.0919	0.0392	0.0302	0.0113	-0.0737	0.0473	-0.0089	0.0104	-0.0153	-0.0267	0.0571	0.2	0.3237	-0.0015	-0.0075	0.0009	-0.0211	-0.0226
PUT2	0.1166	0.1319	0.0118	-0.0731	0.1006	0.1444	0.9745	0.7753	0.141	0.1375	-0.1369	-0.1722	0.2389	0.1767	0.2119	0.273	-0.0319	-0.0436	-0.0201	-0.037	0.0027	-0.107	-0.0217	-0.0467	0.442	0.6928	0.6749	0.7035	-0.0992	-0.0606	0.0715	0.0954	0.0637	0.0175	0.035	-0.0791	-0.0305	-0.0352	-0.0348	-0.0145	-0.0385	-0.1523	-0.091	-0.0978	-0.2309	-0.1851	0.0508	0.0953	0.0044
ATP18	0.0509	0.0123	-0.0139	-0.0208	-0.1003	-0.044	0.0926	0.0078	0.3897	0.3184	-0.2214	-0.286	0.623	0.4897	1.0593	1.0091	-0.1195	-0.0225	-0.0051	-0.0164	-0.219	-0.3471	-0.0091	0.0585	-0.2884	-0.2665	-0.0846	0.056	-0.3447	-0.3358	-0.2441	-0.2576	0.1583	0.131	0.087	-0.091	-0.0653	-0.0781	0.0644	0.1075	-0.0592	0.0254	0.2009	0.221	-0.0061	0.0028	-0.1441	-0.0173	0.0499
SNX41	-0.099	-0.0316	-0.0012	-0.0424	0.0823	0.0136	0.1983	0.3341	-0.197	-0.2979	-0.0603	0.0323	-0.0858	-0.0911	0.3137	0.0546	0.1269	0.0136	-0.0214	-0.0104	-0.0064	-0.0019	-0.0308	-0.0023	0.1207	-0.1755	0.0338	-0.0092	-0.1159	-0.0406	-0.0219	0.0313	0.0002	-0.0845	-0.054	-0.0944	-0.0854	0.0254	-0.0293	0.041	0.1466	-0.0859	-0.242	-0.2324	-0.0509	0.028	-0.0417	-0.0262	0.0291
MTG2	0.0264	0.0067	0.0713	-0.0648	0.0911	-0.1022	1.0609	0.4899	-0.0385	-0.0321	-0.0511	-0.0744	-0.0163	0.0451	0.4836	0.4011	0.1483	0.019	0.0322	0.0514	-0.0805	-0.0707	0.009	-0.0088	-0.2898	-0.2363	0.8376	0.8869	-0.0953	-0.1854	0.0073	-0.0292		0.0227	-0.0373	-0.1035	-0.0814	0.0975	0.098	-0.0064	0.0198	-0.0379	-0.0498	0.0011	-0.0659	-0.0191		-0.0098	-0.0158
ADE8	-0.0814	-0.1056	0.0403	0.0701	-0.062	-0.0754	-0.3828	-0.37	0.6201	0.6083	-0.0518	-0.028	-0.0823	-0.0638	-0.198	-0.2232	0.0576	0.0405	-0.0103	0.0248	-0.0121	-0.0357	-0.0067	-0.0118	-0.3081	-0.3874	-0.2503	-0.194	-0.0197	0.0269	-0.0914	-0.1308	-0.024	-0.0589	0.0631	0.0962	-0.0431	0.0032	0.0513	0.0668	0.0576	0.0631	0.0264	0.1054	0.0587	0.0527	0.04	0.0677	0.0663
USA1	-0.0679	0.0427	0.0692	0.0193	0.2009	0.0348	0.3046	0.1468	-0.28	-0.292	-0.1132	0.0272	0.2097	0.1311	-0.0326	-0.0356	-0.0121	-0.0301	-0.0792	-0.0111	-0.0282	0.1204	0.0307	-0.0025	-0.1093	-0.4616	-0.0115	0.0017	0.0277	-0.0791	0.1059	0.1014	0.0943	-0.0532	-0.0558	-0.0674	0.0002	0.1363	-0.0587	-0.0936	0.0435	-0.0568	0.0454	-0.0978	-0.0098	0.0562	0.1912	0.0476	-0.2096
MRM1	-0.1034	0.0025	-0.0482	-0.0139	0.0926	-0.0017	-0.0257	-0.1166	0.2873	0.0888	-0.0184	-0.1332	0.0731	-0.0515	1.0162	0.847	-0.0976	0.055	-0.0339	0.0296	-0.0254	-0.1191	0.0416	-0.0754	-0.0055	-0.0857	-0.1251	-0.123	-0.2062	-0.2067	-0.0704	-0.0536	-0.0054	-0.0238	0.1089	0.0573	-0.0591	-0.1128	-0.0466	0.0097	0.0212	-0.0327	0.1921	0.2235	0.0616	0.0039	-0.0759	-0.1393	0.0461
PAF1	0.0293	0.0085	0.0142	0.0183	0.0435	0.0395	-0.1064	-0.1597	-0.0122	0.0794	-0.0583	-0.0655	-0.0838	-0.0874	-0.0967	0.0093	0.0137	-0.0025	-0.0355	0.0103	-0.0071	0.009	0.1068	0.0049	-0.0355	0.0323	-0.0429	-0.0243	-0.0139	0.0067	-0.127	-0.0756	0.0482	0.0607	0.0223	0.0502	0.059	0.0259	-0.0331	-0.0418	0.0082	0.0429	0.0121	0.0301	-0.0459	0.0037	-0.0729	-0.0751	-0.0047
YPK9	-0.0259	0.0136	0.0233	-0.0572	0.0241	0.0264	0.1789	0.1134	-0.1799	-0.3334	-0.0638	-0.0531	0.1058	0.0851	0.2213	0.047	0.0644	0.0364	-0.0151	0.0005	0.0093	0.0385	-0.0479	-0.03	0.0323	0.0076	0.0184	-0.0159	-0.1133	-0.0834	0.1442	0.087	-0.0356	0.0347	-0.047	0.0026	0.004	0.0183	-0.01	0.0129	-0.0606	-0.1065	-0.0788	-0.1181	-0.0087	-0.0199	0.0191	0.0444	-0.0297
PAD1	-0.0525	-0.188	0.0598	0.053	0.0645	0.2092	-0.3067	-0.286	-0.8437	-0.4466	0.1757	0.3158	0.5209	0.506		-0.3123	0.0371	0.0181	-0.0582	-0.136		0.059	-0.0537	0.0112	0.7148	0.883	-0.0655	-0.0076	-0.1949	-0.0935	-0.0016	-0.0009			0.0589	-0.0164	0.0103	-0.0373	0.0122	0.0995	0.0988	0.1242		0.5613	0.1076	0.0173			-0.0265
SEC6	-0.0184	-0.0811	0.0285	-0.031	-0.0671	-0.0777	-0.0559	0.0554	-0.2875	-0.5642	0.0153	0.0793	-0.0258	-0.0295	0.0212	-0.0522	0.0135	0.053	0.0005	-0.0027	0.0194	0.0813	-0.0888	0.0506	0.27	0.1297	-0.0167	-0.057	-0.0647	-0.0242	0.0777	0.0246	-0.0842	-0.0344	0.0236	0.0561	-0.1193	-0.0078	0.0463	0.0535	0.0632	-0.0273	-0.0575	-0.0697	-0.0083	-0.0303	0.0412	0.0336	-0.0008
SYF1	-0.0478	-0.0993	0.0974	-0.0194	-0.0655	-0.0771	-0.0781	0.1431	-0.4422	-0.3906	0.136	-0.0029		-0.0104		-0.0949	-0.0215	0.0383	0.0582	0.0511		-0.1686	-0.2287	-0.0429	-0.2602	-0.2277	0.2492	-0.0698	0.0317	-0.0119	-0.0433	0.0905	-0.1266	0.0833		0.0141	0.1731	0.0691	-0.2367	-0.1389	-0.208	0.1091		-0.38	-0.2219	0.0846	-0.0067	0.0661	-0.0979
RIM15	-0.117	-0.0711	0.0059	0.1313	-0.0958	0.0108	0.464	0.2398	-0.3201	-0.2935	-0.0723	0.0577	0.1646	0.0725	-0.1849	-0.1667	0.0235	0.0358	-0.0132	-0.1209	0.0829	0.0166	0.0145	0.0766	0.4281	0.415	-0.084	-0.0232	-0.0814	-0.0842	-0.0628	0.0236	0.0055	-0.1334	0.1441	0.0617	-0.1508	-0.06	0.0659	0.0419	-0.0558	-0.062	-0.1373	-0.0037	0.0312	-0.0327	-0.0122	0.0868	0.025
ROK1	-0.1111	-0.0764	-0.0016	0.02	0.03	-0.0757	-0.2635	-0.1868	-0.9045	-1.1329	0.0085	0.042	-0.0571	-0.0312	-0.0178	-0.0457	0.0167	-0.0398	0.0123	-0.0253	-0.0073	0.0401	-0.044	0.0647	-0.2838	-0.3929	0.0913	0.0464	0.0277	0.0645	-0.0584	-0.0652	-0.123	-0.0515	0.0536	-0.024	-0.1184	-0.0859	0.0232	0.0104	0.0365	0.0071	0.1023	0.153	-0.0389	0.0041	0.0302	-0.0228	0.0114
WTM1	0.1564	0.1112	-0.0196	0.0631	-0.0482	0.0319	-0.2243	-0.3435	-0.3125	-0.1898	0.0232	0.0679	-0.1455	-0.19	-0.5492	-0.5169	0.0207	0.0465	-0.0068	-0.0384	-0.0682	-0.156	-0.0045	-0.0573	0.0097	0.1144	-0.0831	-0.0537	0.3964	0.3426	0.1375	0.059	-0.0173	-0.1592	0.0093	-0.0846	0.115	0.0111	-0.0068	-0.0739	0.016	0.0381	0.2903	0.2837	0.0793	0.0269	0.0631	0.0922	0.0346
NOP12	-0.027	-0.0166	0.0227	-0.0464	0.0305	0.0746	-0.2482	-0.2576	-0.4096	-0.407	0.0144	-0.0489	-0.0805	-0.0098	0.3593	0.2971	-0.0385	-0.0243	0.057	0.0147	0.0221	-0.0081	0.0635	0.0538	-0.0922	-0.1526	0.0759	0.0511	0.0857	0.083	-0.1205	-0.1016	0.066	0.1034	-0.0594	-0.0225	0.0155	0.0437	0.1125	0.1345	0.0809	0.0275	0.0186	0.0588	0.0104	-0.0204	-0.0875	-0.0665	0.0508
SUB2	0.0222	0.0459	-0.0309	0.0146	-0.0291	0.0074	-0.1835	-0.2256	-0.2895	-0.299	-0.0572	-0.0756	0.0276	0.0314	-0.3078	-0.2969	0.0061	0.0043	-0.0345	0.0137	0.0446	0.0447	0.0305	-0.0228	-0.1771	-0.169	-0.1336	-0.1706	-0.0261	-0.0632	-0.0139	0.0086	0.0671	0.0932	0.0533	-0.0526	0.1284	0.0723	0.0417	0.0524	-0.0197	-0.0057	0.0529	0.0381	0.0714	0.1007	-0.0723	-0.0327	0.0422
DUS3	-0.0582	-0.0359	0.009	0.0158	0.0288	0.008	-0.1222	-0.2079	-0.026	-0.0855	-0.0623	-0.0543	-0.0145	0.0356	0.1709	0.2123	0.0274	-0.0107	0.026	0.0195	0.0639	0.047	0.0259	0.0433	-0.5027	-0.5578	-0.0654	-0.0642	0.0133	-0.0045	-0.0452	-0.0603	0.0372	0.0139	0.0051	0.0193	-0.0762	-0.0709	-0.0011	0.0224	0.0176	0.0826	-0.0228	0.0295	0.0002	0.0117	-0.1039	-0.0787	0.0077
IMG2	0.0912	0.0551	0.0718	0.0181	-0.0857	-0.1177	0.2551	0.1677	0.1921	0.2147	-0.0191	-0.0723	0.2573	0.1349	0.7482	0.6117	-0.0888	-0.0482	0.0646	-0.0222	-0.0004	0.0621	0.0643	0.0065	0.1903	0.3512	-0.128	-0.0326	-0.2322	-0.1243	-0.0647	-0.1562	-0.0086	-0.0345	0.0342	0.2413	-0.1359	-0.1891	-0.1412	-0.0551	0.06	0.0025	0.0319	-0.1133	-0.093	-0.0512	-0.0586	-0.0446	0.0038
EFR3	-0.0436	-0.0431	0.006	0.0134	0.0343	-0.0287	0.0206	0.0272	-0.3234	-0.4213	0.0558	0.0075	-0.026	-0.0449	0.0781	-0.0215	-0.0173	0.0528	0.0041	0.0006	0.0436	0.0368	-0.0424	0.028	-0.2488	-0.4786	0.1017	0.0979	-0.0162	-0.0343	-0.0078	-0.0041	-0.0383	-0.0115	0.0338	0.1247	-0.0379	0.0431	-0.0286	-0.0282	0.0771	0.0385	-0.0142	0.0411	0.0191	0.017	-0.0176	-0.036	-0.0366
HRD3	-0.1279	-0.0375	-0.0759	-0.0237	0.0533	0.0503	0.2721	0.2374	-0.0559	-0.0537	0.1878	0.0878	0.1194	0.0116	0.1368	0.0133	0.0207	0.0988	-0.0814	-0.0493	-0.0871	0.0693	-0.0751	-0.0163	-0.3857	-0.6448	0.0739	-0.0883	0.0077	-0.0408	0.0476	0.0375	-0.008	0.0336	-0.0009	0.0621	0.0733	-0.0617	-0.0772	0.0813	-0.0347	-0.0238	-0.02	-0.1692	0.0119	0.0969	0.0272	0.0173	0.0345
NUP145	0.0065	-0.0098	0.0267	-0.0456	0.0248	0.0124	-0.1256	-0.1346	-0.1799	-0.1805	0.0228	-0.0342	-0.0891	-0.045	0.1139	0.1084	0.0265	0.0487	0.0282	0.0263	-0.0979	-0.0723	-0.0098	-0.037	0.0707	0.1291	0.014	-0.0689	-0.0438	-0.0337	-0.074	-0.0275	-0.0691	-0.0044	0.007	-0.0126	-0.0304	0.0182	-0.0928	-0.1027	0.0352	0.0347	0.0032	-0.0439	-0.0347	-0.0131	0.0269	-0.0009	-0.0217
PDI1	0.2036	0.1843	0.0142	-0.0212	0.0443	0.0328	1.1676	1.13	0.658	0.6567	0.0867	0.0485	0.266	0.2165	0.2485	0.287	-0.0053	0.0029	-0.0584	0.0151	0.0041	-0.0204	-0.0088	-0.0038	0.5935	0.8081	0.1366	0.1469	-0.029	0.002	0.1136	0.0827	0.0682	0.0588	-0.0578	-0.1326	0.1159	0.0443	0.0165	0.0185	-0.0406	-0.0048	-0.1713	-0.1821	-0.0291	0.0015	0.0347	0.0391	-0.0257
ADE3	-0.033	-0.0617	-0.0027	0.0129	0.09	0.1013	-0.3971	-0.3954	-0.7489	-0.7464	-0.013	-0.0029	-0.3208	-0.3088	-0.321	-0.3003	0.0291	0.0427	-0.0226	-0.0244	0.03	0.0335	0.012	0.0256	-0.3162	-0.3028	-0.0186	-0.0113	0.0597	0.0358	-0.0291	-0.0382	0.0033	0.0118	0.0265	0.0167	0.0673	0.0498	0.0617	0.0622	-0.0583	-0.0013	0.0845	0.1298	0.1324	0.0679	-0.0594	-0.0748	-0.0186
MIS1	-0.0589	-0.0272	0.0154	0.0062	-0.0241	-0.0206	-0.0558	-0.1175	-0.0805	-0.1013	-0.0198	-0.0393	0.001	-0.011	0.0132	0.0854	-0.0049	0.022	0.0098	0.0263	-0.1281	-0.075	0.0614	0.0151	-0.2751	-0.2469	-0.06	-0.0381	0.037	0.0565	-0.1971	-0.1776	0.0408	0.0349	0.0323	0.0009	-0.0007	-0.0201	0.0661	0.0903	-0.0027	0.0147	0.2225	0.3121	0.0229	0.0108	-0.0955	-0.0897	0.0222
DUG1	0.0647	0.0683	-0.0057	0.0161	0.0099	0.0642	-0.3048	-0.3406	-0.3583	-0.2451	-0.1002	-0.1462	0.1356	0.1097	-0.2735	-0.2229	0.0393	-0.009	-0.0153	0.0099	0.2007	0.1251	0.0642	-0.0253	-0.1052	-0.0438	-0.1102	-0.075	-0.0297	-0.0337	0.092	0.103	0.1034	0.1178	0.0226	-0.0569	0.1264	0.0506	0.0585	-0.0167	-0.0385	0.0204	-0.1316	-0.1507	0.0655	0.059	-0.0906	-0.1032	0.0569
FAS2	0.0085	0.0805	0.0378	0.0549	-0.0649	-0.0895	-0.4932	-0.4315	0.1014	-0.0353	0.0325	0.0472	0.1276	0.1262	0.1912	0.0354	-0.0008	0.0131	0.0418	0.0368	-0.0195	-0.0141	-0.0981	-0.0051	0.0522	-0.1023	-0.3475	-0.3931	-0.2055	-0.1997	0.0205	0.062	-0.0232	-0.001	0.0204	0.0508	0.0534	0.1312	0.1369	0.1516	0.0248	0.0097	-0.0428	-0.0402	0.1088	0.0829	0.0086	0.0756	0.0447
ARP8	-0.1058	-0.0338	0.0694	-0.1221	0.0761	0.0546	0.0854	0.1915	-0.0817	-0.2629	0.0585	0.0275	0.0047	0.1256	-0.1164	0.0115	0.0681	0.0132	0.0057	-0.035	-0.1064	0.0051	-0.057	0.0226	-0.0515	0.0199	0.1702	0.0315	-0.0431	0.0076	-0.0234	-0.0036	-0.1741	-0.0206	-0.0444	-0.12	0.0014	0.062	-0.0859	-0.0778	0.0161	-0.0153	-0.1547	-0.2298	-0.2	-0.0546	0.0558	0.0199	0.0131
DAK1	0.0994	0.1234	-0.0156	-0.0322	-0.0221	0.0118	0.0208	0.0244	-0.1603	-0.1366	-0.0635	-0.086	0.4392	0.3622	-0.407	-0.3806	-0.0328	-0.0416	-0.0213	0.0045	0.0601	0.0763	-0.0212	-0.0527	-0.2044	-0.0963	-0.0842	-0.0549	-0.0607	-0.0423	0.0706	0.0383	0.0488	0.0412	-0.0152	-0.0158	0.056	0.072	-0.0158	-0.0313	-0.0105	-0.0123	-0.3702	-0.392	-0.0098	0.0173	0.0386	0.1035	0.0318
SNU66	-0.0381	-0.0652	-0.0366	-0.0077	-0.0228	0.0765	-0.068	-0.2386	0.5277	0.6029	-0.0291	-0.0224	-0.001	-0.0467	0.0433	-0.0072	-0.0022	-0.0376	0.0767	0.0149	0.0897	0.0639	0.0357	0.028	0.133	-0.2783	-0.1533	-0.0064	-0.0099	0.0841	0.0584	0.1069	0.0538	-0.0079	-0.0353	0.0614	-0.1101	-0.0542	-0.0017	0.0258	0.7213	0.0218	-0.0872	-0.0958	-0.053	0.0095	-0.0956	-0.0158	0.0329
PFK2	-0.2335	-0.2581	0.0018	0.0215	0.0216	0.0041	-0.4823	-0.3797	-0.7327	-0.8156	0.0757	0.1152	-0.312	-0.3184	-0.3053	-0.3768	0.042	0.033	0.0389	0.0087	0.0577	0.0698	-0.0051	0.0014	-0.0335	-0.0832	-0.1577	-0.1905	0.1203	0.1173	-0.0219	-0.0135	-0.0452	-0.0412	0.0186	0.003	0.072	0.0436	0.0071	0.0257	-0.0712	-0.0056	-0.056	-0.0921	0.051	0.0191	-0.0229	0.0107	0.03
PFK1	-0.1004	-0.1197	0.0241	0.033	0.0438	0.0488	-0.4057	-0.3806	-0.7385	-0.8557	0.0616	0.0534	-0.2611	-0.2429	-0.2268	-0.2741	0.0006	0.0202	0.0111	0.0134	0.0684	0.0779	0.0157	0.0075	-0.0357	-0.1173	-0.1364	-0.1141	0.1053	0.1129	-0.0574	-0.0334	-0.0122	-0.0305	0.0362	0.0278	0.0314	0.0167	0.0226	0.0423	-0.0533	-0.0057	0.0143	0.0161	0.0874	0.0547	-0.0531	-0.0064	-0.0097
MCT1	0.0331	-0.0306	-0.0302	0.0486	0.0427	0.0719	0.037	0.0453	-0.0409	0.101	-0.09	-0.0985	-0.0585	-0.1935	0.2782	0.4856	0.0067	-0.0421	0.0013	-0.016	-0.244	-0.2472	-0.0478	-0.0436	-0.1107	-0.1462	-0.0065	-0.039	-0.0804	-0.0309	-0.0588	-0.1175	0.0339	0.0004	0.1214	0.033	0.0562	-0.0165	-0.0224	-0.0515	-0.0229	-0.0608	0.1678	0.1868	0.0151	0.0585	-0.085	-0.1228	-0.0682
BRF1	-0.027	0.0489	0.0247	0.0239	0.1104	0.1492	-0.0102	-0.1004	-0.1931	-0.2155	0.0045	0.0378	-0.0155	-0.0932	-0.0284	0.0302	0.0276	-0.0035	-0.1109	-0.0479	0.0003	0.0989	0.0681	0.0363	-0.1192	0.088	-0.0772	-0.0395	-0.0167	-0.0467	-0.1286	-0.041	-0.0112	0.0043	-0.0276	-0.085	0.1039	0.1131	-0.0427	0.0188	-0.0709	-0.0302	-0.0786	0.0367	0.0294	-0.0976	-0.0399	0.0229	-0.0999
QCR6	0.2443	0.2376	-0.0869	-0.1434	-0.101	-0.1055	-0.2286	-0.5615	0.7509	0.9856	-0.2311	-0.4496	0.793	0.6176	1.0803	0.9574	-0.1165	-0.155	0.1009	0.2123	-0.3628	-0.2201	-0.0473	-0.0497	0.1269	0.5908	-0.165	-0.0875	-0.4906	-0.3405	-0.2345	-0.2074	0.0359	0.0603	-0.0741	-0.3638	-0.1113	-0.0947	-0.035	-0.0856	0.0749	0.0955	-0.2157	-0.0695	-0.3028	-0.1722	-0.0424	0.1853	0.0597
SSF1	-0.0578	0.0001	-0.0155	0.0952	0.0205	-0.0144	0.5663	0.5348	-0.1925	-0.316	0.0037	-0.0022	-0.0589	-0.0578	0.1783	0.1219	-0.0402	0.0238	0.0583	-0.0096	-0.0273	-0.034	0.0539	0.0519	-0.2303	-0.4211	1.142	1.0937	0.1317	0.0626	-0.0936	-0.1135	0.0593	-0.0424	-0.0027	-0.0542	-0.1199	-0.0306	0.229	0.0665	-0.0005	-0.0297	-0.0208	0.0496	0.0013	0.0247	-0.1611	-0.137	-0.0066
DSF2	-0.1177	-0.032	0.1039	-0.0316	-0.0518	-0.0684	0.2091	0.1743	0.082	0.1524	0.0001	0.1557	-0.04	-0.1586	0.1291	0.0728	0.0382	-0.1186	0.0381	-0.0402	0.0834	0.0771	-0.0174	0.0514	-0.0289	-0.2174	0.1885	-0.0265	-0.1241	-0.007	0.111	0.0399	-0.0264	-0.1027	-0.0165	-0.1022	-0.0154	0.082	0.1531	0.0166	0.0225	-0.1259	-0.163	-0.1422	-0.0868	0.122	0.002	-0.0371	0.0287
SSF2	-0.0657	-0.0416	-0.004	0.1116	0.0401	0.0015	-0.3173	-0.305	0.0162	-0.045	0.0235	0.0042	-0.2371	-0.0979	0.4123	0.2601	-0.0393	0.042	0.0248	0.0064	0.0539	-0.0011	-0.0246	0.0555	-0.5463	-0.5652	-0.0692	0.0066	0.0896	0.0236	-0.079	0.0116	0.0156	-0.0105	0.1374	0.0404	-0.0073	-0.003	0.1156	0.1083	-0.0389	-0.0151	0.0467	0.1203	0.0732	-0.0146	-0.0344	0.0305	-0.0195
MDH3	0.0399	0.02	-0.0096	0.0419	0.0607	0.0608	-0.0608	-0.007	0.1458	0.2406	-0.1053	-0.0977	0.0235	-0.0198	0.0967	0.042	-0.0487	0.0087	0.0532	-0.0251	0.0446	-0.0007	0.0568	0.0179	-0.7166	-0.6245	-0.1796	-0.1339	-0.0214	-0.0214	0.0384	0.0136	0.0845	0.0041	0.0553	-0.044	0.0391	-0.0021	0.0309	0.0066	-0.0441	0.0104	0.0703	0.0823	0.0918	0.0488	-0.0142	-0.0023	0.0329
ORC1	-0.1001	-0.1759	0.0259	-0.2733	0.0704	-0.0276	0.1341	0.3757	-0.3334	-0.5504	0.0944	0.161	0.1522	0.1947	-0.029	0.0017	0.056	0.0499	-0.0713	-0.1006	0.0701	-0.0704	0.0859	0.0037	-0.5875	0.2394	0.1939	0.0306	-0.062	0.0682	-0.1131	0.0506	-0.2116	0.0208	-0.1642	0.0686	-0.0187	-0.0126	-0.0515	0.1113	-0.2351	-0.0623	0.0374	-0.2478	0.0579	-0.0961	0.1587	0.1112	0.0231
YML079W	0.0871	0.0613	0.0413	0.0183	-0.2726	-0.2642	0.0151	0.0354	0.8031	0.9682	-0.0309	-0.0116	0.0819	-0.0721	-0.2678	-0.2773	0.0231	-0.0011	0.0032	-0.0427	-0.0667	-0.0974	0.0964	0.0227	0.0461	0.1965	-0.0846	-0.0121	-0.0107	0.0172	-0.0899	-0.0229	-0.0405	-0.1173	0.1243	0.0406	-0.0972	-0.109	-0.0634	-0.1236	-0.0023	0.0384	0.0393	0.1442	-0.0367	-0.0323	0.0737	0.1443	-0.0233
PUS7	-0.0194	-0.0168	-0.0253	0.0045	-0.0419	0.0164	-0.1592	-0.1954	-0.1877	-0.1964	-0.0378	-0.0107	-0.1604	-0.122	0.0211	0.0195	0.0223	0.0051	0.0419	0.0261	0.0366	0.0167	0.0651	0.0101	-0.2987	-0.3434	0.0746	0.0768	0.0297	0.0488	-0.0336	-0.0306	0.0205	0.0175	-0.0093	0.0324	-0.0259	0.0119	0.0477	0.0446	0.0257	-0.004	0.1471	0.1363	-0.0194	0.0127	-0.0302	-0.022	0.0631
DIS3	-0.0582	-0.0812	0.0402	-0.0579	0.0847	0.0346	-0.0503	0.0391	-0.3821	-0.479	0.0563	0.0638	0.0306	0.0367	0.0695	0.0842	0.0274	-0.0157	0.0285	-0.0336	-0.0349	0.0211	-0.0548	0.067	-0.0483	-0.0684	0.0613	0.0219	-0.0208	-0.0126	-0.0352	-0.0461	-0.1182	-0.0185	-0.0307	0.011	-0.0629	-0.0492	-0.0194	0.0248	0.0404	-0.0188	-0.0611	-0.1178	-0.1146	-0.0206	0.0124	-0.0563	0.0363
CTT1	0.2647	0.2362	-0.0753	-0.4341	0.0245	0.1243	1.1715	0.8221	0.4958	0.5628	-0.455	-0.7073	2.6078	2.2962	0.2449	0.5349	0.1187	-0.1914	-0.1646	-0.0862	0.0067	0.316	-0.3084	-0.2662	0.9378	1.3645	-0.049	0.2576	-1.5411	-1.1689	0.3313	0.0785	0.0715	0.3934	0.0022	-0.5878	-0.587	-0.6043	-0.064	0.0227	0.1837	0.0929	-2.35	-2.2917	-0.4072	-0.3117	-0.165	-0.3102	0.062
CYC8	-0.0157	-0.0214	0.0259	-0.0524	-0.0399	-0.066	0.3516	0.3678	0.0313	0.1166	-0.0552	-0.0301	-0.0445	0.0185	0.2793	0.2629	0.0927	-0.0369	-0.0309	0.0139	-0.1214	-0.0622	-0.0463	-0.0278	0.2719	0.4417	-0.0733	-0.2029	-0.1615	-0.1318	-0.1063	-0.0292	-0.0386	0.046	-0.0311	0.0403	0.0498	0.0199	-0.1243	-0.074	0.0378	0.0198	-0.3108	-0.3462	-0.1113	-0.0814	-0.0376	-0.0112	0.0373
FAD1	-0.067	-0.0241	0.1723	-0.1302	-0.0114	-0.022	0.2464	0.2941	-0.3042	-0.0557	-0.0097	0.124	-0.0123	0.1072	-0.0635	-0.0277	0.009	-0.0145	-0.0201	-0.0062	-0.0977	0.033	-0.0227	-0.0366	0.1408	-0.0705	-0.1576	-0.1435	0.0036	-0.0147	0.0139	0.0521	-0.1679	-0.1166	0.0935	0.2781	0.1411	-0.0205	-0.1491	0.0231	-0.2555	0.0426	0.0258	-0.0447	-0.2895	-0.0388	0.1925	0.0891	-0.0445
PAN6	-0.0216	-0.0667	0.0354	-0.0419	-0.0607	-0.0178	0.0473	-0.0011	0.5742	0.6312	-0.0636	-0.0831	-0.0351	-0.0045	-0.3246	-0.1741	0.0017	-0.0128	0.0233	0.0075	-0.0353	0.0868	0.0176	0.0308	-0.0986	0.0156	-0.0156	0.0122	-0.033	0.0439	0.0364	0.0474	0.0052	0.0243	0.1006	-0.0504	0.0198	-0.0414	-0.0385	-0.0188	-0.0179	-0.0667	0.0408	0.0194	-0.0411	0.0094	0.0183	0.039	0.009
RNT1	-0.0988	-0.196	0.0098	-0.0089	-0.0112	-0.0353	-0.173	-0.1627	-0.3129	-0.3915	0.0597	0.0626	-0.1359	-0.1311	-0.0012	0.0275	-0.0108	0.022	0.0062	0.008	-0.0287	-0.0063	0.0045	0.0388	-0.3434	-0.204	0.1839	0.1698	0.1402	0.1736	-0.1475	-0.1108	-0.0799	-0.068	0.0035	0.0833	-0.0662	-0.0753	0.051	0.0505	0.0391	-0.0202	0.0938	0.1332	-0.0312	-0.0526	-0.0469	-0.0379	0.0252
INO80	-0.1031	-0.0571	0.0429	-0.0626	0.1136	0.0795	0.0601	0.0519	-0.2364	-0.378	-0.0136	0.1346	0.2509	0.2524	-0.002	0.0379	0.1194	0.0137	-0.0205	0.0073	-0.1549	-0.0482	-0.0944	0.0126	0.2943	0.2704	0.1057	-0.0269	-0.1356	-0.1116	-0.0674	-0.0087	-0.1321	0.0438	-0.0361	-0.031	0.0061	-0.0517	-0.0776	-0.0742	0.0281	-0.0107	-0.0962	-0.3051	-0.1039	-0.0882	0.1203	0.0209	0.0332
BNA3	0.0452	0.0174	-0.0341	-0.015	-0.0745	-0.0528	0.0975	0.0536	-0.4144	-0.4662	-0.0341	-0.1094	0.0037	-0.089	-0.0121	-0.0893	-0.0559	0.0352	0.0066	-0.0017	-0.0467	-0.038	0.0027	-0.0537	0.1746	0.1215	-0.1453	-0.1122	-0.2004	-0.1534	0.0664	0.071	-0.0088	0.0337	0.0515	0.0954	0.0689	0.0435	-0.0652	-0.0361	0.0158	-0.0856	-0.0616	-0.0893	-0.0504	-0.0345	0.0917	0.0802	-0.0022
ASC1	-0.0383	-0.0416	0.0299	0.0084	-0.0145	0.0109	-0.3223	-0.4662	-0.4065	-0.271	0.0105	-0.0403	0.0768	0.0355	-0.0501	-0.0323	-0.0492	-0.0228	-0.0958	-0.0269	-0.0033	0.0121	0.1063	0.0569	-0.2115	-0.0962	-0.1438	-0.108	-0.0216	0.0054	-0.1089	-0.045	0.065	0.0423	0.0664	-0.291	0.0461	-0.0073	0.0654	0.0361	0.0631	0.1072	0.1494	0.2017	-0.0405	0.0122	-0.0434	-0.0714	0.0221
HDA2	-0.092	-0.0628	0.0612	-0.0001	0.075	-0.0028	-0.0659	-0.0859	0.2145	0.1149	0.1322	0.0207	-0.0123	-0.082	-0.1422	-0.1064	-0.1671	0	0.031	-0.0194	0.0192	0.0362	0.0249	-0.0292	0.0757	0.116	-0.111	-0.0566	0.0303	0.0583	0.0846	0.0489	-0.0041	-0.0815	0.0867	0.0037	-0.0201	-0.0579	-0.0543	-0.0401	-0.0994	-0.0921	-0.0123	-0.0043	0.0149	0.0183	-0.0689	0.038	0.0283
DUR1,2	0.1987	0.0967	-0.0225	0.1427	-0.0471	-0.0313	-0.1625	-0.0427	-0.3901	-0.3349	0.0443	0.1497	-0.6926	-0.7738	0.0499	-0.2631	-0.0291	0.0302	0.013	-0.1001	0.1439	-0.0918	-0.1374	-0.1577	0.7085	0.5757	-0.0455	-0.1634	0.4751	0.3874	0.3403	0.238	-0.094	-0.0842	0.0006	0.1284	-0.0276	0.1006	-0.0648	-0.039	-0.3688	-0.3793	0.1917	-0.0303	0.0314	-0.1181	0.1345	0.19	0.0795
KTR6	-0.1576	-0.1143	-0.0188	0.0086	-0.1229	-0.2369	-0.185	-0.1115	0.1623	0.2923	0.0907	0.0952	-0.0741	0.0339	0.3773	0.3646	0.0112	-0.004	0.0461	0.0299	-0.0083	0.0946	-0.0416	0.0575	0.1801	0.0907	-0.1228	-0.2248	-0.0791	-0.0688	-0.0369	-0.1078	-0.1082	-0.0453	-0.0312	0.0119	-0.0541	0.0092	0.1466	0.1369	0.1082	0.0083	-0.0827	-0.1514	-0.0268	-0.0387	-0.0014	0.0207	0.0333
IES6	0.0694	0.0302	-0.0326	-0.0402	0.0518	0.0529	-0.0308	0.0082	-0.0097	-0.0583	0.0124	-0.014	-0.079	-0.0179	-0.2051	0.0233	0.0547	0.0499	0.0478	-0.0685	0.0189	0.0053	0.0432	0.021	-0.0985	-0.0775	0.0683	0.079	0.1064	0.0999	0.0123	-0.0011	0.045	-0.0601	-0.0384	0.0666	-0.0549	-0.061	-0.0498	-0.0278	0.0254	0.007	-0.0845	-0.091	-0.053	0.0273	-0.058	-0.0234	-0.0954
APS3	0.0077	0.0606	-0.0266	-0.0215	-0.0401	-0.055	0.0125	0.1043	-0.2525	-0.3269	-0.0152	-0.0539	-0.0753	-0.0706	-0.0476	-0.0484	0.0747	0.0477	0.059	0.0064	0.0527	0.0689	0.0033	0.0858	-0.5259	-0.522	0.0566	-0.0014	-0.0356	-0.0527	0.0055	0.0183	-0.0143	0.0443	-0.006	0.0134	0.0597	0.0783	-0.0189	0.0245	-0.0971	-0.0789	-0.0361	-0.0973	0.1075	0.0746	0.0624	-0.0991	0.0703
MRPL1	0.0101	0.0561	-0.0056	0.0069	0.0142	0.0787	0.0428	-0.0265	0.4006	0.3494	-0.0432	-0.081	0.2488	0.1461	0.9589	0.8417	0.0063	0.0167	0.0546	-0.0124	0.1111	-0.0257	-0.016	-0.0148	0.095	0.2164	-0.1669	0.0919	-0.1341	-0.1667	-0.0504	-0.0769	0.0622	-0.0245	0.0105	-0.0436	-0.0264	-0.1443	-0.057	-0.1319	0.0121	0.0054	0.0509	-0.0316	-0.0048	-0.0213	-0.0457	-0.0047	0.0468
DOM34	-0.0422	-0.0909	0.0117	0.0063	0.0487	-0.031	-0.1199	-0.002	-0.2046	-0.2621	0.0069	-0.0453	-0.1095	-0.0986	-0.0588	0.013	-0.0298	0.0482	0.0353	0.0133	0.0305	0.134	0.0574	-0.0184	0.2906	0.2572	-0.2026	-0.132	0.0204	0.0292	-0.0347	-0.0247	-0.0262	-0.0177	0.0503	-0.0666	-0.0538	-0.0387	-0.0025	0.038	-0.0128	-0.0161	-0.0913	-0.0998	-0.0466	-0.0074	-0.0622	-0.0772	-0.0116
POM33	0.1752	0.2039	0.0537	-0.0578	0.0845	0.0984	0.2723	0.4661	-0.0141	-0.0733	-0.0673	-0.0451	0.5081	0.3746	0.3127	0.3032	0.0142	-0.0197	-0.0128	-0.0582	0.1064	0.3322	-0.2253	-0.0432	-0.1257	0.0448	-0.0518	-0.1511	-0.1173	-0.2197	0.1484	0.0877	0.0505	0.0075	-0.0856	-0.0121	-0.0862	-0.0215	-0.0235	-0.0631	0.0992	-0.0735	-0.2949	-0.4529	0.0983	-0.0377	0.0824	0.075	0.0411
HBS1	0.0166	0.0048	-0.001	0.0098	-0.0213	0.0335	-0.1707	-0.1831	-0.4839	-0.4274	0.0587	0.013	-0.0181	-0.0564	-0.0698	-0.163	-0.0169	0.0215	-0.0394	-0.0237	0.0961	-0.0176	-0.0053	-0.0532	-0.3318	-0.4434	-0.16	-0.1623	-0.019	0.007	0.0379	0.0656	0.0456	0.0305	0.0197	-0.0014	0.0382	0.0545	-0.0311	0.0362	-0.0003	0.0016	-0.0196	0.0115	0.1177	0.0716	-0.0113	0.0041	0.0256
TFC6	-0.2019	0.0165	0.0934	-0.2682		-0.024		0.0596	-0.0497	-0.0193	0.1195		-0.052	0.9255	0.0112	0.0107	0.0484			-0.0246	-0.0528	-0.0532	0.0374	0.1225	0.0699	-0.0333	-0.0381	-0.0331	-0.2629	-0.0506	-0.082	-0.0114	-0.1291	-0.121	-0.0936	0.0778	-0.198	0.1042	-0.2719	-0.0759	0.1794	0.0924	-0.2093	-0.3241	0.0104	-0.0506	-0.015	0.0089
GPA1	0.034	0.0172	0.0281	0.1631	-0.0949	-0.0764	0.519	0.5122	-0.5306	-0.756	0.0357	0.0169	-0.3395	-0.3455	0.0983	0.0863	-0.0621	0.0228	0.0538	0.004	0.035	0.0516	-0.046	-0.0463	0.0456	-0.0821	0.2784	0.3389	0.1525	0.0382	0.0884	0.0351	-0.0937	-0.1868	0.0631	0.1283	-0.0633	0.0135	-1.4037	-1.2479	-0.0716	-0.0985	0.1257	0.1059	0.034	-0.0212	-0.0922	-0.0457	-0.0355
GRS2	0.1373	0.0325	-0.0286	-0.0814	-0.0107	-0.0741	0.0631	0.1001	0.5717	0.463	-0.0418	-0.0577	-0.0635	-0.0269	-0.1092	0.1507	-0.0077	0.0168	0.1278	-0.0399	0.0098	0.0843	-0.0486	-0.1125	-0.0972	-0.5649	-0.1505	-0.1472	-0.0654	-0.0449	-0.0041	0.0395	-0.1198	-0.0044	-0.0411	-0.108	0.0293	0.0041	-0.0642	-0.1093	0.0098	0.0117	-0.0424	-0.3184	0.0324	0.0178	0.1447	0.0031	0.0337
GRS1	-0.0433	-0.0008	-0.0052	0.0247	-0.0408	-0.0326	0.1395	0.1793	0.1492	0.0321	0.0336	0.0396	-0.0738	-0.064	-0.0443	-0.0049	-0.0136	-0.0062	0.0121	0.0027	0.08	0.0934	0.0866	0.0263	-0.0233	-0.1582	-0.0845	-0.0457	0.0342	0.0426	-0.0451	-0.0336	0.0336	-0.0025	0.0052	-0.0562	-0.0498	-0.0491	0.0394	0.0393	0.0123	0.0634	0.0222	0.037	0.0284	0.038	-0.0647	-0.0154	0.0069
ALD3	0.1224	0.1302	-0.1441	-0.3054	0.234	0.5393	1.5497	1.6178	0.8875	0.8759	-0.4643	-0.8418	3.2822	3.0473	-0.013	0.2141	-0.0554	-0.0297	-0.0736	-0.121	0.694	1.0688	-0.4369	-0.5713	1.3126	1.8004	-0.1437	0.3029	-1.4907	-1.37	0.7771	0.604	0.4243	0.3236	-0.2468	-0.5433	-0.4885	-0.5779	-0.0114	-0.0861	0.104	0.0481	-2.4391	-2.9931	-0.514	-0.2666	-0.1146	-0.2492	-0.1163
ALD2	0.1538	0.124	-0.0245	-0.028	0.0191	-0.0799	0.0374	0.0537	-0.1177	-0.231	-0.1617	-0.1918	0.2137	0.1285	-0.3569	-0.3848	-0.0461	-0.0736	-0.0581	-0.0476	-0.0365	-0.0263	-0.044	-0.0645	-0.8867	-0.7312	-0.0872	-0.0314	-0.0086	-0.0167	0.0299	-0.0233	0.0511	-0.0152	-0.0288	-0.0541	0.0149	0.0115	-0.1371	-0.1405	0.0354	-0.0589	0.0276	-0.1101	0.0092	0.0518	0.1615	0.1202	0.009
MET5	-0.0782	-0.0587	-0.019	-0.0557	-0.0614	-0.1245	-0.177	-0.2205	-0.2869	-0.2257	0.235	0.256	-0.4405	-0.4506	0.229	0.0802	-0.0265	-0.0234	-0.0086	-0.0211	-0.0202	-0.1042	-0.0629	-0.035	0.6706	0.7313	-0.2096	-0.2201	0.0074	0.0186	-0.1252	-0.1932	-0.0165	0.0862	0.0249	0.1365	0.0262	0.001	-0.1389	-0.1273	-0.1392	-0.168	0.1039	0.0699	0.0446	-0.0219	0.042	0.0956	0.0764
RPN2	-0.0331	-0.0275	-0.0179	-0.0545	0.0082	-0.0712	-0.0276	0.0733	-0.1284	-0.2884	0.0368	0.0563	-0.0601	-0.021	-0.007	-0.0155	0.0175	0.033	0.0325	0.0044	-0.0166	0.0701	-0.0481	0.0667	0.3455	0.2185	0.1096	0.0105	0.0164	0.0427	0.0915	0.0257	-0.0867	-0.008	-0.0194	0.0551	-0.069	0.0015	-0.0086	0.0265	-0.0095	-0.0667	-0.0924	-0.1154	0.0032	-0.0213	-0.0056	-0.0105	0.0018
TFC3	0.0198	-0.0293	-0.0154	-0.0911	0.0145	-0.0158	0.2318	0.4611	0.0131	0.0274	-0.0184	0.2659	0.0614	0.1707	0.1444	0.1124	0.1074	-0.085	0.2478	-0.0016	-0.1556	-0.0584	-0.1087	-0.0519	0.1117	-0.0282	-0.0882	-0.0068	-0.142	-0.1902	0.0311	-0.0316	-0.0846	-0.204	-0.102	-0.0219	-0.0326	0.0036	-0.0466	-0.1255	0.3197	-0.064	-0.0631	-0.2395	-0.1155	-0.0173	0.0837	-0.2228	-0.0441
FAS1	-0.0298	-0.0234	0.0407	0.0189	-0.072	-0.122	-0.5338	-0.4529	-1.0907	-1.3053	0.0169	0.0486	0.1845	0.134	0.1725	0.0343	0.0093	0.0151	0.0386	0.0222	-0.0563	0.0091	-0.0716	-0.0188	0.0557	-0.1619	-0.3455	-0.3817	-0.2206	-0.1845	-0.0106	0.0658	-0.0753	-0.0221	0.0605	-0.0428	-0.0097	0.1103	0.1431	0.1568	0.0476	0.0113	-0.0569	-0.0662	0.0845	0.0774	0.0234	0.0666	0.0307
PYC2	-0.1379	-0.0564	-0.0274	0.024	-0.0107	-0.0632	-0.2127	-0.1361	0.0657	-0.1018	-0.0569	-0.0336	-0.2354	-0.2029	-0.183	-0.2904	0.0367	0.076	-0.0122	-0.0224	-0.1211	-0.0641	-0.0622	-0.0155	0.1056	-0.0136	-0.1425	-0.1959	0.0332	0.007	-0.0934	-0.1115	-0.0605	-0.0376	0.0456	0.0368	-0.0295	0.0317	0.0188	0.0371	-0.0839	-0.1151	0.3044	0.3153	0.0443	0.0165	-0.0348	0.0083	-0.0142
PYC1	0.0404	0.0195	0.031	-0.1669	0.2063	0.3286	0.2459	0.1474	-0.165	-0.3077	0.1107	-0.0602	-0.323	-0.2269	-0.1498	-0.0557	0.0679	0.0522	0.0546	0.0614	0.0299	0.1932	-0.0304	0.0289	0.2655	0.314	0.0874	0.0695	0.0233	0.1773	-0.1244	-0.054	0.0049	0.0284	-0.1393	-0.005	0.2049	0.2308	-0.0993	-0.0457	-0.1515	-0.1005	-0.1785	-0.3301	-0.1808	0.0107	-0.1224	-0.1937	-0.0673
ACC1	-0.0626	-0.0779	0.0094	-0.0865	-0.0044	0.0242	-0.3956	-0.3995	-0.7414	-0.8776	0.1204	0.0287	0.1022	0.1686	0.1558	0.131	0.017	0.0051	0.029	0.0644	-0.0912	0.1069	-0.0746	0.0393	0.2145	0.2075	-0.2899	-0.3527	-0.1771	-0.0812	-0.0331	0.0262	-0.074	0.0104	-0.0016	0.0218	0.0193	0.135	0.1114	0.1328	0.0326	-0.0399	-0.0348	-0.0757	-0.1007	-0.0264	0.1107	0.0866	-0.036
HFA1		-0.08	0.0897	-0.1488	0.0722	0.01	-0.0028	-0.0551	0.5567	-0.3745	0.1169	0.0545		-0.0331	0.2678	0.1473	0.2022	0.0954	-0.0773	0.0186	-0.2057	-0.0954		0.1405	-0.1345	-0.0092	-0.0216	-0.0859	-0.0739	-0.0008		-0.0287	0.011	-0.0525		0.0899		0.1195	-0.0574	0.0483	0.0456	-0.1844	0.007	0.5559	-0.1994	-0.093	-0.1175	-0.0272	0.0149
SDH1	0.1583	0.2623	-0.038	-0.1438	-0.2488	-0.1796	-0.2104	-0.5435	0.3187	0.3417	-0.3929	-0.3916	0.8095	0.7904	1.4536	1.3991	-0.0858	-0.1738	0.0425	-0.0076	-0.4257	-0.6082	-0.0548	-0.0875	-0.1588	0.2136	-0.2231	-0.2295	-0.3398	-0.2312	-0.0285	0.0545	0.065	0.0673	0.1482	-0.0525	-0.0916	-0.026	-0.0428	-0.0373	0.1168	-0.0531	-0.1087	-0.0814	-0.0677	-0.0855	0.1573	0.2197	0.1993
NUP159	0.0302	0.0141	0.0047	-0.024	-0.0139	-0.0342	-0.1569	-0.1954	-0.0652	-0.0546	-0.014	0.0087	-0.1305	-0.0939	-0.0724	-0.0526	0.065	0.03	-0.0091	0.018	-0.061	-0.0447	-0.0187	-0.0096	-0.2043	-0.0437	-0.0374	-0.0413	0.0373	0.019	-0.0041	-0.0077	-0.0387	-0.0251	-0.0119	0.0571	-0.0177	-0.0498	-0.0568	-0.0554	-0.0169	-0.0145	0.0348	0.0549	0.0266	0.0137	0.0324	0.0319	0.0197
MRPS18	0.0765	0.0617	-0.0137	-0.0203	0.0364	0.0327	0.0125	0.0167	0.294	0.3518	-0.1769	-0.1405	0.2378	0.2471	0.9626	0.8151	-0.0326	0.0008	-0.0411	-0.0219	0.0369	-0.1329	-0.0381	-0.0375	0.0792	0.0695	-0.1091	-0.1036	-0.2261	-0.1928	-0.176	-0.2486	0.1185	0.0474	-0.0209	0.0465	-0.0613	-0.0857	-0.0236	0.0324	0.0005	-0.0506	0.2456	0.2923	0.0328	0.0469	-0.1064	-0.0858	0.0598
IML1	-0.0629	-0.1068	-0.0573	0.0038	0.0157	-0.0173	0.1451	0.1678	-0.392	-0.5058	0.1927	0.0504	-0.0611	-0.3004	-0.0322	0.0328	0.0084	-0.0216	-0.0169	0.0057	0.0121	0.0615	-0.045	0.024	-0.0817	-0.3162	0.0588	-0.0319	-0.0571	-0.0835	0.0285	-0.0238	0.0221	0.0053	-0.0292	0.3235	-0.0485	0.0086	0.0424	0.071	-0.0296	0.0165	-0.0334	-0.139	0.0292	-0.006	0.0595	0.0337	-0.0092
UGA1	0.0892	0.0695	-0.0107	-0.0218	0.0137	0.1088	0.2029	0.2737	-0.1388	-0.0229	-0.2486	-0.2719	0.2829	0.1831	-0.0351	-0.1326	0.0452	0.0518	-0.037	-0.0802	0.1889	0.1241	-0.1037	-0.0455	0.1937	0.2903	-0.1885	-0.1935	0.0209	0.0528	0.185	0.1142	0.0213	0.011	-0.0461	-0.0211	0.0113	-0.0165	-0.0764	-0.0394	-0.0197	-0.0802	-0.3032	-0.459	0.0244	0.0721	0.086	0.1517	-0.0063
COR1	0.0788	0.1361	-0.0441	-0.1214	-0.1498	-0.1413	0.1862	-0.0372	0.4976	0.5616	-0.2872	-0.2959	0.5547	0.5402	1.0278	0.8997	-0.0151	-0.1062	-0.0453	-0.0188	-0.2574	-0.3421	0.0275	-0.0506	-0.2247	0.0616	-0.0631	-0.0289	-0.45	-0.2832	-0.0206	-0.0531	0.1119	0.134	0.0252	-0.0704	-0.0347	-0.0592	-0.0077	-0.0259	0.1406	0.046	-0.035	-0.0488	-0.1003	-0.077	-0.0213	0.0378	0.062
AHK1	-0.0082	-0.1384	0.0304	0.0283	-0.1065	-0.0154	-0.1112	-0.0116	-1.0543	-0.9965	0.0168	0.0968	-0.0266	0.0074	-0.1288	-0.2328	0.2006	0.01	0.1487	-0.0188	-0.1071	0.0863	0.0005	0.0239	-0.002	-0.1262	0.0563	-0.036	0.0416	-0.0291	0.2588	0.0128	-0.1076	-0.0249	0.0689	0.0101	-0.1357	0.0098	-0.1574	0.0957	0.1125	0.0038	-0.0434	-0.0076	-0.0324	-0.018	0.0191	0.0247	0.2125
FSF1	-0.067	0.03	0.0072	0.0338	0.0911	0.1049	-0.0334	-0.038	-0.5989	-0.5742	0.0842	0.045	-0.2894	-0.1864	0.1427	0.1547	-0.0819	0.0561	-0.0293	-0.0325	-0.0573	-0.0373	-0.0181	-0.0285	-0.4426	-0.5178	0.0467	0.0847	0.1264	0.1132	-0.0307	0.0567	0.1004	0.1694	0.0522	0.0719	0.2256	0.1505	0.1506	0.1394	-0.1291	-0.0361	0.2084	0.2937	0.1187	0.1035	-0.0596	-0.0798	0.0078
RAD23	0.0629	0.0286	-0.0005	-0.0025	-0.0186	-0.0345	-0.0302	-0.1322	0.3612	0.4775	0.0523	0.0767	-0.0929	0.0068	-0.0699	0.0036	0.0084	-0.0334	-0.0033	-0.0059	0.0454	0.0768	0.096	0.0705	0.1271	0.2762	-0.0394	-0.0032	0.0021	-0.0027	0.0318	0.0373	0.0788	-0.0184	-0.0343	-0.1209	-0.0118	-0.0515	0.037	0.0526	-0.0005	-0.0085	0.0583	0.0332	-0.0428	-0.0019	-0.1031	-0.0722	-0.0521
PIL1	0.1273	0.1957	-0.0002	-0.0033	0.0485	0.1041	-0.0968	-0.2509	0.3115	0.4541	-0.2146	-0.2166	0.2227	0.1189	0.0202	0.0812	0.0059	-0.0682	-0.0376	0.0233	0.0502	-0.0531	0.0371	-0.0072	0.0109	0.1326	0.1549	0.1712	-0.1278	-0.1257	-0.008	-0.0621	0.1212	0.0358	-0.061	-0.0691	-0.0432	-0.1349	0.017	-0.0468	0.0035	-0.0444	-0.1891	-0.1753	-0.0464	-0.0202	-0.0679	-0.0019	0.0001
LSP1	0.2564	0.3331	-0.0289	-0.0048	0.114	0.1826	0.3221	0.1712	0.6513	0.8179	-0.1708	-0.1822	0.6071	0.3849	0.0383	0.1017	-0.0602	-0.1055	-0.0511	-0.0587	0.0456	-0.0484	0.0294	-0.0399	0.4458	0.5962	-0.0992	0.0073	-0.4382	-0.3784	0.0992	0.0428	0.0974	0.0602	-0.0111	0.0572	-0.1864	-0.2934	-0.086	-0.0882	0.0281	-0.038	-0.1817	-0.3057	-0.097	-0.0548	0.0045	-0.0371	-0.0703
ACF2	0.0452	0.0672	0.0153	-0.0653	0.045	-0.0073	-0.0863	-0.0069	-0.2642	-0.4202	0.0469	0.0105	-0.0352	-0.0634	0.1559	0.0556	0.0076	-0.0135	-0.003	-0.0088	-0.0044	0.0394	-0.0588	-0.0331	-0.298	-0.4996	-0.0109	-0.1095	-0.0023	0.0768	-0.0179	0.0424	0.0314	0.0029	-0.0194	0.1362	-0.0269	0.0155	0.0611	0.0277	0.022	0.0173	0.005	-0.0047	0.1506	0.0962	0.0139	0.1118	0.0133
YME2	0.0123	-0.033	0.0056	-0.0186	0.0405	0.0547	0.1895	0.1171	0.023	-0.0321	-0.0513	-0.0051	0.1054	0.0047	0.5283	0.3508	0.0206	-0.002	-0.0471	-0.0159	-0.0158	-0.0143	-0.0744	-0.0582	0.1444	-0.0659	-0.0494	-0.1687	-0.2024	-0.2006	0.1662	0.0825	-0.0558	-0.036	-0.0051	-0.0114	-0.0833	-0.0302	-0.0858	-0.0589	0.0526	-0.0134	-0.1188	-0.1342	-0.0925	0.0234	0.1237	0.0849	-0.0187
RPS2	-0.0111	-0.0134	-0.0272	-0.0089	0.1366	0.1015	-0.2568	-0.2607	-0.2958	-0.2993	0.0858	0.1151	0.1461	0.1802	0.0673	-0.0101	0.0059	-0.0842	0.0081	-0.0078	0.0582	0.0256	-0.0173	0.076	-0.0052	0.1156	0.0975	-0.0696	0.0214	-0.0023	0.1037	0.0589	0.0508	0.0875	-0.0342	-0.0473	0.0983	-0.0041	0.1097	0.0376	-0.0044	0.184	-0.0516	-0.0039	0.078	-0.0025	0.0939	0.0125	0.0214
MRI1	-0.0173	-0.0448	0.0161	-0.0394	-0.0748	-0.0757	-0.1731	-0.1728	0.1257	0.1111	0.0226	0.0087	-0.1141	-0.1459	-0.3665	-0.2903	0.016	-0.0207	-0.011	0.0415	0.0109	0.0616	0.0117	0.0131	-0.0682	-0.0234	-0.0493	-0.0232	0.0666	0.0555	0.0083	0.0506	-0.0188	0.0237	-0.0075	0.0466	0.0097	-0.0014	-0.0045	0.0297	-0.0277	0.0052	-0.0278	-0.0264	-0.0417	0.0032	-0.0306	0.0203	0.0041
PHB2	-0.05	-0.0366	0.0017	0.0228	0.0347	0.0219	0.2642	0.2924	0.2022	0.0794	-0.0864	-0.0497	-0.0145	-0.0227	0.2346	0.3372	-0.0477	-0.0738	0.0058	-0.0281	0.0244	0.0478	0.1051	-0.014	0.2951	0.1197	0.018	0.0949	-0.1217	-0.0862	0.0645	-0.0217	0.0067	-0.0051	0.0448	-0.0699	-0.1036	-0.032	0.0243	0.0186	0.0061	-0.0756	0.0566	0.0405	-0.0277	-0.006	-0.0033	-0.0259	-0.0207
RPP1B	0.0097	0.0364	-0.0258	0.01	0.2013	0.1336	-0.5191	-0.6024	-0.0515	0.3585	0.0872	-0.0763	-0.1726	-0.1003	-0.1563	-0.1404	-0.1083	0.0208	0.1876	0.1713	0.1275	0.1345	-0.0583	-0.064	-0.3114	-0.3696	-0.2862	-0.0848	0.075	0.1323	-0.2064	-0.0564	0.1112	0.0168	0.0046	-0.008	0.136	0.164	0.0763	0.1174	-0.1225	0.0457	-0.014	0.1482	-0.011	0.1334	-0.1367	-0.0621	0.1803
RPP2A	0.0171	-0.0472	0.0367	0.0012	0.0721	0.064	-0.5102	-0.4941	0.2486	0.3176	0.0799	-0.1652	-0.0624	-0.0207	-0.0863	-0.0099	-0.111	-0.1912	-0.0356	-0.0164	0.0042	0.0926	0.0994	-0.0168	-0.0743	0.1782	-0.1037	-0.0952	0.0887	0.0992	-0.2352	-0.1191	0.0311	-0.0176	0.0289	-0.1258	-0.0035	-0.0664	0.0236	0.0765	-0.0162	0.4075	0.0018	0.1695	-0.2523	-0.1485	-0.1013	-0.108	0.0476
URA2	0.0317	0.0702	-0.0098	-0.0204	-0.0249	-0.0799	-0.6371	-0.5686	-0.4617	-0.615	-0.0768	-0.0435	-0.1792	-0.1728	-0.2061	-0.3033	0.0393	0.0653	-0.0175	-0.0319	-0.0752	-0.0146	-0.1046	0.0036	0.0579	-0.156	-0.3062	-0.335	-0.0387	-0.0481	-0.1469	-0.1586	-0.087	-0.0134	0.0056	0.0362	0.1466	0.2696	0.1191	0.1602	-0.146	-0.2014	0.2341	0.1907	0.0898	0.1029	0.0311	0.0416	-0.0312
CPA2	-0.0607	-0.0464	-0.0271	-0.19	-0.001	0.1884	-0.1117	-0.2272	1.0648	1.027	0.2089	0.0801	-0.2286	-0.1405	-0.0948	0.0491	0.0274	0.018	0.0573	0.0454	-0.3274	-0.1242	-0.1397	-0.0864	0.8545	1.0323	-0.3057	-0.3846	0.2327	0.406	-0.0712	-0.0299	-0.1032	-0.0063	-0.0653	-0.0443	0.0767	0.1172	-0.2122	-0.1996	0.0087	-0.0419	0.314	0.3629	-0.293	-0.0625	0.1783	0.0808	-0.0412
FKS1	-0.082	-0.0811	0.0148	0.0178	-0.21	-0.2762	-0.4678	-0.4299	-0.3665	-0.6555	-0.0203	-0.0144	0.1147	0.1039	0.3381	0.1848	0.0154	0.0505	0.0208	0.0387	0.0206	0.0395	-0.0707	0.0137	-0.2116	-0.3993	-0.0147	-0.1157	-0.0496	-0.0964	0.1057	0.0487	0.0237	0.0223	0.0105	0.0605	-0.0088	0.0862	0.0496	0.0312	0.0242	-0.047	-0.0223	-0.0401	0.0337	0.0439	0.0318	0.0749	0.0574
GSC2	-0.1672	-0.2783	-0.0508	-0.034	0.3368	0.458	2.151	2.3355	-0.4267	-0.5435	0.1899	0.132	0.5353	0.4982	0.7914	0.8366	-0.014	0.114	0.2282	0.003	-0.1105	-0.1691	-0.1769	-0.1958	1.3256	1.4135	1.3617	1.4343	0.3849	0.1294	0.5686	0.5579	-0.089	0.1413	-0.0234	0.0064	0.6302	0.7678	-0.1978	-0.0639	0.3191	0.3289	-0.1722	-0.4126	-0.3642	-0.3822	0.1062	0.0661	0.0028
FKS3										-0.6437					-1.128	0.5101					-0.2773	-0.0981											-0.1281										-0.4756	-0.4937			0.0265
GLO2	0.1171	0.059	0.0187	-0.0072	-0.1297	-0.0805	-0.0209	-0.0529	-0.2348	-0.1391	-0.0384	-0.0031	0.1309	0.1346	0.0082	-0.0347	0.0166	-0.0908	0.0452	0.0217	0.0547	-0.0016	0.0587	-0.0002	0.0729	0.2787	-0.21	-0.1623	-0.0376	-0.0304	0.1167	0.1094	0.0549	-0.007	0.0367	0.0191	0.0311	0.0058	-0.1022	-0.0829	-0.0161	0.0064	-0.0756	-0.0548	-0.0544	-0.0289	-0.0141	0.0948	0.0415
MNN2	0.0021	-0.0538	0.0396	0.0169	-0.0495	-0.1223	0.0349	0.223	-0.1861	-0.3947	0.0633	0.0433	0.1043	0.0509	0.2195	0.0697	0.0081	0.0751	0.0034	-0.0159	-0.0132	0.0324	-0.1291	0.0137	0.0497	-0.0726	-0.0238	-0.213	-0.108	-0.1058	0.0739	0.0083	-0.0757	-0.0985	0.0202	-0.0131	-0.0797	-0.0207	0.0097	-0.0265	0.0833	0.0442	-0.0365	-0.0317	0.0238	0.0135	-0.0089	0.0685	0.0121
PGK1	-0.197	-0.1535	-0.035	0.0634	-0.0305	0.0172	0.7739	0.8753	0.3037	0.3656	0.0204	0.0287	-0.0101	-0.0074	-0.3065	-0.2536	0.0035	-0.039	0.0023	0.038	0.1362	0.0712	0.2139	0.1504	0.2409	0.3351	-0.2367	-0.2663	0.101	0.1016	-0.0064	0.0702	-0.0012	-0.049	-0.0597	0.0082	-0.0487	-0.1043	0.0002	-0.0253	0.1875	0.3339	0.0687	0.1264	0.0004	-0.0976	-0.0278	-0.04	-0.0291
RNQ1	-0.0998	-0.1324	0.0008	-0.0916	0.0121	0.055	0.8251	0.8964	0.4112	0.4104	-0.0693	-0.0505	-0.0084	0.0428	-0.1559	-0.1228	0.0342	-0.06	-0.1518	-0.0039	-0.0184	-0.0422	-0.025	-0.0786	-0.4454	-0.3078	-0.0467	-0.0617	-0.0544	-0.0355	0.1155	0.0295	0.0822	0.1487	0.0268	-0.2029	0.1631	0.0718	-0.025	-0.0137	-0.0389	-0.0543	-0.0953	-0.155	0.0335	0.0488	-0.0132	0.005	0.0098
RPL28	-0.0101	0.0739	-0.0187	0.0547	0.001	0.0206	-0.439	-0.4672	-0.2867	-0.3238	0.1206	0.1095	0.2651	0.0242	0.0709	0.0617	0.0327	-0.0179	0.0141	0.005	0.0343	0.0934	-0.0071	0.078	-0.4066	-0.7929	-0.0409	-0.1266	0.085	0.0573	0.0333	-0.0876	0.0047	-0.0319	0.0105	0.0555	-0.0736	-0.0937	0.0846	0.0382	0.1714	0.1189	0.1574	0.1569	0.2	0.2302	-0.0994	-0.0258	0.0423
ARG82	-0.2011	-0.2246	-0.0729	-0.0777	-0.0964	0.0807	0.2079	0.1873	0.2	0.2046	0.0035	-0.0591	-0.0505	0.0368	0.0518	0.0607	0.0276	0.0757	-0.0982	0.044	0.0342	0.1154	-0.0096	-0.1419	0.7659	0.7848	-0.0791	-0.181	-0.132	-0.0443	0.1003	0.1386	-0.0515	-0.028	0.0129	0.0493	-0.0229	-0.092	-0.0774	-0.0345	-0.0077	-0.0124	-0.169	-0.1938	0.0325	0.0748	0.0183	0.0025	0.0711
SEC14	0.0044	0.0057	0.0071	0.0099	-0.1252	-0.127	-0.4121	-0.464	0.3632	0.3497	0.0386	0.0148	-0.0014	-0.0578	-0.046	0.0343	-0.0155	-0.0082	-0.0059	0.0414	0.0348	-0.0471	0.0616	0.0125	-0.1596	-0.1589	-0.0919	-0.037	0.0451	0.0548	-0.0102	-0.0046	0.072	0.0286	0.0091	-0.0307	0.0265	0.0273	-0.019	-0.0393	0.1055	0.0999	0.1272	0.0927	0.037	0.0051	-0.0718	-0.0502	0.0077
YKL091C	0.1384	0.1082	0.0188	-0.0279	0.0388	0.0465	0.2098	0.2045	0.3385	0.3563	-0.2178	-0.1305	0.573	0.3434	0.0334	-0.0552	-0.0398	-0.0686	0.0242	-0.0366	0.137	0.0874	-0.0291	-0.0993	0.4192	0.4338	-0.3314	-0.1756	-0.2196	-0.1713	0.1225	0.0969	0.1503	-0.034	-0.0825	-0.3073	0.2067	-0.0275	-0.0694	-0.0446	-0.043	-0.0607	-0.2703	-0.2895	0.0704	0.0141	-0.0937	0.0814	-0.0135
YCP4	0.0946	0.1045	0.0266	0.082	-0.0473	-0.0728	1.1432	1.3035	-0.5464	-0.562	-0.0938	-0.033	0.2926	0.1232	-0.2315	-0.2217	-0.0332	-0.0722	-0.0042	0.0284	0.0368	0.0938	0.0367	0.1417	0.3981	0.1778	-0.0417	-0.0282	-0.0503	-0.0962	0.0832	-0.0285	-0.0177	-0.0432	0.0191	-0.1251	-0.1158	-0.04	-0.0042	-0.0139	-0.0149	-0.0353	0.1057	0.0492	0.0194	-0.0864	-0.0336	-0.0149	-0.0574
PST2	0.0957	0.104	-0.06	-0.0189	-0.003	-0.0079	0.2803	0.3118	0.5626	0.7599	-0.073	-0.105	0.364	0.2955	-0.3881	-0.4348	0.0156	0.0552	-0.0619	-0.0226	0.078	0.1232	-0.0253	-0.0138	0.4449	0.4491	-0.1055	-0.0823	0.0333	0.0336	0.1763	0.0561	0.0116	-0.0523	0.0197	-0.0798	-0.0601	-0.0742	-0.0955	-0.0996	-0.1152	-0.0985	-0.1377	-0.1187	-0.0146	0.0149	-0.0039	0.0689	0.0151
RPL13B	0.4329	0.7926		0.9114		1.2844		-0.6975				0.3347						-0.7771		1.5865			0.3711	1.0291	-0.5695	-1.4405	-0.4312	0.0187		0.1735	-0.6998	0.8541					-0.4864	-0.3768		0.238	-0.3168	1.0261			1.2633	0.1691
HIS1	-0.0286	-0.0427	0.0016	0.0081	-0.0011	0.0222	-0.4938	-0.3303	-0.1272	-0.1986	0.0635	0.0568	-0.4476	-0.4409	-0.1229	-0.1424	-0.0903	-0.0388	0.0239	-0.0005	-0.0254	-0.0056	0.0316	0.0327	-0.2201	-0.3134	-0.2378	-0.2131	0.0181	0.0445	-0.006	-0.0634	-0.0202	-0.0148	0.0493	0.0298	0.0065	0.009	0.0452	0.0586	0.0774	0.0662	0.1423	0.2084	-0.0235	-0.0367	-0.0631	-0.0728	-0.0213
SKT5	0.0116	0.0436	-0.0454	-0.034	-0.1445	-0.0913	0.1738	0.137	-0.1807	-0.1848	0.0414	-0.0104	-0.3087	-0.244	-0.0014	-0.0155	-0.0037	0.0593	0.0068	0.0404	0.0032	0.0458	-0.034	-0.0618	0.1372	0.0042	0.0498	0.0967	0.1692	0.2309	0.0183	0.0223	-0.0061	0.0263	-0.0209	-0.0304	0.1528	0.1143	-0.1378	-0.1152	-0.1343	-0.1406	0.0956	0.1477	0.0067	0.0819	-0.037	-0.0205	0.0568
CNN1		-0.3484				-0.2021		-0.0891	-0.1794	0.0187										-0.1111						-0.2667		-0.0663										-0.292				0.0241				0.0901
PRY2	0.1274	0.0284	0.0376	-0.0887	0.0361	0.0241	0.7533	0.5813	0.4304	0.8155	-0.1485	-0.0934	0.8102	0.6853	0.861	0.8259	-0.0638	-0.101	-0.0328	-0.0045	-0.2216	-0.1632	-0.0574	0.0061	0.83	1.1719	0.0575	0.0385	-0.1549	-0.1914	0.1357	0.0871	0.2041	0.2545	0.0377	-0.0103	0.4865	0.384	-0.4485	-0.3329	-0.0737	-0.1383	-0.4912	-0.5454	-0.2272	-0.2736	0.0994	0.1435	-0.0639
HXT3	-0.0501	-0.1065	-0.0614	0.0136	-0.1838	-0.083	-0.5015	-0.3896	0.0599	-0.181	0.039	0.1042	-0.2785	-0.502	-0.7744	-0.6202	-0.0261	-0.0137	0.0362	-0.0142	0.1184	0.2378	0.0484	0.0661	-0.7531	-0.9792	-0.3888	-0.5166	0.0957	0.0466	-0.0113	-0.0453	0.0333	-0.0481	0.0724	0.0772	0.0277	0.0743	0.1696	0.1711	0.1207	0.0817	0.031	0.004	0.0762	0.087	-0.0378	0.0351	0.055
HXT1	-0.3288	-0.3141	0.0096	-0.1545	0.15	0.2023	0.0576	0.0946	-0.6521	-0.8871	0.2853	0.193	0.4056	0.1819	-0.6147	-0.395	0.0919	0.0452	0.0214	0.0276	0.3272	0.5642	0.0277	0.0808	-1.9922	-2.7849	1.0152	1.0835	0.4079	0.4426	-0.1858	-0.0571	-0.1086	-0.038	0.1757	0.1301	0.344	0.3479	0.3371	0.3706	0.0394	-0.0275	-2.0438	-1.7994	0.148	0.2567	0.0607	-0.0332	-0.0837
HXT7	0.5395	0.5941	-0.0624	0.0128	-0.1116	-0.0299	0.8245	0.6452	-0.9022	-0.9429	-0.61	-0.5343	2.6322	2.3463	2.514	2.1664	-0.2364	-0.2188	-0.0781	-0.1823	0.047	-0.3381	-0.0744	-0.0393	2.5722	2.8059	-0.8622	-0.8656	-1.3983	-1.3533	0.6479	0.4828	0.0475	0.074	-0.0219	-0.2798	-0.6168	-0.5758	-0.5185	-0.4466	0.2301	-0.2251	0.5726	0.3682	0.0564	-0.1875	0.2577	0.2099	0.0217
HXT6	-0.36								-3.4631			-0.5477	-3.9521			0.922		-0.5244				-1.5247	-0.8153	0.5256	-1.1428		-2.9222				0.6362	0.2558			1.5142		0.6062				0.6401			-0.4684	-1.1634
HXT5	-0.0035	0.0523	0.1215	-0.7401						-0.6971			0.4774	0.9305	-0.4227	0.0314					-0.5967	-0.6701	-0.4112	-0.1481					-0.3343	-0.8876	0.2117	0.1679	-0.1066	-0.3803	-0.0388	-0.0816	-0.3969	-0.5243	-0.3271	-0.1555			-2.0028	-2.2567			0.8412	0.4228
HXT4	0.3891	0.5532	-0.202	0.7185	-0.1598		-0.1936		-1.4136		0.1219	0.2766	1.5596	1.3142	1.8027	1.1738	-0.1879	0.1274	-0.0038		0.1185	-0.2829	0.1314	0.0282	0.8084	0.6198	-0.3007	-1.1316	-0.499	-0.6733	0.1145	0.3404	0.0901	0.1258	0.1133	0.0382	-0.3376	-0.2476	-0.2618	-0.5398	0.2007	-0.0752	0.5224	0.5722	0.0655	-0.0504	-0.1515	0.1997	0.0258
HXT2	-0.0593	-0.1229	0.1222	0.0954	-0.0111	-0.0233	-0.4127	-0.3466	-0.7268	-0.9892	-0.0053	-0.0294	0.2446	0.185	0.2067	0.2227	0.0268	0.1542	0.0643	0.021	-0.0013	0.0459	-0.0151	-0.0431	0.3647	0.1265	-0.3274	-0.3479	-0.1324	-0.1486	0.0576	0.0732	0.0863	0.0591	0.0195	-0.0357	-0.0201	0.0356	0.0238	0.0092	0.0734	-0.0477	0.1727	0.2289	-0.2001	-0.1575	-0.0349	-0.0404	0.0717
CDC4	-0.0488	-0.0708	0.0185			-0.1921		0.091	-0.4703	-0.6831	-0.0065	0.139	-0.1942		-0.2152	0.0057	0.2194	0.0548		-0.0367	-0.1384	-0.066	-0.1099	0.0569	0.0232	-0.0839	-0.0002	-0.1111	0.0638		-0.1167	-0.0905	-0.1449	-0.0533	0.016		-0.2041	0.5719	-0.0602		0.082	-0.0455	0.1127	0.1261	-0.0911	-0.1113	0.0193	0.052
CMK2	0.0042	0.024	-0.0237	-0.0428	0.1197	0.1284	0.2947	0.2041	0.5112	0.5539	-0.0246	-0.0007	0.1451	0.074	0.0551	-0.0412	0.0591	0.0343	-2.8661	-2.3577	-0.1337	-0.1811	-0.2	-0.2436	0.3502	0.4302	0.1849	0.1575	0.0985	0.0956	0.2443	0.228	-0.051	-0.0087	0.0209	-0.0826	0.2506	0.2236	0.0556	0.0364	0.0522	0.0531	-0.1249	-0.2098	-0.1457	-0.1049	0.1209	0.0832	0.0296
BCH2	-0.0173	-0.0836	0.0111	-0.0435	-0.0002	-0.0874	0.0465	0.2325	-0.4491	-0.96	0.0183	0.0577	-0.1874	-0.0521	-0.0816	-0.0863	-0.0169	-0.0227	0.06	0.0133	0.015	0.117	-0.0773	-0.0455	-0.0325	-0.2606	-0.0155	-0.0991	0.0073	-0.1959	0.0567	0.0753	-0.0624	-0.0463	-0.0145	-0.1068	-0.0232	0.1027	-0.0983	0.025	-0.0669	-0.049	-0.0832	-0.1428	-0.0179	-0.0194	0.0274	0.07	-0.0681
RPM2	0.0377	-0.0077	0.0227	-0.0279	0.0228	-0.0088	-0.0502	-0.1808	0.2325	0.1085	-0.1489	-0.1745	0.395	0.2305	0.6942	0.4159	-0.0509	-0.0002	0.067	0.0416	-0.0884	-0.0362	-0.0055	-0.0851	-0.087	-0.12	-0.0819	-0.0826	-0.0566	-0.0743	-0.0317	0.2224	0.048	0.0897	0.1306	-0.0463	-0.1088	-0.0423	0.0457	-0.0384	0.0893	0.0063	0.1204	0.1239	-0.0757	-0.043	-0.0909	0.0204	0.7327
RPL7A	-0.0622	0.0215	0.0545	0.1584	0.0614	0.0116	-0.2731	-0.2454	-0.5444	-0.7092	0.1263	0.1168	0.0987	0.0189	-0.1163	-0.1121	-0.0814	-0.0344	0.2241	0.0307	-0.0227	0.0225	0.2049	0.1498	-0.2407	-0.4261	-0.0386	-0.0701	0.0463	0.0219	-0.0518	-0.0131	-0.0206	-0.007	0.0961	0.176	-0.1363	-0.0215	0.1745	0.0956	0.0793	0.0288	0.346	0.1686	0.0549	0.0335	-0.0279	-0.0351	-0.1912
RPL7B	-0.2937	-0.2085	-0.008	0.0348	0.0771	0.2032	0.3488	0.5401	-0.4272	-0.6039	0.1611	0.2201	-0.1658	-0.1725	-0.0752	0.01	0.036	0.0866	0.0382	-0.0926	0.0572	0.2518	0.1887	0.145	0.1234	-0.0856	0.5011	0.6606	0.2977	0.3106	0.0113	0.0583	-0.1133	-0.2214	0.1321	0.1311	-0.3059	-0.185	-0.0154	0.0302	0.0804	0.1805	0.0854	0.1369	-0.1087	-0.107	0.2303	0.1414	-0.1049
RVB2	0.0464	0.0042	0.0504	-0.0084	0.0322	0.0464	-0.0847	-0.1334	0.7967	0.9215	0.0119	0.0035	0.1001	0.0869	0.0428	0.0615	-0.0116	-0.022	-0.0105	-0.0167	-0.1394	-0.0999	0.0465	0.0096	0.268	0.5033	0.0204	-0.0007	-0.0056	0.0213	-0.0542	-0.0452	-0.0714	0.01	-0.1087	-0.1273	0.0021	-0.0577	-0.0724	-0.0318	0.0053	-0.0154	-0.0358	-0.0201	-0.0652	-0.0231	0.0159	0.0054	0.0013
TCB1	0.0236	0.0691	-0.0025	0.0098	0.102	0.0225	0.0639	0.1011	-0.6714	-0.7942	-0.0478	-0.0129	0.2312	0.1286	0.1886	0.0789	0.0357	0.004	-0.0581	-0.0075	0.0617	0.0324	-0.0407	-0.0256	0.2716	0.1721	-0.0515	-0.0901	-0.1937	-0.2092	0.1057	0.0473	-0.0314	-0.0453	0.0218	-0.0426	-0.0712	-0.0081	-0.0758	-0.0497	0.0094	-0.0616	0.0595	0.0636	0.0898	0.0167	0.0013	0.0643	-0.0854
TCB2	-0.0559	-0.0744	0.0071	0.0109	0.042	-0.0475	-0.2021	-0.087	-0.4065	-0.7247	0.1089	0.1661	-0.411	-0.3664	-0.8308	-0.6993	0.0078	0.0465	0.048	0.0025	0.039	0.1429	-0.0019	0.0137	-1.1456	-1.4019	-0.0706	-0.1193	0.1848	0.1737	-0.0751	-0.1004	-0.0881	-0.1475	0.0397	0.1467	0.0326	0.0885	-0.0131	0.0255	0.0535	0.013	0.0841	0.1072	0.0683	0.0394	-0.0926	-0.1097	-0.0317
YDR239C	0.0055	0.003	0.1238	-0.0362	-0.0201	0.0153	0.0584	-0.0314	0.1256	0.271	0.0247	0.0352	-0.0407	-0.061	-0.1485	-0.0426	-0.0171	0.0139	0.0247	0.0495	-0.0421	-0.0077	0.1302	-0.0107	-0.0464	-0.1052	0.085	0.1074	0.004	0.0737	0.0113	-0.0867	-0.0352	-0.0477	0.0107	0.0709	-0.0593	-0.0624	-0.079	-0.0191	0.1009	0.0405	-0.0019	0.0168	-0.037	-0.0136	-0.0206	0.006	-0.0557
GYP5	0.0371	0.0009	-0.0266	0.0002	0.0298	0.0426	-0.0263	0.013	0.4525	0.5355	-0.0024	0.054	-0.0369	-0.0282	-0.2292	-0.2318	-0.0075	0.006	0.0312	0.0079	0.0185	0.0601	-0.0177	-0.0308	-0.367	-0.4132	0.0169	0.0181	-0.0143	0.0106	0.03	0.0494	0.0089	-0.0138	-0.0122	0.0055	-0.0369	-0.02	-0.0133	-0.0051	0.0027	-0.033	-0.0113	-0.0667	0.0714	-0.0137	0.0306	0.0575	0.0032
ILV5	0.0263	0.0555	-0.0075	0.0663	0.0642	0.0655	-0.4484	-0.3944	0.7556	0.8215	0.0274	0.0551	-0.3392	-0.2996	0.4126	0.4692	0.0284	0.0027	0.0068	0.0281	-0.0868	-0.1099	0.1482	0.0243	0.0312	0.0162	-0.1769	-0.117	0.0949	0.071	-0.1568	-0.0771	0.0502	-0.0074	0.0031	-0.019	0.0586	0.0357	0.028	0.0112	-0.026	0.0815	0.2474	0.1981	0.2249	0.2143	0.0387	-0.0555	-0.0754
SEC2	-0.0694	-0.1456	0.0182	-0.0055	0.0689	0.0453	-0.0079	0.0193	-0.266	-0.2473	0.0718	0.0859	-0.1468	-0.1069	-0.2521	-0.0841	-0.0422	0.0171	0.0208	0.0289	0.0158	0.1097	0.0576	-0.0202	-0.0456	-0.3188	-0.0432	-0.0016	-0.0407	0.0168	0.0433	0.0523	-0.0209	-0.0706	-0.0488	-0.0298	-0.0306	-0.0179	-0.0657	-0.0594	0.03	0.0136	0.035	-0.0661	-0.0016	0.0248	-0.0558	0.0052	0.041
RRP12	-0.175	-0.1354	0.0049	-0.1706	0.0701	0.0073	-0.1809	-0.0733	-0.2536	-0.4778	0.1419	0.1388	-0.0609	0.0941	0.0925	0.122	0.101	0.0166	-0.0407	-0.0179	-0.0723	0.0041	-0.0884	0.0181	0.0386	-0.0643	0.2738	0.0599	0.1048	0.0817	-0.0928	-0.0748	-0.2525	-0.0467	-0.0469	0.0869	-0.0934	0.0169	-0.0336	-0.0163	0.0554	-0.0145	-0.1179	-0.0976	-0.1017	-0.0269	0.027	-0.0323	0.0352
MYO4	-0.0881	-0.1073	-0.0087	-0.0265	-0.0115	-0.0917	0.3959	0.1647	-0.6012	-0.5412	0.0908	0.0659	-0.003	-0.002	-0.1263	-0.0983	-0.0294	0.0113	0.021	0.0081	-0.0137	0.064	-0.1185	0.0198	0.1234	-0.042	0.0398	0.016	0.0206	0.0003	0.1327	-0.0031	-0.0838	-0.0229	0.017	0.0857	-0.0454	0.0116	-0.0008	0.0101	0.0439	-0.0452	0.043	0.0314	0.0044	0.0171	0.0088	0.0389	-0.0156
MYO2	-0.0634	-0.0692	0.0006	0.0016	0.0245	-0.0229	-0.016	0.0697	-0.4858	-0.9302	0.0378	0.0937	-0.1575	-0.1481	-0.1557	-0.186	-0.0111	0.0266	-0.0106	-0.0025	0.0118	0.0916	-0.0814	0.0422	0.1004	-0.0901	-0.1196	-0.1667	0.0342	0.0256	0.0817	0.0379	-0.0375	-0.0485	0.0081	0.0146	0.017	0.1095	-0.0628	-0.0403	-0.0061	-0.0407	0.0554	0.0136	0.0672	0.0393	0.005	0.0238	-0.0511
MCM4	0.0139	-0.0028	0.0209	-0.0149	0.0583	0.0444	-0.1165	-0.1878	0.9252	1.0083	-0.0569	-0.0374	-0.0564	-0.0313	0.0441	0.1925	0.0218	-0.0427	0.0168	-0.0053	-0.0626	0.0046	0.0276	0.0267	-0.1133	0.0393	-0.0944	-0.1259	-0.0048	-0.0082	-0.0724	-0.0531	-0.0353	0.0082	0.0099	-0.0643	-0.029	-0.037	-0.0267	-0.0372	0.0228	0.0198	0.0103	-0.0001	0.0008	-0.0136	-0.0742	-0.0792	-0.0091
MCM6	-0.0338	-0.0689	0.0316	-0.0488	-0.0297	0.0289	-0.2387	-0.0376	0.0095	0.0469	-0.0179	-0.0405	-0.0533	-0.0908	0.1726	0.0887	0.0187	-0.0125	0.0602	0.0076	-0.0312	0.0435	-0.0275	-0.066	0.0675	0.1978	0.071	-0.0705	-0.0425	-0.0559	-0.0453	0.0157	-0.0611	0.0446	-0.0351	0.0377	-0.058	0.0121	-0.0375	-0.0086	-0.016	0.0015	-0.0938	-0.1395	-0.0309	-0.0326	-0.0703	-0.0736	0.0566
SET1	-0.0626	-0.0737	0.1029	-0.0545	0.0309	-0.0265	0.3227	0.4198	-0.4668	-0.3764	-0.0097	0.0074	-0.2039	0.1672	0.0246	-0.0057	0.1298	0.079	0.0151	-0.0149	-0.0633	0.0467	-0.1436	0.0058	0.2352	0.2181	0.5075	0.3143	-0.0916	-0.076	-0.2646	-0.0427	-0.1348	-0.0453	-0.3745	0.2793	0.0286	-0.0216	-0.0693	-0.0545	-0.0028	-0.0198	-0.1319	-0.0608	-0.0494	-0.0436	-0.0136	0.0649	-0.012
CDC28	0.0337	0.0639	-0.017	-0.008	-0.0478	-0.0105	0.3364	0.3557	0.477	0.5659	-0.0852	-0.1555	0.0402	0.1354	0.3029	0.2854	-0.0651	-0.0365	0.0378	-0.0098	-0.0906	-0.1047	-0.002	0.0054	0.0776	0.261	-0.0149	0.0087	0.0262	0.0197	0.0991	0.1226	-0.0073	0.0613	-0.0042	0.0007	0.0583	0.0502	-0.0851	-0.0432	0.0086	-0.0382	-0.1867	-0.2254	-0.0385	-0.0252	0.0926	0.1046	0.0324
PHO85	-0.0104	-0.0005	0.0035	-0.0255	-0.0097	-0.0353	-0.0404	0.0168	0.6671	0.7893	-0.0223	-0.0241	0.0803	0.0535	0.0261	-0.0083	-0.0264	-0.0374	0.0082	-0.042	-0.1308	-0.0269	-0.0274	-0.0123	-0.744	-0.631	-0.1748	-0.1614	-0.1542	-0.0735	0.0454	0.051	-0.0446	-0.0028	0.0363	0.0681	0.0144	-0.0248	-0.0518	-0.0458	0.0742	0.031	-0.087	-0.1677	0.0326	0.0545	-0.0771	-0.0202	-0.0103
AYR1	0.0529	0.0618	-0.0374	0.0226	-0.0161	0.0222	0.2077	0.2418	-0.0146	0.0043	-0.1364	-0.1209	0.3992	0.2796	0.0997	-0.0392	-0.0602	-0.0133	-0.0064	-0.0163	0.0337	0.0456	-0.0282	-0.0353	-0.0287	-0.0373	-0.0307	-0.0253	-0.2743	-0.2846	0.1965	0.1299	0.0198	0.0351	0.0524	0.0089	-0.0811	-0.0391	-0.0152	-0.0277	0.0485	0.0342	-0.0613	-0.0344	0.0898	0.0761	0.104	0.1072	-0.02
ARB1	-0.0898	-0.0291	0.032	0.0215	-0.0093	-0.002	-0.2882	-0.345	-0.6427	-0.7638	0.0089	-0.0058	-0.0468	-0.0775	0.1818	0.1544	-0.0571	-0.0108	-0.016	0.0084	0.0206	0.0267	0.0188	0.035	-0.3545	-0.5304	-0.0826	-0.0421	-0.0481	-0.0372	-0.062	-0.0718	0.0423	0.0727	0.0305	0.0145	-0.0115	-0.004	0.1313	0.144	0.0167	0.036	0.0407	0.0667	0.0785	0.0278	-0.1325	-0.1431	0.0656
CBF1	0.0862	-0.0014	0.0349	0.0087	0.0904	0.0621	-0.125	-0.2944	-0.0678	0.0998	-0.0468	-0.1379	-0.2475	-0.1604	-0.4249	-0.3434	-0.0586	-0.0491	-0.0459	0.075	0.0403	0.0593	0.1118	0.0174	-0.3231	-0.1788	-0.1089	-0.0564	-0.0155	-0.0045	-0.1717	-0.1586	0.0356	0.025	0.0401	-0.0764	0.1141	0.0281	-0.0738	-0.0768	-0.0386	0.0381	0.0887	0.1499	-0.0315	-0.0637	-0.0677	-0.0365	-0.0681
THI6	0.0397	-0.0293	0.0116	-0.0829	0.0609	0.068	-0.0473	0.0833	1.4682	1.5798	-0.3804	-0.1692	0.0639	-0.0643	-0.1742	-0.0383	-0.0104	0.0201	-0.0171	-0.0256	-0.0131	-0.1033	0.0409	-0.0533	0.023	-0.028	-0.1361	-0.1031	0.1739	0.1775	0.0859	0.0421	-0.0062	-0.087	0.0492	0.0903	-0.0083	0.0419	-0.2374	-0.0787	-0.0777	-0.0587	-0.2121	-0.416	-0.0521	0.057	0.1568	0.0721	-0.0434
MLP2	-0.0195	0.0085	0.0171	0.0012	0.0234	0.0641	-0.0033	-0.0375	0.3119	0.392	-0.0134	-0.0284	-0.0705	-0.1014	-0.1391	-0.0501	0.0075	0.0282	0.0092	-0.008	0.0687	0.0256	0.0506	-0.0302	0.1928	0.3105	0.0137	0.0324	-0.0068	-0.045	0.0188	0.0261	0.026	0.0216	0.011	0.0416	0.0517	-0.0218	-0.0229	0.0041	-0.0253	-0.0052	0.0378	0.0339	-0.0368	-0.0342	-0.012	-0.0784	0.0162
YBR238C	-0.1076	-0.1161	-0.0015	-0.025	-0.0474	0.0024	-0.3841	-0.3728	-0.2788	-0.3733	0.1302	0.1316	-0.0329	-0.2558	-0.3954	-0.1354	0.0598	0.0238	0.0283	0.0281	0.0562	0.0751	0.1187	0.0471	-0.1176	-0.112	-0.0558	-0.1334	0.1424	0.1032	-0.0479	-0.0689	-0.0148	-0.0174	0.1251	0.4035	-0.0452	-0.0149	0.0332	0.0711	0.0487	-0.0613	0.0266	0.1413	-0.0956	0.0359	0.0022	-0.0499	0.0577
RPH1	-0.0414	-0.1601	0.0344	-0.0341	0.0335	0.1032	0.0407	0.0513	-0.3555	-0.381	0.0526	-0.0602	0.1502	0.0051	-0.1917	-0.084	-0.0127	-0.0052	-0.0069	0.0074	0.1206	0.0841	0.085	0.0643	-0.2237	-0.4155	0.1211	0.1059	0.0047	-0.0521	-0.0752	-0.0158	0.0486	0.0809	0.0564	0.1918	-0.0795	-0.0786	-0.0522	0.0422	0.1257	0.0807	-0.0298	-0.1667	-0.091	0.0133	-0.0214	0.1397	0.0204
GIS1	0.176	0.1885	0.0232	-0.1463	0.1188	0.0347	0.1215	0.1187	0.4391	0.5141	-0.1284	-0.2168	0.2675	0.3188	0.3318	0.1737	-0.0395	-0.0547	-0.02	0.0087	-0.0485	-0.0338	-0.0682	0.0289	0.6167	0.8069	-0.0856	-0.0757	-0.0892	-0.0713	-0.0039	-0.0133	-0.0089	-0.0249	-0.0821	-0.0822	-0.1193	-0.1501	-0.089	-0.1543	0.0581	-0.0002	-0.1139	-0.0511	0.0004	-0.093	0.0473	0.0388	-0.0865
SLA2	-0.004	-0.059	-0.0002	0.0097	0.0296	0.0201	-0.0777	-0.0554	-0.4985	-0.5074	-0.0324	-0.0331	0.1152	0.0309	0.0386	-0.0759	0.1169	0.0874	-0.0099	-0.0017	0.0249	0.0328	0.0158	0.0282	-0.0288	-0.1359	-0.0134	-0.0906	-0.0308	-0.0928	0.0559	0.0145	-0.0373	0.0234	0.0258	0.0643	-0.0516	0.0077	-0.0668	0.0074	0.0329	0.0324	-0.1265	-0.1098	0.0554	-0.0017	-0.0532	-0.034	-0.0567
VPS27	0.0513	0.0415	0.0167	0.0076	-0.0412	-0.0179	0.1197	0.0809	0.0864	0.2249	-0.0403	-0.0711	-0.0456	-0.0767	0.0055	0.019	-0.0142	-0.0001	0.0125	-0.0085	-0.0195	-0.035	0.0019	-0.0346	0.0774	0.0327	-0.0388	-0.0018	-0.0127	0.0211	0.0616	0.0569	-0.0283	-0.0172	-0.0159	0.044	-0.0319	-0.0232	-0.0634	-0.0278	0.0285	-0.0211	-0.0214	0.0158	-0.0269	0.0328	-0.0022	0.0053	-0.0237
CIP1				-0.0264		-0.0972		0.1862	0.2164	0.0358		-0.1504	0.3856	0.263	0.6422			0.0743		0.1492	0.1416		0.0311	-0.0487	-0.0013	0.5534	-0.0469	-0.1648		-0.1075	0.1868	0.0601			0.0335	-0.127				0.1284	0.1144	0.0861	-0.6159		0.232	-0.0088
NSP1	0.1014	0.0652	0.0092	-0.0086	-0.0144	0.0481	-0.0756	-0.1499	0.2565	0.4122	-0.0656	-0.0235	0.0243	0.0376	0.0772	0.1738	0.0661	-0.0056	0.0001	-0.0142	-0.0557	-0.0398	0.0509	-0.0237	-0.0779	0.1111	-0.0143	0.0083	-0.0355	-0.0158	-0.0214	-0.0023	0.0289	0	-0.0473	0.0375	-0.0478	-0.0474	-0.0562	-0.0185	0.0344	0.0494	0.0455	0.036	0.0391	0.0378	-0.0077	-0.0041	-0.0366
RFA1	0.0179	0.0419	0.0172	-0.0663	-0.0612	-0.0577	0.3462	0.1206	0.1717	0.1981	-0.0713	-0.0829	0.016	0.0135	0.5083	0.5462	0.0034	0.0026	-0.039	-0.0065	-0.0642	-0.0796	0.0256	-0.0195	0.2311	0.4511	-0.0815	-0.0541	-0.0613	-0.0225	0.189	0.2319	0.0342	0.0248	0.0246	0.0591	-0.0357	-0.0281	-0.0641	-0.0322	0.0165	-0.027	-0.1098	-0.1859	-0.0214	-0.0106	-0.1336	-0.1342	0.0405
IML2	-0.0088	-0.003	-0.0251	-0.0156	-0.0708	-0.0953	-0.254	-0.1426	-1.0343	-1.1222	0.0929	0.1877	0.0622	0.0383	-0.1211	-0.2452	-0.0103	-0.0243	0.0679	0.0056	0.0133	0.0618	-0.0602	-0.0387	-0.1262	-0.2857	-0.2578	-0.2733	0.1762	0.192	0.2197	0.1853	-0.0448	-0.0564	-0.05	0.2002	0.0047	0.0025	0.0094	0.0308	0.0069	-0.0311	-0.0924	-0.2031	0.1285	0.1199	0.0411	0.0957	0.0045
DIP2	-0.0485	-0.0685	0.03	-0.2006	0.0663	0.0397	0.0035	0.0724	-0.4477	-0.8291	0.1259	0.1211	0.0834	0.2261	0.3122	0.2773	0.0876	0.0009	-0.0101	-0.0611	-0.2504	-0.1216	-0.1726	0.0061	0.1448	0.1261	0.3148	0.0206	-0.0052	-0.0422	-0.0422	-0.044	-0.2034	0.092	-0.1116	0.077	-0.0245	0.045	-0.0918	-0.0418	0.0041	-0.0482	-0.1138	-0.2587	-0.169	-0.0821	0.0763	-0.0205	0.0891
CRG1			0.0788	-0.0482		-1.1817		1.6379	-0.3828	-0.3697	-0.3564		-0.3251	-0.4054	1.1156	0.7297	0.1514			-0.1276	-0.1625	-0.0901		-0.1087	0.256	0.4035	0.9803	1.1158	0.2081	0.1324		0.2891	0.2345	0.2774	0.013	0.1576			0.3485	0.2432	-0.125	-0.4409	-0.7415	-0.4821	-0.1843	-0.2423	0.4057	0.3862
VPS52	-0.0802	-0.0903	-0.0016	0.0106	-0.1101	-0.0434	0.0609	0.0906	-0.493	-0.3151	0.06	0.0897	-0.0193	0.0025	-0.0565	-0.0305	0.0047	-0.0001	0.048	-0.0042	0.0282	0.1471	-0.0935	0.0216	-0.0289	-0.2179	-0.0635	-0.1698	-0.1036	-0.0524	0.0778	0.0018	-0.0769	0.0507	0.0007	0.1599	0.1154	0.1264	0.0118	-0.0715	-0.0711	-0.1217	-0.0525	-0.1138	0.0405	0.0445	0.0435	-0.0996	0.0035
RPS15	0.0664	0.1345	0.034	-0.0192	0.1314	0.0973	-0.3939	-0.3898	-0.018	-0.0795	0.1125	0.1059	0.069	0.0602	0.0087	0.0062	0.0792	-0.0623	0.1144	0.0896	0.1194	0.1575	0.0601	0.2464	-0.0899	-0.1965	-0.0202	-0.0434	0.0697	0.0261	-0.1597	0.1112	0.0361	0.0447	0.0382	0.0524	-0.0862	-0.1767	-0.0317	-0.0405	0.1668	0.2049	-0.1012	0.1784	0.0988	0.0292	-0.0567	-0.0628	-0.1541
EFB1	0.0087	0.0046	0.0208	0.0768	0.026	0.0054	0.0589	-0.2452	0.0945	0.2236	0.0525	0.0196	-0.0776	0.0465	-0.1946	0.0181	-0.0242	-0.063	-0.094	0.0397	0.0396	-0.019	0.0324	-0.0333	0.0104	0.1561	-0.1117	-0.0266	0.1079	0.0699	-0.115	-0.0423	0.0871	-0.0202	0.0102	-0.0904	0.0392	-0.0182	0.0524	0.0359	0.032	0.1548	0.2079	0.3254	-0.0203	-0.011	-0.0498	-0.0447	-0.0587
DDL1	0.0405	0.027	0.147	-0.1592	-0.0408	0.2341	0.2293	0.0698	0.6783	0.6953	-0.0398	-0.0923	0.2234	0.3014	0.1423	0.0582	-0.0223	-0.0474	-0.0556	-0.0706	0.0122	-0.1325	-0.0144	0.0955	-0.1391	-0.1496	-0.0133	-0.0826	-0.2741	-0.076	-0.0296	-0.0623	0.0603	-0.0167	-0.0945	-0.1239	0.0191	-0.0583	0.0261	0.0271	-0.0132	-0.0697	-0.0649	0.1786	-0.1139	0.0053	-0.0038	-0.1236	0.0431
YSC84	-0.0187	0.0006	-0.0447	-0.2927	0.0279	0.0273	0.9157	0.5671	0.5886	0.7419	-0.0479	-0.096	0.309	0.2902	-0.1776	-0.1867	0.0873	0.06	-0.0275	0.0148	0.0553	0.0825	-0.0267	-0.1129	-0.1239	-0.3372	0.4722	0.7878	-0.2908	-0.0784	0.1194	0.0212	-0.0096	-0.1359	0.052	-0.0201	-0.1795	-0.0728	-0.1041	-0.1271	-0.0012	-0.0236	-0.2223	-0.113	-0.131	0.1261	0.1357	-0.0533	0.0654
LSB3	-0.0162	-0.0059	-0.0246	-0.0048	0.1575	0.1797	0.0512	0.1004	-0.2318	-0.1448	0.0158	0.0417	0.0445	0.0118	-0.065	-0.14	0.0074	0.1013	-0.0158	-0.0221	0.1168	0.033	-0.0092	-0.0315	-0.0259	-0.1036	-0.0363	-0.0435	-0.0434	0.013	0.0611	0.0668	-0.0164	-0.055	0.0449	-0.1364	-0.0093	-0.0045	0.0065	0.0012	-0.0478	-0.0693	-0.0872	-0.1549	0.0011	0.0944	-0.0253	-0.0123	-0.0165
HOM6	0.0759	0.0625	-0.0519	-0.0081	-0.1099	-0.0667	-0.1718	-0.2335	-0.3212	-0.243	0.0042	0.0365	-0.0705	-0.094	-0.3145	-0.2606	-0.0228	-0.0502	-0.0186	0.0205	0.1056	0.0841	0.1998	0.0509	-0.0065	0.0176	-0.1895	-0.148	0.0686	0.0621	-0.0242	-0.0179	0.1122	0.0162	-0.0155	0.0126	0.0182	-0.0304	0.0566	0.0029	-0.0237	0.0686	0.0649	0.1124	0.0718	-0.0084	-0.0588	-0.0198	-0.0292
VMA6	-0.0056	-0.0281	0.0181	-0.0308	-0.035	-0.0062	-0.34	-0.2848	-0.5997	-0.6324	-0.0193	-0.0014	-0.0288	0.0057	-0.5174	-0.4499	0.0338	0.0428	-0.045	0.0048	-0.0596	0.0765	-0.0287	0.0021	-0.0975	-0.1213	-0.0999	-0.1263	0.0161	0.0131	-0.0226	-0.0529	-0.0342	-0.0306	0.0108	-0.1622	-0.0022	-0.0272	-0.0309	-0.0039	0.0897	0.0246	-0.0341	-0.0552	0.024	0.0346	-0.0956	-0.0233	0.0068
SEC9	0.0253	0.0045	-0.0225	-0.0597	-0.0064	0.0012	0.1314	0.0027	0.66	0.7268	-0.0224	-0.0577	0.0409	0.0231	0.1743	0.1677	0.0076	-0.0022	0.0223	0.021	-0.0269	-0.0283	0.0372	-0.0249	-0.0237	0.1029	0.1217	0.0604	0.0058	-0.0086	0.0141	0.0297	0.0432	-0.0222	0.007	0.073	0.0446	0.0082	-0.0051	0.0043	-0.0233	0.0054	-0.2453	-0.1858	-0.0723	-0.0441	-0.0123	-0.0416	0.0222
MDL1	0.0045	-0.0432	-0.043	-0.0301	-0.088	-0.0599	-0.0488	-0.0861	0.1496	0.1828	-0.0909	-0.1604	0.2026	0.2257	0.2334	0.28	0.0762	0.0543	0.0272	-0.0274	-0.2967	-0.1402	-0.002	-0.0986	-0.33	-0.5014	-0.0403	-0.0925	-0.1038	-0.1883	-0.0351	0.0135	0.0688	-0.026	0.0234	0.0515	-0.0482	0.0639	0.0221	0.0164	0.1004	-0.0739	0.0804	0.1296	0.059	-0.0261	-0.0957	-0.0465	0.0093
MDL2	0.0126	-0.0716	0.0587	0.0459	-0.0381	0.0307	-0.0112	-0.1406	0.5104	0.5863	0.0674	-0.0659	0.0532	-0.2996	0.5415	0.561	-0.136	0.0223	0.0078	0.0003	-0.2134	-0.3112	-0.0137	0.0094	-0.1735	-0.4909	-0.0389	-0.1213	-0.1119	-0.1217	0.0192	-0.0069	0.0031	0.0288	-0.0049	0.5313	0.0526	0.0505	0.0636	0.0807	-0.0126	-0.0748	-0.0011	0.0189	-0.1054	0.0099	0.044	0.1001	0.0097
VID27	0.001	-0.0652	0.0134	0.0117	-0.0409	-0.0459	0.0743	0.1046	-0.1713	-0.2934	-0.0218	-0.0502	-0.056	-0.0346	0.0352	0.0193	-0.0032	0.0264	0.0521	0.0042	0.014	0.0316	0.0234	0.0357	0.15	0.1129	-0.0439	-0.0771	-0.0805	-0.1023	-0.0605	-0.1268	-0.0491	-0.0492	0.0383	0.0952	-0.0662	-0.0683	-0.0627	-0.0463	0.0572	0.0079	-0.0106	-0.0035	-0.0213	-0.0324	-0.0471	-0.0552	-0.0127
LDB7	-0.0415	0.0275	-0.0947	0.0747	-0.1355	0.1301	-0.3207	-0.3716	-0.0216	-0.2007	-0.0005	-0.1132	0.164	-0.0321	0.203	0.075	-0.0241	0.1739	0.1476	-0.1092	0.2029	0.0355	-0.0252	0.053	-0.3308	-0.6896	-0.1466	-0.2801	-0.1291	-0.2117	0.0452	0.0311	0.1764	0.2538	0.0738	-0.2106	0.1088	0.0043	0.1456	0.0504	-0.0251	0.1122	0.0379	0.0485	0.0991	0.172	-0.1246	-0.0192	0.2365
CEF1		-0.0638	0.1641	0.0562	0.0617	0.0003	0.0281	-0.1232	0.018	0.1651	0.0562	-0.0213	0.0749	0.0794	0.1972	0.1957	-0.0821	-0.0096	0.0705	0.0241	0.0121	-0.1094	0.1313	0.0229	-0.3005	0.0163	-0.1412	-0.0625	-0.0848	-0.0902	-0.0968	-0.0455	0.0239	-0.0149	0.2267	-0.0774		-0.0469	0.1135	0.0101	0.0241	-0.0607	-0.2001	0.434	0.1467	0.0087	-0.1046	-0.0172	0.004
ARD1	0.036	0.0499	0.0144	-0.0362	-0.0041	0.0394	0.2728	0.1538	0.1578	0.1394	-0.0301	-0.0256	-0.0446	0.0318	-0.0649	-0.0386	0.0149	-0.0242	-0.0879	-0.0021	-0.0568	0.022	-0.0243	-0.0188	-0.3272	-0.2537	0.4184	0.4669	-0.0223	-0.0393	-0.045	0.0171	0.0012	0.0806	0.0191	-0.069	0.0856	0.063	-0.0853	-0.0933	0.0018	-0.0246	-0.0453	-0.0642	-0.0206	0.0533	-0.0817	-0.0584	-0.0064
MCA1	0.0275	0.0153	0.0049	-0.0266	-0.0196	-0.0253	-0.0346	-0.16	0.2324	0.3301	0.0063	-0.0103	0.0534	0.0766	-0.2109	-0.1432	-0.028	0.0239	-0.0156	0.0042	0.0007	-0.0504	-0.0382	0.0269	-0.1569	-0.0395	0.05	0.0454	0.0393	0.0532	0.0396	-0.0395	0.0987	0.1505	-0.0028	-0.1254	0.105	0.0836	0.024	-0.0094	0.0096	0.0079	-0.0183	-0.0053	-0.0218	0.0531	-0.0639	-0.0372	-0.0044
PIS1	-0.0382	0.0244	0.0661	-0.0899	-0.0626	-0.0605	-0.1194	-0.0597	0.8562	0.7985	-0.1526	-0.0544	0.1042	0.0546	0.0192	-0.0928	0.014	-0.0004	-0.0272	-0.0327	-0.0681	-0.0259	-0.08	-0.0152	-0.2743	-0.3468	-0.2496	-0.3029	0.0122	0.0085	0.0801	0.0159	-0.0677	-0.0466	-0.0077	-0.0837	-0.0645	0.0419	-0.0894	-0.0383	0.0935	0.0237	0.1048	0.0495	0.0825	0.0673	0.0165	0.0422	0.0567
YOL057W	0.0113	-0.0521	0.0001	-0.0229	-0.044	-0.0765	-0.0594	-0.0879	-0.4623	-0.4948	-0.0179	-0.0216	0.0993	0.1417	-0.1449	-0.1228	-0.0295	0.021	0.0319	0.0239	-0.1177	-0.0197	-0.0119	0.01	0.0437	0.1297	0.0256	-0.0279	-0.0737	-0.0588	-0.0098	-0.0318	-0.0199	0.0657	0.0291	0.0438	-0.0324	0.0113	-0.045	-0.0126	-0.0218	-0.0073	-0.1819	-0.1922	0.0259	0.0044	0.0401	0.0547	-0.0029
MAS1	0.0292	-0.0025	0.0054	-0.036	0.0351	0.0275	0.2519	0.1451	0.1644	0.1938	-0.0615	-0.0741	0.0801	0.122	0.4193	0.4398	0.0112	-0.0102	-0.0526	-0.0216	0.0105	-0.0438	0.0735	-0.0268	0.0577	0.235	0.0464	0.1007	-0.1401	-0.0743	0.0175	0.027	0.0734	0.0022	0.0213	-0.0485	-0.0952	-0.069	-0.0588	-0.05	0.0458	0.0083	-0.0421	-0.0846	-0.1099	-0.0683	-0.0464	-0.051	-0.001
GUS1	0.0224	0.0537	-0.0256	0.0341	-0.0325	-0.0148	-0.1963	-0.195	-0.1548	-0.247	0.0204	0.0324	-0.0914	-0.1	-0.3109	-0.2975	0.0036	-0.0276	0.0177	0.0115	-0.0153	0.023	0.0651	0.0248	-0.0207	-0.048	-0.1131	-0.0993	0.0563	0.0529	-0.0279	-0.0399	0.007	-0.0055	0.0001	0.0789	-0.0172	-0.0448	0.0101	0.0094	0.0299	0.0867	0.0803	0.1288	0.0612	0.0022	0.0294	-0.022	-0.0399
FUN12	-0.0748	-0.0146	-0.0002	0.0065	0.0052	0.0074	0.3849	0.1776	-0.1789	-0.3106	-0.0274	-0.0378	-0.1548	-0.1622	0.1629	0.2328	-0.004	0.0207	0.0245	0.0083	-0.0133	-0.0048	-0.0018	0.0225	-0.0569	-0.354	0.0267	0.0772	0.0631	0.063	-0.0498	-0.0277	0.0151	0.0379	0.0221	0.0107	0.0278	0.0574	0.0381	0.0831	-0.022	-0.0278	0.0652	0.0722	0.0006	-0.0106	-0.0678	0.0109	-0.0141
ALO1	-0.035	-0.0451	0.0286	0.0068	-0.0043	-0.007	-0.0369	0.0344	-0.0854	-0.2519	0.013	-0.0006	0.0468	0.0557	0.1432	0.0061	-0.0126	0.0362	-0.015	-0.0395	0.016	0.0727	-0.0669	-0.0112	0.1505	0.0238	-0.0377	-0.0763	-0.0487	-0.0794	0.0741	0.0518	-0.0716	-0.0225	0.0453	-0.0403	-0.1369	-0.0105	-0.0293	0.015	0.0275	-0.0176	0.0165	0.0111	0.0428	0.0321	0.0819	0.0285	-0.0012
AHC1	0.037	-0.1016	0.0656	-0.0767	0.0846	0.0706	0.135	0.0903	0.4632	0.5004		0.0586		0.0068	-0.1082	-0.0326		0.0439	-0.1483	-0.0221	0.0024	0.2297	-0.002	0.128	0.077	0.5829	0.0507	-0.1167	-0.0604	-0.0174	0.0007	-0.0661	0.0008	0.1443		-0.218	-0.0233	-0.1118	0.0853	-0.053	0.0626	0.0312	-0.0027	-0.0395	-0.1301	0.0004	-0.0567	0.0446	-0.0921
PXR1	-0.0866	-0.1099	-0.0235	0.0306	-0.0068	-0.0264	-0.2168	-0.3078	-0.9866	-1.0354	-0.014	0.0072	-0.217	-0.1158	-0.2066	-0.0736	0.0057	-0.0454	0.0362	0.0473	-0.0074	0.07	0.041	0.0852	-0.4753	-0.6878	0.2169	0.1942	0.1294	0.0753	-0.1293	-0.1284	-0.0136	-0.0399	0.0555	-0.1056	-0.0212	0.0346	0.0931	0.0391	-0.1041	-0.0621	0.2028	0.1379	0.0592	0.024	-0.0437	0.0015	-0.0011
AIM46	-0.1012	-0.0696	-0.0323	-0.0779	0.1802	0.1851	0.7557	0.6746	-0.3653	-0.4188	-0.1214	-0.1229	0.03	0.1172	-0.2348	-0.2284	0.0309	0.0395	-0.0352	-0.0233	-0.2827	-0.2364	-0.123	-0.0662	-0.0769	-0.107	0.6148	0.6922	-0.1505	-0.0295	-0.0423	-0.0508	0.0362	0.0346	-0.0339	0.0683	-0.0138	0.0336	0.0975	0.1626	-0.0435	-0.0725	-0.0656	0.0614	-0.0324	0.0705	-0.0845	-0.0578	-0.027
IRC24	0.0284	0.0466	0.0367	-0.0421	-0.0511	-0.0583	0.1511	0.2399	1.1255	1.2009	-0.1162	-0.1058	-0.0519	-0.0508	-0.0251	-0.0428	0.0746	0.0294	0.0173	0.0132	0.0495	0.036	0.0128	0.0261	-0.2274	-0.2463	-0.1188	-0.1045	-0.0879	-0.0705	0.1317	0.0928	-0.028	-0.0281	0.006	-0.1036	0.0024	-0.0004	-0.0354	0.0217	0.0115	0.0033	-0.0189	-0.0632	0.0064	-0.0054	0.0191	0.0581	0.0353
YIR035C	0.0557	0.0819	-0.0348	0.0013	-0.1989	-0.1678	0.006	-0.0588	1.4127	1.4585	-0.2061	-0.1817	0.1425	0.0297	-0.5678	-0.5473	-0.1131	-0.0599	0.0446	0	-0.0718	-0.0745	0.073	-0.0304	-0.5483	-0.4953	-0.1829	-0.0646	0.4827	0.4043	0.0656	0.0671	-0.0453	0.0015	0.0926	0.3083	-0.1166	-0.1575	0.0386	0.0175	0.0548	-0.0737	0.0785	-0.051	-0.0336	0.0451	-0.0571	0.0085	0.0748
MYO1	-0.0681	-0.0468	-0.036	0.013	0.0632	0.0213	0.8282	0.7431	-0.1552	-0.3034	-0.0043	-0.0166	-0.1108	-0.1574	0.0001	-0.0291	-0.0195	0.0391	0.0194	-0.0183	-0.0159	-0.0161	0.0222	0.005	0.1777	0.1795	1.1117	1.1239	0.0771	0.0685	0.1798	0.1835	-0.0484	-0.0655	-0.0017	0.1136	-0.0203	0.0537	-0.0034	-0.011	-0.0925	-0.1071	0.0283	0.0623	0.0041	-0.0282	0.1476	0.1469	-0.0294
ADH4	-0.1755	-0.1785	-0.0517	-0.1063	-0.0934	-0.1121	0.1485	-0.1668	-1.1039	-1.0836	0.0944	0.0431	0.1225	0.1497	0.1091	0.1904	0.0081	0.0337	-0.0434	-0.0393	-0.2755	-0.2508	0.09	0.0043	2.2105	2.3578	0.1597	0.1321	0.0499	0.1496	-0.1995	-0.1027	0.0019	0.0494	0.0267	-0.1467	0.0532	0.1	0.0652	-0.0108	-0.0643	-0.079	-0.1147	-0.2888	-0.0072	-0.038	-0.1989	-0.1174	0.0973
ROD1	0.026	-0.0077	0.04	0.0265	-0.027	-0.0141	0.2892	0.4173	-0.1129	-0.2719	0.0009	0.0267	0.1979	0.0255	-0.0083	0.001	-0.0497	0.0093	0.0434	0.0152	-0.0616	-0.0461	-0.0405	-0.5348	0.2442	0.2718	0.2493	0.4952	-0.0586	0.024	0.0408	0.0961	-0.0424	-0.0074	0.0908	0.2769	-0.0843	0.0726	0.0086	0.0456	-0.045	-0.143	0.1109	-0.1865	-0.0788	-0.061	0.3262	0.0194	0.0075
RFX1						-0.1401		0.2173							-0.1492	0.4153				-0.0636	0.091	0.1972																					0.0072	-0.6743
BGL2	0.0556	0.049	0.0545	0.048	-0.205	-0.2785	0.1001	0.0073	0.6118	0.6736	-0.1131	-0.0254	-0.0436	-0.1021	0.2744	0.3274	0.1206	-0.0231	-0.1155	-0.0219	-0.0103	-0.046	0.0077	-0.0009	0.3595	0.561	0.0305	-0.0038	-0.0177	-0.0017	-0.0579	-0.0474	0.0688	0.0787	0.1369	0.04	0.069	0.0683	-0.0708	-0.0705	-0.0241	-0.0412	-0.1647	-0.1405	-0.0584	-0.0004	0.0413	0.0994	-0.0897
PIM1	0.0933	0.0975	-0.0186	0.007	0.0561	0.0694	0.4643	0.4798	0.2632	0.298	-0.018	-0.0363	-0.0175	0.0334	0.294	0.2896	-0.0198	0.0289	-0.024	-0.0061	0.0227	0.0265	0.0437	-0.0416	0.5796	0.6182	-0.0262	0.0408	-0.0196	-0.0225	0.0412	0.0656	0.0152	-0.0091	0.013	-0.0417	-0.0149	0.0027	-0.0605	-0.075	-0.0093	-0.0755	-0.0108	-0.0926	-0.0606	0.003	0.011	0.0005	-0.0309
HSL1	-0.0814	-0.0327	-0.0128	-0.0437	-0.0278	0.0075	-0.2368	-0.2417	-0.4249	-0.3149	0.0166	0.0223	0.3256	0.2215	0.1448	0.2111	0.0252	0.0242	0.0199	0.0023	-0.0335	-0.0077	-0.0489	-0.0177	-0.0893	0.1358	0.5746	0.6502	-0.191	-0.1036	0.2245	0.2888	0.33	0.001	0.0733	0.0032	-0.0908	-0.011	0.0612	0.1338	-0.0321	0.0002	-0.0538	0.0008	0.0661	-0.0098	-2.2674	-1.8906	0.1055
PKH1	-0.0061	-0.0055	-0.0024	-0.0348	0.0184	0.0261	0.2405	0.3936	-0.1461	-0.2667	-0.0934	-0.0367	0.0864	0.0184	0.0878	0.0678	0.0759	0.0019	-0.0221	0.0322	-0.0075	-0.0211	-0.0432	-0.009	-0.0675	-0.1809	0.1157	0.0308	-0.0959	-0.0497	0.0304	0.0117	0.0001	-0.0195	-0.0307	-0.0006	-0.0968	-0.0248	-0.0776	0.0019	-0.0778	-0.0441	-0.1322	-0.1592	0.0744	-0.0249	0.0768	0.0586	0.0031
CHK1	0.0154	0.0704	-0.1436	-0.0792	-0.0563	-0.0262	0.3155	0.3493	0.1978	-0.5681	-0.1034	0.0706	-0.1562	-0.0166	-0.2533	-0.4501	0.02	0.2045	0.0755	0.0077	0.0583	1.3598	0.0423		-0.0368	-0.6179	-0.1249	0.0266	0.1851	0.1014	-0.0585		-0.1196		0.0353	0.0129	-0.1271	0.0124	0.1262	0.0561	-0.2059	-0.0452	-0.0633	-0.4507	-0.2097	0.0866	-0.017		0.0567
PKH2	-0.0899	-0.1508	-0.0146	-0.0895	-0.0493	0.0804	0.0888	0.0741	0.2639	0.3359	-0.03	0.0101	0.3123	0.3082	-0.3313	-0.1409	-0.1243	0.1005	0.1301	-0.0324	-0.0185	0.153	-0.0481	-0.0063	0.0515	0.1047	-0.0364	-0.1219	-0.0837	0.0961	0.1827	-0.0288	-0.0579	-0.0385	0.0151	0.0383	-0.0954	0.0174	-0.1041	0.0198	0.0591	-0.0111	-0.1857	-0.3998	0.0334	0.0439	0.0231	-0.0687	0.0552
CDC39	-0.0853	-0.1174	0.0453	-0.0291	-0.0101	-0.0886	0.3885	0.4663	-0.6913	-0.9715	0.0477	0.0766	0.0138	-0.0328	0.0287	-0.0842	-0.0021	0.047	0.0188	0.004	0.0161	0.0841	-0.0352	0.0562	-0.0232	-0.2742	0.0279	-0.0336	-0.0188	-0.0185	0.0325	0.0068	-0.0761	-0.0326	0.0524	0.0063	-0.1007	-0.011	0.0098	0.0486	-0.0078	-0.0239	-0.0295	-0.0429	0.0518	-0.0036	-0.0189	0.0177	0.0052
TPK2	0.0212	0.0395	-0.043	-0.0071	0.0786	0.1094	0.1876	0.3068	0.4439	0.3221	-0.064	-0.0742	0.1589	0.438	-0.1882	-0.274	0.0004	-0.0334	-0.0038	-0.0542	-0.0518	0.0539	-0.1566	-0.0442	-0.1384	-0.071	-0.0843	-0.0471	-0.1471	-0.1368	0.0499	0.0178	-0.0338	0.0028	-0.0331	0.3832	0.0769	-0.0435	-0.0825	-0.0571	-0.0444	-0.1086	-0.2175	-0.237	0.0064	0.0397	-0.0417	0.0473	-0.0011
TPK1	0.032	-0.0138	0.0249	0.0037	0.1582	0.0918	0.2591	0.3552	-0.1907	-0.0382	-0.0569	-0.0694	0.2284	0.2982	-0.2119	-0.232	0.0915	0.0315	-0.0709	0.0192	0.3611	0.077	-0.0578	-0.1072	0.0122	0.1299	-0.0169	0.0493	-0.3685	-0.2315	0.1713	0.1582	-0.0171	-0.036	-0.0185	0.0503	-0.0482	-0.0776	-0.1579	-0.0856	-0.0171	-0.1547	-0.2745	-0.3469	0.0462	-0.002	-0.0315	0.0831	-0.12
TPK3	0.0179	-0.1011	0.0577	-0.0789	-0.0483	-0.0763	-0.0196	-0.019	-0.4964	-0.8328	-0.0648	-0.0582	-0.141	-0.0286	-0.1937	-0.2025	0.0164	0.0259	0.0351	0.0299	-0.0774	0.0082	-0.0328	-0.0085	-0.019	-0.0859	0.1731	0.0816	0.0929	0.1584	-0.0712	-0.0238	-0.1305	0.0056	-0.1388	0.0699	-0.0325	-0.0505	-0.1389	-0.0428	0.0229	-0.0517	-0.0646	-0.1058	-0.0471	0.0314	-0.0088	0.0009	-0.0117
TOR1	-0.0559	-0.0407	-0.0052	0.0177	0.0098	-0.0526	-0.1094	-0.0739	-0.4231	-0.8052	-0.0113	0.0271	-0.1274	-0.1508	0.1152	0.0386	-0.0132	0.0512	0.0251	-0.0254	-0.0344	0.0128	-0.103	0.0367	-0.3308	-0.4647	-0.0181	-0.12	-0.0554	-0.0988	0.0374	0.0185	-0.1092	-0.0265	0.0408	0.0813	-0.0449	0.0503	0.0158	0.0048	-0.0036	-0.0911	-0.0115	-0.0593	0.0948	0.0199	0.008	-0.0176	0.0194
TOR2	-0.0977	-0.1141	0.0241	-0.0188	0.0201	0.0017	0.0267	0.2664	-0.427	-0.5726	0.0436	0.0085	0.0868	0.0641	-0.1312	-0.0917	-0.0261	0.0623	0.0094	-0.0209	0.1728	0.1783	0.0669	-0.0499	-0.2272	-0.3075	-0.0095	-0.0748	-0.1144	-0.1027	-0.0424	0.0953	-0.0101	-0.0588	0.0173	-0.3884	-0.1017	0.0617	0.0512	0.0658	0.0603	0.007	-0.1722	-0.0754	0.0457	0.0111	0.076	0.0883	-0.0045
RPL14B	0.2612	0.2627	-0.0388	0.269	0.0666	0.0371	0.0926	0.0708	-0.657	-1.0627	0.2016	0.167	-0.098	-0.2333	0.3213	0.1744	-0.0235	-0.0918	0.032	0.0612	0.0759	0.0774	0.074	0.2206	-0.6107	-0.97	0.4367	0.4712	0.1551	0.0957	-0.1643	-0.2519	0.118	0.0434	-0.1018	0.0402	0.1274	-0.0938	0.0704	-0.0399	-0.1324	0.1038	-0.0152	0.0325	0.3026	0.1449	-0.1949	0.0412	-0.043
RPL14A	-0.0628	0.0555	0.0542	0.1446	0.0162	-0.0877	-0.8064	-0.892	-0.7037	-0.8086	0.1008	0.1082	-0.1346	-0.2185	-0.0596	-0.108	0.0679	-0.0487	-0.0491	-0.0098	0.0988	-0.0579	0.0798	-0.035	-0.4394	-0.6538	-0.5075	-0.5012	-0.0166	0.058	-0.1173	-0.0557	0.1639	0.0601	0.0851	0.1207	-0.0568	-0.0986	0.0679	0.0525	0.0435	0.1245	0.5233	0.3079	0.3863	0.1793	-0.2299	-0.048	-0.0104
LYS1	-0.0935	-0.0355	-0.0923	-0.0345	0.0679	0.1047	-0.0841	-0.1015	0.8601	0.9885	0.0468	0.0191	-0.5914	-0.5133	-0.3056	-0.2465	-0.0038	0.0063	0.051	0.016	-0.1755	-0.1395	-0.1061	-0.1	0.2109	0.3955	-0.2375	-0.1736	0.2991	0.3056	0.0665	0.0519	0.0355	-0.0048	0.0265	0.0442	0.211	0.1524	-0.014	-0.0328	-0.138	-0.1419	0.1364	0.0428	-0.061	-0.0094	0.0303	0.0547	0.0917
FOX2	0.0023	-0.3218		0.0252					0.3054	0.2758	-0.2516	-0.1959	-0.0772		0.1014	0.4034	-0.1361	-0.0407			-0.0769	-0.0301	-0.0907	-0.1332		0.0713		-0.0986		-0.1836	0.0284	0.1465	0.0254	0.0711	-0.238		-0.0241	-0.4364		0.0534		-0.0162	-0.1536	-0.2713		-0.0582	-0.0358	-0.1056
ARO1	-0.0313	-0.0355	-0.0127	-0.0128	0.0113	-0.0211	-0.1797	-0.058	0.3851	0.3163	0.0453	0.0872	-0.0867	-0.0507	0.0307	-0.0642	-0.0149	0.0118	0.0225	-0.0105	0.0231	0.1062	-0.0589	0.0088	0.1591	0.1154	-0.2994	-0.3172	0.0107	0.0056	-0.0007	-0.0047	-0.1148	-0.0702	0.0289	0.0171	-0.064	0.0179	-0.0755	-0.0226	0.0324	0.0087	0.1404	0.1948	0.0659	-0.0035	0.0892	0.0763	-0.0323
MNN9	-0.0491	0.004	-0.0202	-0.0097	0.0248	-0.0271	-0.2036	-0.1375	0.4663	0.39	0.104	0.1473	-0.0199	-0.005	0.201	0.0844	0.036	0.0393	0.042	-0.018	0.0172	0.1018	-0.0639	0.0074	0.1791	0.048	-0.077	-0.1038	-0.0183	-0.072	0.0543	0.0457	0.0278	0.0288	-0.0956	0.0458	-0.1057	0.066	-0.0155	-0.0347	0.0831	-0.0036	0.0245	-0.0312	0.0239	0.0783	-0.048	-0.0656	-0.0086
SDA1	-0.0994	-0.081	0.0155	-0.0141	0.0904	0.0822	-0.0113	-0.1991	-0.4144	-0.5387	0.1216	0.1366	-0.0054	0.0413	-0.1882	-0.1572	0.0873	0.0236	-0.0519	-0.0576	-0.096	0.0184	-0.113	0.0122	-0.7967	-0.9088	0.1875	0.0637	0.0461	-0.0007	-0.1508	-0.1039	-0.1566	0.0329	-0.0235	-0.1903	-0.0676	0.0304	0.0507	-0.0234	0.0408	0.0162	0.0241	0.099	-0.0107	0.0041	-0.0154	-0.0074	0.0406
YTA7	-0.081	-0.0387	-0.0079	-0.0465	0.101	0.0888	0.0675	-0.0153	-0.003	-0.1216	0.0148	0.0263	0.1146	0.1825	-0.0231	-0.0207	0.0314	-0.0337	0.0308	0.1896	-0.0206	-0.0274	-0.0639	-0.005	0.3148	0.2005	0.0627	-0.0341	-0.0524	-0.1147	0.0104	-0.0075	-0.1187	0.0425	-0.0248	0.0363	-0.085	-0.0667	-0.0481	-0.0269	0.0167	-0.0061	-0.1433	-0.1838	-0.0857	-0.0752	0.0368	0.0218	-0.0243
SWI1	-0.0109	-0.012	0.0565	-0.14	0.1724	0.0344	0.0697	0.1103	0.1188	-0.1568	-0.1089		-0.1252	0.0704	0.3809	0.1844	-0.031		0.3826	0.0126	-0.1625	-0.0116	0.0165	0.0816	0.2358	0.0106	0.1201	-0.0042	-0.0102	-0.1632	0.0926	-0.1212	-0.0758	-0.0492	-0.243	-0.0109	-0.0497	-0.1344	0.0326	-0.1097	0.0171	-0.1534	-0.139	-0.3101	-0.1048	-0.0134	0.0557	-0.0042	-0.1005
MNN11	-0.0574	-0.0066	-0.0172	-0.0336	-0.0177	-0.0231	-0.1284	-0.0267	-0.1427	-0.4423	0.0906	0.0996	0.0124	-0.0609	0.2881	0.1057	0.0608	0.0795	0.0192	-0.021	-0.0194	0.0618	-0.0759	-0.0013	-0.0149	-0.1695	-0.0795	-0.1381	-0.0275	-0.0534	0.05	0.0415	-0.0534	-0.0227	-0.0146	0.0786	-0.0789	0.035	0	0.0459	0.0747	0.0431	0.011	0.0143	0.0238	0.085	0.0054	0.0242	0.0209
UBR2		-0.1534	-0.236	-0.1789	0.0007	-0.1859	0.0602	0.1498	-0.3182		0.0694	0.0852	-0.2993	0.0037	-0.2484	-0.978	-0.0673	-0.0495	0.0453	-0.0418	0.0163	1.6956		-0.116	0.3521	-0.1814	0.0633	-0.0256	-0.0668	0.0526		0.1152	0.0373	-0.0577	-0.173	-0.1984		-0.0835	-0.103	0.0014	-0.0664	0.1591	-0.0981	0.3586	-0.3281	-0.1324	-0.1009	-0.0171	0.0083
RFC1	-0.0082	-0.0144	0.0334	0.0301	0.0147	0.0064	-0.094	-0.066	-0.0754	-0.21	0.0603	0.0258	0.0142	-0.0537	0.1927	0.1293	-0.0168	0.0083	0.0093	-0.0327	-0.0154	-0.0532	-0.0581	0.0016	-0.1982	-0.3537	-0.0178	-0.0059	-0.0482	-0.0202	0.0137	-0.0272	-0.0811	-0.088	-0.0721	0.5738	-0.043	-0.0228	0.0413	-0.0066	-0.0039	-0.0015	0.0469	0.0331	0.0733	0.0243	0.0783	0.0822	0.0299
BMS1	-0.07	-0.0706	0.022	-0.0328	0.0437	0.0214	-0.0917	-0.0288	-0.1239	-0.2767	0.0187	0.0427	-0.0444	0.0402	0.2224	0.2216	0.0058	-0.0203	-0.0024	-0.0193	-0.1624	-0.0353	-0.0708	0.0261	-0.0961	-0.1929	0.1465	0.0755	-0.0043	0.0019	-0.1076	-0.0848	-0.056	0.0212	-0.0237	-0.0746	-0.0455	0.0198	0.037	0.0583	-0.003	-0.0371	0.0233	-0.0115	-0.0242	-0.0339	-0.0108	-0.0248	0.0295
HSE1	0.0068	0.0022	-0.0102	-0.0213	-0.0256	0.0318	0.7013	0.6265	0.1269	0.1089	0.0609	0.0154	0.0053	0.0417	-0.0341	0.0472	-0.029	-0.0034	-0.0128	-0.0005	-0.0384	0.0348	-0.0706	0.0155	-0.0891	0.013	0.548	0.5179	-0.0721	-0.0494	0.0839	0.0692	-0.0445	0.0339	-0.0889	-0.073	0.0225	0.0356	-0.1095	-0.0769	-0.0051	-0.0415	-0.0873	-0.1796	-0.0033	-0.0037	-0.0331	-0.0364	-0.0027
ERG27	-0.044	-0.0406	-0.0048	-0.034	0.1188	0.0747	0.3049	0.4064	-0.8549	-1.2364	0.0214	0.0334	-0.1292	-0.0759	-0.2786	-0.3295	0.0028	-0.0069	-0.003	0.0001	0.0591	0.0858	-0.0666	-0.0126	-0.0166	-0.2384	0.2771	0.2045	0.0791	0.0247	0.112	0.094	-0.0178	-0.0752	-0.0243	0.1716	-0.0167	0.0376	0.0544	0.054	0.0439	-0.0064	-0.1418	-0.1145	0.0161	0.0457	-0.008	-0.0004	-0.0477
SFL1	0.0793	-0.0635	0.0843	-0.0769	-0.1872	-0.1488	-0.2547	-0.3533	-0.21	-0.1998	-0.0696	-0.125	0.0381	0.1182	0.2789	0.3837	0.0391	0.086	-0.0267	0.0139	-0.1263	-0.1131	0.0078	-0.0207	0.0746	0.188	-0.235	-0.1987	-0.0875	-0.1647	-0.1478	-0.0623	-0.0531	0.0734	-0.054	-0.0709	-0.0072	-0.0607	-0.0233	0.073	0.0476	0.0418	-0.0778	-0.1335	-0.0382	-0.0205	-0.0385	-0.0347	0.0077
PSK2	0.0443	-0.1741	0.0161	-0.0171	0.08	-0.025	-0.1585	-0.0608	-0.5861	-0.5756	0.1437	0.1583	-0.0992	0.1202	-0.2704	-0.4265	-0.0255	0.09	0.4206	0.0168	0.1834	0.1314	-0.0925	-0.0547	0.0377	0.0681	0.1502	-0.049	0.0364	0.1113	-0.0102	-0.0463	0.0529	-0.0452	0.0185	0.2646	-0.1162	0.0265	0.0221	0.0417	0.0499	-0.0507	0.1159	0.0366	0.1396	-0.0001	-0.1117	-0.0753	0.0833
PSK1	0.0708	0.0654	0.0435	-0.0034	0.0667	0.0536	0.3627	0.1767	-0.3222	-0.464	-0.0488	0.0186	0.0828	-0.0108	0.0214	0.0359	-0.0315	0.0136	0.0208	0.0247	0.0375	-0.0035	-0.1024	-0.0495	0.0181	-0.0653	-0.0684	-0.0564	-0.0696	-0.1556	0.0973	0.0694	-0.007	-0.008	0.0304	0.1189	-0.1243	0.0206	-0.0418	0.0456	-0.0005	-0.0649	-0.0465	-0.0882	0.0188	0.0192	0.0673	0.0891	-0.012
YLR419W	-0.0852	-0.0441	-0.0018	-0.0181	0.0364	-0.0149	-0.0507	0.1186	-0.6468	-0.7879	0.0097	-0.0099	-0.0281	-0.0047	0.1247	0.0529	-0.0227	0.056	0.0239	-0.0281	-0.0159	0.0313	-0.004	0.0193	0.1462	-0.182	0.0554	0.0551	0.0282	0.0193	0.0057	-0.0109	-0.0281	-0.0261	-0.0041	0.0462	-0.1418	-0.0189	0.0144	0.0413	-0.0009	-0.0607	0.031	0.0244	-0.0133	0.0159	0.01	-0.0223	-0.0146
OPY1	-0.1442	-0.1074	-0.0322	0.0739	-0.0838	-0.0362	0.3935	0.4363	-0.0705	-0.1069	0.0161	-0.086	-0.2108	0.012	0.0967	0.0368	-0.1335	0.0242	0.0224	0.0029	0.0474	0.0132	-0.0097	0.0486	-0.2178	-0.4223	-0.1552	-0.1857	-0.1892	-0.1537	0.0447	0.0192	0.0118	-0.0812	0.1137	-0.1386	-0.0684	-0.0433	0.0924	0.0002	0.1109	0.0507	-0.0614	-0.0009	0.1565	0.1245	-0.1014	-0.0398	0.0324
URB1	-0.1565	-0.1318	0.0001	-0.2578	0.137	0.0744	0.0261	0.0475	-0.5211	-0.7697	0.1311	0.1633	0.0351	0.1135	-0.1086	-0.0076	0.0945	-0.0194	-0.0672	-0.0438	-0.2442	-0.049	-0.2318	-0.0244	0.0519	0.0534	0.334	0.0892	0.0304	0.0221	-0.0927	0.0125	-0.1726	0.1001	-0.0765	0.0034	0.0362	0.0926	-0.1204	-0.0863	0.0266	-0.0968	-0.1048	-0.1473	-0.2369	-0.0799	0.0703	0.0166	0.0339
PRP28	-0.0797	-0.103	0.0183	0.0055	0.0617	-0.0019	-0.0994	-0.1024	-0.2845	-0.3286	-0.0132	-0.0832	-0.0114	0.0981	-0.2205	-0.189	0.0943	0.0312	-0.0021	0.0379	0.0107	0.0612	-0.0018	-0.0339	-0.2651	-0.2708	-0.1113	-0.0803	-0.0935	-0.0245	-0.048	0.0261	-0.0296	-0.0315	-0.0675	-0.0773	-0.0471	-0.0149	0.0268	0.0721	0.0449	-0.0381	0.0142	0.0176	-0.0367	-0.0673	-0.0372	-0.0122	0.0661
FAA3	-0.0634	-0.0659	0.104	0.1191	-0.041	-0.0311	-0.5109	-0.4229	-1.2505	-1.5198	0.0444	0.1526	-0.3602	-0.3985	-0.0298	-0.1372	0.0212	0.0606	0.0379	-0.002	0.0134	0.0401	0.0145	0.0732	-0.1271	-0.4141	-0.2536	-0.2734	-0.0655	-0.0722	-0.0856	-0.0947	-0.0667	-0.0392	0.0544	0.6668	-0.1543	-0.1023	-0.0942	-0.0169	0.1208	0.0967	0.2909	0.218	0.1918	0.146	-0.2969	-0.3009	0.0366
FAA1	0.1105	0.1315	-0.0063	-0.0402	0.0759	0.0915	0.004	-0.118	-0.5361	-0.5895	-0.2315	-0.2293	0.3235	0.2383	0.26	0.08	0.0383	0.0159	-0.026	0.0067	-0.0746	-0.006	-0.0618	-0.0331	0.1723	0.0883	-0.055	-0.0645	-0.259	-0.2164	0.0744	-0.0532	-0.0584	0.0122	0.0108	-0.0728	-0.0431	0.0248	-0.0645	-0.0898	0.024	-0.0007	0.0202	0.0075	0.0805	0.0375	0.01	0.0323	0.0076
FAA4	0.0799	0.0574	0.0945	0.0893	-0.0066	-0.0285	-0.1532	-0.0841	-1.0771	-1.3119	0.0853	0.1419	-0.1176	-0.1101	-0.3154	-0.3893	-0.0062	-0.0003	0.0438	0.0062	-0.0048	0.0151	-0.0255	0.0022	-0.2305	-0.4166	0.1648	0.1039	0.006	-0.0362	-0.0777	-0.0535	-0.0497	-0.0438	0.0416	0.1358	0.0312	0.0811	-0.0045	0.0475	-0.0562	-0.0358	0.0899	0.1461	0.0684	0.0124	-0.0505	-0.0591	-0.004
YLL032C	-0.0435	-0.1362	-0.042	-0.0512	-0.0641	-0.0923	-0.0253	0.0129	-0.6177	-0.8143	-0.0178	-0.0279	-0.0847	-0.0594	-0.0478	-0.0169	0.023	0.0861	0.0454	-0.0079	0.0118	-0.0265	-0.0302	0.0299	-0.0942	-0.2948	0.0497	-0.0005	-0.0456	-0.0653	-0.0342	-0.0077	-0.0726	-0.0163	-0.0323	-0.005	-0.015	0.0474	0.0263	0.0142	0.0734	-0.0424	-0.0436	0.1044	-0.0362	0.0236	0.0854	0.1377	-0.0137
SPE1	0.0428	0.1004	0.042	0.0676	0.5168	0.4413	-0.1413	-0.0436	-1.3899	-1.9461	0.1232	0.0776	-0.771	-0.6301	-0.8706	-0.7288	0.1633	0.1822	-0.0769	-0.0311	0.1387	0.1336	-0.168	-0.1341	-0.7894	-0.9447	-0.1848	-0.1569	-0.3245	-0.2054	-0.1534	-0.0009	0.2064	0.1711	0.0848	0.1719	-0.0487	0.0054	-0.053	-0.0273	-0.6711	-0.6888	0.7862	0.8469	0.3679	0.3936	0.109	0.0315	-0.1753
CSL4	0.0027	0.0382	0.0694	-0.0208	0.0016	-0.0366	-0.043	-0.1505	-0.0772	-0.1292	-0.0207	0.0822	-0.1566	-0.1152	-0.0449	-0.0189	0.0099	-0.084	-0.1025	0.0334	-0.0441	0.0062	0.045	0.059	-0.1227	0.0521	0.0961	0.0849	0.0059	0.0533	-0.1323	-0.1588	-0.0322	-0.0232	0.0331	0.0544	-0.0302	-0.0054	-0.0366	0.0457	0.0114	0.0364	0.1023	0.0806	-0.0364	-0.0402	-0.0352	-0.022	-0.0024
MDN1	-0.1343	-0.0502	0.0207	-0.1384	0.1341	0.0183	0.0742	0.2367	-0.8629	-1.2209	0.0895	0.1241	-0.002	0.1093	0.0952	0.0686	0.1026	0.018	-0.0451	-0.0304	-0.1939	-0.0602	-0.1962	0.0032	0.0494	-0.0247	0.4133	0.1611	0.0595	0.083	-0.0005	0.0441	-0.2089	0.0075	-0.0174	-0.0235	-0.0386	0.0499	-0.0698	-0.0314	-0.0306	-0.1088	-0.0451	-0.0922	-0.1296	-0.0634	0.1388	0.0831	0.0091
KHA1	-0.2219	-0.0842	-0.1217	0.0906	0.2612	0.2664	0.0184	0.4319	-0.126	-0.8965	0.0074	0.2074	0.0243	0.1518	0.1523		-0.117	-0.1992	0.0807	0.0518	-0.0502			-0.1366	-0.3268	-0.12	0.286	0.4054	0.092	0.1062		0.1394	0.1258	-0.0452	-0.0099	0.0583	-0.0842	-0.0024	-0.0482	-0.1225	0.0416	-0.0478	0.017		0.0173	-0.0453	-0.3784	0.1082	-0.0215
CDC15												-0.1246		-0.0851		-0.0126		0.1217				0.0456														0.233								-0.2052
EIS1	0.1934	0.1728	0.0135	0.0165	0.0755	0.1309	0.001	-0.0784	0.559	0.6943	-0.2878	-0.3179	0.3545	0.3261	0.2602	0.2604	0.0014	-0.0639	0.0089	-0.0016	0.0533	0.0035	0.0202	0.0166	0.1671	0.3615	-0.1348	-0.0696	-0.272	-0.2379	0.0317	-0.0639	0.1119	0.0112	0.0378	0.0702	-0.1593	-0.2007	-0.0306	-0.0465	0.0185	0.0207	-0.1607	-0.1283	-0.0354	-0.0185	-0.0541	-0.0267	-0.0011
MDM38	0.0692	0.0795	0.0321	0.0246	-0.0311	-0.0152	-0.1837	-0.2001	-0.0407	-0.0227	0.0017	-0.0166	-0.0914	-0.2093	0.2396	0.2213	-0.0004	-0.0079	-0.0233	0.0102	0.0764	0.0822	0.0157	0.0167	0.1219	0.0163	-0.1661	-0.1311	-0.1139	-0.0512	0.0501	0.0356	-0.0233	0.0204	0.0179	0.0849	-0.081	-0.0214	-0.0176	-0.012	0.033	0.035	0.0124	0.016	-0.0398	-0.0115	0.0305	-0.021	-0.0146
GDH3	0.2935	0.3474	0.1259	-0.4124	-0.3379	-0.3071	0.0127	-0.5139	-0.0803	0.2352	-0.8118	-0.7017	-0.9019	-0.6649	0.8208	0.9667	-0.1239	-0.0986	0.2547	0.0123	-0.6281	-0.8902	-0.7789	-0.0464	-1.669	-1.2087	-0.4628	-0.375	-0.3195	-0.0344	0.1339	0.112	-0.4062	-0.2381	0.6914	0.5027	0.1836	-0.0112	-0.0192	0.1892	0.1949	-0.2391	-0.2586	-0.6158	-0.5354	-0.2716	1.2465	1.2158	-0.172
GDH1	0.0426	-0.0051	0.0092	0.0101	0.0721	0.0397	-0.149	-0.1028	1.1644	1.2344	-0.0458	-0.0561	-0.5223	-0.1278	-0.0109	-0.0372	-0.0232	0.0175	-0.0178	-0.0346	-0.1194	-0.1985	0.0438	0.0004	-0.2993	-0.091	-0.1452	-0.0814	0.0612	0.0378	-0.038	-0.0544	0.0193	0.0056	0.0358	-0.0077	0.0177	-0.0125	0.078	0.087	-0.0823	-0.1479	0.294	0.3507	0.02	0.0693	0.1247	0.1113	-0.0685
ASI2										-0.3081
YMR253C		0.2113				0.3732		0.1935	0.419	0.143		0.0462	-0.2489		-0.2729	-0.2052		0.0205		0.0335	0.0578	0.1694	-0.0219	-0.14		-0.1975		-0.1398			0.0171	0.2693		-0.0167	-0.0402			-0.0574				-0.1757	-0.4976	-0.4994		0.1804		0.0974
YGL082W	0.0419	0.0093	0.0728	0.0069	0.0573	-0.0506	0.1996	0.2058	0.1278	-0.1999	0.0451	-0.006	0.0581	-0.0681	-0.131	-0.2223	-0.0084	0.0767	-0.0453	-0.0261	0.0183	-0.0066	-0.0496	-0.026	-0.119	0.0373	0.0704	-0.1885	-0.1158	-0.0239	-0.0124	-0.0619	-0.0466	-0.121	-0.0265	-0.032	-0.0376	0.0336	-0.1185	-0.1633	0.0749	-0.056	0.0625	-0.0439	-0.051	0.019	0.0422	-0.0873	-0.2225
CYT1	0.1356	0.1537	0.0021	-0.1215	-0.1235	-0.2053	-0.1155	-0.3162	0.3081	0.2271	-0.3809	-0.3903	0.8674	0.7285	1.3446	1.127	-0.0907	-0.0921	-0.0053	0.0019	-0.3887	-0.4305	-0.1155	-0.0598	0.05	0.1287	-0.203	-0.2004	-0.572	-0.4681	0.0957	0.0216	0.0118	0.0841	0.0778	-0.0845	-0.1619	-0.0405	0.0733	0.0492	0.109	-0.0607	0.0455	0.1017	-0.1214	-0.1141	0.1494	0.236	0.0713
HMO1	-0.0072	0.017	-0.1864	-0.0086	-0.0643	-0.1795	-0.2052	-0.3345	0.229	0.2421	-0.1022	-0.0851	0.0261	-0.0474	0.1148	0.0835	-0.076	-0.0356	-0.0191	-0.0158	0.1149	-0.0233	0.0204	-0.0132	-0.2844	-0.4131	-0.1922	-0.0615	0.0145	0.0197	-0.108	-0.084	0.1547	-0.0132	0.0188	0.0809	-0.1063	-0.0965	0.0523	-0.0084	0.1413	0.1352	-0.0613	-0.0758	0.1255	0.0784	-0.1688	-0.0283	0.1043
TRM13	-0.0585	-0.0963	0.0028	-0.0013	-0.0645	0.0045	-0.2101	-0.1522	-0.0789	-0.2621	0.0354	-0.0577	-0.0267	-0.1088	-0.1688	-0.2235	-0.0429	0.064	0.0821	0.0185	0.0271	0.1118	-0.0478	0.0416	-0.6446	-0.8267	-0.0704	0.0039	-0.0976	0.0114	-0.0316	-0.0098	-0.108	-0.0283	0.0345	0.0414	-0.1296	-0.0289	-0.0986	-0.05	0.0015	-0.0212	-0.042	0.0198	-0.0381	0.0843	0.0042	-0.0752	0.1299
KIC1	-0.0537	-0.0867	-0.0926	-0.0745	-0.0697	-0.0562	0.2606	0.3929	0.0747	0.012	-0.0771	-0.0592	0.1287	0.0346	0.0483	-0.0447	-0.011	-0.0043	0.0704	0.0171	-0.0521	0.0367	-0.0574	0.0108	-0.147	-0.1595	0.3721	0.4212	-0.0108	-0.0635	0.0632	0.0349	-0.0316	0.003	0.0626	0.1504	-0.0824	0.0454	-0.0341	0.047	-0.0448	-0.0844	0.263	-0.0775	0.0452	0.0495	-0.0229	-0.0284	0.0499
YMC1	-0.0733	-0.0346	-0.0385	-0.0148	0.0029	0.043	0.0012	0.0273	0.3876	0.459	-0.191	-0.1341	-0.018	-0.0198	0.0969	0.1452	0.0141	-0.0051	0.036	-0.0089	-0.2342	-0.0763	-0.0267	-0.0572	-0.245	-0.4539	0.0224	0.0777	0.0732	0.0615	-0.1685	-0.0967	-0.0142	-0.0038	0.041	0.0093	0.0547	0.0167	0.0567	0.0552	0.0255	-0.0354	0.2174	0.3784	-0.049	-0.0336	0.0814	-0.0307	-0.0004
RSA3	-0.0927	-0.0483	0.0229	0.0464	0.1032	0.1028	-0.1686	-0.2736	0.0307	0.0132	0.0649	-0.0041	-0.2874	-0.1941	-0.1679	-0.0447	-0.1532	-0.0826	0.0587	0.0941	0.2416	0.177	0.0408	-0.0566	-0.589	-0.8983	-0.1787	-0.0992	0.0706	0.0804	-0.0495	0.1877	0.1951	0.1278	-0.0391	0.0315	0.0357	0.0537	0.0775	0.1074	-0.0836	0.0613	0.2151	0.2062	0.0444	0.0235	-0.2148	-0.0678	0.139
SPT15	0.0002	-0.0567	0.0309	-0.0102	-0.074	-0.1023	-0.1235	-0.1079	-0.0363	-0.3452	0.005	0.0419	-0.0905	-0.062	-0.1572	-0.1745	0.0258	0.0307	0.0237	-0.0385	-0.0572	0.0851	0.0122	0.131	-0.1091	-0.1981	-0.0527	-0.1578	0.0017	-0.0069	-0.0522	-0.1326	-0.0894	-0.0037	0.0493	-0.0282	-0.1048	-0.0898	-0.0736	-0.0343	0.0659	0.0599	-0.0358	-0.0212	0.0231	-0.0035	-0.1231	-0.1094	0.0438
POL2	-0.0244	-0.0198	0.0441	-0.1661	0.0627	-0.027	0.0794	0.1945	-0.1383	-0.3895	0.1331	0.0579	0.0238	0.0621	0.1055	0.135	0.0411	0.0543	-0.033	-0.0035	-0.102	-0.0143	-0.1234	-0.0028	-0.0243	-0.1787	0.0985	-0.0283	-0.0557	0.0094	0.0701	0.0404	-0.1219	0.0131	-0.0397	-0.0154	-0.1065	0.0264	-0.0606	-0.0265	-0.0087	-0.0803	-0.038	-0.1194	-0.1128	-0.0184	0.0237	0.0192	0.0348
MET6	0.0558	0.0635	0.0235	0.0972	-0.0915	-0.0747	-1.0284	-1.0809	0.2301	0.5072	0.4445	0.4514	-0.9334	-0.8788	0.1537	0.1699	-0.0514	-0.0118	-0.0003	-0.0194	-0.1338	-0.1839	0.0176	-0.0385	-0.0523	-0.0162	-0.8835	-0.7768	-0.008	-0.0298	-0.1416	-0.2735	0.0839	0.0302	-0.0037	0.0797	0.1669	0.1121	-0.0596	-0.0611	-0.0876	-0.0641	0.2902	0.3249	0.2005	0.1263	0.0915	0.1095	-0.024
NUP170	-0.1049	-0.0753	0.111	-0.1409	0.1564	-0.0206	0.3862	0.5448	-0.309	-0.5714	0.0909	0.0533	-0.1642	-0.0001	0.0808	0.0621	0.0263	0.041	-0.0273	-0.0061	-0.1206	-0.0342	-0.1344	-0.0592	0.1033	0.1533	0.1577	-0.0515	-0.0469	-0.045	0.0183	0.0562	-0.1695	-0.0305	-0.1388	0.019	-0.0277	0.1147	-0.0659	-0.0967	0.0376	-0.0485	-0.0422	-0.191	-0.1458	-0.041	0.0789	0.0684	-0.0668
RNR1	-0.0481	-0.0142	0.0421	-0.0158	-0.0835	-0.0721	-0.4495	-0.3333	-0.86	-1.1143	-0.0227	0.0382	0.0012	-0.0154	0.4629	0.2852	0.039	0.0114	0.0506	0.0337	-0.1525	-0.0884	-0.0581	-0.0151	-0.1924	-0.2846	-0.1109	-0.1349	-0.0501	-0.0402	0.8093	0.869	-0.0451	-0.0316	-0.0413	0.0173	-0.1405	-0.0514	-0.0657	-0.0077	0.0538	0.0265	-0.1561	-0.1071	0.0452	0.0509	-0.1528	-0.0556	0.026
YLR363W-A	-0.1129	-0.0964	-0.1181	0.0307	0.0125	-0.212	0.0071	-0.2396	-0.1012	-0.1926	-0.0611	0.0624	0.334	-0.0881	0.3317	0.3246	0.1242	0.0039	0.0541	0.1114	0.1233	0.0327	0.0717	-0.0008	-0.676	-0.6568	0.1455	0.1419	0.1693	0.195	-0.1344	-0.1335	0.0249	0.0048	-0.1498	-0.0841	-0.0348	0.044	0.2579	0.2016	0.0105	0.0026	0.1742	0.1341	0.1058	0.0004	0.0043	-0.1141	0.0266
CAB3	-0.0481	-0.0076	-0.0443	-0.0637	-0.058	-0.1053	-0.0836	-0.1422	-0.0683	0.0868	-0.0591	-0.0098	-0.1216	-0.0124	-0.2794	-0.2629	0.0668	0.0363	0.3267	0.0315	0.0773	0.0471	-0.0471	-0.0167	-0.1291	-0.0521	-0.1408	-0.0894	0.0099	-0.0043	0.0066	0.0419	0.0739	-0.0192	-0.0661	0.0134	-0.0494	-0.0315	-0.0429	-0.011	0.054	0.0407	-0.0493	-0.0387	-0.0163	0.0258	-0.05	-0.0828	0.043
NAB2	0.0472	0.0967	0.0059	-0.0442	0.0241	0.0745	-0.0853	-0.2349	0.1415	0.2441	-0.0062	-0.102	0.0815	0.2843	0.0811	0.192	0.0043	-0.0569	0.0276	-0.0256	0.0485	-0.0512	0.0193	0.0083	0.0344	0.3274	0.0636	-0.0142	0.0491	0.0292	-0.0282	-0.0262	0.099	0.1628	0.0253	-0.0572	0.0187	0.0027	0.017	-0.0053	-0.0303	0.0195	-0.1029	0.0022	-0.1078	-0.0287	-0.0197	-0.0506	-0.0035
RPB2	-0.0682	-0.0264	0.0101	-0.0394	0.1374	0.0905	-0.0721	-0.0536	0.3658	0.2195	0.0631	0.068	0.0681	0.0725	0.0074	-0.0561	0.0707	0.0279	0.0093	-0.0197	-0.1028	-0.0691	-0.1356	0.0066	0.3848	0.262	0.071	-0.0631	-0.0574	-0.055	0.0277	0.0164	-0.1501	0.0253	-0.0859	0.01	0.0235	0.0601	-0.0481	-0.0417	-0.0106	-0.0353	-0.0887	-0.093	-0.009	0.0039	0.0182	0.0501	0.0381
MGS1	-0.1341	-0.0924	-0.035	-0.0923	0.0846	-0.078	0.1751	0.1571	-0.0355	-0.0636	0.0637	-0.0209	-0.0564	-0.0591	-0.2393	-0.1259	0.0512	0.0481	0.0375	-0.0215	0.0111	0.0136	-0.0754	0.0398	0.1857	0.4787	-0.0055	-0.061	0.0911	0.0621	0.0939	0.1291	-0.0066	-0.0088	0.0761	0.0171	-0.0937	-0.0447	-0.0767	-0.0411	-0.2031	-0.0064	-0.0772	-0.1137	-0.042	0.0045	-0.0184	-0.0788	0.0398
RIM101	-0.0492	0.1202	0.0799		0.0994	0.0053	1.1907	1.2039	0.1341	0.2444	-0.1693		-0.1777		0.4792	0.2934	0.0867		0.0026	0.0749	0.1575	-0.0344			-0.5028	-0.054	0.9798	0.3029	-0.455					0.1342	0.0898		0.1139	-0.0992	-0.0786		0.0202	0.1287	0.0029	-0.0195	0.1331	-0.1001		-0.0806	0.0826
ATG2	0.1139	0.0288	-0.0539	-0.0346	0.0006	0.0432	0.1471	0.2074	-0.1651	-0.3337	-0.0458	0.0093	-0.0298	0.0279	0.168	0.0881	0.1299	-0.0095	0.0324	-0.0255	0.1411	0.0669	-0.0528	-0.0032	-0.1693	-0.1393	0.0065	0.0176	-0.109	-0.0422	0.1221	0.1837	-0.0147	-0.0762	0.0233	-0.0537	-0.0734	-0.1099	0.0346	0.0329	-0.0469	-0.0763	-0.2643	-0.1659	0.0731	0.0124	0.0592	0.0151	-0.0972
PNG1	-0.031	-0.0758	0.0488	-0.0011	-0.0391	-0.0182	0.0321	0.0449	0.3536	0.3259	0.004	0.0202	-0.0152	-0.0927	0.1001	-0.08	0.0082	0.0002	0.0525	-0.0448	0.064	0.004	-0.033	-0.0291	0.0515	-0.0744	-0.0858	-0.1076	-0.0559	-0.0605	0.0561	0.0612	-0.2302	-0.0726	0.0768	0.1577	-0.0999	-0.0632	-0.0683	-0.0692	0.0679	-0.0218	-0.0693	-0.0622	-0.0308	0.0562	-0.1208	0.0601	0.0236
PAL1	0.0313	-0.0261	0.0198	0.0325	0.0416	0.0071	-0.1804	-0.2439	-0.3288	-0.2928	0.0167	0.0359	0.1706	0.1371	-0.0561	0.0598	-0.0131	0.0103	0.0251	0.0078	0.019	0.0599	0.0762	0.0335	-0.1339	-0.1543	-0.1609	-0.1557	-0.1379	-0.1231	-0.0099	0.0019	-0.0266	-0.0611	0.0211	0.0316	-0.1039	-0.1413	-0.0313	-0.0044	0.1112	0.1002	-0.0042	0.0077	0.0958	-0.0051	-0.0547	-0.028	-0.0206
YHR097C	0.1094	0.1231	-0.0622	0.0949	0.1391	0.2708	1.4057	1.0926	0.1295	-0.0887	0.0386	0.003	0.5469	0.4071	0.8013	0.6557	-0.1428	-0.0983	0.0325	-0.0372	-0.026	-0.1349	0.0195	0.0113	0.8687	0.7697	0.9747	1.0143	-0.1081	-0.2074	0.1592	0.2269	0.1196	-0.047	-0.0327	0.1346	0.0153	0.0619	-0.4675	-0.384	-0.1602	-0.3625	-0.0451	-0.0519	-0.0296	-0.1467	-0.0783	0.0448	0.0167
ARG7	-0.0269	-0.034	-0.0604	-0.0728	-0.0378	0.0193	-0.1034	-0.166	1.5636	1.7455	0.2013	0.1791	-0.3039	-0.2388	0.1606	0.2467	-0.0209	0.009	0.0404	-0.0022	-0.3275	-0.2519	-0.057	-0.074	0.1158	0.4894	-0.4546	-0.466	0.3332	0.2946	-0.1089	-0.045	-0.0838	-0.09	0.0288	0.0628	0.0578	-0.0368	-0.1105	-0.1359	0.0579	0.0514	0.0631	0.0603	-0.1145	-0.0448	0.153	0.108	0.0196
IRS4		-0.0293			0.1506		-0.0895		-0.1519	-0.1288		0.0876	-0.2146		-0.0008			-0.0206	0.0968		0.2928		-0.1451			-0.8317		0.0911			-0.0506		-0.125	-0.0012	0.0381			-0.1058				-0.0287	-0.3154			0.1837	0.1967	-0.062	-0.0523
CUP2	0.1688	0.2549														0.2048						-0.3569		-0.1528		-0.2792		0.2344				0.3321					0.6481	0.2917				0.1531		-0.235		-0.0343
SPT6	-0.0538	-0.0861	0.0269	-0.1293	0.1906	0.1172	-0.0377	0.0762	0.11	0.01	0.0686	0.0697	0.0704	0.1456	0.0673	0.0256	0.0813	0.007	-0.0021	-0.0622	-0.1146	-0.0038	-0.1322	0.0653	0.1799	0.2197	0.0788	-0.1212	-0.0467	-0.032	-0.0259	-0.0299	-0.1756	0.0571	-0.0789	-0.0251	-0.0109	0.0135	-0.0239	-0.0569	-0.0132	-0.0146	-0.1134	-0.1738	-0.1594	-0.0585	0.047	-0.0414	0.0056
ACM1		-0.2588		0.0327	0.0313	0.0605	-0.0766	-0.3534	0.5178	0.1948	0.093	0.024	0.1184		-0.0843	0.0182	0.0058	-0.0424	0.0013	0.1433	-0.0994	0.0411	0.01	-0.0772		0.466		-0.1586		-0.0349	0.2755	0.2331	-0.0103	0.0851	0.0971			0.4429		0.0889		-0.0613	0.1348	-0.0116		0.0306	0.1268	-0.135	-0.0187
SKI3	-0.018	-0.0547	0.0088	0.0064	-0.0051	-0.0493	-0.1054	-0.0261	-0.3249	-0.5521	-0.0296	-0.0055	0.0199	-0.0454	0.04	-0.0664	0.0142	0.0376	0.0193	-0.0155	0.0023	0.0467	-0.0478	0.0457	-0.1888	-0.283	-0.0395	-0.0834	-0.027	-0.0622	-0.0283	-0.0188	-0.0225	0.0011	0.0034	0.2073	-0.1106	0.0133	0.0269	0.0467	-0.0026	-0.0156	-0.0539	-0.0322	0.0558	0.0044	-0.0346	0.0135	0.0189
ADE5,7	-0.0456	-0.0816	-0.0059	0.0607	0.1141	0.0918	-0.45	-0.4228	-0.2655	-0.2096	-0.0173	-0.0022	-0.1308	-0.1132	-0.2881	-0.2505	-0.0331	0.0069	-0.0305	-0.0143	-0.0134	0.0202	0.0714	0.0717	-0.2163	-0.1491	0.0121	0.0382	0.0467	0.0263	-0.0989	-0.107	0.0627	0.0141	0.0651	0.0169	0.0399	-0.0076	0.0696	0.0559	-0.059	-0.0379	0.1207	0.1297	0.074	0.0615	-0.0434	0.003	0.0151
LPD1	0.1198	0.0706	0.0532	0.048	0.0843	0.1421	0.0739	-0.0236	0.4547	0.6102	-0.0509	-0.0908	0.1659	0.1755	0.0831	0.1497	0.0104	-0.0225	-0.0374	0.0079	-0.0503	-0.1054	0.0331	-0.0201	0.05	0.2952	-0.0451	0.0544	-0.0918	-0.0975	0.0165	0.0212	0.1299	0.1134	0.0033	-0.0635	0.1001	0.0188	-0.0035	-0.0236	-0.0852	-0.0534	0.0118	-0.0173	-0.0709	-0.0466	0.0187	0.0521	-0.0811
CAR2	0.063	0.0627	-0.0488	-0.0142	-0.0332	-0.0369	0.0129	-0.0039	-0.5793	-0.6741	-0.122	-0.0993	-0.6902	-0.7321	0.2186	0.0287	0.0967	0.1149	-0.0694	-0.0848	0.144	0.0301	-0.1154	-0.1898	1.3735	1.3451	0.5029	0.5169	0.3071	0.2583	0.0523	0.0601	0.0407	0.0858	-0.0282	-0.0928	-0.0804	-0.0498	-0.0419	-0.0198	-0.0427	-0.0978	-0.0609	-0.1626	-0.1295	-0.1442	-0.1118	-0.0653	-0.0334
UBA1	-0.004	-0.0126	0.0316	0.0077	0.0332	0.0207	-0.0893	-0.0935	-0.0149	-0.0569	0.0246	0.0002	-0.0899	-0.0897	-0.2974	-0.345	-0.0186	0.003	-0.0103	-0.0098	0.0643	0.0807	-0.0316	-0.0287	0.2244	0.1988	-0.0374	-0.0537	-0.0071	-0.0162	0.0139	0.0413	-0.012	-0.006	0.0221	-0.016	-0.014	-0.002	-0.0323	-0.0256	-0.0349	-0.0596	-0.0341	-0.0619	0.0061	0.0136	-0.0406	-0.0015	-0.0407
NET1	-0.0397	-0.0161	0.0019	0.0341	-0.02	0.0371	0.016	-0.0423	0.3737	0.4171	0.0447	0.0319	-0.074	-0.1057	0.0006	0.032	0.0072	0.0112	0.0214	-0.0027	-0.0189	-0.0794	0.0534	0.0103	-0.0512	-0.1564	-0.0256	0.0307	-0.0139	-0.002	0.0253	0.0208	0.0286	0.0311	0.0238	0.0309	-0.0901	-0.0161	0.0095	0.0088	0.0216	0.0505	-0.0051	0.0287	0.097	0.0479	0.0118	-0.0011	-0.0377
UBP1	-0.0288	-0.0182	0.0119	0.0464	-0.0383	-0.091	-0.2937	-0.267	-0.2485	-0.2359	-0.0228	0.0514	0.0571	0.0148	0.2942	0.1987	0.003	-0.0336	0.05	0.0292	0.0496	0.019	0.0298	0.0407	-0.0014	-0.0685	-0.1123	-0.1537	-0.0303	0.0006	0.0413	0.0027	0.0159	0.0008	0.0296	-0.007	-0.0756	-0.0585	0.05	0.0331	0.0286	0.0389	-0.0273	0.0335	0.0792	0.0226	-0.0884	-0.0651	0.071
SAN1	-0.0434	-0.0542	0.024	-0.0138	0.1188	0.0935	-0.1113	-0.0991	-0.0581	-0.0164	-0.0505	-0.1146	-0.1962	-0.0767	0.2182	0.2461	-0.0004	0.0009	0.0158	0.0428	-0.0072	0.0743	0.0783	0.0376	0.1379	0.3194	-0.1106	-0.0195	0.0215	-0.0037	-0.0855	0.0339	0.0172	0.0145	-0.0972	0.0881	0.0363	0.0748	-0.031	0.0504	-0.0694	0.0033	-0.0203	0.0871	-0.0718	-0.004	-0.0573	-0.0396	0.0512
YBL055C	-0.0464	-0.0701	0.0238	-0.002	-0.1643	-0.046	0.292	0.248	0.618	0.6653	-0.1069	-0.0782	-0.1306	-0.1578	-0.2839	-0.2131	0.0574	0.0114	0.0093	0.0302	0.0642	0.0689	0.0989	-0.0153	-0.4702	-0.432	-0.0004	-0.0387	0.1568	0.1741	0.001	0.0454	-0.0189	0.0198	0.0279	0.039	0.0122	-0.0368	-0.0216	0.0196	0.0287	-0.0087	-0.132	-0.0933	-0.061	0.0177	-0.0277	-0.0855	0.0025
MHP1	-0.0221	-0.0418	-0.0447	0.0941	-0.0145	0.0203	0.2146	0.3117	-0.1049	-0.1124	-0.1097	-0.1103	0.1334	0.0516	0.3983	0.2102	0.0134	0.0158	0.0306	-0.0171	0.0729	0.0223	-0.0217	-0.0596	-0.2858	-0.441	-0.0083	-0.0076	-0.0604	-0.1488	0.0647	0.013	-0.0045	-0.0603	-0.0206	0.0251	-0.024	-0.0495	-0.1502	-0.1614	0.0124	-0.0386	-0.1154	-0.1176	0.0402	0.033	0.0125	-0.0124	0.0259
FRK1	-0.0297	0.0336	0.0454	0.0188	0.0176	0.047	-0.2044	-0.2401	0.1158	-0.027	-0.014	0.1431		0.0738	0.7014	0.5792	0.1609	-0.0247	0.1178	0.1439	-0.0473	-0.0889	-0.1175	-0.0486	0.022		-0.0422		-0.0377	0.1054	0.1071	0.4086		-0.1109		0.2974	0.0466	0.0724	0.1209	-0.256	-0.0096		0.106	0.1371	-0.0279			0.1057	0.0332
KIN4	0.0202	-0.0405	0.0437	-0.0847	-0.0338	0.0115	0.0025	-0.0064	-0.2248	-0.1721	-0.0339	-0.0258	-0.082	-0.0089	0.0234	-0.2168	0.0202	-0.0297	0.0358	-0.0146	-0.0118	0.2293	0.0274	0.0254	0.0061	-0.0047	-0.014	0.0279	0.0178	0.0125	-0.0556	-0.0779	-0.0338	0.0354	-0.0028	0.0096	-0.009	-0.0125	-0.1337	0.0018	-0.0139	0.0455	0.0098	-0.3495	-0.0767	-0.0121	-0.0078	-0.1059	0.0316
YPL150W	0.0152	-0.0413	-0.0426	-0.013	0.2544	0.0543	-0.0295	0.1512	0.4466	0.2231	0.035	0.0676	0.5398	-0.1387	-0.1497	0.1354	-0.085	-0.0465	0.0119	-0.0195	0.0815	0.0426	0.0139	0.115	1.2328	-0.4134	-0.6225	0.0247	0.0587	0.1799	-0.009	-0.0293	-0.1811	-0.101	-0.3043	0.0837	-0.043	0.0711	-0.0109	0.0716	1.7676	-0.0871	-0.141	-0.058	-0.1566	-0.0214	0.1218	-0.0053	-0.2096
RAD5	-0.1123	-0.0382	-0.042	-0.0645	0.0213	-0.0995	-0.1282	-0.1909	-0.1151	-0.2517	0.092	-0.0005	0.0973	0.2074	-0.0974	0.0645	-0.0268	0.0878	0.0155	-0.0099	0.2224	0.224	-0.0754	0.024	0.3015	0.1729	0.1061	-0.0214	0.053	-0.0611	0.1113	0.1412	-0.1403	-0.0317	-0.0691	-0.0468	-0.076	-0.0923	-0.0179	-0.0867	0.041	-0.0763	-0.1472	0.015	-0.183	-0.0386	-0.1149	0.0966	0.0632
RPL15A	-0.0372	-0.0112	-0.0258	0.0151	0.0184	-0.0717	-0.5779	-0.4176	-0.8333	-1.3607	0.0051	0.0591	-0.0181	-0.1649	0.1502	0.0622	-0.1796	-0.0106	0.0387	-0.0335	0.109	0.1933	0.0752	0.1484	-0.1644	-0.897	-0.136	-0.0671	0.0298	0	-0.0951	-0.2042	0.02	-0.1603	0.0139	0.0084	-0.1464	-0.0037	0.0967	0.1213	0.6842	0.3388	0.2784	0.2692	0.0059	-0.0217	-0.1777	-0.0149	-0.0044
RPL15B	-0.0566	0.0337	-0.0483	-0.1483	0.0445	-0.1096	-0.0205	0.0713	-0.5117	-0.4895	0.0255	-0.0491	-0.1703	-0.1017	0.0783	0.0603	-0.1299	0.0469	0.0302	-0.01	0.2012	0.1545	0.0046	-0.0287	-0.2105	-0.8411	0.1718	0.2954	0.1348	0.1709	-0.0051	-0.0578	-0.026	-0.1556	-0.0067	-0.0124	-0.0697	0.0682	0.1116	0.176	-0.0156	0.0203	-0.099	-0.0642	-0.0768	-0.0251	-0.1064	-0.0601	0.0121
SIR4	-0.0181	0.0081	-0.023	0.0528	0.0281	0.0158	0.0188	-0.0598	0.0825	0.0961	-0.0254	-0.062	-0.0092	-0.1357	-0.0205	0.0203	0.0241	0.0578	0.0396	-0.0144	-0.0143	-0.0167	0.0227	-0.0221	0.3961	0.4301	-0.0869	-0.0281	-0.0653	-0.0397	-0.0082	-0.0019	0.0138	0.0063	-0.1569	0.0989	-0.0117	-0.0505	0.016	-0.0455	-0.0316	-0.0024	0.0229	0.0043	0.0172	0.0131	0.0321	0.0427	0.0016
ARG81						0.3716		0.0164				0.0601						0.0013		-0.0385
IPP1	0.0636	0.0521	-0.0358	0.0414	-0.0715	-0.0264	0.1157	0.1117	0.2089	0.4186	0.0762	0.0452	-0.2561	-0.173	-0.4038	-0.3331	-0.0218	-0.0139	-0.2051	-0.0087	0.0731	0.0483	0.0961	0.0172	0.0035	0.0874	-0.2488	-0.2043	0.0521	0.0319	-0.0632	-0.0364	0.1129	0.0696	-0.0091	0.0135	0.1113	0.0176	-0.0346	-0.0611	-0.027	0.0446	0.1156	0.2054	0.037	0.0149	-0.0877	-0.0566	0.0061
PEX25	-0.0724	-0.0613	0.0492	-0.0967	-0.0184	-0.0535	-0.0744	0.0296	0.4693	0.4031	-0.0434	-0.0427	-0.1042	-0.0391	0.0079	-0.079	0.0328	0.0925	0.0103	-0.0181	-0.0584	0.0248	-0.0463	-0.0749	-0.0881	-0.2475	0.0092	-0.0141	0.0306	0.0514	0.0624	0.1056	-0.1116	-0.1352	0.0546	0.0003	0.0128	-0.0007	-0.0518	-0.0345	-0.0155	-0.057	-0.1324	-0.0533	-0.0349	0.043	0.0008	-0.0407	-0.0843
RPO41	-0.0011	0.0169	-0.0107	-0.0613	-0.061	-0.0325	-0.3127	-0.3634	-0.3787	-0.5111	-0.0463	-0.0803	0.1334	0.0299	0.6557	0.5197	0.0121	0.0394	0.088	0.0142	0.0598	0.0775	0.0412	0.0466	0.1747	0.0026	-0.2713	-0.1868	-0.1556	-0.0324	0.0762	0.0353	0.012	-0.0431	-0.0587	-0.0062	-0.0696	-0.1147	-0.0523	-0.0606	-0.0033	-0.0692	-0.0231	-0.0151	-0.0864	-0.038	-0.04	-0.0102	0.0847
NAT1	-0.0364	-0.0222	0.0069	0.0227	-0.0019	-0.0372	-0.0983	-0.0991	-0.2683	-0.4616	-0.0093	0.01	-0.0435	-0.0598	-0.1483	-0.2	-0.0188	0.0209	-0.0136	-0.0177	0.0184	0.0859	-0.023	0.016	-0.3367	-0.6584	0.0344	0.0634	-0.0059	-0.0313	-0.0142	-0.0075	0.0038	-0.0313	0.0256	-0.0317	-0.0559	0.0507	-0.0117	0.0234	0.0341	-0.0264	0.0869	0.0962	0.0292	0.0145	-0.0934	-0.0173	-0.0164
PDC2	-0.0658	-0.0895	0.1069	-0.1037	0.0792	0.1127	-0.0423	-0.0163	-0.0015	-0.1238	0.0085	0.0116	0.0256	0.0831	-0.0835	-0.0184	0.105	0.0072	0.0667	0.0001	-0.1522	-0.0769	0.0115	-0.026	0.1693	0.2758	-0.0041	-0.1088	-0.0573	-0.053	-0.0749	0.082	-0.1919	0.0586	-0.0217	0.1539	0.0069	0.0123	-0.1419	0.005	-0.0462	-0.0491	-0.1737	-0.2632	-0.2039	-0.0721	0.0619	0.0227	0.062
SEG1	0.0913	0.091	-0.0077	-0.1361	0.1117	0.1801	0.0031	-0.0671	-0.2117	-0.1159	0.0541	0.0121	0.2133	0.1523	0.0582	0.1586	0.1484	0.046	-0.0264	0.0052	-0.0212	0.01	-0.1296	-0.0081	-0.0883	-0.2721	0.0621	-0.0235	-0.031	-0.051	-0.0338	-0.0333	-0.0227	0.0978	-0.0644	-0.0355	-0.006	-0.0167	-0.0959	-0.065	0.0594	0.0309	-0.2287	-0.2662	-0.0558	0.0396	-0.053	-0.1174	-0.0262
FPK1	0.0137	-0.0778	0.0445	0.0197	-0.0055	0.0414	-0.0216	-0.058	-0.3425	-0.3602	-0.0348	0.0657	-0.046	-0.1361	-0.2557	-0.141	0.0282	-0.0639	0.0692	-0.0045	-0.046	-0.1085	-0.0379	-0.0181	0.066	-0.0543	-0.0386	-0.0656	-0.1145	-0.082	0.0263	-0.0263	-0.0664	-0.0582	0.0562	-0.0822	-1.6472	-3.028	-0.0763	-0.0546	0.0095	0.0171	-0.147	-0.0931	0.0517	0.0204	0.0057	-0.0187	-0.0463
KIN82																								-0.244								0.146	-0.1519														0.0458
NOG2	-0.073	-0.0515	0.0133	0.0033	-0.0504	-0.0602	-0.4087	-0.3828	-0.7016	-0.927	0.0404	0.046	0.0068	0.0432	0.0419	0.0472	0.0161	0.0214	0.0568	-0.0339	0.0221	0.0803	-0.0327	0.0462	-0.2435	-0.3625	0.0426	0.0177	-0.041	-0.0219	-0.1552	-0.1617	-0.0758	-0.0584	0.0091	-0.0777	-0.01	0.0345	0.0933	0.0888	0.0153	-0.0212	0.1169	0.1189	-0.0149	0.0102	-0.0726	-0.0006	0.0919
SEC16	0.0103	0.0313	-0.0091	0.0585	0.0853	0.0673	-0.0043	0.0031	0.6617	0.7117	0.0287	0.0336	-0.0207	-0.0038	0.059	0.0246	-0.0164	0.0066	0.0354	-0.0124	0.0409	-0.0112	-0.0004	0.0046	-0.4526	-0.5525	0.0362	0.0187	-0.0241	-0.048	0.056	0.03	0.0072	-0.0598	0.0338	0.0205	-0.0557	0.0018	0.0196	-0.0099	-0.0301	-0.0026	0.0127	0.0459	0.1113	0.0174	0.0214	0.0328	-0.0081
OSM1	-0.0628	-0.0125	-0.0076	-0.0525	0.0724	0.0515	0.0603	0.1111	-0.1668	-0.3759	0.0934	0.0774	0.0156	0.1257	-0.0091	-0.0702	0.0327	0.0104	-0.0277	-0.0203	0.0804	0.0244	-0.086	-0.0495	0.4158	0.4181	-0.0555	-0.1239	-0.0448	-0.0502	0.0977	0.0651	-0.0006	0.008	-0.0136	-0.0422	0.0411	0.0392	-0.1906	-0.2074	-0.0262	-0.0409	0.0311	-0.0052	-0.002	0.0185	0.0154	-0.0147	0.0152
BLM10	-0.0887	-0.0793	0.0396	-0.1281	0.1579	0.0736	0.046	0.2309	-0.3656	-1.2304	0.0703	0.0844	-0.0915	-0.0583	-0.2814	-0.3263	0.1009	0.0469	-0.0118	-0.026	-0.0039	0.095	-0.1159	0.0854	0.3924	0.2615	0.2114	0.0463	0.0389	0.0469	-0.0003	0.0157	-0.117	-0.0463	-0.058	0.0413	-0.1068	-0.0151	-0.0343	-0.0581	-0.0006	-0.0622	-0.0565	-0.1081	-0.1272	-0.1014	0.0261	0.0159	-0.0432
GCN20	0.0063	-0.0153	0.0071	0.0124	0.0005	0.0995	-0.1856	-0.1487	-0.4497	-0.4874	0.0058	-0.009	-0.0937	-0.0808	-0.0731	-0.0955	-0.0364	0.0107	0.0061	-0.0158	-0.0065	-0.0113	0.0341	-0.003	0.0229	0.0857	-0.1435	-0.1166	0.0067	0.0109	-0.0146	-0.0068	-0.0041	0.0114	0.0712	0.0252	-0.0321	-0.0287	-0.0055	-0.0215	-0.0147	-0.0325	0.064	0.0644	-0.0351	-0.018	-0.0156	-0.0179	-0.0059
RPL3	0.0403	0.0958	0.0111	0.1186	0.0792	0.0482	-0.4235	-0.4051	-0.4125	-0.69	0.0645	0.0367	0.1679	0.076	0.0078	0.0387	0.0457	-0.0572	0.0452	0.0617	-0.0334	-0.0106	0.0412	0.1147	-0.208	-0.6115	-0.0085	0.0208	0.0846	0.0668	-0.123	-0.0974	-0.0163	0.0257	-0.0429	-0.0442	0.0011	-0.045	0.0126	0.0135	0.0574	0.1388	0.1476	0.1714	0.1537	0.047	-0.0176	-0.029	-0.0303
RNA1	-0.071	-0.0901	0.0195	-0.0195	-0.1863	-0.1189	-0.0124	-0.0256	0.1819	0.1804	-0.0276	-0.0019	-0.0834	-0.0617	-0.0873	-0.1228	0.0436	0.0245	0.0233	-0.0048	-0.0481	-0.0065	-0.0098	0.0279	-0.0424	0.0271	-0.0285	-0.0308	-0.0175	-0.0211	-0.0063	0.012	-0.0515	0.0442	0.0073	-0.0263	-0.0101	-0.015	-0.0543	-0.041	0.0383	0.006	-0.0347	-0.0592	-0.0817	-0.0398	0.0151	0.0399	0.0178
COX11	0.1091	-0.0249	-0.0802	-0.0777	0.0237	0.2971	0.2276	-0.1357	0.6062	0.79	-0.0591	-0.0821		-0.0797	0.6067	0.5487	-0.0279	0.0176	0.0257	0.0239	0.088	0.0058	-0.0919	-0.0297	-0.065	-0.0076	-0.0496	-0.0513	-0.0954	-0.0616	0.0185	0.0438	0.0539	0.058		-0.0244	-0.0141	-0.0603	-0.0294	-0.0418	0.0371	0.0003	0.0035	0.064	-0.0124	0.0272	-0.0238	0.0085	0.0411
BUD22	0.0111	-0.029	-0.033	-0.0485	-0.0108	-0.0928	-0.2387	-0.2089	-0.9168	-0.7587	0.026	0.0686	-0.1603	-0.1004	0.1502	0.0796	0.0001	-0.0029	0.0069	-0.0007	-0.0432	-0.0101	-0.0131	0.0585	-0.1514	-0.4508	0.0724	0.1866	0.0462	0.0741	-0.0995	-0.1571	-0.052	-0.0335	0.0329	0.0136	0.006	0.0823	0.0909	0.0946	-0.0173	-0.148	0.1384	0.1353	-0.0681	0.0161	-0.0511	-0.0358	0.0227
PRP5	-0.0568	0.0371	-0.0663	-0.2433	0.0339	-0.0019	-0.0241	0.2077	0.5747	0.4269	-0.1328	-0.205	0.5689	0.7176	0.1168	0.6635	-0.1838	-0.1864	-0.0879	-0.0018	-0.0675	-0.1018	0.0472	0.011	0.1325	0.337	-0.0945	-0.0308	-0.282	-0.0525	0.0343	-0.0399	-0.0465	0.0533	0.0967	-0.3223	-0.216	-0.1419	-0.0324	0.0176	0.0396	-0.1107	-0.1798	0.0145	-0.1526	-0.0582	0.0215	-0.0028	-0.0016
NDE1	0.0334	0.0699	0.0107	-0.0997	-0.252	-0.2192	0.0316	-0.0471	0.0707	-0.1176	-0.4553	-0.4212	0.4298	0.3313	0.8613	0.7273	-0.0624	-0.0626	-0.0033	0.0044	-0.195	-0.1483	-0.006	0.0588	-0.1208	-0.0892	0.1657	0.1688	-0.5323	-0.451	0.1636	0.1249	-0.0091	0.1102	0.0393	0.0189	-0.1685	-0.0587	0.0733	0.1105	0.1092	-0.092	-0.105	-0.06	-0.2722	-0.0973	0.2091	0.2021	-0.018
NDE2		0.0577			-0.0224	-0.4861	0.1243	-0.1538	0.0446										-0.0945	0.1675						-0.149		-0.0417										-0.087				-0.1543				0.0765			-0.146
MDR1	-0.0211	-0.1	0.0219	0.0458	0.0608	-0.0029	0.0211	0.0666	-0.5279	-0.7412	0.0635	0.014	-0.0926	0.0625	-0.2605	-0.1521	-0.0246	0.0041	0.0328	0.002	0.0688	0.0592	-0.0635	0.0948	-0.3375	-0.4906	-0.0724	-0.1289	-0.0667	-0.108	0.0178	0.0573	-0.0656	-0.0741	-0.1062	0.182	0.0712	0.0631	-0.0203	-0.0014	-0.0105	0.1859	0.0797	-0.0744	0.0798	-0.0916	0.0523	0.1145	-0.0166
SFB2	-0.1307	-0.0628	0.0087	0.0173	0.0996	0.0096	-0.1231	-0.0201	-0.1108	-0.2491	0.0632	0.0823	0.061	-0.0283	-0.1869	-0.2663	-0.0138	0.0084	0.1819	-0.0015	0.2289	0.1025	-0.0481	-0.0077	-0.299	-0.3196	-0.0555	-0.1071	-0.0236	-0.0093	0.041	0.0144	-0.0556	-0.0697	0.0262	0.2521	-0.0278	0.0438	0.0233	0.0564	0.0136	0.0101	-0.0816	-0.0847	0.082	0.0327	-0.0009	0.0083	-0.0169
SEC24	-0.041	-0.0013	0.0452	0.0596	-0.0134	0.0038	-0.2281	-0.1695	-0.3156	-0.4092	-0.0476	-0.0504	-0.0292	-0.0931	0.0986	0.0324	0.0093	0.0534	0.0355	0.0225	-0.0533	0.0255	-0.0444	0.0648	0.0298	-0.0596	-0.0568	-0.1102	-0.079	-0.0766	0.0106	0.0308	-0.0379	0.02	0.0323	-0.0275	0.0356	0.1021	0.0083	0.0315	-0.0377	-0.0479	-0.0458	-0.0847	0.0455	0.0467	0.0091	0.0356	0.0759
PHO89	-0.1434	-0.2042	0.0595	0.0862	0.4537	0.3641	0.5255	0.6436	-1.2767	-3.028	-0.033	-0.0756	-0.8586	-1.0625	-0.6539	-0.7312	0.1719	0.3543	0.1449	0.0913	-0.3195	-0.331	-0.0428	-0.1164	-0.8038	-1.3316	1.6692	1.754	0.7323	0.6049	-0.2708	-0.2649	0.0327	-0.1309	0.0871	-0.0598	1.2237	1.281	-0.1464	-0.0468	-0.1035	-0.2127	0.3985	0.2385	-0.3624	-0.3832	-0.0533	-0.1917	-0.1637
HPC2	-0.0018	-0.0076	-0.064	0.0363	-0.0395	-0.0301	0.0351	0.0747	-0.2325	-0.1595	-0.0115	-0.0515	-0.0295	0.1723	0.1242	0.1112	0.0342	-0.0202	-0.0108	-0.0412	0.0221	0.0451	0.022	0.007	-0.2506	-0.529	-0.1277	-0.0265	-0.0416	-0.0745	0.0542	0.084	0.0132	-0.0517	0.0326	-0.1792	-0.1643	-0.0793	0.0128	0.0385	0.0904	0.0417	-0.021	0.0486	0.0127	0.0499	-0.0635	-0.0668	0.0236
PFK26	-0.0876	-0.1511	-0.0183	-0.0596	-0.1089	0.0618	0.251	0.2191	-0.0161	-0.1437	-0.035	0.0164	-0.0999	-0.2144	-0.033	0.1032	-0.0736	-0.066	0.0842	0.0253	0.0906	0.0264	-0.1154	-0.0476	0.7332	0.8786	-0.0833	0.0795	0.0291	-0.0132	0.1445	0.0885	-0.076	-0.1087	0.0425	0.005	0.0827	-0.0372	-0.0522	-0.0218	-0.1537	-0.1016	-0.1816	-0.2259	0.0178	-0.1612	0.01	0.081	-0.0027
YOR296W	-0.2195	-0.074	-0.1796	-0.0389	0.0772	-0.002	-0.0504	-0.062	-0.588	-0.3643	-0.0458	0.0231	-0.2517	-0.203	-0.0804	-0.0084	-0.0072	0.0577	0.0466	0.0299	0.1531	0.0762	-0.0454	0.0293	0.0744	-0.3582	-0.0984	0.0291	0.1522	0.062	-0.0633	-0.0421	0.0961	-0.0707	-0.1168	0.0597	0.1769	-0.014	-0.1341	0.02	0.4123	0.0133	0.0356	-0.0744	0.0135	-0.1603	-0.1202	0.0609	-0.2564
SMY2	-0.0494	-0.0294	-0.0271	-0.0095	-0.0353	-0.0616	0.0692	0.1299	-0.0139	-0.0561	-0.0546	-0.032	0.0069	-0.0409	0.009	-0.0346	-0.0014	0.0263	0.0113	0.0187	0.0309	0.0477	0.1376	0.0263	-0.2213	-0.3936	-0.099	-0.1012	-0.081	-0.023	-0.0413	-0.0095	0.0144	-0.0745	0.0759	0.1254	-0.1116	-0.0574	0.0636	0.0241	0.0215	0.0181	0.0141	0.1113	0.1049	0.0714	-0.1452	-0.0319	0.0408
SKG3	-0.043	-0.0858	-0.0149	-0.0588	-0.0127	-0.0222	-0.0558	-0.0982	-0.0509	-0.1557	-0.111	-0.0234	-0.0501	-0.0788	-0.364	-0.2287	-0.007	0.0607	0.1214	0.031	0.0218	-0.0619	-0.047	0.0007	-0.0145	-0.0787	-0.1226	-0.1256	-0.0787	-0.0582	0.036	-0.0149	-0.1001	-0.0583	0.0309	0.0424	0.0356	0.0368	0.0237	0.0646	0.0349	0.0115	-0.0903	-0.0119	-0.0566	0.0132	0.0393	0.0421	0.0121
EHT1	0.009	0.0295	-0.0514	-0.0622	-0.104	-0.1011	-0.4856	-0.3767	-0.2431	-0.4966	-0.1667	-0.1128	0.0169	-0.1072	-0.0575	-0.1169	0.0278	-0.0131	-0.0033	-0.0078	-0.0973	-0.102	-0.1096	0.0211	-0.3331	-0.4187	-0.3961	-0.5255	-0.0598	-0.0523	0.0358	-0.0912	-0.0573	-0.0529	0.0596	0.0411	-0.0268	-0.0337	0.0486	0.0423	0.0285	0.0212	-0.0507	-0.1101	0.1021	0.0791	-0.0678	-0.0235	0.038
RRP6	-0.1069	-0.0762	-0.0472	-0.0249	0.0379	-0.0188	-0.073	0.0225	-0.2085	-0.396	0.0139	0.0495	0.0043	0.06	0.0833	0.1486	0.0691	0.01	-0.0084	-0.0153	-0.0047	-0.0602	-0.0789	0.0198	-0.1198	-0.1974	-0.0149	-0.0864	-0.0684	-0.0278	-0.03	-0.0221	-0.1482	0.0587	-0.0598	0.0167	-0.008	-0.0177	-0.0019	-0.0318	0.0411	0.0482	-0.0075	-0.048	0.046	0.0553	-0.0081	-0.0329	0.0508
MCM3	0.0318	-0.0158	0.0062	0.0086	0.0064	0.004	-0.3088	-0.2829	-0.259	-0.2536	-0.0628	-0.021	-0.0967	-0.1131	-0.0029	0.0407	-0.0632	-0.026	-0.0039	0.012	-0.0072	-0.0096	0.0395	0.008	-0.0673	-0.0211	-0.1472	-0.0926	-0.0693	-0.0436	0.0426	0.0223	-0.0013	0.0254	0.0624	0.1069	-0.019	-0.0175	-0.1685	-0.1353	0.0353	0.022	0.0816	0.0925	-0.0159	0.0018	-0.1651	-0.1564	0.0073
HDA3	-0.0277	-0.0408	0.0339	-0.0197	0.0123	-0.021	0.0072	0.0754	0.6071	0.488	-0.0383	0.0857	-0.154	0.0493	0.0136	0.0352	0.0738	-0.0242	-0.0299	-0.0091	-0.0481	-0.0606	-0.1056	-0.003	0.7204	0.6621	0.0233	-0.1474	0.0081	0.0193	0.0202	0.0362	-0.1556	-0.0809	0.0699	-0.0052	-0.0191	-0.0147	-0.1487	-0.0586	0.0889	-0.084	-0.117	-0.0864	-0.0933	0.0007	0.0925	0.0518	0.0132
MRS4	-0.0374	-0.0411	0.0064	-0.0817	0.4567	0.4792	0.3177	0.305	-0.2309	-0.1313	-0.1193	-0.0779	-0.0736	-0.1005	0.005	0.0964	0.0287	-0.0321	-0.0309	-0.0656	-0.1895	0.0332	-0.0551	-0.0458	-0.2511	-0.4449	0.2701	0.257	-0.1309	0.0045	-0.1553	0.0578	0.0641	0.0768	-0.021	-0.1098	-0.0355	0.0013	0.0225	0.0893	-0.0488	-0.1216	-0.3753	-0.2368	-0.0445	0.0317	-0.0456	-0.2397	-0.1535
MRS3	-0.0937	-0.012	0.1203	-0.1208	0.0486	0.059	-0.1637	-0.1463	-0.2443	-0.257	0.0642	-0.0743	0.2958	0.1701	0.4626	0.4475	-0.1307	-0.2073	-0.0334	-0.0003	-0.5836	-0.1894	-0.0529	0.0843		0.3149		-0.1477	-0.0624	-0.1482	-0.2877	-0.2365	-0.0825	0.021	0.0285	0.0724	-0.0976	-0.191	0.0899	0.0553		0.0182	-0.0378	0.2387		-0.0431	-0.0709	-0.0173	-0.016
LST4	-0.226	-0.0165	-0.4308	0.0088	-0.3613	-0.0272	0.7074	-0.0439			-0.0411	0.1372	0.1428	0.1167	-0.1467	-0.1548	0.076	0.056	-0.3803	0.0017	-0.0763	-0.1413	0.107	0.4472		1.0308		-0.483	0.2656	-0.1608	-0.0572	-0.2503	-0.092	-0.1021	0.1441	-0.0333	-0.3222	0.0734	-0.0339	0.0623		1.0593	0.1126	-0.0703		-0.4408	-0.0274	-0.151	0.4103
FMS1	-0.0189	-0.1396	-0.0806	-0.0248	0.055	-0.0219	0.1067	0.2307	-0.9786	-0.925	-0.1621	0.1095	0.0441	-0.0209	-0.0539	-0.3215	0.1762	0.08	0.0591	-0.0002	0.0719	-0.1492	-0.0221	-0.1089	-0.1612	-0.1056	-0.2251	-0.2823	0.124	0.2194	0.1686	0.1266	-0.0718	-0.0568	0.0967	0.1489	-0.065	-0.0603	0.0757	-0.0847	0.0124	0.0514	-0.0473	-0.0203	0.1262	0.0107	0.2063	0.112	0.2724
MSC2		0.0766		-0.1048	0.0586		0.0416		-0.2792		0.0063		0.2175	0.1374	0.0013	-0.0468	-0.155		0.0506		-0.0787	-0.1109	-0.0469	0.2158	-0.1595	-0.0606	0.0203	-0.1075		0.0721	0.0572	-0.2068	-0.0282	-0.0595	-0.0685	0.0223		-0.0657		0.0506	0.1386	-0.0252	0.0006	-0.0795	-0.0219	-0.0011	-0.0353	0.2493	0.0378
CCT4	-0.0335	-0.0194	-0.0179	0.0013	0.0523	0.0349	-0.0419	-0.0681	-0.0615	-0.1217	0.0115	0.0518	-0.0975	-0.0692	0.0465	0.0225	-0.0295	-0.0562	-0.0137	-0.0167	-0.0047	0.0235	0.0274	0.0117	0.1125	0.032	-0.0528	-0.0091	0.0179	0.0223	-0.0052	-0.013	0.0136	0.0165	0.0487	-0.089	-0.0143	-0.0024	0.025	0.0173	0.0111	-0.0152	0.0216	0.0641	-0.0172	0.0226	-0.0522	-0.0279	-0.0157
ATM1	0.006	-0.0793	0.0227	-0.053	0.0491	-0.0347	-0.1275	-0.0454	-0.2577	-0.2945	-0.0213	0.0176	0.0486	-0.0227	0.155	0.2141	-0.0553	-0.0111	0.0461	0.0238	-0.1499	-0.017	0.0131	-0.0286	-0.1271	-0.2863	0.05	0.0689	0.0063	0.0215	-0.0691	-0.0684	-0.0487	0.001	0.1208	0.0346	-0.0265	-0.0028	0.0212	0.0557	0.0308	-0.0744	0.0822	0.1997	-0.0439	0.0063	0.12	-0.0116	-0.0374
BZZ1	-0.0175	-0.0351	-0.0298	0.0024	0.0596	0.1032	0.7198	0.6363	0.2012	0.2296	0.0028	-0.0213	0.0993	0.1016	-0.0703	-0.0284	-0.0286	0.001	-0.0436	-0.0191	-0.007	-0.0239	0.0256	-0.015	0.1044	0.2302	0.8202	0.8456	-0.0202	0.0067	0.0221	0.0325	0.0564	-0.003	0.023	-0.0006	0.0575	-0.0036	-0.0429	-0.045	-0.0646	-0.0514	-0.0877	-0.074	-0.0193	-0.0391	0.0019	-0.0197	-0.0249
NAS6	0.0189	0.0027	-0.0286	-0.0203	-0.1395	-0.114	0.2255	0.2651	0.7929	0.7932	-0.0165	-0.009	0.1221	0.1513	0.1458	0.1989	-0.0513	-0.014	-0.028	0.008	-0.0247	0.0087	0.0497	0.0314	0.3248	0.4217	-0.0587	-0.0287	-0.0509	-0.0276	0.0773	0.0381	0.0689	-0.0071	-0.0138	0.0985	-0.04	-0.0103	0.0138	0.012	0.0061	0.0015	-0.0528	-0.1506	-0.0147	-0.0472	-0.0518	0.0471	0.0213
RPC82	-0.1196	-0.0685	0.062	-0.157	0.1687	0.0474	0.1011	0.19	0.0779	-0.1131	0.1146	0.1256	0.0634	0.1139	0.0851	0.0998	0.0761	-0.0035	-0.0491	-0.033	-0.2351	-0.0825	-0.1315	0.0407	0.0335	-0.0545	0.3168	0.1817	0.0722	0.1985	-0.0413	-0.0927	-0.2316	-0.0401	0.0062	0.042	-0.1053	-0.0067	-0.0598	-0.0498	0.0649	0.0106	0.0286	-0.0942	-0.1791	-0.0519	0.1237	-0.0243	-0.0172
GLN3	0.0093	-0.0051	0.0358	0.0203	0.0563	0.0365	-0.049	-0.0131	0.4767	0.527	-0.0084	0.0077	-0.0684	-0.1244	-0.1046	-0.0871	-0.0066	0.0521	-0.0429	0.0661	-0.0501	-0.1069	0.0043	0.0268	-0.0844	-0.1139	-0.0647	-0.0615	-0.0596	-0.213	0.0417	0.0632	0.0194	-0.0086	0.0643	0.1557	-0.0483	-0.0746	-0.0218	-0.0504	0.0156	0.0076	0.0277	-0.0888	-0.0035	0.0637	-0.088	-0.0747	-0.0672
CHC1	-0.0489	-0.0659	0.0366	0.0246	0.0496	-0.012	-0.1106	0.0214	-0.9532	-1.2632	0.0486	0.069	0.1426	0.0975	-0.0822	-0.2419	0.0088	0.048	0.0108	-0.0251	0.131	0.1523	-0.0856	0.0068	0.0314	-0.2471	-0.0126	-0.0935	-0.0991	-0.1223	0.1295	0.0773	-0.0528	-0.0567	0.011	-0.0434	-0.0802	0.0533	0.0329	0.061	0.0183	-0.0322	-0.0868	-0.0928	0.0873	0.0233	-0.0125	0.0527	0.0004
DEG1	-0.0095	-0.0027	-0.0004	-0.033	-0.0243	-0.0395	-0.0373	0.0869	-0.386	-0.3375	0.0257	0.0151	-0.0772	-0.0423	0.5619	0.5996	-0.0006	-0.0113	0.0535	-0.0362	-0.0623	-0.0291	-0.0888	0.0206	0.0159	-0.2383	-0.08	-0.0768	-0.0083	-0.0242	-0.0754	-0.0729	-0.0397	0.0299	-0.0252	-0.1144	-0.0529	0.0205	0.0639	0.0666	-0.0339	-0.0404	0.0108	-0.0494	-0.0047	0.0629	-0.1944	-0.0893	0.1104
GLR1	0.157	0.1456	-0.0081	-0.0223	0.1143	0.2127	-0.2368	-0.403	0.6391	0.8568	-0.0611	-0.1554	0.0357	0.0386	-0.1811	-0.0459	-0.0082	-0.0221	0.0089	0.035	0.0115	0.0566	0.0446	0.0046	-0.0402	0.1574	-0.0335	-0.0409	0.0074	0.0498	-0.1071	-0.0423	0.1483	0.1398	-0.0056	-0.045	0.1632	0.0598	0.0422	0.0368	-0.1319	-0.0541	-0.01	-0.0389	-0.0404	0.0226	-0.0631	-0.0595	-0.0114
RSC30	-0.0157	-0.0533	0.0297	-0.1711	0.1443	0.1595	0.6304	0.5983	-0.2673	-0.2764	0.1293	0.0863	0.1249	0.1944	-0.0156	-0.0263	0.209	-0.0645	-0.1083	-0.0508	-0.1274	-0.0848	-0.1896	0.0149	-0.0813	-0.2356	0.6193	0.4939	-0.0439	-0.0841	-0.057	-0.1603	-0.2331	0.1416	-0.103	-0.0991	-0.0345	0.0332	-0.0949	-0.2749	0.1387	0.0583	-0.2651	-0.3881	-0.3334	-0.0925	0.0611	0.0688	-0.0923
MRPL3	0.0324	0.0526	-0.0071	-0.0199	-0.0387	-0.0132	-0.0255	-0.0128	0.126	0.194	-0.0315	-0.0563	0.1741	0.0407	0.8475	0.7123	-0.0251	-0.003	0.0356	0.0124	0.0171	-0.0022	0.0406	-0.0446	0.1121	0.0281	-0.1367	-0.1555	-0.1027	-0.0649	0.0136	-0.0252	0.0705	0.0681	-0.0141	-0.0149	-0.0661	-0.0524	-0.0628	0.0155	0.067	-0.0148	-0.0065	-0.06	-0.0323	0.0008	-0.112	-0.065	0.0128
NTE1	-0.0063	0.0333	0.0098	-0.051	0.1829	0.1088	0.072	0.0484	-0.72	-1.013	0.0432	0.0557	0.0836	-0.0259	0.0561	-0.0458	-0.0479	0.0213	0.025	-0.0171	0.0476	0.0666	-0.048	0.0334	0.6656	0.4324	0.0975	-0.0162	-0.1039	-0.1066	0.1314	0.1262	-0.1493	-0.0593	0.0016	0.0473	0.0203	0.072	-0.0675	-0.0006	0.0209	-0.0674	-0.0169	-0.0696	0.0147	-0.0149	0.0732	0.1143	-0.1209
QRI1	0.1041	0.0836	-0.029	0.0661	-0.0367	-0.0189	-0.0772	-0.1211	0.4182	0.5183	-0.1178	-0.0918	0.0471	0.0469	0.2649	0.2453	0.03	0.0036	-0.0073	-0.0043	-0.0201	-0.081	0.0062	-0.0143	-0.1168	-0.0088	-0.1103	-0.0684	-0.0034	-0.0082	0.0578	0.041	0.0312	0.0623	-0.0201	-0.0171	0.0207	-0.0201	-0.0018	-0.0217	0.013	-0.0185	-0.0644	-0.0948	0.0037	0.0016	0.0457	0.0326	0.0153
CDC23		-0.4715		-0.0976																				-0.0814		-0.0266		-0.4634		-0.0551		-0.0424	-0.0164	0.0546				-0.3204		0.4047		-0.6484				-0.6516	0.1632	-0.066
NHA1	0.0719	0.0676	-0.0088	0.0718	0.0144	-0.0584	0.0097	0.0638	-0.6653	-0.5945	0.1003	0.0457	-0.1964	-0.2008	-0.0574	0.0014	-0.092	0.1295	-0.0018	0.1196	0.0818	0.1029	0.0443	0.036	0.2295	0.2449	0.2788	0.1467	0.3596	0.1489	0.049	0.0543	-0.0371	-0.0093	-0.0612	0.9148	-0.1094	-0.0212	0.0068	0.0193	-0.053	-0.0353	-0.0332	-0.0781	0.0059	-0.0549	0.043	-0.0234	-0.1078
NIT3	0.0445	-0.0104	-0.0431	0.0161	-0.0335	-0.0032	0.069	0.081	0.0613	0.1856	-0.0267	0.0153	-0.0362	-0.0929	-0.2044	-0.1654	-0.0137	-0.0364	-0.0219	-0.0221	0.0893	0.0135	0.0092	-0.0273	-0.3771	-0.3422	-0.1142	-0.1139	0.0907	0.0674	0.0522	0.0013	0.0218	-0.0158	0.037	-0.0237	0.0539	0.0069	0.0034	-0.0359	0.0285	0.028	-0.0182	-0.0927	0.0152	0.0277	0.0188	0.069	-0.0302
BUD17	-0.0656	-0.1474	0.0128	-0.0428	-0.1509	-0.1012	0.0428	0.0517	-0.6121	-1.031	0.0371	0.013	-0.2072	-0.1847	-0.0111	-0.0843	-0.1144	0.0129	0.0159	0.0326	-0.0075	-0.1391	-0.0006	0.0042	-0.1476	-0.1365	0.0052	0.001	0.0867	0.0588	0.0623	0.0177	-0.2076	-0.0256	0.0373	0.1371	-0.0044	-0.013	-0.0304	-0.0048	-0.0047	-0.0434	0.0158	0.1148	-0.05	0.084	0.1534	-0.0024	-0.0384
BDP1	0.0084	-0.0511	0.0131	0.0232	0.081	-0.0817	-0.0693	-0.0683	0.1089	0.1301	-0.0629	-0.0164	0.0171	0.0176	0.167	0.1319	0.0722	0.0249	0.0205	0.0228	-0.0093	0.0185	0.0416	-0.0188	-0.325	-0.5497	-0.1072	-0.0818	-0.0549	-0.071	-0.0525	-0.0316	0.0429	-0.0881	0.0374	0.0139	-0.1191	-0.1063	0.0075	-0.0142	0.0545	0.0116	0.0809	-0.0149	0.0652	0.0185	-0.1838	-0.1023	-0.0311
DBP9	-0.143	-0.0588	-0.0033	-0.0941	0.038	0.0165	-0.2131	-0.0601	-0.546	-0.5929	0.0989	0.0899	-0.0253	0.0638	0.0073	-0.0256	0.0261	0.0221	0.0142	-0.0729	-0.0828	0.0447	-0.0635	0.0546	-0.0296	-0.1912	0.0656	-0.0117	0.0115	0.0707	-0.0766	-0.0764	-0.1056	-0.0191	-0.0126	0.024	-0.0671	-0.0423	0.0496	0.0202	0.0156	0.0276	0.0439	0.084	-0.051	-0.0188	-0.0483	-0.0583	0.0764
RSM19	0.0357	0.1256	-0.0428	-0.015	0.0288	0.0559	0.0767	-0.034	0.2292	0.4504	-0.1153	-0.1497	0.2092	0.145	0.8845	0.7973	0.0342	-0.0213	-0.0078	0.0329	-0.0081	-0.0792	-0.0483	-0.0298	0.0526	0.2825	-0.1467	-0.0844	-0.1059	-0.1387	-0.1516	-0.1803	0.1708	0.1384	-0.0609	0.0032	-0.0747	-0.0805	0.0441	-0.0193	-0.0323	0.0951	0.1501	0.1699	0.0142	-0.0272	-0.1303	-0.0998	-0.0364
ATP12	0.0067	0.0693	0.0664	-0.0329	0.0582	0.0055	0.1304	0.0538	0.3306	0.3606	-0.1068	-0.1046	0.1826	0.1162	0.8769	0.6873	-0.0436	-0.0708	-0.0609	-0.0502	0.0596	-0.0479	0.0707	-0.0311	-0.0245	0.0918	-0.1362	-0.0616	-0.2285	-0.1756	-0.0178	0.0125	0.0293	0.0436	-0.0133	-0.165	-0.0756	-0.0874	-0.0681	-0.0804	-0.0095	-0.0041	0.0525	-0.0198	-0.1336	-0.0751	-0.0212	0.0206	-0.0181
DNM1	0.0439	0.051	-0.0104	-0.0063	-0.0502	-0.0205	0.1023	0.0909	-0.3195	-0.3989	-0.0086	0.002	0.141	0.0532	0.3791	0.2195	-0.0203	-0.0061	-0.0105	-0.0271	0.0334	0.0271	-0.0413	-0.0011	0.0412	-0.0296	-0.1813	-0.1768	-0.1894	-0.1191	0.0755	0.0239	-0.0498	-0.0252	-0.0237	-0.03	-0.0879	-0.0314	-0.0407	0.0038	0.0301	-0.031	-0.1137	-0.1965	-0.0315	0.0178	0.0349	0.0702	-0.0064
VPS1	-0.0273	-0.0075	-0.0031	0.0071	0.0251	0.0347	-0.0225	-0.0603	-0.4643	-0.4866	-0.0043	-0.0125	0.0371	0.0441	-0.134	-0.1621	-0.0391	0.0096	0.0013	0	0.0413	0.0897	0.0218	-0.0154	-0.0348	-0.114	-0.0467	-0.0539	-0.0241	-0.0275	0.0006	0.0529	0.0096	0.0058	0.0231	0.0226	0.0053	0.0471	0.037	0.0427	0.0041	-0.0037	-0.0403	-0.0676	0.001	0.0191	-0.004	0.0173	-0.0279
MFT1	0.0767	0.0482	-0.008	0.0043	0.0077	0.0242	0.1341	0.0629	0.2087	0.3481	0.0364	-0.021	-0.1376	-0.068	0.0868	0.1266	-0.0268	0.0044	0.0046	-0.007	0.0119	-0.0083	0.095	-0.0144	0.0268	0.0591	0.0637	0.2019	0.0509	0.0242	-0.059	0.0283	0.0584	0.0385	-0.0138	-0.1141	-0.004	-0.0012	-0.0407	-0.0529	0.0028	-0.0555	0.1304	0.1153	-0.0501	-0.0015	-0.0553	-0.0796	-0.0098
MGM1	0.0191	-0.0079	-0.0114	-0.0425	0.0436	0.0554	-0.0617	-0.0658	-0.0715	-0.0759	-0.0277	0.024	-0.1045	-0.0613	0.4741	0.338	-0.0205	-0.0594	-0.0041	-0.0482	0.0413	-0.0328	0.0318	0.0123	0.0606	0.2075	-0.0807	-0.0337	-0.0392	-0.0122	0.0135	-0.029	-0.0438	-0.026	-0.0293	0.0743	0.0174	-0.003	-0.0055	-0.0149	-0.0121	-0.0486	0.0529	0.041	0.0104	-0.0396	0.0083	-0.0412	-0.0045
CAF130	-0.3171	-0.2018	0.1402		-0.0572	-0.0922	0.1537	0.1092	-0.413	-0.8614	0.1799	-0.1093	-0.0961	-0.0448	0.0923	-0.17	-0.0546	0.0887	-0.0805	-0.0159	0.1513	0.1555	0.0572	-0.1474	0.0054	-0.3063	-0.0124	0.0162	0.2446		0.062	0.1367	-0.1088		-0.2027	0.0042	-0.0875	-0.0336	-0.2838		0.1949	-0.0852	-0.2328	-0.1221	-0.1506	-0.0946	-0.296		0.0148
SNF12	0.0614	0.0077	0.0279	-0.0297	-0.0339	0.0032	0.006	0.0565	-0.0136	0.0794	-0.0887	-0.1191	-0.0056	-0.1333	0.0663	0.1696	0.0108	0.0168	-0.027	0.0869	-0.0413	-0.0201	0.0572	0.0162	-0.0811	0.0274	-0.1094	-0.1276	-0.1362	-0.0829	-0.0541	-0.0312	0.0707	0.0315	0.0248	0.0717	-0.0339	-0.055	-0.0062	-0.0005	-0.013	0.0302	-0.0404	-0.0142	-0.0247	-0.0457	-0.1046	-0.0054	0.0143
HDA1	-0.1165	-0.0872	0.0161	-0.0714	0.0883	0.1753	-0.0328	0.2592	-0.149	-0.0681	0.0576	0.0125	0.0611	0.0603	-0.1482	-0.1644	0.1021	0.0199	-0.0138	-0.0925	-0.0635	0.0334	-0.2095	-0.0325	-0.1347	-0.0716	0.1049	-0.1418	-0.0225	-0.0102	-0.0236	-0.0016	-0.1315	0.0455	-0.1824	-0.0168	-0.0054	-0.047	-0.1161	-0.0762	0.0738	0	-0.1349	-0.223	-0.1179	-0.04	0.0096	-0.0711	0.0688
RAD52	0.1103	-0.0551	-0.0322	0.0113	-0.1099	-0.0043	0.1905	0.1639	0.4086	0.4894	0.042	0.0632	0.0128	-0.1392	0.2918	0.2431	0.057	0.029	0.0102	-0.0341	-0.0481	-0.0903	-0.0495	-0.0411	0.286	0.464	0.0117	-0.0445	-0.0646	-0.0244	0.0966	0.1299	0.0431	0.0745	-0.0177	0.4599	0.045	-0.056	-0.0242	-0.0655	-0.0749	-0.0188	-0.1518	-0.1718	0.0127	0.0115	-0.0107	-0.0133	0.0153
ARC40	-0.0556	-0.0554	-0.0315	-0.019	-0.0197	-0.0006	0.1415	0.0426	-0.1352	-0.1046	-0.0306	-0.0248	0.0657	0.0121	-0.0008	-0.0785	-0.0071	-0.0152	-0.0062	-0.0004	-0.0253	0.0204	-0.0408	-0.0527	-0.026	-0.0621	-0.0727	-0.0751	0.0076	-0.0548	0.0853	0.0646	-0.0394	0.0092	-0.0247	-0.0576	0.1236	0.0805	-0.0305	-0.0161	-0.0416	-0.0433	-0.059	-0.109	0	0.0554	-0.0003	0.0075	-0.0102
VAM6	-0.0294	-0.0473	0.0115	0.0047	-0.0695	0.0673	-0.1669	-0.0321	-0.6333	-0.8724	-0.0709	0.0936	-0.1529	-0.1524	-0.1896	-0.1821	0.0041	0.0323	0.0943	-0.0074	-0.0143	0.0965	-0.0622	-0.044	0.0406	-0.1362	-0.0326	-0.018	-0.0237	-0.036	0.0293	0.0428	-0.0795	-0.066	-0.0287	0.0549	0.003	0.0051	-0.0434	0.0391	0.0156	-0.0445	0.0107	0.0355	-0.0097	-0.0037	0.0502	0.035	-0.0055
CWC25	0.0595	-0.0306	0.0545	0.0525	-0.0123	-0.0533	-0.3909	-0.2885	0.2147	0.014	-0.0905	-0.0626	0.0255	0.0803	-0.1484	-0.1155	0.0042	0.0151	0.0933	0.0188	0.1572	0.0994	-0.0525	-0.019	-0.4225	-0.7352	0.0302	0.0858	-0.1335	-0.0134	0.0285	0.0232	0.1524	0.028	-0.065	0.0119	-0.0545	0.0106	0.0376	0.0569	-0.0709	-0.0447	-0.0822	0.0869	0.145	0.085	-0.2895	-0.0672	0.1292
BCY1	0.11	0.0846	0.0115	-0.0093	0.0548	0.0568	0.1591	0.0837	0.4117	0.5507	-0.0629	-0.0795	0.171	0.0736	0.3804	0.3293	0.0072	-0.002	-0.0057	-0.0101	0.0631	-0.0425	0.0436	-0.0613	0.2288	0.3026	-0.0259	-0.056	-0.1315	-0.1028	0.0586	0.0586	0.0464	-0.0199	-0.0098	-0.0423	-0.0407	-0.0739	-0.0814	-0.0642	0.0027	-0.011	-0.1418	-0.1557	0.0013	0.0014	0.0351	0.0717	-0.0221
TRK1	-0.1336	-0.1341	0.0321	0.0265	0.1332	-0.0324	-0.3912	-0.2704	0.124	-0.1255	0.3416	0.1063	-0.1813	-0.1405	-0.0857	-0.1262	-0.3582	0.061	-0.0514	0.0313	0.0725	0.0183	-0.0247	0.0613	0.0655	-0.0801	-0.1489	-0.1152	-0.0559	-0.2006	-0.0192	-0.0029	-0.1488	-0.2572	-0.0092	-0.021	-0.1515	-0.1054	-0.0782	0.0364	-0.14	0.1326	0.0289	0.0735	0.2459	0.099	0.2508	0.1481	-0.0997
YPR148C	0.0294	0.0961	-0.0229	0.0302	-0.034	-0.0214	-0.0891	-0.1723	0.7216	0.8219	-0.0605	-0.0947	-0.0501	-0.074	-0.0327	-0.0269	0.0025	-0.0046	0.0099	0.0315	0.0568	0.0524	-0.0155	-0.0468	-0.1979	-0.0963	-0.0024	0.0246	0.0602	0.0188	0.014	0.0173	0.0531	0.063	-0.048	0.0266	0.0588	0.0789	0.01	0.0098	-0.0511	-0.0197	-0.0689	-0.069	-0.0103	0.007	0.016	-0.0033	-0.0075
ODC1	-0.0408	0.0844	0.0025	-0.1363	-0.1627	0.0243	0.1108	-0.0129	-0.1749	-0.1967	-0.3306	-0.1467	0.7267	0.3805	0.8489	0.9598	0.0517	0.0058	0.0381	-0.0203	-0.571	-0.4353	-0.1136	-0.0123	-0.3522	-0.5407	0.0406	0.1064	0.4114	0.5238	0.1058	0.1038	-0.1192	0.1399	-0.0416	-0.1412	0.1301	0.3644	0.2271	0.0513	0.0793	-0.0346	0.1412	0.211	-0.3582	-0.0255	0.3645	0.1073	0.031
CCT2	0.0333	0.0691	-0.0045	-0.0075	0.0141	0.016	-0.0905	-0.1916	0.1553	0.2624	-0.0146	-0.0351	-0.0916	-0.0552	0.0223	0.089	-0.0032	0.0246	-0.0341	0.011	0.0248	0.0286	0.0585	-0.0303	0.0106	0.0391	-0.0292	0.0148	0.0126	0.0397	-0.0125	0.0228	0.1072	0.064	0.002	-0.0198	0.1	0.0319	0.0534	0.0604	-0.041	-0.0447	0.0002	0.0457	0.0196	0.0417	-0.1014	-0.0816	0.0245
HSP60	0.0513	0.0682	0.0187	0.0905	0.0364	0.1111	-0.01	-0.0428	0.7496	1.0169	0.0165	0.0153	-0.0944	-0.1774	0.219	0.2731	0.0354	0.0074	0.0346	0.0083	0.0823	0.0687	0.0604	0.0125	0.5479	0.657	-0.0788	-0.0284	0.0602	0.1068	0.0868	0.0867	0.0491	0.005	-0.0034	0.0118	0.0519	-0.0357	-0.0757	-0.094	-0.023	0.0901	0.1107	0.0957	0.0266	-0.0505	0.0061	-0.0303	-0.0438
KAP95	-0.027	0.007	0.0262	-0.1222	0.132	0.0191	-0.1667	-0.2507	-0.4764	-0.6162	0.0462	0.0431	-0.0382	0.0656	0.0437	-0.101	0.0099	0.0009	-0.0345	0.0137	-0.2044	-0.1296	-0.1036	-0.0433	0.2646	0.2404	0.1613	0.0618	0.0323	0.0397	0.0783	0.0679	-0.1298	0.0011	-0.0183	-0.0445	0.0711	0.0684	-0.1347	-0.0167	-0.012	-0.0617	-0.0497	-0.1216	-0.0423	0.0187	0.0505	0.0387	-0.0117
TOS1	0.0346	0.0255	-0.0173	-0.0658	0.0448	-0.0282	0.0017	-0.0726	0.1127	0.113	0.0895	0.0158	0.0951	0.1107	-0.1694	-0.0559	0.0635	0.0408	-0.0241	0.0423	0.0322	0.0463	0.0108	0.1047	0.6188	0.6215	-0.3621	-0.3695	-0.029	0.022	-0.0224	-0.0281	0.0765	0.0283	0.0099	-0.2106	0.2011	0.0469	-0.0013	0.0319	0.0613	0.0432	-0.053	-0.1155	-0.0902	-0.0145	-0.0107	0.0062	-0.0587
AIM23	-0.0183	-0.0428	-0.1626	-0.0224	-0.1035		0.212		-0.1256	0.0589	-0.0426	-0.0565	0.1013	0.2888	0.604	0.7156	0.0632	-0.0259	-0.0528		-0.0905	-0.1822	-0.0711	-0.0367		-0.6378		-0.2219	-0.1029	-0.1789	0.0688	-0.1208	-0.0313	0.1569	-0.1197	-0.2233	-0.2354	-0.0276	-0.0395	-0.0065		-0.0342	0.109	0.196		-0.0582	-0.2403	-0.0448	0.2431
UTP25	-0.0556	-0.1021	0.0219	-0.115	0.185	0.0496	-0.0837	-0.0225	-0.3604	-0.3372	0.0387	0.0315	-0.1155	0.0476	-0.0173	-0.0292	0.0429	0.0461	0.001	-0.0117	-0.0736	0.0502	-0.1602	-0.008	-0.0716	0.0168	0.2101	0.031	0.0236	0.0782	-0.0556	-0.0589	-0.1469	0.0434	-0.0507	-0.0711	0.0037	-0.0397	0.0006	-0.0047	-0.012	-0.0379	-0.0033	-0.0568	-0.0997	-0.0139	0.0239	-0.0274	0.1907
URA4	0.1533	0.1285	0.0063	0.0754	-0.1751	-0.2001	-0.6242	-0.7576	0.0835	0.2473	-0.0357	-0.0256	-0.1608	0.0213	-0.228	-0.1234	0.024	0.0387	0.0156	0.0464	-0.0663	-0.0076	0.1239	0.0353	-0.3456	-0.1889	-0.2775	-0.2612	0.0468	0.0375	-0.2163	-0.1852	0.0973	0.0776	0.0545	-0.1822	0.2733	0.1873	0.0613	0.0545	-0.1305	-0.0806	0.3453	0.4465	0.0678	0.1301	-0.0269	-0.0249	-0.0184
MDS3	-0.1603	-0.0524	-0.0833	0.0214	0.063	0.0578	0.2001	0.1858	-0.2182	-0.1677	0.0898	0.0898	0.0517	0.0943	0.2146	-0.1688	-0.1213	0.0048	-0.0192	0.0073	0.0998	0.1035	-0.0569	0.0772	-0.1591	-0.1448	-0.0047	-0.0482	-0.1374	-0.2205	0.0351	-0.0693	-0.0135	-0.0323	-0.0344	0.0504	0.2111	-0.08	0.1029	0.04	0.0038	0.0676	-0.1197	-0.1618	0.0236	-0.025	-0.0226	0.0456	-0.0809
VCX1	0.1979	0.0546	-0.1103	-0.2224	0.0627	0.1171	0.024	-0.1012	0.2655	0.1974	-0.0045	-0.0726	0.5143	0.4943	-0.1841	0.0844	0.0626	0.0365	-0.0682	-0.0758	-0.1699	0.1966	0.0352	0.0359	0.4827	0.5595	0.1341	0.0173	-0.0765	-0.0558	-0.0502	0.1043	0.1101	0.0933	0.1634	0.0959	-0.0083	0.0172	-0.051	-0.0913	0.0038	-0.0829	-0.2258	-0.4408	-0.1312	-0.0544	-0.0814	0.1156	-0.0109
GRE2	-0.0396	-0.0541	-0.0995	-0.2293	-0.1509	-0.0629	-0.0956	-0.1928	1.1328	1.1357	-0.0675	-0.0381	0.3931	0.3883	-0.7121	-0.4524	0.1125	0.0862	0.0889	0.0566	0.2895	0.3994	0.0012	0.0542	-0.564	-0.4268	0.0933	0.0965	0.1921	0.2858	0.1489	0.118	-0.0485	0.0218	-0.1153	-0.0406	-0.1372	-0.1891	0.0831	0.0732	0.2012	0.1972	-1.3038	-1.3103	-0.0937	-0.012	0.0251	0.0124	0.1267
YDR541C	-0.1667	-0.1744	0.0919			-0.1257		0.0085	-0.2911	0.3726		-0.0927		-0.0895	-0.0054	-0.0618		-0.0962		-0.0162	-0.0113	0.0063		-0.1226		-0.5725		-0.0494	0.2194			0.0304		0.0729		0.4953	0.1304	0.2071	-0.1876			-0.1639	-0.0987	-0.0648		0.1143		-0.1756
DAP2	0.3445	0.1702	0.1167	0.14	0.3806	0.2859	1.0112	1.0846	0.2376	0.2558	0.3777	0.3415	0.3923	0.3264	-0.1394	-0.1151	0.0363	0.174	-0.0191	-0.1329	0.2135	0.2342	-0.2001	0.0731	0.6244	0.7307	0.9014	0.7353	-0.1074	-0.1577	-0.063	0.0655	0.1287	0.2147	0.0232	-0.0605	0.0988	0.1733	0.1873	0.1294	-0.2482	-0.2123	-0.0715	-0.0794	-0.142	-0.3534	0.2425	0.2099	-0.0739
IES1	-0.0828	-0.0745	0.0023	-0.0883	0.1216	0.0507	-0.042	0.0426	-0.3	-0.2896	0.0751	0.0727	0.03	0.1195	-0.0656	0.0312	0.0042	0.0046	0.019	-0.0043	-0.0574	0.0632	-0.1077	0.0395	0.2107	0.1606	-0.0028	-0.0807	-0.0529	-0.0057	0.0128	-0.0138	-0.0623	0.0107	-0.019	-0.0555	-0.0031	-0.0088	-0.0709	-0.0292	0.0128	-0.0274	-0.1366	-0.2141	-0.1125	-0.0496	0.02	-0.0217	-0.0034
SEC1	-0.0664	-0.0854	0.0594	0.0405	0.0552	0.0009	-0.1751	-0.0624	-0.1137	-0.402	0.009	0.0188	0.0818	0.0045	0.0077	-0.0851	0.0218	0.0431	0.0403	-0.0083	0.0535	0.0866	-0.0259	0.0215	-0.861	-1.0137	-0.1324	-0.2398	-0.031	-0.0249	-0.084	-0.0605	-0.0728	-0.0966	0.0211	0.0285	-0.0625	-0.0215	-0.0819	-0.0318	0.033	0.0155	-0.0139	-0.0687	0.1001	0.0428	0.0026	-0.0056	-0.0762
UTP14	-0.0457	-0.0648	0.0218	-0.0046	0.1026	0.0055	-0.0821	-0.2079	-0.3329	-0.2473	0.0557	0.0055	0.1151	0.166	0.447	0.3443	-0.0129	-0.0089	0.0032	0.0205	-0.0387	-0.0528	0.0657	0.0001	-0.1959	-0.2301	0.164	0.1779	0.1072	0.0661	-0.1614	-0.1237	-0.01	0.021	-0.0129	-0.0166	-0.0558	-0.0361	0.0518	0.028	0.0034	0.0201	0.0583	0.0611	-0.0149	-0.0406	-0.0692	-0.0403	-0.0802
JJJ1	-0.096	-0.1355	-0.0821	-0.0218	-0.0151	-0.0939	0.0296	0.0351	-0.3793	-0.5832	-0.0631	-0.0662	-0.1453	-0.1795	-0.0436	-0.0684	0.0882	0.091	0.0087	0.0263	-0.1314	0.0251	-0.001	-0.0682	-0.1817	-0.4843	0.1862	0.0989	0.1425	-0.0202	-0.0258	-0.0206	-0.0177	-0.0067	0.0219	0.1005	0.0155	0.0501	0.0967	0.1189	0.0691	-0.0262	0.0305	0.0515	-0.1465	-0.0847	0.0474	0.0575	-0.0184
MTC3		0.1353		0.031	-0.0256	0.0042	0.4628	0.6209		0.8301		-0.1263	-0.1262	0.288	0.6549	0.3285		-0.0706	0.042	-0.0919	-0.0593	-0.2255	0.1236	-0.1286	-0.0838	-0.4084	-0.0826	-0.0787		-0.0811	0.0054	-0.0416	-0.0011	-0.1245	0.1547	0.4091		0.0226		-0.0509	0.1486	0.0435	0.1063	0.2493	-0.2541	-0.0352	-0.0294	0.2542	0.0008
ISW1	0.0026	-0.0021	0.0243	-0.1104	0.094	0.0428	0.1927	0.3441	0.0312	-0.0593	0.0076	0.0358	0.0457	0.1033	-0.0492	-0.0075	0.0709	-0.0272	-0.0444	-0.0544	-0.0955	-0.0523	-0.1039	0.0132	0.0501	0.0514	0.0339	-0.1208	-0.0683	-0.0312	-0.0302	-0.0518	-0.1541	0.0154	-0.0777	-0.0035	-0.0275	-0.0032	-0.0765	-0.0742	-0.0438	-0.0381	-0.0904	-0.1564	-0.1085	-0.0111	0.0667	0.0235	0.0366
ISW2	-0.067	-0.086	0.0635	-0.2578	0.1029	0.0866	0.0172	0.0736	0.0987	-0.341	0.027	0.0949	0.024	0.1251	0.0282	-0.0534	0.1009	-0.0069	-0.0055	-0.0196	-0.1087	-0.0844	-0.2437	-0.0192	-0.0217	0.0372	0.0588	-0.0289	-0.0294	-0.0552	0.0201	-0.0015	-0.1609	-0.0392	-0.1716	0.2224	-0.0147	0.021	-0.1332	-0.0711	0.1371	-0.0177	-0.2497	-0.2628	-0.0501	-0.1087	0.0182	0.0806	0.0326
RTT101	-0.0234	-0.1669	-0.0476	-0.0863	0.0367	-0.0529	0.0111	0.166	-0.2793	-0.3724	0.0294	0.0528	-0.0577	-0.0511	-0.0951	-0.2385	-0.024	0.008	-0.005	-0.0191	-0.0487	0.1324	0.0182	0.0399	-0.021	-0.4338	0.0697	0.0582	0.0198	-0.0396	0.042	0.0525	-0.1213	-0.0796	0.021	0.0113	-0.0172	0.0121	-0.0207	-0.0086	0.0049	-0.2532	-0.1087	-0.1624	-0.033	0.2505	0.0106	0.0823	0.0123
MOT2	0.0616	0.0222	-0.0024	-0.0164	-0.0423	0.0212	-0.1456	-0.1857	0.0765	0.1785	-0.016	-0.0266	-0.0246	-0.0196	-0.0009	0.073	-0.0168	0.005	0.033	0.0089	-0.0356	-0.1133	0.0313	-0.0016	-0.0043	0.2109	-0.0758	-0.0391	-0.0217	0.0001	0.0152	-0.0273	0.0201	-0.0292	0.0268	-0.0305	-0.0074	-0.0737	-0.0375	-0.0434	0.0022	-0.0193	-0.0358	0.0071	0.0053	0.0391	-0.0103	-0.0239	0.0179
RPS3	-0.0472	-0.0084	0.0021	0.0066	-0.0023	-0.0312	-0.4534	-0.4122	-0.3155	-0.4385	0.0238	0.0382	0.0817	0.0625	-0.1154	-0.1141	-0.0008	-0.0389	0.0128	0.0284	0.0517	0.0312	0.1215	0.0541	-0.1832	-0.2147	-0.086	-0.0528	0.0585	0.0889	-0.1394	-0.1018	0.0189	-0.0124	0.0587	0.0216	-0.0238	-0.0192	0.1274	0.0793	0.1271	0.1282	0.0766	0.2237	0.0113	-0.0252	-0.0666	-0.0411	-0.0208
RNH202	0.0106	-0.0488	-0.0227	0.0623	0.0155	0.082	-0.364	-0.2287	-0.5309	-0.6059	-0.0446	-0.0852	-0.2555	-0.157	-0.0045	0.0385	0.05	0.0868	-0.0957	-0.0166	0.0405	0.1198	-0.0123	-0.0082	-0.7063	-0.7922	0.0066	-0.0344	0.0196	0.0943	0.1172	0.0309	0.0035	-0.0005	-0.0015	0.096	-0.0619	0.119	0.0709	-0.0454	-0.0019	-0.047	-0.0087	0.0036	-0.0059	0.0198	-0.0325	-0.0611	0.0436
SLU7	0.0199	0.0322	0.0137	-0.0001	-0.0701	0.0097	0.0257	0.0054	0.5271	0.6788	-0.0329	-0.0409	0.0877	0.0174	0.158	0.1313	0.0365	-0.0292	0.0148	0.0075	-0.0464	0.0291	0.15	0.0174	0.0651	0.0645	0.0109	0.0354	-0.056	-0.0361	-0.0524	0.023	0.0571	0.0041	0.0481	0.2743	-0.0553	0.0469	-0.0335	0.0366	0.0215	-0.0049	-0.0869	-0.0223	-0.104	-0.0656	-0.0047	-0.0375	-0.0418
DPL1	-0.01	-0.0058	0.0101	-0.0866	0.0483	0.0027	0.1733	0.2516	0.0453	-0.0874	0.1247	0.1016	0.0796	0.0646	-0.0462	-0.144	-0.0072	0.0818	-0.032	-0.0221	-0.0947	0.0048	-0.132	-0.0657	0.2042	0.1008	0.1113	-0.0508	-0.0379	-0.0138	0.1124	0.0706	-0.0784	-0.0221	-0.0239	0.0098	0.0226	0.1059	-0.0554	-0.0119	0.025	-0.0681	0.0358	-0.0084	0.0015	0.0214	0.0649	0.1094	-0.0387
POM152	-0.0683	0.0242	-0.0406	-0.2366	0.0507	-0.006	0.0967	0.1758	-0.1433	-0.2966	0.0952	0.0882	0.0291	0.1221	0.0675	0.0656	0.0787	0.0051	-0.0614	-0.0458	-0.2575	-0.126	-0.1537	-0.0913	0.1909	0.2975	0.1811	-0.0039	-0.0069	0.0038	0.006	-0.0108	-0.1157	0.0055	-0.1186	-0.0083	0.0501	0.0718	-0.1059	-0.1461	0.0296	-0.0786	-0.0879	-0.1501	-0.1269	-0.0277	0.0687	-0.0043	0.0219
RPT5	0.0503	0.0453	-0.0276	-0.0198	0.0332	0.0778	0.023	-0.0151	0.6608	0.8191	-0.0636	-0.0597	-0.1263	-0.1069	-0.0841	0.0019	0.0043	-0.0465	-0.0244	-0.0228	0.0085	-0.0159	0.1083	0.024	0.3632	0.5105	0.0188	0.0505	0.0475	0.0689	-0.0166	0.0338	0.0716	0.0357	-0.0335	0.0478	0.0281	-0.0234	0.0038	-0.004	-0.0442	-0.0218	0.016	-0.0143	-0.0299	-0.0213	-0.0049	-0.0285	-0.0626
VPS3	0.2111	-0.1299	0.0165	0.0038	0.0596	0.0681	0.0254	0.1027	-0.3031	-0.5951	0.2343	0.0764		-0.3282	-0.1855	-0.3545	-0.1114	0.0917	0.0821	-0.0001	-0.0118	0.1506	0.0254	-0.043		-0.3261		-0.0745	-0.0248	-0.1236	-0.0211	0.0162	-0.0868	-0.1941		0.0914	-0.0537	-0.0922	-0.0052	0.0323		-0.0709	-0.0018	0.0748		-0.051	0.0487	-0.0051	-0.0616
YMR196W	0.2424	0.2863	-0.041	-0.1478	0.0356	0.0974	0.8124	0.8273	-0.3483	-0.3454	-0.516	-0.5292	1.1448	0.8735	-0.2859	-0.3201	-0.0091	-0.0526	-0.0086	-0.0154	-0.0044	-0.0291	-0.1979	-0.1215	1.4109	1.5017	0.1631	0.1327	-0.7017	-0.6054	0.2452	0.0832	0.0755	0.1042	-0.0522	-0.1723	-0.3402	-0.2526	-0.1054	-0.1074	-0.0854	-0.3488	-0.4833	-0.5496	-0.2939	-0.2571	0.0472	0.0918	0.0538
FOL3	-0.041	-0.1619	-0.0041	-0.0097	-0.0016	-0.0546	-0.0488	0.0341	-0.2324	-0.3586	-0.0822	-0.0383	-0.1848	-0.1337	0.2037	0.0468	-0.0902	-0.02	0.0488	0.0054	0.0879	0.0388	0.1057	0.341	-0.2961	-0.3591	-0.061	-0.0277	0.013	-0.0005	0.0082	-0.1693	0.0295	-0.0017	-0.0344	-0.0919	-0.1765	-0.0817	-0.0126	-0.0102	-0.0529	-0.0383	-0.0923	0.0088	0.092	-0.0088	-0.074	-0.0092	-0.0437
RAP1	0.0435	0.0519	-0.0117	-0.0166	0.0064	0.0411	-0.1273	-0.244	-0.0096	0.1382	-0.1009	-0.0612	-0.0454	-0.0535	0.1115	0.1008	0.0198	-0.0188	0.0207	0.0139	0.025	-0.0573	0.0467	0.0857	0.0763	0.1776	-0.1291	-0.1701	-0.0478	-0.0475	-0.1401	-0.1554	0.0667	0.0303	0.022	0.0109	0.0128	-0.063	0.0127	-0.0204	-0.0655	0.009	-0.0636	-0.0131	-0.0488	-0.0255	-0.0965	-0.0881	0.0374
HIS5	-0.0393	-0.0552	-0.0435	-0.016	0.1097	0.0439	-0.8423	-0.6989	0.1163	0.1281	0.0524	0.0334	-0.5447	-0.464	-0.2401	-0.2474	0.0027	0.0423	0.0179	0.022	-0.0794	-0.0193	-0.0884	-0.009	-0.4601	-0.4515	-0.4574	-0.3968	0.1828	0.2154	-0.0342	-0.0964	-0.0256	-0.0693	0.0142	0.0976	0.1243	0.1011	-0.0792	-0.0429	0.0675	0.0227	0.0272	0.011	0.1264	0.107	0.0207	0.0782	-0.0482
DAS1		-0.0472	0.0136	-0.0663	0.0863	0.1031	0.1375	0.3022	-0.4565	-0.6135	0.1018	0.042	0.0453		-0.0358	-0.2315	0.0894	0.0409	-0.0127	-0.0384	-0.1956	0.0017	-0.173	-0.0297	0.0563	-0.0825	0.0589	-0.0128	0.0348	-0.0402	0.1862	0.0864	-0.2995	0.1065	0.0024			0.1053	-0.2764	0.0291	0.0442	-0.0179	-0.1486	-0.2471	-0.0015	0.0319	-0.0557	-0.12	0.0048
GYL1	-0.1683	-0.1696	-0.0532	0.0141	-0.1333	-0.1615	0.0356	0.0398	-0.3079	-0.1644	-0.041	0.019	-0.0961	-0.1952	0.0665	-0.0019	0.0346	0.0024	0.06	0.0355	0.0797	0.0583	-0.0519	-0.0189	-0.0048	-0.0155	0.0838	0.0733	0.0651	0.0182	0.037	0.0574	0.0233	0.0594	0.0744	0.014	0.1712	0.1201	0.0078	0.0581	-0.1634	-0.0966	-0.0841	-0.1206	-0.0472	0.0486	-0.0017	0.0568	0.0687
TIF4632	0.0046	0.0368	0.0168	-0.0385	0.0171	0.0326	-0.0359	-0.0255	-0.2829	-0.4124	0.0233	0.0494	0.1065	0.109	0.2678	0.2057	0.013	0.0242	0.0115	-0.0104	-0.0209	-0.0192	-0.0366	0.0014	0.0223	-0.1681	-0.0351	0.0153	0.071	0.0924	0.0476	0.0503	-0.0009	0.0523	-0.0448	0.0452	0.066	0.0107	-0.0389	-0.0248	-0.011	0.0152	-0.0571	-0.0549	0.0237	0.0429	0.0176	0.0499	0.0432
TIF4631	0.0305	0.0249	0.0073	0.0047	-0.0333	-0.0381	-0.4029	-0.4126	-0.5156	-0.5236	0.0605	0.0421	-0.0051	-0.021	0.1111	0.1354	0.0214	0.0257	0.0138	0.0291	0.007	0.0486	-0.0007	0.0142	-0.0979	-0.2703	-0.0614	-0.0679	0.0325	0.0279	-0.0586	-0.0388	0.0163	0.0223	0.0194	0.0644	-0.0165	-0.0255	-0.0082	0.0191	0.0451	0.0448	-0.0477	0.0312	0.0108	0.0345	-0.0463	-0.0288	0.0167
PHO84	-0.0901	-0.0232	-0.0843	0.0821	0.0914	0.0862	-0.4797	-0.4753	-1.3323	-2.0043	0.0588	0.0036	-0.3691	-0.384	0.047	-0.0155	-0.0601	-0.0035	-0.0086	0.0091	0.051	0.0871	-0.1175	-0.0715	-0.5769	-0.7499	-0.0235	-0.1559	-0.104	-0.12	-0.0612	-0.0115	0.146	0.1358	-0.065	0.0795	0.1808	0.2075	0.3005	0.2105	-0.3957	-0.3124	0.2134	0.2535	0.2713	0.2784	-0.148	-0.0483	0.0826
PRS2	-0.0216	-0.0593	0.0063	0.0041	-0.0672	-0.1211	-0.1303	-0.07	-0.7027	-0.7285	-0.0498	-0.0415	-0.0942	-0.0922	-0.0196	-0.012	-0.0027	0.0106	0.0012	0.007	0.0166	0.0653	0.0341	0.0131	0.1374	0.084	-0.0978	-0.0581	0.0371	0.0412	0.0912	0.0738	-0.0033	-0.0195	-0.0254	0.1796	-0.1081	-0.1175	0.0121	0.0104	0.0911	0.0278	0.1244	0.116	-0.0541	-0.011	-0.0367	0.04	-0.0013
PRS3	-0.0876	-0.0358	0.0032	0.0879	-0.0382	-0.0119	0.3122	0.2256	-0.5721	-0.8193	-0.019	-0.0242	-0.0821	-0.0811	-0.278	-0.3425	-0.0482	-0.028	0.0312	-0.0036	0.0597	0.053	0.0085	0.0244	-0.7125	-0.8528	0.5783	0.57	0.0072	0.0108	-0.0409	0.0043	0.0279	0.0141	0.0165	-0.0117	0.0709	0.0486	0.0531	0.0592	-0.0148	0.0005	0.1318	0.219	-0.0053	0.0324	-0.0482	-0.0452	0.028
PRS4	-0.0078	-0.0154	-0.014	0.0292	-0.0056	-0.0376	0.1773	0.1812	-0.2924	-0.2977	0.0265	0.0029	-0.1912	-0.0907	-0.2196	-0.125	-0.012	-0.0008	-0.022	0.0153	-0.0049	0.0365	0.0233	0.0215	-0.2494	-0.3334	0.0018	-0.0292	0.076	0.067	-0.137	-0.1392	-0.0125	0.0045	0.0113	-0.0455	-0.0137	0.0247	0.0729	0.0117	0.0026	-0.0153	0.0612	0.0948	-0.0281	0.0648	-0.0382	-0.066	-0.0114
TRM112	-0.0154	-0.0254	0.112	0.0532	-0.0871	-0.0443	-0.0322	-0.0377	0.2336	0.3199	0.0645	0.0631	-0.1126	-0.1213	-0.1122	0.0674	-0.0907	-0.0153	-0.1749	-0.0333	0.0135	-0.0658	-0.0268	-0.0214	-0.5461	-0.5554	0.0076	0.09	0.0907	0.0715	-0.0554	-0.1142	0.0457	-0.1662	0.0594	-0.0055	-0.2092	-0.1115	-0.0396	-0.027	0.0562	0.0591	0.1101	0.1503	0.0067	0.0964	-0.0484	0.0017	-0.0547
HIS7	-0.0597	-0.0941	-0.0194	0.0155	-0.0194	-0.0219	-0.0008	0.0835	0.3623	0.43	0.0284	0.054	-0.3512	-0.2869	-0.1323	-0.1	-0.0382	-0.0272	-0.0347	-0.0291	-0.0141	0.0014	0.0255	0.0105	-0.2943	-0.2012	-0.2233	-0.2549	0.0784	0.0544	-0.0847	-0.0759	0.0244	-0.0006	0.0257	-0.0044	0.029	-0.0237	-0.0365	-0.0651	0.0912	0.1394	0.1241	0.1172	0.0599	0.0737	0.0873	-0.031	-0.0464
ILS1	-0.1477	-0.1051	0.0055	0.0461	0	-0.0332	-0.0444	0.0331	-0.1065	-0.2816	0.0979	0.1066	-0.1889	-0.191	-0.2051	-0.2781	-0.0211	0.0387	0.0205	0.0108	0.0614	0.1086	-0.0613	0.0047	-0.0406	-0.307	-0.1294	-0.1738	0.0934	0.0604	-0.0458	-0.0325	-0.0444	0.0106	0.0177	0.0356	0.0605	0.1096	-0.0313	0.0065	-0.017	0.013	0.0722	0.0836	0.1185	0.0741	-0.0672	-0.0429	-0.0058
WAR1	-0.1402	-0.18	-0.0097	-0.2376		0.0478		0.0733	-0.0271	-0.1846		0.0293	-0.2152	0.0423	0.0357	-0.0311		0.0293		-0.1312	0.0224	-0.1386	-0.1624	0.0407		-0.2447		-0.0657	-0.0232	-0.1242	0.3927	-0.0343	-0.0538	0.0051	-0.0098	-0.1171	-0.1019	-0.0847	-0.0527	-0.1033		-0.0535	-0.0876	0.1464		0.0269	-0.0054	0.0275
POL5	-0.1417	-0.1347	-0.0041	-0.2956	0.1815	0.0439	-0.1282	-0.0175	-0.691	-0.9263	0.1489	0.1369	0.0188	0.2336	-0.0102	0.0068	0.0685	-0.0059	-0.0713	-0.0736	-0.2184	-0.0566	-0.1551	0.0492	-0.2709	-0.2542	0.2418	-0.0305	0.0383	0.0903	0.0422	0.0538	-0.2892	0.0564	-0.0899	0.0058	0.0201	0.0105	-0.104	-0.0892	0.0944	0.1338	-0.1323	-0.1646	-0.248	-0.0748	0.0958	-0.0197	0.0329
HAP5	0.0473	-0.0699	0.0215	-0.0744	0.0025	-0.0215	0.2655	0.2406	0.7972	1.178	-0.0943	-0.064		0.0217		0.063	0.0815	-0.0507	0.0042	-0.0932		0.0417	0.0633	-0.0708	-0.1683	-0.3827	-0.0582	-0.0343	-0.2384	-0.0531	-0.0945	-0.0341	0.0416	-0.0417		0.1706	0.0219	-0.0577	-0.1386	-0.0523	-0.1118	-0.0241		-0.0817	-0.0974	-0.0087	0.0966	-0.029	-0.0963
ACL4	-0.1303	-0.1505	-0.0019	-0.0551	0.0384	0.041	-0.0172	-0.0911	-0.3963	-0.5372	0.0326	0.0608	-0.1141	-0.1373	-0.1508	-0.065	0.0209	-0.0558	-0.0145	-0.0139	0.0142	0.0789	-0.0521	0.0496	-0.0996	-0.0259	0.0585	-0.0767	0.0573	0.0924	-0.1072	-0.0766	-0.0481	0.0272	-0.0415	-0.1209	0.0099	-0.0196	0.1277	0.1109	-0.0112	-0.0131	-0.0765	-0.1556	-0.0652	-0.035	-0.0652	-0.0002	0.0331
COG3	-0.0386	-0.0618	0.007	-0.0143	0.1803	-0.0277	-0.0076	0.0048	-0.7469	-0.3357	0.0046	0.0192	-0.0802	0.1165	-0.0031	-0.1316	0.0318	0.0343	-0.0938	0.0267	0.0622	0.0296	-0.0449	0.0093	-0.3882	-0.5328	-0.0772	-0.1287	-0.0151	-0.0339	0.046	0.0086	-0.0425	-0.057	-0.0061	0.1029	-0.1047	-0.0459	0.0011	0.044	0.084	-0.0246	-0.0351	-0.0503	0.0131	0.0026	-0.0522	-0.0047	-0.241
DIG2	0.0888	-0.0413	-0.075	0.1014	0.0047	-0.079	0.0053	0.0697	0.1348	0.1472	-0.0276	-0.0269	-0.0246	-0.2634	0.0063	-0.1884	-0.0127	0.0008	-0.0142	-0.0985	-0.0285	0.0989	0.0977	-0.0208	-0.252	-0.478	-0.2481	0.0723	0.0667	-0.0056	-0.0459	-0.0471	-0.0862	-0.0782	0.0076	-0.0966	0.0559	-0.0687	-0.0058	-0.0576	-0.0383	-0.1041	-0.1839	-0.1854	0.0022	0.0061	0.1068	0.0031	-0.0091
OMA1	0.0395	-0.1739	0.0775	-0.0839	-0.1162	-0.0384	0.0888	0.0517	0.0496	0.1007	0.1382	-0.0224	-0.21	-0.0297	0.4895	0.4104	0.0909	0.0836	0.0341	-0.039	-0.0673	-0.0265	-0.1333	-0.0737	0.1561	0.1616	-0.0983	-0.085	-0.147	-0.0069	-0.0752	0.0352	-0.0339	0.0607	-0.1949	-0.008	0.0816	-0.067	0.0223	0.0089	0.1589	0.007	-0.0506	-0.1055	0.0024	-0.1495	0.0296	0.0009	0.0926
CRM1	-0.035	-0.0428	0.0178	-0.0348	0.0428	-0.0388	-0.0871	-0.0089	-0.5447	-0.8521	0.0938	0.074	-0.0533	-0.0367	-0.1627	-0.1588	0.0347	0.0379	-0.0051	-0.0125	-0.0985	0.041	-0.1426	0.0004	0.5734	0.4521	0.1495	0.0686	0.0447	0.044	0.1019	0.0543	-0.0907	-0.0144	0.0499	0.1083	-0.027	0.0819	-0.0034	0.0009	-0.0272	-0.146	-0.0494	-0.0643	-0.0966	-0.0688	0.0612	0.0824	0.0152
PXL1	0.0034	-0.0008	0.0344	0.0043	0.0064	0.0004	-0.035	-0.2219	0.136	0.3073	0.1105	-0.0195	0.1265	0.0892	0.1823	0.196	-0.0537	-0.0212	0.1217	0.0149	-0.0596	-0.1583	0.0221	-0.0344	-0.3401	-0.2054	-0.0582	-0.0244	-0.131	-0.1246	-0.0061	0.0729	0.0573	0.0024	0.0085	-0.023	0.0487	0.0454	0.0523	0.056	0.1965	0.0556	-0.0213	-0.0339	-0.039	-0.0215	-0.0241	0.0159	0.0354
ABZ1	0.0391	-0.0274	-0.0056	0.1323	0.0214	0.0525	0.0254	0.0276	-1.0347	-1.1158	0.0221	0.0183	-0.0533	-0.1037	-0.1322	-0.2021	-0.0017	0.0613	0.0429	-0.0338	0.1042	0.1535	-0.0614	0.0752	0.0622	0.0717	-0.0291	-0.0216	-0.041	-0.0583	0.0167	-0.0213	-0.1184	-0.0488	-0.0019	0.0911	-0.1357	-0.0748	-0.0184	-0.0673	-0.0612	0.0507	-0.0744	-0.0398	0.0469	-0.0831	0.0303	0.0437	0.0145
SNU13	0.0254	0.1042	0.0639	0.1241	-0.0614	-0.029	-0.2675	-0.434	0.0934	0.0971	0.01	0.0092	0.0271	-0.071	0.1647	0.2128	-0.0055	-0.0058	0.0669	0.0794	-0.1536	-0.1341	0.149	0.0512	-0.1404	-0.23	-0.0438	-0.0144	0.044	0.0444	-0.1385	-0.1791	0.1784	0.076	0.0737	-0.1668	-0.0132	-0.1211	-0.0217	0.0186	0.0505	0.0974	0.2522	0.2161	0.0786	0.1296	-0.1809	-0.0828	0.0766
UBX2	-0.0152	-0.0083	0.0617	-0.0153	-0.0046	0.0029	0.0502	0.1316	0.1627	-0.1071	0.0302	0.0693	0.1266	0.066	-0.0371	-0.1692	0.0351	0.0575	0.0207	0.0225	0.0136	0.0167	-0.1033	0.0037	-0.4229	-0.3366	0.0576	-0.0554	-0.1192	-0.0935	0.0603	0.072	-0.0978	-0.0209	-0.0223	-0.0326	-0.029	0.0208	-0.0403	-0.0219	0.0031	-0.025	-0.0592	-0.0458	0.0359	0.0299	0.0108	-0.0155	-0.0155
NUP82	-0.0555	-0.0714	0.0651	-0.0462	0.0081	0.0403	-0.0372	-0.0002	-0.4622	-0.6074	0.0198	0.0121	-0.0858	-0.0446	0.0019	-0.0823	0.0077	-0.0026	0.0352	-0.0236	-0.0737	-0.0353	-0.0028	-0.0324	-0.13	-0.1841	0.0065	-0.0382	-0.0624	-0.0128	0.0242	-0.0103	-0.1507	-0.0348	0.0097	-0.0141	-0.055	0.0471	-0.0962	-0.0601	0.0703	-0.0301	-0.0571	-0.0537	-0.085	-0.0209	0	0.0476	0.018
RNH70	0.0108	-0.0255	-0.0261	0.0601	0.0448	0.0016	-0.1144	-0.026	-0.4207	-0.0638	-0.033	0.0411	-0.143	-0.1581	0.2159	0.1802	0.0243	-0.013	0.0148	-0.0368	-0.027	0.0263	0.0896	-0.0336	-0.2656	-0.4666	-0.0684	-0.0637	0.0755	0.0717	-0.1102	-0.047	0.0243	0.0024	0.0601	0.0823	-0.0402	-0.0341	0.0274	0.0274	-0.0039	0.0245	-0.0159	0.0667	0.0404	-0.0147	-0.0457	-0.1007	0.0311
MPH1		-0.1572		-0.2734	0.1581	0.0242	0.3891	0.3904		-1.1077	0.1256	0.0121	-0.0385			-0.0515	-0.0423	0.1384	0.0238	0.0379		-0.0602		0.0053	-0.1464	-0.0617	0.1064	0.0352		0.05		0.0413	0.1755	-0.0208	-0.0232			0.0872		-0.0813	0.0089	-0.097		-0.3207	0.0244	0.0614	-0.0915	-0.044	0.0093
RSC1	0.0004	-0.0738	0.0252	-0.0194	0.0414	0.0218	-0.1092	-0.1591	-0.3112	-0.2916	0.0041	0.0143	0.0564	0.04	0.0238	-0.0188	0.0225	0.0079	0.022	-0.0041	-0.0181	0.0317	0.0156	0.0244	-0.2272	-0.23	-0.1024	-0.0891	-0.0506	-0.0591	-0.0267	-0.0344	-0.0348	-0.0316	0.013	0.0018	-0.0056	-0.0237	-0.025	0.0403	-0.0103	-0.065	-0.0936	-0.0946	-0.0143	-0.0055	-0.1136	-0.0793	0.0119
RSC2	-0.0218	0.0261	-0.0194	0.0209	0.0303	0.013	-0.0668	-0.1096	-0.0477	-0.0523	-0.007	-0.0286	0.0138	0.0046	0.0254	0.0423	-0.0304	0.0195	-0.0016	-0.0232	0.0092	-0.0097	0.0213	0.0348	-0.1773	-0.0793	-0.0933	-0.0542	-0.0614	-0.1059	-0.095	-0.0771	0.0059	-0.0346	0.0529	0.0282	-0.0894	-0.0784	-0.0234	-0.0779	0.0241	0.0426	-0.0225	0.0053	0.0462	0.0158	-0.0795	-0.0724	-0.0067
MIL1	-0.0876	-0.0945	-0.2143	0.0664	-0.0321	-0.0338	-0.024	0.0537	-0.1845	-0.0955	-0.0123	0.1563	-0.2397	-0.0617	0.1002	-0.1253	0.0469	-0.1846	0.1114	0.0378	0.1986	-0.0031	0.0291	-0.1082	-0.1127	-0.0923	-0.0653	-0.0333	-0.1197	-0.1569	-0.0277	0.3174	-0.0004	0.1424	0.0877	0.0817	-0.0601	-0.0906	0.5597	0.0525	0.1288	0.0141	0.1083	-0.0429	-0.1854	0.0415	-0.039	-0.0216	-0.0383
SEC5	-0.0151	-0.0192	0.0436	0.0829	0.0498	0.0117	-0.0498	-0.0362	-0.4229	-0.7063	0.0675	0.1033	-0.0168	-0.0264	0.0397	-0.0818	-0.0495	0.0022	-0.0137	0.0297	-0.016	0.01	-0.0882	0.0299	-0.1508	-0.2767	-0.0222	-0.0304	-0.0628	-0.0733	0.023	-0.0346	-0.1521	-0.0734	0.0309	-0.0443	0.006	0.0623	-0.0361	0.0062	-0.0552	-0.07	0.0263	0.0092	0.1234	0.0664	0.0585	0.043	0.0244
FAP1	-0.0915	-0.1209	0.0225	0.0087	-0.0417	-0.012	0.1345	0.0195	-0.039	-0.0319	-0.0039	-0.0957	-0.1844	-0.1034	-0.1947	-0.2111	0.0096	0.0581	-0.1063	0.0023	0.0297	-0.0604	0.0702	-0.015	-0.2737	-0.1858	0.064	0.0891	0.0824	0.0567	0.001	0.0154	-0.058	-0.0001	0.0316	0.0733	-0.0295	-0.0944	-0.0642	-0.0411	0.0324	0.004	-0.0004	0.2887	-0.1088	-0.0206	-0.0201	-0.0468	0.0183
SPT4	-0.0231	0.0099	-0.0036	0.0483	0.0094	0.0731	-0.1942	-0.3479	0.1871	0.3602	-0.0063	-0.0547	-0.0908	-0.0758	-0.0192	0.1179	-0.0116	-0.0396	-0.068	0.0003	0.0871	0.0452	0.0212	0.0193	-0.1442	0.0636	-0.1195	-0.0561	-0.0541	-0.0579	-0.1036	-0.02	0.0073	0.0235	-0.0154	-0.0535	-0.0177	0.0894	0.0391	0.034	-0.1706	0.0364	0.0674	0.1294	0.1195	0.0566	-0.1128	-0.1276	-0.0011
NCS6	-0.0253	-0.115	0.0753	0.0314	-0.0855	-0.104	-0.1572	-0.0941	-0.2162	-0.4453	-0.0732	-0.0289	-0.0868	-0.1235	0.0733	0.039	0.0213	0.0018	0.0728	0.0339	0.0301	0.0479	0.0612	0.0167	-0.4373	-0.6646	0.0338	-0.0078	-0.103	-0.0504	0.0142	-0.071	-0.0544	0.0252	0.095	0.0677	-0.3881	0.0066	-0.0522	-0.0219	0.0815	0.0096	-0.0432	0.0595	-0.1047	-0.0005	-0.0759	-0.0807	0.0965
TGS1	-0.1019	-0.1267		-0.0188	0.023		0.0678		-0.263	0.0631	-0.0345	0.3468			-0.3563		0.0792	0.3474	0.0519		-0.0799		-0.0458	-0.0828		-0.7576		0.3516		0.0513	-0.0484	0.3372					-0.0756	-0.1966		0.0912		-0.1518	0.1453			0.0985			0.1434
HEM4	0.0831	0.0719	-0.0425	-0.0363	-0.0207	-0.0736	-0.2316	-0.2294	-0.2195	-0.2255	-0.0072	-0.0207	-0.0358	-0.0898	0.1062	0.1513	-0.0242	-0.0336	-0.0195	-0.0156	-0.0233	-0.0515	-0.0113	-0.0679	-2.1626	-1.7065	-0.1358	-0.1176	-0.0675	-0.09	-0.0254	0.0176	0.0067	-0.0506	0.0112	-0.0725	0.0879	0.0331	0.0073	0.0185	0.0464	-0.0954	-0.1022	-0.0566	0.0435	0.0667	-0.0713	0.0152	0.0197
NUG1	-0.0578	-0.0573	-0.0098	0.0817	0.0134	-0.0317	-0.2824	-0.2941	-0.3287	-0.402	0.0449	0.0121	-0.0071	-0.0406	0.1797	0.1243	-0.0322	0.0504	0.0119	0.0146	0.0745	0.0393	0.0101	0.0375	-0.4033	-0.5135	0.0384	0.0079	0.0584	0.0082	-0.0211	-0.053	0.0331	-0.0304	0.023	-0.0715	-0.0055	-0.0054	0.2061	0.1075	0.0373	0.0525	0.1412	0.1627	0.1316	0.0489	-0.0992	-0.0013	0.0713
SAP190	-0.0532	-0.0456	0.0167	-0.0053	0.037	-0.0598	-0.1117	-0.0789	-0.8218	-1.1089	0.0251	0.0794	-0.0217	-0.0447	-0.014	-0.1129	0.0224	0.0222	0.0511	0.029	0.0479	0.1097	-0.0636	0.008	0.0006	-0.1516	0.0027	-0.0382	-0.0463	-0.0741	-0.034	0.0034	-0.0799	-0.0046	-0.0472	0.1911	-0.0722	0.0372	0.0198	0.0797	-0.045	-0.0428	-0.1108	-0.093	-0.0414	0.0184	-0.0847	-0.0359	-0.0161
MIX17	0.1001	0.0196	0.0047	0.0256	-0.0076	0.0101	0.5456	0.5658	0.3005	0.4611	-0.1726	-0.2468	-0.0035	0.0401	0.4318	0.4169	0.0612	0.0048	-0.1473	0.0259	0.0589	0.0418	0.0149	0.0561	0.2655	0.4068	-0.1968	-0.0727	-0.2117	-0.2192	-0.1022	0.0889	-0.0038	-0.0461	-0.0419	-0.2382	-0.1226	-0.1787	-0.0968	-0.1286	0.1386	0.1362	-0.2719	-0.2389	-0.2066	-0.1331	0.0564	0.1534	-0.0708
YFR006W	0.0258	0.0048	0.0494	-0.0027	0.1507	0.2018	-0.2674	-0.3715	-1.0562	-1.0137	-0.0543	-0.1116	0.338	0.2925	0.1512	0.0942	0.0176	-0.0201	-0.0384	-0.0319	0.2778	0.2212	0.0132	0.0079	0.34	0.4558	0.0203	-0.0016	-0.2066	-0.1204	0.1826	0.2064	0.1085	0.1041	0.0271	-0.1191	0.0051	-0.0499	0.0722	-0.034	-0.0037	0.0161	-0.2715	-0.2943	-0.0003	0.0053	-0.1469	-0.069	0.0562
BPT1	-0.1331	0.0041	-0.0244	-0.2198	0.1323	0.0742	0.1231	0.2535	-0.2717	-0.5434	0.1675	0.2457	0.0397	-0.0807	-0.1166	-0.1396	0.0195	-0.0119	0.0051	-0.0074	-0.0276	0.0285	-0.1482	0.0047	-0.1195	-0.3064	0.1813	0.0911	0.0696	-0.1737	0.105	0.0537	-0.1111	-0.0046	0.003	0.0302	-0.0713	0.0541	-0.0565	-0.0639	0.0419	-0.1019	0.0874	-0.0014	-0.0227	0.0522	0.0544	-0.048	-0.0903
YCF1	-0.0501	-0.0021	0.0161	-0.0339	0.1044	0.05	0.0407	0.1521	-0.1684	-0.3922	0.172	0.1625	-0.1235	-0.0901	0.0015	-0.0691	0.0233	0.0395	-0.0048	-0.0182	0.0897	0.1242	-0.1009	0.0469	-0.1592	-0.3087	0.0578	0.0076	0.0302	0.0294	0.1051	0.0559	-0.0663	-0.0464	-0.0339	0.0207	0.0085	0.1149	0.0093	0.0413	0.0202	-0.0392	-0.0162	-0.0563	0.0551	0.0337	0.0771	0.0191	-0.0429
YOR1	-0.0713	-0.1132	0.0403	-0.0092	0.0498	0.0669	-0.0822	-0.1018	-0.7631	-0.9494	0.08	0.0465	0.1268	0.0295	-0.1328	-0.2438	-0.027	0.0392	-0.0061	0.0183	0.1868	0.2029	0.0048	0.0214	0.0457	-0.2993	0.0788	0.1345	0.1363	0.0899	0.0421	0.0219	-0.0539	-0.0954	0.0593	0.0403	-0.1233	-0.0779	-0.0297	-0.0064	0.0586	-0.0739	-0.1393	-0.136	0.0162	0.0558	0.0024	-0.0265	0.0016
YBT1	-0.0184	-0.0049	-0.0138	-0.0275	0.037	0.035	0.0318	0.1298	-0.4382	-0.6335	0.0596	0.0322	-0.1157	-0.0837	0.0752	-0.0148	-0.0109	0.0403	-0.0079	-0.0328	0.0319	0.095	-0.0783	-0.0161	-0.0067	-0.1319	0.123	0.0229	0.0462	-0.0013	0.1145	0.0548	-0.0901	-0.0172	-0.0282	0.0623	-0.0611	0.0827	-0.0063	0.0053	0.0529	-0.0081	0.0204	-0.0667	0.0048	0.0276	0.0281	-0.0068	-0.0059
TOF2	-0.1241	-0.1405	-0.0066	-0.0238	-0.2025	0.0498	-0.0708	-0.0519	0.4618	0.3288	-0.0473	-0.0348	0.0014	-0.1721	-0.1674	0.347	0.0822	0.1094	1.5189	0.0771	0.0678	0.0171	0.0327	-0.0101	-1.0482	-1.3078	-0.2274	0.0631	-0.0184	-0.0563	0.0296	0.0418	-0.0304	-0.0088	-0.0237	0.5386	-0.0531	-0.0353	-0.0255	-0.0546	0.0345	-0.0008	-0.0875	-0.1974	0.0899	-0.0053	0.083	0.0089	0.2338
YPR097W	-0.0747	-0.0439	-0.0135	0.0566	0.0014	-0.0452	-0.0281	0.0445	0.402	0.3128	-0.0449	-0.0174	-0.1355	-0.1877	-0.0176	-0.0633	0.0069	-0.0052	0.0188	0.0192	0.0263	0.0216	-0.0052	-0.0039	-0.1147	-0.4071	0.0854	0.0707	0.0173	-0.0257	-0.0062	-0.017	-0.0748	-0.0817	0.0748	0.1006	-0.0141	0.0378	-0.0881	-0.0587	-0.0206	-0.0337	0.0293	0.0645	0.0546	0.0536	-0.0162	-0.0426	0.0291
VMR1			0.2786			0.0431		-0.1729		-0.1415					-0.0547	0.0104				0.05	0.2185	0.1713							-0.2192					0.0391					-0.2212				-0.1575	-0.109				0.0689
YKR104W																																		0.1183														-0.1012
RRP5	-0.0658	-0.0589	-0.011	-0.0936	0.1452	0.0808	-0.121	-0.0359	-0.7304	-0.8901	0.0942	0.069	-0.0121	0.0981	0.1289	0.1522	0.1024	0.0362	-0.0089	-0.046	-0.1086	-0.0349	-0.1007	0.0587	0.111	0.1088	0.2266	0.0596	0.0038	0.02	-0.1056	-0.0837	-0.152	0.0554	-0.043	-0.0835	-0.0118	-0.0093	0.0135	-0.0261	-0.0246	-0.0256	-0.0316	-0.0356	-0.1157	-0.0772	0.0222	0.0028	0.0871
SMF1	-0.0647	-0.0719	-0.0652	-0.1952	-0.1669	0.0421	0.0983	0.2174	-0.0446	-0.0793	0.0378	-0.1754	0.6247	0.749	1.1008	0.7835	-0.065	0.0588	0.0923	-0.1428	-0.0438	-0.0952	0.0789	0.0747	-0.5276	-0.6012	0.0933	0.0925	-0.0988	-0.0759	-0.1191	-0.0327		0.2987	-0.0857	0.1215	0.0586	0.0028	0.2056	0.1755	-0.0804	-0.0291	-0.5625	-0.6038	0.1603	-0.039		0.1792	0.0087
SPE3	-0.0049	0.0003	0.0455	0.0499	-0.0125	0.037	-0.3246	-0.3784	-0.0592	-0.0235	-0.031	-0.0585	-0.2578	-0.2478	-0.6322	-0.4287	0.0308	0.0361	-0.0348	0.0128	0.0083	0.0585	-0.0467	-0.0309	-0.114	-0.0571	-0.1502	-0.1139	0.005	0.0343	-0.0839	0.0167	0.0655	0.1154	-0.0198	0.0072	0.2107	0.1034	-0.0158	0.0176	-0.1086	-0.031	0.2456	0.2571	-0.0115	0.0323	-0.0712	-0.0702	-0.0007
BUD3	-0.0182	0.0047	-0.0133	0.0142	0.0299	0.0317	0.9267	0.9318	-0.3334	-0.4975	0.011	0.0071	-0.0992	-0.1654	-0.0689	-0.0874	0.0199	0.0153	0.0533	-0.0011	-0.0365	-0.0219	0.0163	-0.01	0.1005	0.0337	0.1049	0.0472	0.0353	0.0735	0.0965	0.0878	-0.0521	-0.06	-0.0134	0.0563	0.035	0.0575	-0.0187	0.0085	-0.0193	-0.0604	0.1171	0.0774	0.0384	-0.0433	0.1939	0.1793	0.0112
SIR3	-0.0524	-0.065	-0.0091	-0.0272	0.0085	0.1816	0.2639	0.2273	-0.0912	0.4418	-0.2325	-0.0755	-0.0107		-0.0114	0.1046	0.1156	0.081	-0.0349	-0.0552	-0.0634	-0.0308	-0.1469	0.0734	0.406	-0.1602	-0.0157	-0.2032	0.0698	-0.1382	0.1301	0.0511	-0.1316	0.061	0.0941		-0.119	0.2026	0.0743	0.0598	-0.1221	-0.0158	-0.1345	-0.2723	-0.1812	0.0429	0.1124	0.0233	-0.0136
CSE1	-0.0976	-0.0988	0.0218	-0.0486	-0.0155	-0.0417	-0.0354	0.0183	-0.6225	-0.9917	0.1316	0.1584	-0.1494	-0.0313	-0.0542	-0.0921	0.0296	0.0333	0.0464	-0.0216	-0.0437	0.0733	-0.1216	0.0035	0.3177	0.2708	0.13	0.0384	-0.003	-0.001	0.0105	0.0225	-0.0873	-0.0055	-0.0339	0.0501	0.1002	0.1084	-0.002	0.0259	-0.0614	-0.1181	-0.0448	-0.0751	-0.0878	-0.0392	-0.0081	0.06	0.0815
AFG3	-0.0056	-0.0066	0.0273	-0.0304	-0.0062	0.0172	0.1601	0.1168	0.0782	0.1322	-0.0204	-0.0297	0.1566	0.1258	0.6754	0.6236	0.0189	-0.0049	-0.0465	-0.034	0.0062	-0.0134	0.0432	0.0292	0.2089	0.1173	-0.0216	-0.0082	-0.1638	-0.0791	-0.0155	-0.0097	-0.0738	-0.0087	0.0329	-0.0145	-0.0613	-0.0046	-0.0317	-0.036	0.0407	-0.0751	-0.0146	-0.0293	-0.0162	0.0074	0.0834	0.0118	-0.0485
YTA12	0.0063	0.0188	0.0015	-0.0427	0.0475	0.0353	0.0832	0.0649	-0.1672	-0.289	0.0051	-0.0294	0.0666	0.0506	0.553	0.5107	-0.0035	0.0069	-0.0397	-0.0103	-0.0345	-0.0384	-0.0753	-0.0366	0.1884	0.1546	-0.0416	-0.0733	-0.1062	-0.1139	-0.0208	-0.0296	-0.0065	0.0193	-0.0393	0.0668	-0.0359	0.0054	-0.0309	-0.042	0.0385	-0.0363	0.0782	0.0875	-0.0295	0.0236	0.0306	-0.0077	-0.0058
BIO2	-0.071	-0.0851	-0.0984	0.0598	-0.1273	-0.1199	-0.4355	-0.4652	-1.0559	-1.2814	-0.0335	-0.075	-0.9696	-0.9171	-0.1274	-0.0749	-0.0564	0.0195	0.0547	0.0565	-0.1971	-0.214	0.1267	0.1123	-0.681	-0.5494	-0.4664	-0.3543	0.6481	0.6016	-0.1111	-0.1955	-0.0245	-0.0129	0.1164	0.1237	-0.0113	-0.03	0.0193	0.0167	-0.003	0.0339	0.3525	0.5625	0.0412	0.0443	0.0015	0.0291	0.0164
CCT3	-0.0007	-0.0159	-0.0091	0.0347	-0.0378	-0.0614	-0.1698	-0.1703	-0.2461	-0.3321	0.0501	0.042	-0.1066	-0.0498	-0.0249	-0.0677	-0.0209	0.0037	0.0295	0.0042	-0.004	0.0416	0.0251	0.023	0.0306	0.0538	0.0187	0.012	0.059	0.0381	-0.0283	-0.0105	0.0287	0.0229	0.0001	-0.012	-0.0301	-0.0151	0.065	0.0456	-0.0255	0.0012	0.022	0.0679	0.0138	0.0146	-0.0826	-0.0273	-0.0043
CLU1	0.0331	0.0787	0.0286	0.001	0.0066	-0.0942	-0.4688	-0.4466	-0.4733	-0.7207	0.0872	0.0745	-0.0933	-0.12	-0.202	-0.2601	-0.0054	0.0251	0.012	0.0481	0.0897	0.1166	-0.0429	0.0619	0.0371	-0.108	-0.1362	-0.1232	-0.0403	-0.0007	0.0557	0.0104	-0.0137	-0.0185	-0.0043	-0.0622	-0.026	0.0726	0.0111	0.0487	-0.0362	-0.0397	0.0367	0.0442	0.0644	0.0395	-0.1039	-0.0348	0.0403
KGD2	-0.0332	0.0131	-0.0039	-0.0968	-0.01	-0.0151	-0.0287	-0.2024	0.2925	0.5289	-0.3253	-0.2375	0.3535	0.3052	0.2313	0.1827	-0.0038	-0.0532	-0.0399	-0.0278	-0.1443	-0.1538	-0.0186	-0.0561	-0.134	0.1655	-0.1024	-0.0832	-0.1881	-0.125	0.0308	0.0333	0.0636	0.0238	0.0367	-0.0836	-0.0382	-0.0717	-0.0471	-0.0339	0.0551	-0.0665	-0.0778	-0.1361	-0.0373	-0.0345	0.0485	0.0813	0.0902
FZF1	0.0504	0.0911	-0.0311	-0.117	0.0056	0.0235	0.0393	-0.0309	0.7505	0.7677	-0.006	-0.0737	0.0348	-0.1228	0.0654	0.0097	-0.0267	0.0569	-0.0346	0.0298	0.0824	0.0813	-0.1986	0.0654	-0.7684	-0.4241	0.1229	0.0826	0.0838	0.1223	0.1788	0.0436	-0.035	0.0574	-0.0885	0.1844	-0.0572	0.0686	-0.0385	0.0061	0.0497	-0.0236	-0.3515	-0.2419	-0.0966	-0.021	0.0143	-0.0891	0.016
PFF1	0.1035	0.0506	0.095	0.0085	0.0758	0.0583	0.1278	0.1928	-0.3403	-0.2352	0.2255	0.179	-0.0405	0.0246	0.0082	-0.0798	-0.0151	0.0307	-0.022	-0.1001	-0.007	-0.029	-0.1079	0.054	0.3068	0.3046	0.0508	-0.0037	-0.0562	-0.0269	-0.0501	-0.0189	0.0176	0.0562	0.0075	-0.0321	0.0128	0.0404	0.0377	0.0348	-0.0255	-0.049	0.0636	0.1264	-0.0325	-0.1026	0.0635	0.0262	-0.0257
YDR109C	0.1096	0.051	0.0539	0.0367	-0.1501	-0.0069	0.1253	0.0714	-0.068	-0.296	-0.1119	-0.1166	-0.0106	-0.0284	-0.0666	-0.0322	-0.0224	-0.1013	0.1287	0.1516	0.026	0.0542	0.125	-0.0607	-0.2349	-0.3006	0.064	0.0534	-0.0258	-0.0603	-0.129	0.0246	-0.0207	0.0746	-0.0536	0.2768	0.0677	0.1053	-0.1132	0.0424	0.0437	-0.0076	-0.18	-0.2913	0.0862	0.0085	-0.0241	0.0589	-0.0421
MVD1	-0.0205	-0.0445	0.0382	0.0268	-0.0071	0.0165	-0.1307	-0.0928	-0.3462	-0.2532	0.0466	0.015	-0.1917	-0.124	-0.2353	-0.2377	-0.0322	0.0289	0.0165	0.0144	-0.0698	-0.0313	0.0246	-0.0331	-0.1729	-0.1635	-0.0548	-0.0209	0.0964	0.116	-0.0387	-0.0261	-0.0228	-0.001	-0.0025	0.034	0.0642	0.0304	-0.049	-0.011	-0.0424	-0.0046	-0.0598	0.0197	-0.0007	0.0133	0.0561	0.0311	0.0403
DED1	0.0416	0.0419	0.0438	0.0215	-0.005	-0.0059	-0.3237	-0.3691	-0.2917	-0.1873	-0.026	-0.0468	-0.0547	-0.0429	0.2976	0.3091	-0.0104	-0.0155	-0.0264	0.0001	-0.0061	-0.0119	0.0476	0.0183	-0.2073	-0.169	-0.1242	-0.0974	-0.0964	-0.089	-0.1465	-0.1285	0.0228	-0.0013	0.0308	-0.0681	0.0311	-0.0159	0.0024	-0.0104	0.011	0.0258	0.0216	0.0239	0.0408	0.0352	-0.0768	-0.0754	-0.0089
DBP2	-0.0538	-0.0256	0.0201	-0.0196	-0.0236	-0.0222	-0.2567	-0.3237	-0.4601	-0.5512	-0.0172	-0.0563	-0.0915	-0.0551	-0.0207	0.113	0.0074	0.035	-0.0303	-0.0031	-0.0373	-0.0104	0.0864	0.0208	-0.0649	0.0281	0.0638	0.0787	0.0126	0.0205	-0.1776	-0.1315	0.0549	0.0405	0.0167	-0.1067	-0.0253	-0.0766	0.055	0.0368	-0.01	-0.0146	0.0506	0.0723	-0.0728	-0.01	-0.0703	-0.0843	0.0571
DBP1	0.0173	-0.1		-0.0816	-0.1266	0.039	0.5016	0.6189	1.3802	0.6236	0.068	-0.0987	-0.1913	-0.0019	0.1611	0.214	0.0628	-0.0009	0.0848	-0.1374	0.3025	-0.1733	-0.141	-0.0587	-0.5898	-0.2478	0.2757	0.1882		-0.0215	0.0369	-0.0397	-0.0717	0.2054	-0.1823	-0.018	-0.0632	0.0924		-0.1357	-0.0617	-0.0368	-0.192	-0.3618	0.0909	0.0823	0.1346	0.4141	0.1717
LMO1	0.0521	0.0043	0.0298	0.0944	0.0386	-0.0402	0.0765	0.1402	-0.1276	0.2048	0.1111	-0.0031	-0.0772	-0.0622	0.0729	-0.0921	-0.077	-0.016	-0.1107	0.0202	-0.0244	-0.0169	-0.0032	-0.0346	-0.0721	0.0654	0.0036	-0.0556	0.0489	-0.0454	0.0282	0.0241	-0.0084	-0.0114	-0.0227	-0.0112	-0.2212	-0.0139	-0.0633	0.0152	-0.0069	-0.0186	-0.399	0.0768	0.0432	-0.0831	0.0901	0.033	-0.0205
WSC2	-0.1816	-0.1205	0.0923	0.0513	0.7804	-0.0388	0.5103	-0.5096	-0.3769	-0.8587	-0.0856	0.5755	0.212	-0.0564	0.481	0.5103	0.1119	-0.528	-0.1101	0.099	-0.069	-0.07	0.0039	0.2416	0.428	0.2113	-0.2606	-0.2424	-0.1535	-0.0923	0.1672	0.1272	0.0064	-0.1743	-0.0453	0.1085	-0.1206	0.207	0.1408	0.1159	-0.3993	0.0017	0.0543	0.0197	-0.3041	0.058	0.2778	0.0642	-1.064
GIS2	0.1618	0.0186	-0.0272	-0.0216	0.056	-0.012	-0.0964	-0.1895	0.431	0.8062	0.0769	-0.0048	-0.0358	0.1998	0.0554	0.2604	0.0191	0.0249	-0.0335	0.0771	0.2143	-0.017	-0.0676	-0.0283	0.0024	0.5885	0.337	-0.0213	-0.0635	-0.0817	-0.0294	-0.035	-0.0202	0.1275	0.0148	0.0314	0.2112	0.011	-0.036	-0.0869	-0.1214	-0.0859	-0.0498	-0.0419	-0.038	-0.0193	0.1631	-0.0832	0.0559
KRE2	0.0094	0.0501	-0.0389	-0.0189	0.0161	0.0006	-0.3783	-0.2828	-0.4293	-0.5819	0.1555	0.1233	0.222	0.0947	-0.135	-0.1938	-0.0127	0.0224	0.0126	-0.0055	0.0014	0.0803	-0.0557	-0.0131	0.0671	0.0294	-0.0392	-0.1778	0.0367	0.0132	0.0873	0.0521	-0.0868	-0.0702	0.0714	-0.0587	-0.0269	0.0595	0.0481	0.0431	0.0388	-0.0034	-0.0484	-0.0966	0.0959	0.0049	0.0039	0.0444	0.0364
NOC2	-0.1791	-0.0924	0.0306	-0.1933	0.0159	-0.0452	-0.0587	0.0045	-0.56	-0.8257	0.0892	0.1263	0.0423	0.1623	0.1879	0.2852	0.0524	-0.0483	-0.0112	-0.0491	-0.2633	-0.0727	-0.0919	0.0324	0.0307	-0.0809	0.1715	0.0126	0.0214	0.0409	-0.1867	-0.1325	-0.2145	0.0367	-0.0245	-0.0479	-0.0334	-0.0185	-0.1172	-0.0674	0.0618	-0.0642	-0.1103	-0.1783	-0.2426	-0.0131	0.0488	-0.0555	0.0274
SKY1	-0.172	-0.1731	-0.0392	-0.0056	-0.0546	-0.0296	-0.1782	-0.1789	-0.5925	-0.7399	0.0106	-0.0131	0.0072	0.0126	-0.2632	0.2126	0.0292	0.0004	0.0815	0.0108	0.0572	0.5451	-0.0415	0.0266	-0.2864	-0.3265	0.0446	-0.0321	-0.071	-0.0436	0.0369	-0.0177	0.0055	0	-0.0449	0.0184	-0.0459	-0.0271	-0.0075	0.0071	-0.0115	0.0185	-0.0763	0.3923	0.0382	0.0223	0.0258	-0.0745	0.0637
SEC21	-0.0674	-0.0437	0.0052	-0.0028	-0.0075	-0.0076	-0.0834	-0.0267	-0.4687	-0.6091	0.0375	0.0501	0.0243	-0.0107	0.0408	-0.033	-0.0088	0.0122	-0.0019	-0.0099	-0.0225	0.0247	-0.0388	0.0281	0.0339	-0.1437	0.0212	-0.0218	-0.0333	-0.0532	0.037	0.0255	-0.0625	-0.0264	0.0101	0.0488	-0.0328	0.0393	0.0265	0.0506	0.0411	-0.0246	-0.0507	-0.0644	0.0123	0.0174	0.0045	0.0311	0.0006
ARE1	-0.0736	-0.0184	0.0118	-0.0678	0.1546	0.0169	0.875	1.2056	-0.1558	-0.3917	0.0113	0.0536	0.0061	-0.1037	-0.4995	-0.5147	0.035	0.0414	-0.0508	0.0342	-0.0069	0.0321	-0.1176	-0.1073	-0.4927	-0.6709	0.049	-0.1053	0.1665	0.0596	0.1647	0.1189	-0.0812	-0.0446	0.0603	-0.0609	-0.0325	0.0156	0.0538	0.0309	-0.0453	-0.1342	0.0137	-0.0058	0.1398	0.1308	-0.0407	-0.1381	-0.0743
MSB1	0.0051	0.0057	-0.0102	0.0328	-0.0102	-0.0397	-0.0805	-0.1447	-0.0173	-0.197	-0.0449	-0.0066	-0.1448	-0.0951	-0.0357	-0.0045	0.0174	0.0048	0.0422	0.0524	0.0022	0.0044	-0.0169	0.0045	0.1041	-0.0249	-0.03	-0.0154	-0.0101	-0.0231	-0.0099	0.0001	-0.0069	-0.0233	0.0303	-0.0404	0.0199	0.0526	-0.1059	-0.0965	-0.069	-0.0501	0.1658	0.175	0.0705	0.057	0.0099	0.0759	-0.0393
RVS167	0.0615	0.0996	-0.0073	-0.0046	0.0205	0.0266	0.1041	0.1055	0.2393	0.2153	-0.057	-0.0732	0.1464	0.1112	-0.3046	-0.2278	-0.0218	-0.0039	-0.0056	0.0298	-0.0384	0.0305	-0.0383	-0.0467	-0.1659	-0.147	-0.0528	-0.0127	-0.0886	-0.0057	0.0522	0.0182	-0.0247	-0.0423	0.0348	-0.0529	0.0592	0.0214	-0.0381	-0.0544	-0.0064	-0.0265	-0.0665	-0.0496	0.0341	0.0204	-0.0096	-0.0032	0.0128
SPO14	-0.1043	0.0231	0.0552	0.0876	0.1192	0.066	0.0671	-0.003	-0.7769	-0.5438	0.0449	0.045	-0.0434	-0.125	-0.057	-0.0788	-0.0968	0.0186	0.0153	-0.0371	-0.0047	0.0701	0.0038	0.0407	-0.1674	0.0843	-0.1435	-0.1021	-0.0636	-0.0888	0.0053	0.0288	-0.0551	-0.0542	0.1652	0.1102	-0.1613	0.0735	-0.0409	0.0033	0.0171	-0.0262	-0.083	-0.0017	-0.028	-0.0346	-0.0251	0.0111	-0.0473
VPS16	-0.0356	-0.0645	-0.0216	-0.0182	0.0111	-0.0508	-0.0474	-0.0193	-0.1711	-0.3823	-0.0174	0.0804	-0.0963	-0.1279	-0.0736	-0.1864	-0.0333	0.0217	0.1303	0.0494	-0.0016	0.0856	-0.0818	0.0236	-0.1618	-0.2332	-0.0077	-0.0042	0.01	-0.0058	0.0928	-0.0111	-0.0124	-0.0201	-0.1405	0.05	-0.0432	0.0703	-0.0005	0.0378	0.0335	-0.115	-0.0181	-0.1101	-0.0058	0.0431	-0.0604	-0.0306	0.0087
YPR089W	-0.11	-0.1156	-0.036	-0.053	-0.0302	-0.1015	-0.0375	0.0102	0.3563	0.1369	0.0673	0.0662	-0.0872	-0.073	0.062	-0.1318	-0.0122	0.0039	0.0774	0.0449	0.061	0.0334	-0.0891	-0.0152	0.0385	-0.1599	-0.0131	-0.0998	0.0119	-0.0905	-0.0161	0.0516	-0.1138	-0.0281	-0.006	-0.1387	-0.098	0.0457	-0.054	0.0565	0.0208	-0.021	-0.0724	-0.0303	0.031	0.0296	0.0236	0.0484	0.0274
LAA1	-0.0706	-0.0791	0.0118	-0.0741	0.064	-0.1042	-0.1004	-0.0358	-1.3657	-0.8825	0.0482	0.0956	-0.0705	-0.0742	-0.0068	-0.1262	0.0127	0.0615	0.0322	0.0336	-0.0172	0.0653	0.0046	0.0311	-0.0059	-0.3033	0.0832	0.0194	0.0137	-0.0841	0.0079	0.0311	-0.0424	-0.0225	0.0151	0.0709	0.0707	0.0615	0.0131	0.0126	0.0345	-0.0817	-0.0577	0.0265	0.0066	-0.0104	-0.0505	0.0163	-0.0249
PEX3	0.0069	-0.0409	-0.1133	-0.1251	0.0428	0.0023	0.1871	0.3486	-0.6311	-0.2912	-0.0457	0.0778	0.0898	-0.1695	0.2356	0.003	0.0683	-0.0724	-0.0463	-0.0716	0.1424	0.0178	-0.0014	0.1115	0.1861	-0.2218	0.0325	0.0499	-0.2401	-0.0391	0.0436	-0.08	-0.0687	-0.0478	-0.0847	0.1746	-0.4335	-0.0299	0.0038	0.0628	0.0473	0.0761	-0.2	-0.2271	-0.0198	-0.0234	-0.0202	0.0178	-0.0823
LRE1	0.0298	0.3077		0.128	0.0477	0.2215	1.0213	0.9651	-0.1874	0.0774		-0.0095	-0.1063	-0.02	-0.098	-0.1187		-0.0683	0.0747	-0.0687	0.0335	0.1075	-0.036	0.0274	-0.0088	0.0332	-0.1349	0.0332		-0.0331	-0.0121	0.0324	0.1214	-0.0634	-0.0273	-0.2095	-0.0639	0.1044		0.0726	-0.8518	-0.0865	-0.0966	0.0658	-0.6505	-0.0007	-0.1373	-0.084	-0.0198
RAD61	0.0271			-0.1487	-0.0085		-0.0908					-0.1068			-0.0382			0.043	0.0377		-0.1475					-0.2654		-0.5161		-0.0701							0.2669			0.0942		-0.0464	-0.075			0.142			-0.0277
PEA2	-0.0098	-0.007	0.0331	0.0348	0.0073	-0.0154	-0.0605	-0.0653	0.2546	0.2707	-0.0985	-0.0479	-0.1621	-0.1487	0.0165	0.124	0.0584	0.0381	-0.0056	0.0437	-0.0136	-0.0091	0.0006	-0.0258	-0.4466	-0.3212	0.0134	0.0346	0.0269	0.0391	0.0531	0.0603	0.0039	0.0125	-0.0244	0.0914	0.0493	0.0156	-0.0642	-0.0608	-0.0795	0.0132	-0.0412	-0.0244	0.0178	-0.0191	-0.0605	-0.052	0.0394
TOM1	-0.0341	-0.0394	0.0594	-0.0683	0.154	0.0858	0.248	0.449	-0.7426	-0.8328	0.1172	0.1635	0.0001	0.0815	-0.0468	-0.0711	0.0458	0.036	-0.0377	-0.0679	0.0166	0.0527	-0.1412	0.0148	0.0369	0.0379	0.2247	0.0127	-0.0555	-0.0562	0.0566	0.0862	-0.195	0.0035	-0.0023	-0.0645	-0.0478	0.06	-0.034	-0.0312	-0.0334	-0.1391	-0.1326	-0.2217	-0.1162	-0.0626	0.1272	0.113	-0.0102
ABF1	0.0417	0.0393	0.0067	0.0692	0.005	0.026	-0.157	-0.2912	0.0884	0.2193	-0.0252	-0.0663	-0.1418	-0.0601	0.0191	-0.0014	0.0094	0.0354	-0.0391	0.0407	0.0411	-0.0716	-0.009	0.01	-0.1485	-0.0825	-0.1969	-0.1833	-0.0744	-0.0881	-0.0712	-0.0558	0.0205	0.0212	0.0056	-0.0034	0.0657	-0.0155	-0.0424	-0.0584	-0.009	0.0201	-0.0523	-0.0495	-0.0184	0.0304	-0.1222	-0.0419	-0.0292
CEP3			-0.1143								-0.0639		-0.1788			-0.1933	0.112					0.0299	-0.259						0.7469		0.0729				-0.1824				0.226					-0.265
SWC3	-0.0267	-0.0669		-0.0912	0.0109	0.0368	0.3589	0.4697	-0.3276		-0.0317	-0.0202	-0.1192	0.1131		-0.2139	-0.0069	0.03	0.0634	-0.083		0.0993		0.0581	-0.0596	-0.3399	-0.0823	-0.0497		-0.1345		-0.0797	0.0174	0.1463	0.0384	0.4031	0.0444	0.0339		0.145	-0.0372	0.7919		-0.0544	-0.2707	-0.0425	-0.1325	-0.1368	-0.026
RPS21B	0.0185	0.0011	-0.0851	-0.0794	0.062	0.0123	-0.4722	-0.4447	-0.473	-0.3061	-0.113	0.0104	-0.1135	-0.035	0.12	0.0809	0.0947	0.0747	-0.1992	0.0734	0.0886	0.0506	0.0371	-0.0775		-0.085		-0.0907	-0.0161	0.0558	-0.0636	-0.0442	0.0576	0.0483	0.0439	-0.6117	0.0202	0.0451	0.0683	-0.0631		0.1423	0.2266	0.2497		0.1632	-0.1528	-0.1299	-0.0315
RPS21A	-0.241		0.0619							-0.2071	0.0375	-0.1683		-0.107	-0.1757	-0.1997	-0.0041	0.1496			0.0122	-0.013		0.0598	-0.2114	-0.162	0.0037	-0.0847	-0.1051			-0.0075	0.0055			-0.3628	0.4171		0.1122		-0.0295	0.0998	0.1306	0.1452	-0.0912	0.1051	-0.0999
POB3	0.0425	0.0101	0.0183	-0.0294	0.0185	0.0179	-0.1237	-0.1943	0.3206	0.3248	0.0221	-0.0163	0.0501	0.0534	-0.102	-0.0509	-0.0002	0.0246	-0.035	-0.011	-0.0188	-0.0362	0.0776	-0.0076	0.1878	0.312	-0.0489	-0.0263	0.0104	0.0318	0.0315	0.0504	0.0346	0.0187	0.0756	0.0434	0.0055	-0.0119	-0.0381	-0.0387	0.0379	0.0192	0.0368	0.0568	-0.0665	-0.0269	-0.0131	-0.0364	-0.0139
EAF1	-0.0644	-0.1376	0.0283	-0.0775	-0.1303	-0.0886	-0.1631	-0.2073	-0.1413	0.3367	0.0498	0.0625	0.1389	0.1285	-0.193	-0.0524	0.0034	0.0532	0.298	0.2881	-0.1135	-0.0334	-0.0578	0.0927	0.0592	-0.2029	-0.0371	-0.0168	-0.2103	-0.0372	-0.0153	-0.0153	-0.0916	-0.034	0.0372	-0.0379	-0.0385	-0.0371	-0.1509	-0.0849	0.0001	0.03	0.47	-0.1101	-0.0269	0.0428	0.0143	-0.0395	-0.1037
VPS5	0.0165	-0.0119	0.0026	-0.0229	-0.0008	0.0116	0.0408	0.0014	0.1112	0.1559	-0.0214	-0.0287	0.016	0.0029	0.1184	0.1406	-0.0026	0.0079	0.0095	-0.0036	-0.032	-0.0438	0.0124	-0.0285	0.0327	0.1131	-0.0691	-0.0277	-0.0481	-0.0185	0.0534	0.0402	0.0177	0.0153	0.0035	0.0088	-0.004	-0.0104	-0.0982	-0.0432	-0.0119	-0.052	-0.1065	-0.1136	-0.0339	0.0183	0.029	0.0104	-0.0289
RRP43	-0.047	-0.086	-0.019	-0.0447	-0.0218	-0.0138	0.4162	0.3891	-0.4912	-0.6757	0.0167	0.0259	-0.0761	-0.006	0.0404	0.0015	-0.0305	-0.0028	0.026	0.0424	0.2212	-0.0035	-0.067	0.0334	-0.1236	-0.0317	0.062	0.0412	0.022	-0.0167	0.0019	-0.0571	-0.0241	-0.0247	0.0248	-0.0872	-0.0842	-0.0712	0.0131	0.0474	0.0286	0.0591	-0.038	-0.02	-0.072	-0.0651	-0.0172	0.0332	0.0623
VBA4	-0.0128	-0.0358	0.0109	-0.0524	0.2127	0.0585	-0.5257	-0.5156	-1.0095	-1.2766	0.1217	0.1103	0.0618	0.0936	-0.1901	-0.3307	0.0252	-0.0198	-0.0069	0.0202	0.1024	0.1998	-0.0132	-0.0297	-0.5026	-0.8942	-0.1138	-0.1821	-0.0833	-0.0295	0.0619	-0.0566	-0.0582	-0.069	-0.0064	-0.1262	-0.0823	-0.0233	-0.0259	0.0283	0.0571	0.0019	0.0888	0.1043	0.108	0.0812	-0.0694	-0.1249	-0.0548
NEW1	-0.0634	-0.0533	0.0268	0.0191	-0.0218	-0.007	-0.3512	-0.3118	-0.2362	-0.391	0.015	0.0285	-0.1818	-0.183	-0.0624	-0.137	0.0093	0.0267	0.0243	0.01	0.0224	0.0251	0.0125	0.0363	0.1479	0.0209	-0.0477	-0.0409	-0.0289	0.0113	-0.0542	-0.0427	-0.0396	-0.0061	0.0578	0.0914	-0.0491	-0.009	0.0016	0.0506	0.0356	0.0291	0.0449	0.104	0.0276	-0.0036	-0.0339	-0.0084	0.0136
TPA1	-0.0392	-0.0106	-0.0377	-0.0639	0.0634	0.0578	-0.2276	-0.2817	-0.6916	-0.6538	-0.0737	-0.0619	-0.1999	-0.0716	0.039	-0.0107	0.0502	-0.008	-0.002	0.0031	0.0305	0.0287	-0.0178	0.0271	-0.2352	-0.1643	-0.0147	-0.064	0.0543	0.0829	-0.0665	-0.0581	-0.0408	0.0332	-0.0603	-0.1745	0.0931	0.0206	0.0513	0.0442	-0.1098	-0.0203	-0.123	-0.0826	0.0317	0.0466	-0.0259	-0.0332	0.0137
KAP123	-0.0767	-0.0748	0.0097	-0.032	-0.0149	-0.0272	-0.207	-0.1146	-0.6874	-0.9376	0.0995	0.1119	-0.0183	0.003	-0.1829	-0.191	0.0262	0.0512	-0.0132	-0.014	-0.0166	0.0979	-0.0658	0.0477	-0.0215	-0.1845	0.0962	-0.0387	0.0776	0.0563	0.0695	0.028	-0.1001	0.0114	0.0153	-0.0727	-0.0512	0.0544	0.0431	0.0505	0.0095	-0.0064	0.0138	-0.0766	0.0287	0.0172	0.0438	0.0255	0.023
NUM1	-0.0321	-0.0266	0.0341	0.047	0.0256	0.0161	0.3767	0.323	-0.529	-0.6089	-0.0126	0.0264	0.0583	0.077	0.0894	0.0681	0.0409	0.0142	0.0037	-0.0102	0.0345	-0.0102	-0.0176	-0.0035	0.0848	0.1719	0.1462	0.1347	-0.0169	-0.0352	0.0632	0.0386	-0.0044	-0.009	-0.0206	0.0033	-0.0235	0.0038	-0.0334	-0.0226	-0.079	-0.0865	0.0586	0.058	0.0152	-0.0348	0.0554	0.057	0.0222
TGL3	-0.0331	-0.026	0.0315	-0.0029	-0.0464	-0.2165	0.2011	0.3462	-0.2665	-0.3499	-0.0316	0.0714	0.056	-0.0479	0.0074	0.0515	-0.0492	0.0164	-0.0055	-0.0114	-0.0556	-0.0055	-0.0606	-0.0302	0.0055	-0.2336	0.1201	-0.0278	-0.0376	-0.0616	0.116	-0.0026	-0.1703	-0.0748	-0.0155	0.2802	-0.1313	0.0127	-0.0306	-0.0281	0.03	0.0294	0.0724	-0.1912	0.0346	-0.0486	0.0514	0.0454	-0.0955
ARC1	0.0572	0.1014	0	0.1104	-0.0187	-0.0328	-0.2689	-0.3083	-0.5393	-0.5426	0.0086	0.0009	-0.1321	-0.1652	-0.2603	-0.198	-0.0319	0.0215	0.0136	-0.0046	0.0658	0.0428	0.0437	-0.008	-0.1515	-0.4247	-0.2219	-0.112	0.0243	0.0118	-0.0025	0.0195	0.1094	0.0356	0.0606	-0.0029	0.0032	-0.024	0.0328	0.0364	0.033	0.1059	0.1287	0.2075	0.1065	0.0953	-0.1295	-0.0275	0.0091
UFD2	-0.0226	-0.0494	0.0032	-0.0128	0.0545	0.035	-0.1234	-0.0396	-0.3435	-0.6378	0.0115	0.0643	0.0181	-0.0024	-0.0561	-0.1808	0.0204	0.0044	0.0525	0.0031	0.0186	0.1241	0.0018	0.0232	-0.2914	-0.4388	0.0328	-0.0366	-0.0096	-0.0163	0.0459	0.0659	-0.0353	-0.0411	-0.0369	0.1088	-0.0025	0.0404	0.0139	0.0546	0.0172	-0.0211	-0.0436	-0.0625	0.0394	-0.0112	0.0154	0.028	0.0346
CBS2	-0.0345	-0.1352		-0.0408	-0.0384	0.003	0.1026	0.2237	0.3473	0.3916	-0.2256	-0.119	0.0328	-0.0079	0.4007	0.4192	-0.0643	-0.1506	0.015	-0.0609	0.0437	0.056	0.0988	0.0301	0.1293	0.0426	0.035	-0.0088		-0.1235	-0.005	0.0464	-0.134	-0.0044	0.0199	-0.072	-0.0338	-0.1922		0.1093	0.0055	-0.0508	-0.0822	-0.2782	-0.0346	-0.0308	0.0673	0.1456	0.1499
YDR391C	0.1974	0.18	-0.0552	-0.0578	0.1398	0.19	0.8774	0.6709	0.1538	0.1418	-0.2635	-0.2192	0.4363	0.1867	0.2954	0.1936	-0.0286	-0.0263	0.0373	0.0207	0.055	0.0665	-0.0207	-0.1071	0.5462	0.6815	0.3366	0.3737	-0.2478	-0.1485	0.0833	0.1274	0.0732	-0.064	0.0139	0.1501	-0.0393	-0.1101	-0.0094	-0.0123	-0.0385	-0.054	-0.4459	-0.4125	-0.1445	-0.0962	-0.0433	0.1361	-0.0464
RCK2	0.0213	0.0046	-0.0264	0.0238	0.0153	-0.0418	0	-0.0362	-0.0811	-0.134	-0.0011	-0.042	0.0152	-0.0112	0.1317	0.0564	-0.041	0.0248	0.0182	0.0311	0.0416	0.019	-0.0174	-0.0195	0.2567	0.1025	-0.0289	0.0287	-0.068	-0.0847	0.0812	0.0549	-0.0237	-0.037	0.0139	0.0273	-0.0562	-0.0383	0.0174	-0.0117	0.0551	0.0604	-0.1094	-0.0638	0.0451	0.0099	0.0197	0.0929	-0.0084
APE2	0.0691	0.0709	0.0292	0.0181	-0.0075	-0.0347	-0.1725	-0.1459	-0.5198	-0.5913	0.0474	0.0378	0.1605	0.0884	-0.2363	-0.3151	-0.0436	-0.0275	-0.0124	-0.0184	0.0029	0.0578	-0.0571	-0.0706	-0.3191	-0.3799	-0.1659	-0.2177	-0.0752	-0.0516	0.1059	0.0889	-0.0323	0.0149	-0.041	-0.0575	0.0047	0.0197	-0.0699	-0.0164	0.0298	-0.0136	-0.0247	-0.0794	0.0808	0.0444	0.0741	0.0683	-0.0254
AAP1	-0.0599	-0.0639	-0.0114	-0.0799	0.025	0.0117	0.0876	0.0198	-1.4237	-1.6158	0.1237	0.0663	-0.0801	-0.1404	-0.4123	-0.5236	0.021	0.0276	-0.0427	-0.0086	0.2093	0.2551	-0.0718	-0.0258	0.1455	-0.0029	1.0824	1.0154	0.0917	0.1426	0.1169	0.1196	-0.0517	-0.0041	0.0686	-0.0305	0.0151	0.1336	0.0367	0.0375	0.0568	-0.0225	-0.1083	-0.0551	-0.0177	-0.0636	-0.1667	-0.1247	0.0267
HPA3	0.031	0.026	0.0325	-0.0968	-0.1102	0.0878	-0.0921	-0.1042	0.2858	0.6127	-0.1073	-0.1933	-0.253	-0.241	-0.0038	0.1384	0.0151	-0.0123	-0.0065	0.0059	-0.0594	-0.007	-0.0372	-0.1133	-1.1688	-0.8903	-0.0268	-0.0186	0.4979	0.3724	-0.0067	0.0788	0.0296	-0.0105	0.0439	0.0357	0.0436	0.07	-0.1439	-0.0553	-0.0155	-0.0773	0.0778	0.0699	-0.1392	0.0069	0.034	0.1088	0.0635
RPG1	-0.0087	0.009	0.019	-0.0104	-0.0137	0.0012	-0.1327	-0.101	-0.1759	-0.2061	0.0259	0.0367	-0.0201	-0.0356	0.3094	0.2916	0.0067	0.0121	0.0264	0.0044	-0.0294	0.0071	0.0073	0.0122	-0.0224	-0.0515	-0.06	-0.0631	0.0099	0.0195	-0.0716	-0.0482	-0.0107	0.0077	0.0203	0.0266	-0.007	-0.0007	0.0371	0.0705	0.0153	0.0403	-0.0256	-0.0107	0.0041	-0.0215	-0.0288	-0.021	0.0202
BEM1	0.0428	-0.0111	0.0012	0.0159	0.0033	0.0452	0.3527	0.4031	0.0928	0.132	0.058	-0.0308	-0.065	-0.0724	-0.0362	-0.0448	-0.0817	0.0158	-0.0055	-0.0361	0.0695	0.0047	0.0498	0.0123	0.022	0.1459	-0.0488	-0.0895	0.0625	0.0379	0.036	0.0255	0.0563	-0.0468	-0.0129	-0.0094	0.0502	0.0127	-0.05	-0.0877	-0.0171	0.0217	-0.0217	0.0162	0.0317	0.0116	-0.1279	-0.0481	0.0135
CYR1	0.0179	0.0261	0.0198	0.0114	0.0934	0.0353	0.1602	0.2271	-0.3822	-0.2454	0.0629	0.0099	0.1549	0.1092	0.0729	-0.025	-0.0348	0.0171	-0.0087	-0.006	0.0738	0.026	-0.1105	0.0076	0.1927	0.0316	0.0932	0.1081	-0.1557	-0.1067	0.1115	0.0693	0.0098	-0.0778	-0.0304	-0.0147	-0.0499	0.0499	0.0437	0.0504	-0.0652	-0.0959	0.011	-0.0434	0.008	0.0004	-0.0372	0.0641	0.0024
VPS17	-0.0032	0.0634	-0.0998	-0.0171	0.0396	0.0244	0.0722	-0.0281	-0.0799	0.0132	-0.0254	-0.0169	-0.0585	0.0233	-0.0144	-0.0202	0.0486	0.0193	0.0193	0.0087	-0.2461	-0.0977	-0.0488	-0.0118	-0.0467	-0.1157	-0.0636	-0.1028	-0.2144	-0.0172	0.0539	0.0399	-0.0864	0.021	-0.1026	0.0631	0.0778	-0.0015	-0.0836	-0.0235	-0.0619	0.0096	-0.1169	-0.1158	0.0799	0.0663	0.0154	-0.0048	0.0259
MAP2	-0.0396	-0.006	-0.0559	0.0394	0.0793	0.0861	0.2321	0.2643	0.2175	0.283	0.0039	-0.0199	0.0313	0.0368	-0.0466	-0.0548	-0.1002	-0.038	0.0104	-0.0463	0.099	0.0707	0.1031	0.0612	-0.5417	-0.6839	-0.2854	-0.2245	-0.0937	-0.0844	0.0776	0.0995	0.0826	0.0171	0.0054	0.0427	-0.0711	-0.0683	0.1031	0.0584	0.1319	0.1274	-0.029	0.0073	0.1725	0.1075	-0.0646	-0.013	0.0113
TOM70	0.1328	0.119	0.0339	-0.0179	0.0061	-0.0139	-0.1306	-0.2118	0.0073	0.0464	0.0746	0.0649	0.0193	0.0375	0.2484	0.2895	0.0454	0.0127	-0.0592	-0.0174	-0.0082	-0.017	-0.0061	-0.0166	0.2567	0.3652	-0.0951	-0.1194	-0.0524	-0.0206	-0.0252	-0.0132	0.0226	-0.02	0.0242	-0.015	0.0343	-0.0199	-0.0746	-0.0921	0.0144	0.0029	-0.0704	-0.1073	-0.0195	0.0069	0.0066	0.0068	-0.0087
MRC1	-0.0069	-0.0133	-0.0351	0.027	0.0108	-0.0169	0.7112	0.7334	-0.3017	-0.3063	-0.0541	-0.0731	-0.0365	-0.1129	-0.0006	0.0926	-0.0265	-0.0222	0.0409	0.0016	0.0779	0.0097	0.0419	0.0077	-0.0728	-0.1004	-0.0584	-0.0572	0.0501	-0.0055	0.1703	0.2392	0.0657	-0.051	0.0379	-0.0379	-0.1749	-0.0736	0.0092	-0.0792	0.03	-0.0095	-0.0029	0.0542	0.0887	0.0029	-0.1806	-0.1299	0.0203
CAJ1	0.0048	0.0256	-0.0157	-0.0082	-0.04	-0.0527	-0.1162	-0.1533	0.4823	0.4934	0.0011	-0.0399	0.029	0.0315	-0.227	-0.1603	-0.0326	-0.0044	-0.0359	0.0155	0.0334	-0.0014	-0.0356	-0.0266	-0.148	-0.1912	-0.1728	-0.112	-0.0221	0.0551	0.063	-0.0337	0.0691	0.0088	0.0099	-0.1043	-0.0024	-0.0013	0.0249	0.0126	0.004	0.0193	-0.0026	0.0671	0.0423	0.0188	-0.0712	-0.0321	0.069
BCP1	-0.1794	-0.124	-0.0377	-0.0429	-0.0808	-0.0707	-0.2276	-0.2335	-0.4859	-0.4965	0.0154	0.0105	-0.1021	0.0152	-0.0985	-0.0364	-0.012	-0.0284	0.0519	0.0083	0.0333	0.1071	0.0423	0.0281	-0.6961	-0.7537	-0.0175	-0.0447	0.0641	0.0577	-0.0654	-0.0027	0.0785	0.0731	0.011	0.0035	-0.0149	-0.0123	0.0788	0.102	-0.0367	-0.0216	0.0091	-0.0458	-0.0311	0.0141	-0.1146	-0.0751	0.1141
LUC7	0.0387	-0.033	0.0277	0.0161	-0.1027	-0.0354	-0.123	-0.0619	0.309	0.3303	-0.0378	-0.0525	-0.0242	-0.0308	-0.0227	-0.0218	0.01	-0.0104	0.03	0.0343	0.0133	-0.0182	-0.014	-0.0542	0.063	0.0333	-0.0735	-0.1144	-0.0777	-0.0349	0.0194	0.0217	0.0138	-0.0202	0.0545	-0.0068	-0.0607	-0.079	-0.078	-0.0417	0.0201	-0.005	-0.0244	-0.0381	-0.0798	0.0168	-0.135	0.0215	0.0451
FAT1	-0.0757	-0.0734	-0.0033	-0.0035	-0.0084	-0.1016	0.4727	0.6687	-0.136	-0.3081	0.089	0.1345	0.1009	0.0734	0.0849	0.0632	0	0.0008	0.0023	-0.0187	0.05	0.128	-0.033	-0.0182	0.0583	-0.0994	0.1357	0.092	-0.0158	-0.0017	0.0747	0.1168	-0.0615	-0.0482	0.0392	-0.0836	-0.0421	0.078	-0.0377	0.0093	0.0641	-0.0322	-0.0547	-0.109	-0.0587	-0.0196	0.052	0.0901	-0.0341
PUS1	-0.0333	0.0186	0.0235	0.0036	-0.0901	-0.1042	-0.2838	-0.3671	0.6892	0.6039	-0.0597	-0.0418	-0.0786	-0.1265	-0.2095	-0.1236	0.0141	0.0041	-0.0065	0.0139	0.0344	0.0432	0.0395	0.0231	-0.158	-0.2836	-0.1299	-0.1078	-0.0706	0.0104	-0.1078	-0.0882	0.0373	0.039	0.0608	0.0297	-0.0692	0.0006	0.0412	0.0688	0.0427	0.047	0.0903	0.1569	0.0602	0.0499	-0.1123	-0.0553	0.0466
PUS2			0.196								0.2199	0.2374			-0.4112		-0.4348	-0.1079			-0.3964								-0.042										-0.2093				-0.1413
BFR1	0.041	0.0136	-0.0287	0.042	0.0494	-0.0011	-0.2596	-0.2734	-0.1064	-0.035	0.0122	0.0238	0.1265	0.1077	-0.1639	-0.0922	-0.0022	0.0041	-0.0113	0.0062	0.0622	0.0625	0.0833	0.0773	0.2754	0.0167	-0.034	0.0719	0.0584	0.0882	0.0009	-0.0075	0.053	-0.0134	0.086	0.1072	-0.0765	-0.0583	0.0428	0.0469	0.0406	0.0567	0.0253	0.0784	-0.0118	-0.0222	-0.0786	-0.0492	-0.0283
YGR127W	0.1034	0.1805			0.0641	0.0235	0.7357	0.5507	0.5807	0.402	0.1023	-0.0848	0.436	0.3745	0.0975	0.1919	-0.111	-0.1413	-0.0877	0.0608	-0.0386	-0.3222	-0.057	-0.0848	0.6326	0.709	-0.3418	-0.1863			0.0895	0.0378		0.0584	0.1076	0.0462	-0.1396	-0.09			-0.015	-0.213	-0.0422	-0.2262	-0.0202	0.1099		0.0754	0.0271
VAC7	0.0064	-0.0251	-0.0545	-0.0192	0.1622	0.0591	-0.0138	0.0266	0.2632	0.2532	0.0524	0.0852	0.0449	0.0003	-0.088	-0.0161	0.086	-0.0027	0.1844	0.0494	0.0199	0.0725	-0.037	0.0218	0.1478	0.2722	-0.0643	0.052	-0.0426	-0.0847	-0.0093	-0.0324	0.1696	0.074	-0.051	-0.125	-0.0254	0.0517	-0.0742	-0.0408	-0.1224	-0.0344	0.0174	-0.1741	-0.1674	-0.1254	-0.0129	0.0732	-0.0425
SEC63	-0.0944	-0.0387	0.0693	-0.0426	0.129	0.0353	-0.1083	-0.0182	-0.4675	-0.6108	0.2008	0.1879	0.0853	0.1016	0.1374	0.0212	-0.0045	0.0293	-0.0122	-0.0357	-0.0089	0.0816	-0.0811	0.0206	0.1022	-0.0671	0.0547	0.0037	-0.0101	0.0117	0.0469	0.0036	-0.1101	-0.0374	-0.0622	0.0306	-0.0096	0.0947	-0.0298	0.0125	0.0588	-0.0043	0.0221	0.0826	-0.0125	0.0089	0.0226	-0.0163	-0.0297
LAP2	-0.0067	-0.0017	0.0048	-0.0426	0.0049	0.0198	-0.1009	-0.0679	-0.3738	-0.3483	-0.0402	-0.0503	0.1292	0.0834	-0.1372	-0.2062	0.0016	0.0319	0.0095	-0.0178	0.0059	0.0863	-0.0177	-0.0261	-0.6086	-0.579	-0.095	-0.126	-0.0438	-0.0371	0.0619	0.0418	-0.0198	-0.0015	0.0185	0.038	-0.0075	0.0426	-0.0508	-0.031	-0.0023	-0.0383	-0.157	-0.1549	0.0281	0.0122	-0.0454	0.0005	0
OSW7	-0.0374	-0.0232	0.1807	-0.1294	0.1144	0.0545	0.344	0.2786	0.2078	0.2218	0.3061	-0.0118	0.1805	0.1472	0.0862	0.0463	-0.2485	0.0952	-0.0504	-0.042	-0.2627	-0.1351	-0.0621	-0.045	0.4826	0.5314	0.1905	-0.1048	-0.1929	-0.098	0.1006	0.1273	-0.0895	0.178	-0.0654	0.0948	0.1615	0.1458	0.043	-0.0826	0.0437	-0.059	-0.1456	-0.307	-0.3134	-0.0779	0.1762	0.0886	-0.0289
MOB1	0.0521	-0.0127	-0.0093	-0.059	-0.0907	-0.1897	0.0949	-0.0282	0.3439	0.3713	-0.1281	-0.1195	-0.0626	-0.073	0.3113	0.1653	0.1327	0.081	0.0215	0.0076	-0.0613	-0.0681	-0.0751	0.0005	-0.0059	-0.0957	-0.1396	-0.207	-0.0784	-0.0117	0.0442	0.0098	0.0505	0.0374	-0.0468	0.0059	0.0181	0.0221	-0.0512	0.0115	-0.0394	0.0047	-0.0833	-0.1845	0.0101	0.0906	0.1472	0.1566	0.023
SNT1	0.0084	-0.0012	0.058	0.0265	0.0236	-0.0527	0.5572	0.5034	-0.1797	-0.1138	0.0098	-0.074	-0.0098	-0.0179	-0.0919	-0.091	-0.0177	0.0302	0.0969	0.0211	0.1255	0.0227	-0.0325	0.0159	-0.2478	-0.16	-0.1916	-0.121	-0.208	-0.1155	-0.0647	-0.0763	0.0509	-0.0679	0.0005	0.0033	-0.1066	-0.0647	0.031	0.0095	0.001	0.0208	-0.1207	-0.0487	0.0035	0.1207	-0.0369	-0.0322	-0.0357
ZDS2	-0.0702	0.0593	-0.0152	-0.0757	0.0086	-0.0079	-0.0714	0.1004	0.1067	0.0602	0.0903	-0.0116	0.1293	-0.0095	0.0459	0.1162	0.0328	-0.05	0.0198	-0.0203	0.0263	-0.0136	0.1108	-0.0388	-0.0159	0.3067	-0.1101	-0.0552	-0.0683	-0.1036	0.0764	0.2499	0.0144	0.0303	0.1292	-0.0749	-0.0321	-0.068	-0.0642	0.1602	0.0327	-0.0033	-0.0825	-0.0721	0.0305	-0.0118	0.0529	-0.0489	-0.1036
DRS1	-0.0691	-0.0557	0.0323	-0.0187	0.0264	0.024	-0.1055	-0.0664	-0.6023	-0.6728	0.1067	0.0602	0.0028	0.0074	-0.1186	-0.1181	0.0071	0.0217	0.001	-0.0037	-0.1031	-0.0338	-0.0076	0.0414	-0.0891	-0.2894	0.2584	0.2767	0.1335	0.1394	-0.1253	-0.0814	-0.0769	0.036	0.0203	-0.0701	0.0069	0.0226	0.071	0.0762	-0.0045	-0.0399	0.0785	0.1017	-0.0521	-0.0529	-0.0181	-0.0216	0.0278
GAS1	0.0698	0.0764	0.0121	0.0515	-0.1858	-0.2267	-0.2076	-0.2715	-0.0408	-0.1425	0.054	0.0584	0.1982	0.1953	0.3188	0.2558	0.0175	-0.0176	0.0232	0.0331	0.0237	-0.0667	0.0361	0.0195	0.0075	-0.0325	0.0341	0.0438	-0.0919	-0.0344	0.0819	0.0198	0.0506	0.0478	-0.0478	-0.1299	0.0805	0.1105	0.0344	0.0252	0.0334	0.0538	-0.1405	-0.1532	0.0622	-0.008	0.0927	0.1571	0.0515
SCW4	0.1438	0.0441	0.0399	-0.0311	-0.0741	-0.0271	0.07	-0.0548	0.8255	0.87	-0.0262	-0.0455	0.4333	0.3892	-0.1819	-0.1232	0.0212	-0.009	-0.0688	0.0179	-0.0098	0.0371	-0.0026	-0.0068	0.3177	0.6046	-0.1274	-0.1349	-0.1412	-0.1092	-0.0218	0.0334	0.0604	0.0586	0.0346	-0.1394	0.0319	-0.0215	-0.066	-0.0734	0.0731	0.0425	-0.2455	-0.2411	-0.0519	-0.032	0.1289	0.122	0.0064
SIP5	0.004	-0.0265	-0.0571	-0.0563	0.0477	0.0784	0.1622	0.1839	0.1692	0.2585	-0.0102	0.0113	0.2024	0.1415	-0.0085	-0.018	-0.0062	0.0098	0.0179	-0.0352	0.025	-0.0148	0.0019	-0.0493	-0.0644	-0.0925	-0.0095	0.0184	-0.0414	0.0254	0.0906	0.0351	0.0072	-0.0216	0.0295	0.0565	-0.1008	0.0111	0.009	-0.0298	0.0729	0.0384	-0.1133	-0.1992	0.0078	-0.0072	-0.0311	-0.046	-0.0117
ERG26	-0.0351	-0.081	0.047	0.025	0.0888	0.1426	0.0286	0.1019	-0.0069	0.0565	0.0914	0.1308	-0.0855	-0.1428	-0.5511	-0.5107	-0.0012	-0.0353	0.0047	-0.0531	-0.0036	0.0334	0.0181	-0.0155	-0.4246	-0.457	-0.0818	-0.1352	0.1649	0.1419	0.0375	0.0285	0.0473	-0.053	0.0665	-0.0656	0.0382	0.0411	0.0032	0.0719	-0.0433	-0.0446	-0.0593	-0.0888	0.0469	0.0291	-0.0758	-0.1094	-0.0051
ALY1	0.0282	-0.0022	0.0138	0.2735	-0.0146	-0.0254	0.0134	0.0114	0.1691	0.0544	-0.0472	-0.0094	-0.0486	-0.1655	0.0336	-0.0957	0.0557	0.0346	0.0619	0.0628	-0.007	-0.081	-0.0235	-0.0516	-0.251	-0.3474	0.0047	0.0127	-0.0265	0.8779	0.0219	0.1032	0.0041	-0.0372	-0.0264	0.0173	-0.0842	-0.0543	0.0178	-0.0203	-0.0933	-0.0621	-0.0266	0.2088	-0.0084	0.0061	0.0305	0.0965	-0.067
ALY2	-0.0377	-0.0798	-0.0331	0.0396	0.0649	0.0553	-0.0258	-0.049	-0.0993	-0.1762	0.0559	0.0602	0.0544	0.0494	0.052	0.0066	-0.0883	-0.0001	0.0168	-0.0021	-0.0573	-0.0054	0.0109	0.0116	0.0045	0.0419	-0.064	-0.0438	-0.1063	-0.118	0.0575	-0.013	0.0285	0.1138	0.0548	0.07	-0.0341	-0.0479	-0.0274	-0.065	0.0623	0.0171	-0.0319	-0.0736	-0.03	-0.0117	0.0596	0.062	-0.0247
CPR4	-0.0279	-0.0392	0.1046	0.0147	0.1494	0.0247	0.7711	0.8973	0.0114	-0.0738		0.1501	0.1574	0.1914	-0.0043	-0.0745		0.0678	-0.0198	0.027	-0.1062	-0.0091	-0.1842	-0.0554	0.1188	0.0785	-0.2886	-0.5163	-0.0395	-0.0552	0.0672	0.0688	0.0168	-0.1323	-0.0138	-0.1518	-0.0303	0.0318	-0.0411	0.1616	0.1577	-0.0742	-0.1331	0.0357	-0.0071	0.0628	-0.0154	0.0884	-0.0913
EXG2	0.1037	-0.0175	-0.0587	-0.0868	-0.1485	-0.1386	0.0977	0.0504	-0.9071	-0.8746	-0.0805	0.0214	-0.1005	-0.1158	-0.4023	-0.3006	0.0069	0.0252	0.0305	-0.0118	0.0929	0.1019	-0.0137	-0.0208	0.4683	0.5484	0.0909	0.121	0.3378	0.2813	0.1061	0.0735	0.0116	0.0272	0.041	-0.052	0.0948	0.0436	0.0036	0.0022	0.0234	-0.0875	0.006	0.0958	-0.0886	0.0186	0.0079	0.0436	0.0213
UBC9	0.0868	0.0681	-0.0499	-0.0511	-0.0681	-0.1562	0.0872	-0.0142	0.3942	0.4682	-0.1045	-0.0974	0.0629	0.0182	-0.0209	0.02	0.0044	0.067	0.0231	0.06	0.0101	-0.0613	0.084	-0.0705	-0.1475	-0.0729	-0.078	-0.0523	0.0515	0.0589	-0.0433	0.0161	0.0958	0.0027	0.098	0.0768	-0.0015	0.0012	0.0262	0.0158	-0.0423	-0.0005	0.0286	0.1041	0.0602	0.062	-0.129	-0.079	0.0122
NUP2	0.1095	0.0491	-0.017	-0.0118	-0.0447	0.0179	-0.2337	-0.2887	-0.0058	0.0998	0.015	0.0354	-0.0159	-0.0246	-0.1151	-0.0701	0.0334	0.0094	0.1045	0.0047	0.0065	0.0091	0.0748	0.001	-0.1816	-0.0588	-0.0109	0.0291	0.0286	0.0489	-0.0637	-0.0454	0.0469	-0.0311	0.035	0.0337	0.0097	-0.0403	0.0025	-0.0054	0.0188	0.0572	0.0169	0.0572	0.0267	0.0369	-0.0021	-0.0088	-0.0036
CAF120	-0.0669	-0.056	-0.0093	0.0062	0.0439	0.0112	-0.0806	-0.1007	-0.4479	-0.4906	-0.0576	-0.0091	-0.2588	-0.1668	0.0707	0.0431	0.0544	-0.0084	0.0207	-0.0091	0.0911	0.0443	0.1383	-0.003	-0.7628	-1.0007	-0.1091	0.0312	-0.1066	-0.046	0.2976	-0.0263	-0.1099	-0.1042	-0.0579	0.0089	0.0544	-0.0705	0.0271	0.0186	0.017	0.036	-0.086	-0.097	0.0122	0.0207	-0.0081	-0.0804	-0.0018
UBP12	-0.1999	-0.259	0.0903	-0.1001	0.0076	-0.0322	0.0341	0.1405	-0.1664	-0.5583	0.0771	0.0604	-0.0514	0.0032	-0.0608	-0.0053	0.0573	0.06	0.0236	-0.0139	-0.0513	0.0923	-0.107	-0.0248	0.1254	0.159	0.0865	0.035	-0.0624	0.0427	-0.0061	0.008	-0.1428	-0.0467	-0.0615	-0.0582	-0.0175	-0.0068	-0.0751	-0.0326	0.0251	0.0508	-0.0961	-0.1126	-0.0389	-0.0599	0.0307	0.0454	-0.0053
LSB5	0.0039	-0.0723	-0.0255	0.0124	-0.0997	-0.0831	1.1186	1.188	0.0379	0.0601	-0.1809	-0.0595	-0.0022	-0.036	-0.0991	-0.1036	-0.1208	-0.0229	0.0242	0.0056	0.0345	-0.0579	0.0697	0.0672	0.0073	-0.0277	-0.2578	-0.2538	-0.1104	-0.1577	0.1513	0.0237	-0.0067	0.0224	-0.0244	-0.148	-0.0117	-0.0147	0.0216	-0.0837	0.0096	-0.0571	-0.1365	-0.1368	-0.0245	0.011	0.0577	0.059	0.0415
TMA46	-0.0443	-0.1054	0.0458	0.0234	-0.0517	-0.0757	-0.465	-0.4632	-0.3139	-0.1869	-0.0261	-0.0086	-0.0131	-0.0196	0.1091	0.0947	-0.0368	-0.0212	0.0659	0.0471	0.1408	0.0328	0.0667	0.0206	-0.9607	-1.0816	-0.2584	-0.0944	-0.0452	0.0332	-0.0646	-0.0587	0.039	-0.1192	0.0935	0.0092	-0.1305	-0.1184	0.0954	0.0884	0.0875	0.0763	0.0904	0.2224	0.0937	0.0185	-0.1894	-0.0454	0.0995
CHD1	-0.0291	0.0167	-0.0005	-0.1195	0.1571	0.0506	-0.1341	0.0077	-0.0496	-0.1387	0.0338	0.0641	0.0786	0.1286	0.0154	-0.029	0.1124	0.0264	0.0166	-0.0508	-0.1253	-0.0288	-0.1276	0.0087	0.0704	-0.0525	0.0158	-0.1644	-0.0222	-0.0103	0.022	-0.0583	-0.1374	0.0357	-0.0793	-0.0379	-0.0175	0.0313	-0.0787	-0.0794	-0.0411	-0.0397	-0.0674	-0.1984	-0.034	0.0181	-0.0045	-0.0108	0.0732
LAT1	0.0727	0.0984	0.021	0.0435	0.1779	0.2152	0.1302	0.0876	0.1571	0.3014	-0.1713	-0.1309	0.043	0.0373	-0.0449	-0.0112	0.0015	-0.0272	-0.0862	-0.0242	-0.0342	-0.0577	0.0074	-0.0679	-0.0146	0.0487	-0.1154	-0.0059	-0.0985	-0.0744	-0.02	-0.0512	0.0968	0.0522	-0.0073	0.0128	-0.0278	-0.0246	0.0278	0.008	-0.0045	-0.0301	0.1314	0.2401	0.0413	0.0295	-0.0053	0.0321	-0.1063
CDC53	-0.0904	-0.0791	-0.0145	-0.0212	0.0781	0.0539	0.0347	0.1333	-0.3177	-0.5311	0.0538	0.0421	-0.0213	-0.0127	-0.127	-0.1864	0.005	0.001	0.0012	-0.0246	0.0255	0.0825	-0.0897	-0.0132	0.3222	0.1897	0.0728	0.0034	0.0022	-0.0014	0.0895	0.1099	-0.0921	-0.0375	-0.0125	-0.0177	-0.0444	0.0423	-0.0257	0.0038	0.0126	-0.0683	-0.0384	-0.1063	-0.0272	-0.0024	0.0083	-0.0025	-0.0081
HRB1	0.0346	0.0538	-0.0054	0.0204	0.0363	0.0715	-0.1085	-0.046	-0.0479	0.0731	0.0284	0.0272	-0.0967	-0.2162	0.2829	0.2968	0.0016	-0.0098	-0.0063	-0.0095	0.016	0.0349	0.0005	0.0153	0.0748	0.1949	-0.0922	-0.0828	-0.0225	-0.0559	0.0028	-0.0235	0.0516	-0.0176	-0.0433	0.2782	0.1563	-0.0404	-0.0878	-0.0746	0.0283	0.0557	0.0288	-0.0297	-0.0024	-0.0244	-0.0381	-0.0172	-0.0554
COA6	0.1174	0.0437	0.1056	-0.0314	-0.0714	0.0478	0.4043	0.2437	0.7149	0.9055	-0.2692	-0.2387	0.2741	0.0624	0.5053	0.301	-0.0514	-0.0358	-0.0076	-0.026	0.043	-0.0343	0.0249	-0.0525	0.1487	0.3959	0.0403	0.0949	-0.1625	-0.1382	0.0669	0.0228	0.1208	-0.0329	0.0075	-0.1307	-0.0038	-0.0755	-0.1547	-0.1186	-0.0546	-0.0649	-0.1974	-0.0891	-0.0172	-0.0222	-0.1645	0.0761	-0.0146
CMR2		-0.1156	0.0437	-0.1383		-0.0726		0.0013	-0.564	-0.4367	-0.037	0.0565	-0.0619	-0.0966	0.0066	-0.0246	0.0344	0.0647		-0.023	0.2045	0.0384	0.032	0.1629		-0.0546		-0.0354	-0.0764	-0.0747	-0.1022	0.0382	0.0118	-0.0168	0.1041	0.2366		0.1101	-0.019	0.0667		-0.0329	0.0165	0.0362		-0.0947	-0.0815	0.0064
NOP2	-0.0724	-0.0288	-0.0153	0.0403	0.0141	0.016	-0.2126	-0.119	-0.0635	-0.0965	-0.0019	-0.0201	-0.0659	-0.0412	0.449	0.3681	-0.0561	0.0135	0.0418	-0.0268	0.022	-0.0021	0.0334	0.0331	-0.1946	-0.1917	0.0244	0.0815	0.0618	0.0632	-0.0483	-0.0475	0.0093	-0.0429	0.0417	0.0461	-0.0825	-0.0125	0.1191	0.101	0.0148	0.0187	0.11	0.1158	0.1107	0.0448	-0.0923	-0.0156	0.0653
UTP10	-0.1598	-0.0636	0.0341	-0.198	0.1782	0.0181	-0.1059	-0.1224	-0.5065	-0.7609	0.12	0.1063	-0.0744	0.0274	-0.0498	-0.0009	0.0472	0.0087	-0.0239	-0.0231	-0.1924	0.0183	-0.1252	0.0134	0.1535	0.0129	0.2973	0.0982	0.0722	0.1073	-0.0864	-0.0087	-0.1967	0.0614	-0.0201	-0.0147	-0.0447	0.0564	-0.1408	-0.0391	0.0428	-0.1053	-0.0543	-0.0579	-0.154	-0.074	0.072	0.015	-0.0093
NGL1	0.0037	-0.0695	-0.056	-0.1247	-0.0705	-0.1523	0.0297	-0.0101	0.6886	0.06	-0.1771	-0.1204	0.0737	-0.0021	0.607		0.0054	0.0401	0.0346	-0.0323	-0.1936		0.1032	0.0142	-0.3814	-0.8336	-0.1395	-0.048	-0.2428	-0.1247	-0.0066	-0.0187	-0.0268	-0.1097	-0.0022	0.0098	-0.0465	-0.0942	-0.0476	0.0173	0.1084	-0.0658	-0.0175		-0.1165	0.0172	0.0197	-0.0206	0.0042
VMA13	-0.0128	0.0603	0.0316	0.0639	0.0111	-0.012	-0.2267	-0.1716	-0.0306	-0.1771	-0.0209	0.015	-0.0388	-0.0283	-0.2147	-0.3418	-0.0098	0.029	-0.0133	-0.0025	0.0223	0.058	-0.0988	-0.0164	-0.4125	-0.6015	-0.0378	-0.0636	-0.0294	-0.0505	0.0961	0.0797	-0.0212	-0.053	-0.0009	-0.1513	0.0153	0.0577	-0.0105	-0.0059	-0.017	-0.0216	0.1047	0.0717	0.1221	0.0795	-0.0464	0.0123	0.064
SSQ1	0.0375	0.0721	0.0047	-0.0106	0.0227	0.0556	0.0937	0.0536	0.1652	0.2694	-0.0655	-0.1598	0.0739	0.0088	0.4353	0.4724	-0.0232	-0.0075	-0.0224	-0.0021	-0.0873	-0.0815	0.024	-0.0384	0.1769	0.4313	-0.0295	-0.0404	-0.0414	-0.0438	-0.0058	-0.0263	0.0259	0.0388	0.0345	-0.0128	-0.01	-0.027	-0.0631	-0.0225	-0.0055	-0.0452	-0.0859	-0.1117	-0.0493	0.0106	0.0556	-0.0097	-0.0235
NUP1	0.0603	0.0403	-0.0067	0.0126	-0.0315	0.005	-0.2488	-0.3163	-0.0166	0.0098	-0.0343	-0.0668	-0.0328	0.0123	0.0035	0.076	0.0544	0.0258	0.0369	0.042	-0.0118	-0.0353	0.037	0.0186	-0.1809	-0.1162	0.016	0.0275	-0.0035	-0.021	-0.0537	-0.0391	0.0273	0.028	-0.0191	-0.0228	-0.03	-0.0507	0.0038	0.0014	0.0231	0.0646	-0.0311	0.0434	0.0007	0.0372	-0.0365	-0.0675	-0.0104
YOS9	0.0354	0.0736	0.0505	-0.0882	0.0236	0.0585	0.0062	0.1624	0.0214	0.0261	0.0495	0.0766	0.1711	0.0833	0.0689	0.253	0.0367	-0.0037	-0.0206	-0.0518	-0.0214	0.006	-0.0517	-0.0486	0.1236	0.1614	0.0062	-0.0316	-0.1052	0.0217	0.0641	0.1047	-0.0723	-0.0384	-0.0015	-0.0221	0.0386	-0.0335	-0.0233	-0.031	0.0267	-0.0014	0.0338	-0.1198	-0.0475	0.0075	0.0262	0.1256	0.0053
BSP1	0.0217	-0.0395	-0.0122	-0.0851	0.1088	0.3216	-0.1177	-0.0825	0.6385	0.6372	0.0675	0.0951	0.0078	0.0293	0.0555	0.0805	-0.0334	-0.1041	0.0079	-0.0421	0.044	0.0055	-0.0421	0.0581	-0.1856	-0.2666	-0.2148	-0.1816	-0.0625	-0.083	-0.0478	-0.0164	0.0124	-0.1017	0.0213	0.0452	-0.0657	-0.0872	-0.0596	-0.0941	0.1097	0.1145	-0.0505	-0.012	-0.0031	0.0642	-0.0594	-0.136	-0.0517
UGA3			0.0413	0.2416								0.0116						0.1193											0.0648	-0.0474				0.2684					-0.0067	0.3306								0.4208
PHO81	-0.0689	-0.0781	0.0288	0.0351	0.0345	0.003	-0.1901	-0.1054	-1.0671	-1.4093	-0.0126	0.0354	-0.5692	-0.5552	-0.3525	-0.4329	0.0636	0.0631	0.0207	-0.0102	0.0799	0.1095	-0.0683	0.0023	0.1031	-0.1559	0.1505	0.1094	0.0238	0.0368	-0.0214	-0.0278	-0.1028	-0.0296	0.0425	0.0345	0.0127	0.1161	-0.0074	0.0009	-0.0875	-0.1482	0.1269	0.1381	-0.1167	-0.1053	-0.0105	-0.0158	0.0291
OLE1	-0.0609	-0.0053	0.0086	-0.0588	-0.0711	-0.0781	-0.0689	0.0167	-0.8194	-1.3176	0.1539	0.1141	0.8437	0.6845	0.271	0.1633	-0.0192	0.0091	-0.0002	-0.0186	-0.1339	0.034	-0.0857	-0.1148	-0.392	-0.5034	-0.0108	-0.0796	-0.1407	-0.1155	-0.0694	-0.0227	0.0005	0.0531	0.0215	-0.1164	-0.0361	0.0842	0.1845	0.2229	0.0761	-0.101	-0.1012	-0.0345	-0.0417	0.0562	-0.063	-0.0278	0.0573
SLP1	-0.0277				-0.0894	-0.0129	-0.0286	0.1662	0.0284	-0.2789			-0.0186						-0.0154	-0.0663			0.1789	-0.0874		0.1062		-0.0572			-0.2008	-0.0433	-0.085	0.0144	0.1794		-0.0741					-0.0081				-0.3023	-0.0608	-0.028	-0.185
AMS1	0.3223	0.1794	0.0642	-0.0303	-0.1786	-0.0041	0.4288	0.5253	0.4765	0.5405	0.278	0.2959	0.3905	0.2043	-0.1664	-0.0853	0.1318	0.0953	0.0512	-0.0245	0.0222	-0.033	-0.2474	-0.0159	0.5287	0.8149	0.1209	0.1096	-0.3124	-0.1514	0.1427	0.1366	-0.0071	0.1056	-0.0757	-0.0569	-0.1774	-0.1688	0.0209	0.0167	-0.2389	-0.1548	-0.7039	-1.0118	-0.1659	-0.1341	0.1305	0.3043	0.0992
STE11	-0.046	-0.1167	0.0322	0.0016	-0.0234	-0.0592	0.3312	0.5131	-0.0847	0.0347	-0.0512	-0.0229	-0.0475	-0.0478	-0.0363	-0.0883	0.0297	0.0735	-0.0562	0.0017	-0.0953	-0.0834	0.022	0.017	0.2099	0.1645	0.0567	0.0117	0.0005	-0.0102	0.0387	0.0439	-0.0499	-0.1028	-0.076	-0.0128	0.0168	-0.0871	-0.0332	0.0283	-0.0442	0.1144	-0.0461	-0.1059	0.0371	-0.0479	0.0817	0.0463	0.0493
RPA135	-0.0862	-0.053	0.0257	-0.109	0.0922	0.0466	-0.119	-0.0413	-0.2431	-0.443	0.1057	0.0891	-0.0363	0.0885	0.1437	0.0931	0.075	-0.0041	-0.0394	-0.0282	-0.1187	-0.0087	-0.1264	0.0488	-0.008	-0.0662	0.1735	0.0179	0.0065	0.008	-0.1176	-0.0992	-0.1485	0.0165	-0.0603	-0.0074	-0.0384	0.0284	-0.0679	-0.0567	0.0384	-0.0027	-0.0102	-0.0168	-0.086	-0.0158	0.0231	0.0042	0.061
ARG4	-0.0649	0.0069	-0.01	-0.0084	-0.0747	-0.1345	0.6755	0.668	0.6292	0.4644	0.0819	0.1419	-0.2545	-0.2103	0.2863	0.1464	-0.0253	-0.0112	-0.0041	-0.0166	-0.1675	-0.2013	-0.1572	-0.0502	0.3734	0.4196	0.2527	0.2735	0.0605	-0.0055	0.0845	0.0258	-0.1099	-0.0994	0.0095	0.0734	0.048	0.0664	-0.7157	-0.5051	-0.0054	-0.0412	0.2191	0.1479	0.0579	0.0251	0.1023	0.1899	-0.0059
RAD50	-0.0345	-0.0179	-0.0282	-0.0748	0.0645	0.0386	-0.0319	0.0059	0.38	0.325	0.032	0.0268	-0.0567	-0.0452	-0.0101	0.0059	0.0649	0.0326	0.0737	-0.0299	0.0161	-0.0162	-0.0531	-0.0053	-0.19	-0.2116	0.1496	0.0336	0.0563	0.0353	0.0197	-0.0161	-0.0037	0.0471	-0.0599	0.1894	-0.0117	-0.0431	0.013	0.0013	-0.039	-0.0302	-0.086	-0.046	0.0027	-0.0636	0.1332	0.0317	0.0509
PAN1	-0.0938	-0.0926	0.0094	0.0267	0.0202	0.0622	-0.0644	-0.1038	0.1552	0.2077	-0.0102	0.0045	0.0185	0.019	-0.0618	-0.0404	-0.0038	-0.0155	-0.0025	-0.0073	0.0037	-0.0616	0.0175	0.0332	-0.0588	-0.0006	-0.0866	-0.06	-0.0127	0.0143	0.0498	0.0367	0.0348	0.003	0.0111	0.0207	0.065	0.0099	-0.0196	-0.0455	-0.0264	-0.0005	0.0375	0.0816	0.0376	0.0059	0.0502	0.0078	-0.0229
CWC2	-0.0395	-0.064	0.0104	-0.106	-0.1075	0.0005	0.0885	0.063	0.2761	0.1458	0.014	-0.0385	-0.02	0.0161	0.2816	0.3178	-0.007	-0.0014	0.006	-0.0012	0.0094	-0.0609	-0.0009	-0.0299	-0.0567	0.1017	-0.0072	0.0038	-0.0307	-0.0591	0.0433	-0.0191	0.0033	0.0698	0.0239	0.069	-0.0802	-0.1291	0.1036	0.0415	0.0881	0.1443	0.0129	-0.0406	-0.0232	-0.0284	-0.0113	0.0572	0.0981
GGA1	0.0547	0.0686	0.0187	-0.0281	0.0489	0.0293	0.3819	0.3992	0.3258	0.3932	-0.0939	-0.0215	0.3457	0.3114	0.2184	0.1985	0.0037	-0.0612	-0.012	-0.0352	-0.0256	-0.0557	-0.0857	-0.034	0.2087	0.2278	-0.0354	0.0062	-0.2706	-0.2632	0.1662	0.1141	-0.0575	0.0137	-0.0038	-0.0642	-0.0745	-0.0233	-0.0839	-0.0279	-0.019	-0.119	-0.347	-0.4335	0.0124	-0.0047	0.0886	0.007	-0.0509
GTT3	0.0446	-0.0179	-0.0633	-0.1565	0.093	0.0851	0.3083	0.2549	-0.0488	-0.0971	-0.0186	-0.003	0.0976	0.2225	0.1921	0.2395	0.1071	0.0365	-0.0176	-0.0392	-0.2576	-0.1457	-0.1354	-0.1185	-0.2023	-0.1983	0.046	-0.1556	-0.0708	-0.1033	0.0636	0.0019	-0.1725	-0.0438	-0.0949	-0.0203	-0.029	-0.0382	-0.2419	-0.1199	0.0832	-0.0453	-0.1621	-0.278	-0.1157	0.0406	0.0564	-0.002	-0.0011
RSR1	0.0152	-0.0129	0.0005	-0.0258	-0.0061	-0.1221	-0.078	-0.1752	-0.3295	-0.3846	0.0635	0.0184	-0.0643	-0.1264	0.2293	0.1985	0.0587	0.0278	0.0489	-0.0074	-0.0333	0.0026	-0.02	-0.0019	-0.106	-0.0713	0.0897	0.0112	0.0801	0.0653	0.1217	0.0912	-0.0398	-0.004	0.0132	0.0833	-0.0736	0.1298	-0.005	0.025	0.0196	-0.0834	0.1718	0.0562	-0.0055	0.0345	-0.0676	-0.092	0.002
SKI7	-0.2295	-0.3246	-0.025	0.0102	-0.0302	-0.0042	-0.0061	-0.13	-0.1264	-0.3245	0.1758	0.0112	0.3093	-0.0498	-0.1838	-0.2045	0.0179	0.0137	0.0424	0.028	-0.0409	-0.1347	0.0619	-0.0121	-0.0623	-0.1281	0.0437	0.0154	0.0252	0.064	0.0365	0.1349	-0.0332	-0.077	-0.0367	-0.0225	-0.026	-0.1901	-0.024	-0.0335	0.0776	-0.0775	0.0326	0.0501	-0.0449	-0.052	0.0001	0.0415	0.0293
GGA2	-0.0007	-0.0191	-0.0066	0.0358	-0.0329	0.1098	0.6902	0.6734	0.1231	0.001	0.0167	-0.0157	0.0397	-0.0746	0.0098	-0.0193	-0.0376	0.0108	0.0185	-0.0442	-0.0157	0.006	0.0186	0.0465	-0.2344	-0.2	0.7129	0.6374	-0.032	-0.068	0.0127	-0.0104	0.0025	-0.0072	0.0511	-0.0265	-0.0371	0.0039	-0.0013	-0.0005	0.0194	-0.0017	-0.0563	-0.0519	-0.0028	-0.064	-0.0136	-0.0376	0.0077
HPT1	-0.017	-0.0488	0.0441	0.0573	-0.0494	-0.0488	-0.4143	-0.4612	-0.4676	-0.3978	-0.0482	-0.0558	-0.0166	-0.0446	0.2951	0.2892	-0.0589	-0.0237	-0.0059	0.0738	-0.0023	0.0612	0.1411	0.0511	-0.1342	-0.237	0.0139	0.1366	0.0581	0.0815	-0.1041	-0.0673	-0.0401	-0.1106	0.086	-0.0183	-0.1335	-0.179	0.0673	0.0232	0.0239	0.0483	0.0422	0.1289	0.032	0.0367	-0.0032	0.078	0.015
RCY1	-0.1063	-0.1073	-0.0553	-0.0272	-0.0703	-0.0135	-0.0236	0.0358	-0.6543	-0.7218	-0.0359	0.0455	-0.059	-0.082	-0.0281	-0.1379	0.0348	0.1376	0.0564	0.0068	-0.0468	0.1095	-0.0408	-0.0666	-0.0685	-0.2515	-0.0043	0.0353	0.0674	-0.0303	0.0444	0.0246	-0.0804	-0.0889	-0.001	0.0738	-0.0451	0.0317	-0.007	0.03	0.08	-0.063	-0.0499	-0.0744	0.0029	0.0327	0.1313	0.0607	0.0213
DIG1	0.0774	0.0721	-0.1144	0.0451	0.0337	0.0407	-0.1351	-0.2404	0.2431	0.3283	-0.0322	-0.0282	-0.1861	-0.135	-0.0505	-0.0436	0.0226	-0.0453	-0.0079	0.0138	-0.0126	-0.0944	0.0353	-0.0526	-0.0515	0.0051	-0.2431	-0.337	0.0807	-0.018	0.0735	0.1044	0.047	-0.0091	-0.0291	-0.1247	0.0283	0.0219	-0.3832	-0.3612	-0.0598	-0.0191	0.1522	0.1718	0.0955	0.0613	0.0384	0.1136	0.0057
RPS7B	-0.0044	0.0392	0.0403	0.0407	0.0424	0.0516	-0.3747	-0.4225	-0.6448	-0.6898	0.0564	0.0314	-0.1351	-0.0632	0.0067	0.0592	0.0085	-0.0063	-0.0682	0.0311	0.1016	0.0716	0.0391	0.0163	-0.4344	-0.4318	0.0203	0.0709	0.0508	0.0863	-0.1072	-0.0786	0.0755	0.0361	0.0179	0.0312	0.0684	0.013	0.0652	0.0565	-0.0234	0.0759	-0.0088	0.2487	-0.0249	0.0176	-0.0289	-0.0325	-0.0028
RPS7A	0.0309	0.1051	-0.0024	0.0319	0.0478	0.1	-0.4751	-0.4974	-0.3136	-0.3026	-0.0548	-0.0139	-0.1105	-0.0782	-0.0412	0.008	0.0378	-0.0664	-0.0151	-0.0083	0.1094	-0.0459	0.1181	0.052	-0.2685	-0.1427	-0.0911	-0.1157	0.0515	0.0557	-0.1251	-0.0456	0.0563	0.0695	-0.0993	-0.0078	0.1041	0.0225	0.045	0.0378	-0.0354	0.1513	0.072	0.3545	0.0441	-0.007	-0.1818	-0.0566	0.0424
STT4	-0.0842	-0.0339	-0.016	0.0027	-0.0014	-0.0271	-0.2056	-0.0998	-0.3151	-0.1509	0.0029	0.0211	-0.0486	-0.1332	-0.0194	-0.0978	0.015	0.0555	0.064	0.0372	-0.0465	0.0756	-0.0484	0.0094	-0.032	-0.312	0.0125	-0.0648	-0.022	-0.013	0.0249	0.051	-0.0439	-0.0337	0.0997	0.0504	-0.0938	0.0292	0.0188	0.0033	0.0111	-0.0659	0.0274	0.1119	0.0138	0.0132	-0.0341	0.03	0.0043
COY1	0.0152	-0.0056	0.0154	0.0012	0.0156	0.0531	0.0011	-0.0346	-0.2763	-0.2894	0.0669	0.0329	-0.0664	-0.0472	0.0023	0.0617	0.003	0.0161	-0.0072	0.006	-0.0156	-0.0306	-0.0279	-0.0592	-0.0601	0.0107	0.0341	-0.0433	-0.0508	-0.0383	-0.0054	0.0401	-0.0349	-0.0111	-0.0164	0.0703	0.0235	0.0699	0.0025	-0.0087	0.0385	0.0168	-0.0865	-0.1269	0.0264	0.0019	0.0371	0.0053	-0.0075
TIF3	0.0127	0.023	0.015	0.0709	0.0173	0.0373	-0.3331	-0.405	0.7497	0.9127	-0.0026	-0.0334	-0.0502	-0.091	-0.0597	0.0229	0.0153	0.0144	0.0734	0.0503	0.0342	0.0623	0.0938	0.0724	-0.0572	0.0515	-0.047	-0.025	0.0378	0.0457	-0.1677	0.0176	0.0731	0.0506	0.0053	0.0599	0.0289	-0.0651	-0.0007	0.0158	0.0066	0.0895	0.0201	0.0727	0.0165	-0.0202	-0.0552	-0.0883	-0.0296
CAR1	0.0387	0.0862	0.0381	0.0141	0.108	0.1687	0.2147	0.1888	0.5224	0.6368	-0.0127	-0.0256	-0.3557	-0.2408	0.3234	0.3802	0.006	0.0661	-0.0847	-0.0474	-0.0987	-0.1451	-0.0071	-0.0586	0.3712	0.5517	0.2941	0.2909	0.2484	0.2345	0.0235	0.179	-0.0098	0.1275	-0.0699	0.0302	0.0952	0.0921	0.0165	0.0689	-0.1812	-0.1489	-0.0615	-0.1151	-0.1784	-0.0506	0.1589	0.0384	-0.0905
CDC60	0.0408	0.0533	-0.007	0.0569	-0.0097	-0.057	-0.5071	-0.5098	-0.1593	-0.3348	0.0225	0.0526	-0.1717	-0.1486	-0.3588	-0.3626	-0.0244	-0.026	0.014	0.0315	0.0207	0.0624	0.001	0.0029	0.013	-0.1751	-0.1859	-0.2053	0.0282	0.0171	-0.0123	-0.0291	-0.0148	-0.0364	-0.0147	-0.0055	-0.0097	0.0422	0.0119	0.0316	-0.0114	0.0066	0.1211	0.1253	0.0942	0.0611	-0.0396	0.0234	-0.0248
ATP16	-0.0061	0.1645	-0.0058	0.0697	0.0413	0.0775	-0.0344	-0.3394	0.5984	0.7349	-0.3297	-0.2657	0.3553	0.3712	0.8546	0.5094	-0.0339	-0.1627	-0.2315	0.0025	-0.0447	-0.1372	-0.1333	-0.0955	-0.1521	0.1048	-0.1639	-0.1776	-0.476	-0.4194	0.2148	0.2801	0.2719	0.2588	-0.0829	-0.4271	0.1448	0.0875	0.0025	0.1269	-0.0596	0.0085	0.0711	0.0623	-0.0239	0.0295	-0.0226	0.0507	0.0776
DYN1	0.0209	-0.0199	0.1847	0.0491	0.0682	0.0974	-0.2024	-0.0032	-0.482	-0.1036	0.0555	0.0036	-0.5987	-0.3282	-0.1892	-0.5407	-0.1251	-0.0221	-0.1022	-0.0722	0.1021	0.1501	0.0302	0.0117	-0.1637	0.001	0.0232	-0.1517	0.0343	0.0864	0.0671	-0.0158	-0.0715	0.0339	-0.1501	0.0418	-0.0727	-0.0443	-0.0709	-0.0295	-0.1119	-0.0298	-0.0049	-0.1168	0.0248	0.008	-0.005	0.0292	-0.1317
YDR248C	-0.0434	-0.0003	-0.0537	-0.0083	-0.1552	-0.0823	0.3983	0.4735	0.4907	0.4547	-0.0831	0.038	0.0154	0.0019	-0.2192	-0.3082	-0.0312	0.0056	0.0304	-0.0225	0.0259	0.0876	-0.0409	-0.0155	-1.9422	-1.8432	-0.147	-0.1626	0.0723	0.0867	0.1308	0.0805	-0.0218	0.0051	-0.0007	0.0751	-0.0088	0.0414	-0.0266	-0.001	-0.1507	-0.0421	-0.0576	-0.2343	0.1219	0.0493	0.1556	0.1253	0.0373
YMR102C	0.0897	0.0232	-0.0293	-0.1191	0.0041	0.0379	-0.0151	-0.2201	-0.0726	-0.0682	0.113	0.0597	-0.0088	-0.0465	-0.3398	-0.3033	0.032	0.0562	0.0251	0.0781	0.1682	0.1975	0.0544	0.0766	0.2681	0.2301	0.1405	0.0894	0.0366	0.0305	0.1404	0.2453	-0.0617	0.0007	0.0184	0.1046	-0.0654	-0.1278	0.0225	0.0373	0.0094	-0.0436	-0.329	-0.2544	-0.0114	0.0465	0.1633	0.0583	-0.0625
SIL1	0.0552	0.0583	-0.01	0.0379	-0.0015	-0.0499	0.1774	0.1151	-0.0004	-0.0678	0.1498	0.2057	0.4656	0.3927	0.3212	0.249	0.0104	-0.043	-0.0134	-0.007	0.0261	-0.0425	-0.0372	-0.0011	0.3561	0.3799	0.0944	0.1366	-0.0616	-0.0753	0.0513	-0.0294	-0.0163	0.0312	0.091	-0.016	-0.0255	-0.1032	0.0779	-0.0773	-0.0116	-0.0482	-0.0834	-0.1607	-0.0613	-0.0404	0.0963	0.0811	0.0282
MTO1	-0.0024	-0.0372	0.0324	-0.0165	-0.0346	0.0239	-0.0798	-0.0406	0.1608	0.1215	0.0621	-0.0551	0.0234	-0.0088	1.0559	0.9677	-0.0171	0.0243	0.1242	0.0314	0.1351	0.1643	0.0461	0.0063	-0.6005	-0.5308	-0.1332	0.0258	-0.1686	-0.1395	0.0549	-0.0554	-0.1588	0.0491	-0.0442	0.0023	-0.1608	-0.1408	-0.0054	-0.0363	0.1999	0.1143	0.0326	-0.1022	0.0245	0.0017	0.1632	0.0638	-0.0717
SKG6	0.0358	0.0377	0.0664	-0.0715	-0.0531	-0.0397	0.4337	0.3382	0.4654	0.3085	0.0431	0.0092	0.0144	0.0612	0.0511	0.0514	0.0194	0.0302	0.0093	0.0481	-0.0959	-0.0169	0.0563	-0.0079	0.0051	-0.0054	1.0343	0.8541	-0.0116	0.0939	0.2151	0.186	-0.0068	0.0184	0.0054	0.1924	0.0753	0.0382	-0.0209	-0.0187	-0.046	-0.0388	0.0099	0.1127	0.0609	0.0075	0.057	-0.0358	0.033
CTR86	-0.1239	-0.108	0.0059	-0.0462	-0.0482	-0.1212	1.1329	1.2236	-0.7692	-0.5142	-0.008	0.0248	0.0154	0.0327	-0.0778	-0.0841	0.0067	0.0009	0.0325	0.0067	0.0096	0.0881	-0.0023	0.0195	0.1789	0.1398	0.1686	0.1752	0	-0.0122	-0.0215	-0.0028	-0.125	-0.1375	-0.0782	0.0794	-0.0929	0.0377	-0.0288	0.0284	0.0695	-0.0593	-0.0605	-0.1223	-0.1303	-0.0438	0.0586	0.0799	0.0462
DPH2	-0.0934	-0.0843	0.0048	-0.0493	-0.0676	-0.1076	-0.0911	-0.1538	-0.5048	-0.5488	-0.0015	0.0259	-0.1015	-0.063	0.1309	0.1406	-0.0136	-0.0348	-0.0026	0.0302	-0.0235	0.0439	-0.0532	0.044	-0.2086	-0.3283	0.0038	-0.0345	-0.0039	-0.0229	-0.0415	-0.0158	-0.068	0.0432	-0.0084	0.1235	-0.012	-0.0339	0.0236	0.056	0.0132	0.0192	0.0228	-0.0049	-0.0565	0.011	-0.0595	-0.0675	0.0291
GUA1	-0.0373	-0.0008	0.0114	0.0361	0.0172	0.0314	-0.4427	-0.5178	-0.2122	-0.2077	0.0469	0.0214	-0.0986	-0.0361	-0.2083	-0.1792	0.0192	-0.0065	-0.0308	0.007	0.0193	0.0304	0.0647	0.0441	-0.0301	0.0131	-0.034	-0.0325	0.1107	0.1063	-0.1316	-0.0558	0.0271	0.0312	0.0457	0.0076	-0.0235	-0.05	0.0319	0.0251	-0.0272	0.0466	0.0908	0.1287	0.0933	0.0503	-0.071	-0.0525	-0.0156
SNC2	-0.0385	-0.019	0.106	-0.0634	0.0202	-0.0094	0.1931	0.1881	-0.2828	-0.4892	0.0507	-0.0248	-0.2314	-0.1908	-0.1215	-0.0868	0.0525	0.1195	0.0572	0.0415	0.0326	0.128	-0.039	-0.0505	-0.2187	-0.3353	0.1872	0.1333	0.1292	0.0948	0.1016	0.1137	-0.0067	0.0436	-0.0485	-0.016	-0.0025	0.0935	-0.068	0.0144	0.0302	-0.0398	-0.03	-0.1248	-0.0278	0.0542	0.0067	-0.0396	-0.055
SNC1	0.0071	-0.0651	0.0479	0.0061	0.1118	0.2142	0.872	0.5926	0.2233	0.0759	-0.0333	-0.0107	-0.0084	0.0759	-0.0391	0.1983	-0.0151	-0.0996	-0.0379	-0.0196	-0.0336	-0.0119	-0.0337	-0.0765	0.1939	0.0132	-0.0708	0.0216	-0.0536	-0.0888	0.0902	0.0684	-0.0703	-0.0177	-0.0849	-0.2088	0.0257	0.0163	-0.0227	-0.0571	-0.0057	-0.1727	-0.0518	-0.2179	-0.1401	0.0549	0.0708	-0.0229	-0.0895
BCK1	-0.03	-0.0656	0.0064	-0.0251	-2.4288	-3.1976	0.0912	0.1812	-0.4296	-0.6697	0.0642	0.1355	-0.1657	-0.0684	0.0319	0.0512	0.0307	0.0182	0.0753	0.0348	-0.0176	-0.0526	-0.1052	-0.0534	-0.1274	-0.3933	0.1645	0.0959	0.093	-0.0418	0.0507	0.0088	-0.094	-0.0637	-0.0777	-0.0302	-0.0738	0.0002	-0.1297	0.0037	-0.007	0.0084	-0.1654	-0.1539	0.0379	0.0043	-0.016	0.0387	0.1517
SQS1	0.0278	-0.0016	0.0158	0.0247	0.0686	0.135	0.0277	0.0442	-0.1625	-0.2565	0.0187	0.0774	0.0595	-0.0214	0.0786	-0.0229	-0.0631	-0.002	0.0363	-0.018	0.0419	-0.0395	0.0847	0.0114	-0.0621	-0.1004	-0.0008	0.0265	0.0858	0.0495	-0.0007	-0.0248	-0.0165	-0.0382	0.0379	0.0253	-0.0667	0.0359	0.1841	0.0901	-0.1149	-0.0362	0.0387	0.1248	0.1982	0.0677	-0.0368	-0.0248	0.0076
YLR173W									0.2727		0.1798		-0.2764		-0.166	-0.2217	-0.0217				0.0853	0.2095			-0.2628		0.1618							0.0597	0.0753						-0.1707		-0.033	-0.053	-0.0708			0.1244
HER1	-0.0329	0.0122	0.0011	-0.0789	0.2558	0.0104	0.3491	0.0065	0.2198	0.3047	-0.0478	-0.049	0.5111	0.4208	0.09	-0.1501	-0.017	-0.1712	0.0083	-0.024	0.1181	-0.0462	-0.0006	0.0494	0.6374	0.0993	-0.0372	-0.1427	-0.1668	-0.15	0.167	0.1183	-0.0778	-0.0708	0.0092	0.214	-0.3685	-0.1575	-0.006	-0.0557	0.175	-0.0633	-0.2614	-0.1094	-0.2184	-0.0199	0.1607	0.1218	-0.1453
GIP3	0.0335	0.0182	-0.0105	-0.0399	-0.0001	0.0517	0.026	-0.1047	0.2571	0.0257	0.0536	-0.0517	-0.2254	-0.2884	-0.164	-0.1718	-0.0044	0.0595	0.0072	0.0406	-0.0569	0.0407	0.0397	0.0075	-0.1109	-0.1538	0.3258	0.2303	0.093	0.1122	-0.0238	0.0145	-0.0368	-0.0175	-0.0076	0.056	-0.0769	-0.013	-0.0489	-0.0397	-0.0011	-0.0387	-0.0266	0.0106	-0.0851	-0.0455	-0.0385	-0.0746	0.0103
SMI1	0.1157	0.0645	0.0285	0.008	-0.1095	-0.129	-0.3037	-0.4058	-0.0232	0.0603	-0.0579	-0.0237	0.0266	0.0461	0.2287	0.1938	0.0029	-0.0676	0.0021	0.0844	-0.0283	-0.0995	0.0074	-0.0224	-0.0524	0.1627	-0.0873	-0.0898	-0.0801	-0.0568	0.0112	-0.0275	0.116	0.1442	-0.0305	0.0025	0.0822	0.0009	-0.0732	-0.0765	-0.0755	0.0316	0.0054	0.0403	0.0764	-0.0041	-0.0262	-0.014	0.0315
ADE17	-0.1315	-0.1451	-0.0221	0.058	0.1864	0.1279	-1.0347	-0.8289	-0.7537	-0.4023	-0.1114	-0.0379	-0.3333	-0.2204	-0.2341	-0.3569	0.0169	0.0435	-0.0076	-0.0412	-0.0691	-0.0937	0.0745	0.043	-0.9413	-1.059	-0.216	-0.1904	0.1396	0.0547	-0.1353	-0.2238	0.1032	-0.0226	0.0639	-0.0126	0.0693	0.0816	0.0924	0.0138	-0.0027	-0.011	0.0625	0.1361	0.1763	0.0891	-0.083	-0.0214	0.0249
ADE16	0.0663	0.0616	0.0173	0.0016	0.067	0.0645	-0.0136	-0.0892	0.1996	0.2402	-0.0421	-0.0382	0.0366	0.0504	-0.152	-0.1803	-0.0194	-0.0168	-0.0484	0.0285	0.0378	0.014	0.0211	-0.006	-0.3193	-0.2446	-0.1319	-0.1164	-0.0848	-0.0816	0.0326	0.02	0.0266	-0.007	-0.0099	-0.1102	0.0102	-0.0264	-0.0401	-0.019	0.0056	-0.0098	-0.1076	-0.0972	0.0359	0.0463	-0.0346	-0.037	-0.0828
RPL5	-0.1061	-0.0651	-0.0029	0.0881	0.0226	0.0161	-0.4324	-0.3868	-0.222	-0.3455	0.0004	0.0651	-0.0034	-0.0093	-0.0184	-0.0268	0.006	-0.0895	0.0034	0.0241	0.1044	0.0982	0.0236	0.1177	-0.2694	-0.2814	-0.0929	-0.1006	0.0114	0.0076	-0.0098	-0.0271	0.0956	0.0089	0.0891	-0.069	0.0011	0.0052	0.134	0.0923	0.0406	0.3179	0.2329	0.1826	0.0533	-0.0036	-0.1923	-0.0463	0.0474
RAT1	-0.0481	-0.0853	0.0058	-0.0765	0.1915	0.1321	0.0772	0.1666	-0.2505	-0.456	0.1232	0.1151	0.0125	0.0685	-0.0751	-0.0279	0.0768	-0.0062	-0.0547	-0.09	-0.1587	0.0402	-0.1299	0.0719	0.1434	0.1316	0.2193	0.0793	0.016	0.0584	-0.0295	-0.0647	-0.2011	0.0057	-0.0301	-0.0057	0.0238	-0.0293	-0.0044	-0.0812	-0.0285	-0.0482	-0.0276	-0.119	-0.1384	-0.0478	0.0942	-0.0302	0.0508
XRN1	-0.0049	0.0068	0.0164	-0.0235	0.0137	-0.0032	-0.1701	-0.1294	-0.5958	-0.7914	0.0236	0.0243	-0.0727	-0.1002	-0.295	-0.3079	0.0067	0.0324	-0.0159	-0.0144	0.1012	0.1583	0.0004	0.034	0.2337	-0.0324	-0.0359	-0.0212	0.0552	0.0566	0.0882	0.0645	-0.0368	-0.0109	0.0585	0.0155	-0.0761	-0.0166	-0.0415	-0.0206	0.0109	-0.0426	0.0599	0.0886	0.0316	0.0343	-0.033	-0.0223	-0.0226
TOM71	-0.0218	-0.0078	0.0082	0.0234	0.065	0.0363	0.5055	0.5365	0.2895	0.1008	0.0894	0.0701	-0.0289	-0.0343	-0.0511	-0.0833	-0.0514	0.0283	-0.0022	-0.0414	0.0499	0.05	-0.0076	0.0243	0.2111	0.1833	0.6477	0.6418	-0.0066	-0.0173	0.0629	0.0225	-0.0245	-0.0478	0.0042	-0.0342	-0.0829	0.0064	-0.0247	-0.0161	-0.0112	-0.0664	0.0374	-0.0228	0.014	-0.0333	0.0508	0.0353	-0.0215
RPT6	0.0456	0.0369	-0.009	-0.0214	0.0569	0.0929	-0.0547	-0.1281	0.4335	0.5639	-0.0037	0.0055	0.0069	-0.0088	-0.0607	-0.0422	-0.0083	-0.0374	-0.0288	-0.0174	0.0148	0.004	0.0217	-0.0353	0.2159	0.3732	-0.0889	-0.0527	0.0288	0.0463	0.0548	0.1005	0.0676	0.0431	0.0078	-0.0329	0.0795	-0.0056	-0.0022	0.0054	-0.0822	-0.017	0.0023	-0.0121	-0.0086	0.0046	-0.0464	-0.0011	0.0288
RPT3	0.0447	-0.0242	0.0348	-0.0084	0.0534	0.0506	-0.0139	-0.0494	0.4464	0.5324	0.0599	0.0181	-0.0209	-0.0271	0.0115	0.0099	-0.0538	-0.0287	-0.0567	-0.0186	0.0332	-0.0504	0.0405	-0.0007	0.3381	0.3723	-0.0383	-0.0113	0.0095	0.0397	0.0286	0.0656	0.0724	0.0298	-0.0071	-0.018	0.0224	-0.0717	-0.0184	0.004	-0.005	-0.0239	-0.0263	-0.0309	-0.0667	-0.0466	-0.0308	-0.0132	-0.0179
RPT4	0.0211	0.0195	0.0386	0.0012	-0.018	-0.0317	0.0329	0.0725	0.4277	0.5144	-0.0178	-0.0004	-0.0537	-0.0826	-0.0402	-0.0058	-0.0311	0.0128	-0.0098	-0.0128	0.0173	0.0288	-0.0061	0.0205	0.2993	0.385	-0.0015	0.0228	-0.0125	-0.0037	0.0128	-0.0105	0.0168	0.0117	0.015	0.0442	0.0058	-0.025	-0.0605	-0.0142	-0.0075	-0.0245	-0.1312	-0.0584	-0.035	-0.0198	-0.0311	-0.0174	-0.0234
ATP25	0.0352	-0.0163		0.07		0.008		-0.0769	-0.0484	-0.2184	-0.0609	-0.0727	0.5302	0.0689		-0.229	-0.2785	-0.0246		-0.0321		-0.0482		-0.1106	-0.0544	-0.1722	-0.0269	-0.3359		-0.1188		-0.2538			0.1607	0.3776	0.12	-0.1236		-0.0031	-0.1216	0.0387		0.2596	0.0739	0.0358
RGC1	0.0541	0.0198	0.0344	0.0891	0.0205	0.012	0.2179	0.1152	0.4692	0.4987	-0.0257	-0.0303	0.1771	0.1683	0.1653	0.0951	-0.0454	-0.0041	0.0634	-0.0193	0.0269	-0.019	-0.0294	-0.0341	-0.1542	-0.1471	-0.0684	-0.0841	-0.1526	-0.1169	0.1219	0.0686	0.0048	-0.0187	0.0794	-0.0069	-0.0845	-0.0069	-0.4731	-0.4302	-0.049	-0.0212	0.063	0.1199	0.1491	0.0863	0.0099	-0.0091	-0.0767
ASK10	-0.1812	-0.195	-0.0119	-0.053	-0.4195	-0.5066	0.048	-0.0072	-0.2408	-0.2481	-0.1501	-0.1821	-0.3414	-0.364	0.0712	0.0196	0.0639	0.0693	0.0785	0.0542	0.0895	0.0435	-0.0784	-0.0965	0.1942	0.1504	0.2533	0.2479	0.0672	0.2093	0.1283	0.1558	-0.0075	0.1279	0.0798	0.035	0.0265	0.0927	0.0508	0.0751	-0.1499	-0.1127	0.1467	0.2582	-0.0231	-0.0855	0.0367	-0.0198	0.0039
GAS3	0.1714	0.1553	-0.0061	-0.0005	-0.0708	-0.0512	-0.4313	-0.4337	-0.0447	-0.0431	-0.157	-0.0743	0.1246	0.0595	-0.1218	-0.1239	0.0682	0.0031	-0.0526	-0.0225	0.0552	0.0176	0.0709	-0.0452	-0.6949	-0.654	-0.4714	-0.4536	-0.1493	-0.15	-0.0211	0.0092	0.0164	-0.0693	0.0105	-0.0664	-0.1634	-0.147	-0.022	-0.0148	0.1501	0.1302	0.2433	0.2472	0.1616	0.1714	-0.0807	-0.1208	0.0143
PRP6	-0.0883	-0.0985	0.0076	-0.0133	0.2841	0.1404	0.2384	0.5878	0.2644	0.1695	0.1814	0.0504	-0.2854	-0.0878	-0.0237	0.0433	-0.1273	-0.076	0.0447	-0.0176	-0.1314	-0.0667	-0.2316	0.0179	0.4838	0.0932	-0.0096	-0.1894	-0.0429	-0.0429	0.0595	-0.0042		0.0056	0.178	0.377	-0.0511	-0.0084	-0.0699	-0.2134	-0.2733	0.0222	-0.1003	-0.069	-0.3567	-0.1559		0.0586	-0.1756
SPT7	-0.0055	0.0067	-0.0334	-0.1024	0.1193	0.0517	0.3634	0.293	-0.1567	-0.3064	0.074	0.0211	-0.062	0.0979	-0.0639	-0.0029	0.0776	0.0511	0.0032	-0.02	-0.0955	-0.0523	-0.1116	-0.0421	0.5187	0.436	0.0609	-0.138	0.0054	-0.0164	0.0101	-0.0108	-0.191	0.0575	-0.1342	0.0174	0.0692	0.022	-0.021	-0.0919	-0.0172	-0.0084	-0.2007	-0.2442	-0.1474	-0.0852	0.0603	0.0599	-0.0397
DFM1	-0.1135	-0.0114	-0.0393	-0.0588	0.1132	-0.0158	0.3957	0.4381	0.1857	0.0213	0.0397	0.0901	0.1791	0.1757	0.2638	0.2049	0.0891	-0.0155	-0.1153	-0.0391	0.0029	-0.041	-0.1547	-0.0207	0.2471	0.3225	-0.1359	-0.0052	-0.0283	-0.0015	0.1866	0.1739	-0.0704	-0.1955	-0.1377	-0.0836	0.0079	-0.0191	-0.075	-0.1257	0.0032	0.1432	0.0564	0.0037	0.0679	-0.0744	0.1219	0.1251	-0.013
RPB5	-0.004	-0.02	0.0348	0.0287	0.0099	-0.0146	0.2495	0.2081	0.3014	0.3084	0.042	0.0527	-0.0265	0.0108	0.0524	0.0318	-0.004	0.0029	-0.073	-0.0209	-0.0823	-0.0103	0.0256	0.018	-0.1497	-0.0781	-0.0175	-0.0007	-0.0582	-0.0205	-0.1445	-0.1211	-0.0111	-0.022	0.0878	-0.1197	-0.0341	-0.0668	-0.0041	-0.0536	0.0467	0.0439	0.0685	0.1311	-0.0033	0.0325	-0.0953	-0.0569	-0.0189
MNN5	-0.0306	-0.0234	0.01	-0.0063	0.009	0.0112	-0.1004	0.0245	-0.698	-1.0434	0.0432	0.0764	0.1706	0.1425	0.4922	0.3583	0.0174	0.0524	-0.0096	-0.0203	0.0142	0.1159	-0.1044	-0.0095	0.0648	-0.1271	0.0682	-0.0255	-0.0327	-0.063	0.0567	0.0136	-0.0923	-0.026	0.0071	0.1287	-0.1545	-0.062	-0.0529	-0.0279	0.0828	0.0129	0.0966	0.0245	-0.0011	0.0527	-0.0507	-0.0177	0.0153
CLP1	-0.0239	-0.0385	-0.0027	-0.0374	-0.006	-0.0376	0.1259	0.2181	-0.0433	0.0029	-0.0218	-0.0028	-0.0009	0.0309	-0.0561	0.0165	0.0919	-0.0152	0.0641	0.0195	-0.0746	-0.0312	-0.1097	-0.0024	0.196	0.2465	0.0658	-0.0291	-0.1213	-0.0669	0.0331	0.0298	-0.1283	-0.1047	-0.0496	0.1023	-0.0798	-0.0086	-0.0593	-0.0339	0.0216	-0.0717	-0.0382	-0.1079	-0.0945	0.0066	0.1033	0.1557	0.0092
VMA4	0.1288	0.1198	-0.0065	0.0236	0.0466	0.0661	-0.1487	-0.2337	0.0053	0.1509	-0.0093	-0.0088	-0.0992	-0.0823	-0.4661	-0.3537	-0.0481	-0.0254	-0.0391	0.0089	0.0433	0.0719	0.0294	-0.0073	-0.1268	-0.0779	-0.0691	0.0039	0.0702	0.0768	0.0237	0.0162	0.1367	0.0672	-0.0129	0.0016	0.0629	-0.0113	-0.013	0.0029	-0.0272	0.0554	0.0384	0.1055	0.131	0.0461	-0.0922	-0.1004	-0.0425
ECM10	-0.06												0.8507																						0.3571		-0.1118
SSC1	0.1558	0.2262	-0.0007	0.0791	0.0901	0.1631	0.0048	-0.0183	0.6052	0.7425	0.0277	0.0429	-0.0518	-0.1001	0.1505	0.1459	0.046	-0.0587	-0.009	0.098	0.0838	0.0753	0.1375	0.0643	0.4504	0.4535	-0.0824	-0.0387	0.0519	0.0619	0.0392	0.0501	0.0671	-0.0474	0.0186	-0.0713	-0.0317	-0.1022	-0.0753	-0.109	-0.0335	0.1134	0.0031	0.0151	0.0608	-0.0108	0.0011	-0.0329	-0.0755
YPR084W			-0.0336		-0.1161		0.153		0.8113	0.0096	-0.0026		-0.0912	-0.122	0.1644	-0.0315	0.0385		0.1048		-0.0747	0.073				-0.067		0.0458	-0.1279				0.1175		-0.0391	-0.1716			-0.0436			0.0395	-0.1127	-0.4056		-0.4233	0.0358		0.136
NBA1	0.0024	0.0184	-0.0179	0.0265	-0.0018	0.0476	-0.0493	-0.1002	0.1454	0.1968	-0.0084	-0.0367	-0.0236	-0.0407	0.1132	0.1336	-0.0248	0.0145	0.0272	0.0253	0.0102	-0.0626	0.1004	0.0187	-0.1835	-0.2213	-0.0982	0.0038	-0.0174	0.0281	0.1041	0.127	0.0439	-0.0194	0.0473	0.1001	-0.1452	-0.1044	0.0368	0.0011	0.0003	-0.028	-0.0564	0.0312	0.035	0.0657	0.133	0.1903	0.0214
NIS1	-0.0038	-0.0513	0.0516	0.0865	0.0016		-0.3563				0.2577	0.1559	-0.1396	-0.2432	0.4317	0.0277	-0.1469	0.0006	0.0853		-0.0295	0.2577	0.007	-0.049	-0.0875	-0.3189	0.2186	0.0072	0.1625	0.0296	0.0043	-0.0205	-0.0917	-0.115	-0.0228	0.1673	-0.0531	0.0558	-0.7742	-0.8036	-0.0327	-0.075	0.1356	-0.2925	0.0409	0.0918	-0.0837	-0.1574	-0.1415
NUP188	-0.103	-0.0601	0.0091	-0.063	0.0609	0.0347	-0.0857	0.0577	-0.5705	-0.8051	0.0981	0.0867	-0.1038	-0.0187	-0.0937	-0.1154	-0.006	0.0323	0.0097	-0.0274	-0.0877	0.0174	-0.1176	0.0046	0.1049	-0.0193	0.0876	-0.0419	-0.0088	0.0042	0.0802	0.0707	-0.0768	-0.0393	0.0031	-0.0338	-0.0197	0.089	-0.0813	-0.0552	-0.0154	-0.1001	0.058	0.0291	-0.06	0.004	0.0644	0.0807	0.0002
YGR054W	0.0117	0.0346	-0.0114	-0.0068	0.006	-0.0438	-0.297	-0.2998	-0.3194	-0.3832	0.0485	0.0461	-0.0163	-0.0033	0.1694	0.0314	-0.0159	-0.0141	0.0001	-0.0083	0.0113	-0.0012	-0.011	0.0055	-0.1074	-0.3408	-0.0372	-0.0674	0.0212	0.0329	-0.0199	-0.0177	-0.0026	-0.0189	0.0289	-0.0323	-0.0219	-0.0274	0.0441	0.0404	0.0363	0.0499	0.0031	0.0544	0.0659	0.0316	-0.0718	-0.0389	0.0411
RPA190	-0.0598	-0.0587	0.0381	-0.07	0.0747	0.0132	-0.1603	-0.0616	-0.4455	-0.5766	0.1109	0.1324	0.0834	0.1732	0.1756	0.1654	0.0927	0.0217	0.0075	-0.0137	-0.1702	-0.0261	-0.0997	0.0185	-0.0076	-0.0721	0.2123	0.065	-0.0503	-0.0105	-0.1552	-0.0822	-0.1867	-0.0295	-0.0328	-0.0708	-0.032	0.0008	-0.0129	-0.0112	-0.0067	-0.0226	-0.0484	-0.0578	-0.0522	-0.046	0.0476	0.0531	0.0683
RPO21	-0.0782	-0.0707	0.0058	-0.0796	0.1774	0.1185	-0.1601	-0.1099	-0.0256	-0.0611	0.0224	0.0665	0.072	0.1218	-0.1885	-0.219	0.0425	-0.0053	0.0126	-0.0064	-0.095	-0.0365	-0.0784	-0.0464	1.0772	1.1768	-0.0521	-0.1612	-0.0357	0.0031	0.0538	0.0803	-0.1138	0.037	-0.0136	-0.0352	-0.0773	-0.0331	-0.0288	-0.0081	0.0323	0.0089	-0.1165	-0.1751	-0.0095	0.0077	0.0442	0.0171	0.0092
VPS74	-0.0318	-0.0799	0.0191	0.0422	-0.0912	-0.0087	0.0062	0.0341	-0.4124	-0.3696	0.0391	0.0677	-0.1087	-0.1946	-0.2047	-0.2445	-0.0579	0.0097	0.0423	-0.0061	0.0914	0.075	0.0485	0.0503	0.4318	0.4164	-0.1262	-0.0499	-0.0604	-0.0007	0.0387	0.0036	-0.0015	-0.0541	0.016	0.073	0.0054	0.0076	0.0064	-0.005	0.0735	0.0582	0.0505	0.1193	0.0228	-0.0184	-0.0117	0.0299	0.0807
KCS1	-0.0061	-0.0398	-0.0138	0.0363	-0.0205	-0.0295	-0.0746	0.0112	-0.1955	-0.156	0.0348	0.0233	-0.0279	-0.0138	-0.1063	-0.0768	-0.0233	-0.012	0.0419	-0.0031	0.0229	0.044	0.0759	-0.0366	0.2442	0.2459	0.0402	0.0115	-0.0323	-0.097	-0.0564	-0.0217	-0.0833	-0.0498	-0.008	0.0167	-0.1189	-0.0345	0.0172	-0.0258	-0.0317	-0.0548	-0.0878	-0.0571	0.0242	-0.0294	-0.0094	0.0215	-0.0251
SGM1	0.0417	0.0063	-0.009	0.0049	-0.0078	0.0229	0.0145	-0.0028	0.352	0.426	0.0207	0.0309	-0.024	-0.0519	-0.1274	-0.081	-0.0049	-0.0047	-0.014	0.0054	0.0345	0.0099	0.0871	-0.0038	0.1341	0.3167	0.0589	0.1102	-0.0731	-0.0554	-0.0191	-0.0062	0.0173	-0.003	0.0536	0.0354	-0.0128	0.0153	-0.0239	-0.0466	-0.0074	-0.0216	-0.0349	0.0531	0.0128	-0.0286	0.0331	0.0139	-0.0029
HNT2	0.0148	-0.1118	0.0075	-0.1314	-0.1794	-0.1878	0.1452	0.2384	0.476	0.5575	-0.1015	0.026	0.0607	-0.0793	0.1448	0.0936	0.0121	0.0609	0.1185	-0.0013	-0.0414	-0.0017	-0.0222	0.0088	-0.0431	-0.0467	-0.0667	0.0252	-0.0817	0.0374	-0.0041	-0.0975	0.0542	0.0236	-0.042	-0.1271	-0.0154	0.0479	-0.0705	-0.1117	0.041	-0.0424	-0.2168	-0.1491	-0.0457	0.0499	0.0439	0.0308	0.0187
YGR122W	-0.0062	0.0057		-0.0151	0.0195	-0.0333	0.01	0.0241	-0.5224	-0.4763	-0.1243	0.0644	-0.0625	0.0121	-0.3525	0.0162	0.0693	0.0893	0.0374	0.001	-0.1213	-0.0203	0.0153	-0.0798		-0.5573		0.0385		0.0253	0.0252	0.1018		-0.0198	-0.2441	-0.0086	-0.1932	0.1051		0.034		-0.0812	-0.0245	-0.2828		0.1081		0.0152	0.033
NMD5	-0.0769	-0.1055	0.0524	-0.0603	0.0429	-0.0532	-0.1551	-0.0211	-1.1357	-1.2589	0.1299	0.1836	-0.1422	-0.0957	-0.0004	-0.0432	-0.0055	0.0627	0.0185	0.0307	0.0098	0.132	-0.0411	0.022	-0.3312	-0.5739	0.2374	0.0452	0.0414	-0.0239	-0.0355	-0.0003	-0.1739	-0.0106	-0.0213	0.0053	0.0181	0.1247	-0.0141	0.0728	0.0777	-0.0123	-0.0673	-0.063	-0.0339	0.0165	0.0485	0.0129	-0.0606
CEX1	-0.0184	-0.0002	0.0116	0.0265	0.0149	0.0426	-0.0518	-0.0198	-0.5145	-0.6885	-0.0053	0.048	-0.0026	-0.0016	0.2217	0.0681	-0.0035	-0.0104	0.0066	-0.0157	-0.0482	-0.024	-0.0491	0.0289	-0.1077	-0.2469	-0.0517	-0.0987	-0.0352	-0.0351	0.0669	0.0445	-0.024	-0.0465	0.026	-0.0379	-0.0227	-0.0041	-0.0239	-0.0341	0.0167	-0.0578	0.0058	-0.0038	0.0327	0.035	0.0495	0.0921	0.0337
RNH201	-0.0008	-0.048	0.0045	-0.0077	0.0233	-0.0144	-0.3311	-0.1809	-0.3864	-0.2874	0.0178	-0.0013	-0.1335	-0.1864	0.0857	0.1447	-0.0342	0.0498	-0.0606	0.0157	-0.0536	-0.0138	0.0099	-0.0358	-0.7661	-0.663	-0.0279	0.0004	0.0328	0.035	0.0258	0.1196	-0.0131	-0.037	-0.0035	0.0884	0.1276	0.024	0.0158	-0.0297	-0.0158	-0.0087	0.1691	0.0243	0.0704	0.003	-0.0826	-0.0552	0.023
COP1	-0.0809	-0.0284	-0.0012	0.041	0.0156	0.0034	-0.1093	-0.0263	-0.3977	-0.5508	0.0427	0.052	-0.0205	-0.0261	-0.0215	-0.1627	-0.0066	0.0172	0.0419	0	0.0256	0.0879	-0.0752	0.0317	0.0997	-0.0806	-0.0057	-0.1019	-0.0479	-0.0563	0.0767	0.0426	-0.0565	-0.0298	0.0224	0.0081	0.0328	0.1069	-0.0028	0.0069	0.0118	-0.0164	-0.0411	-0.0193	0.0521	0.0502	-0.0118	-0.0054	0.0073
KCH1	-0.0703	-0.0938	0.0157		-0.0588		-0.1523		-0.6504		0.2396			-0.0507		-0.4134	-0.0821		0.1637			0.1001		0.0697		0.2135		0.1241	-0.0322			0.0106		-0.1937		-0.1227	-0.0776	0.299	-0.1252			-0.4057		0.0318		-0.4614		-0.0593	-0.1143
SRP72	-0.0736	-0.0296	0.0579	0.0116	-0.0487	-0.0106	-0.263	-0.1499	0.3447	0.0756	0.0375	0.0396	-0.0471	-0.0509	0.0481	-0.0648	-0.0178	0.0248	0.0432	0.0212	0.0231	0.0621	0.0085	0.0264	-0.0242	-0.306	-0.1024	-0.1101	-0.0298	-0.0258	-0.0307	-0.0315	-0.024	-0.0236	0.0053	-0.0054	-0.0577	0.0562	0.0024	0.0433	0.0487	-0.0384	-0.0234	0.083	0.0011	0.0384	-0.0784	-0.0543	0.0302
COX23		0.0328		-0.0361	0.1102	0.0252	0.7386	0.6753	0.2913	0.3251	0.0404	-0.2773	0.2557	0.12	1.2848	1.0418	-0.1648	0.1487	0.0083	0.011	0.278	0.0836	0.0569	-0.0924	-0.1952	0.0168	0.6323	0.4928		-0.1796	-0.0956	-0.0933	0.0267	0.0064	-0.0852	-0.1307		-0.1897		-0.123	0.0823	0.0587	0.0476	-0.0259	-0.0478	-0.2844	-0.0673	-0.014	-0.0105
CHS5	-0.0412	-0.0188	-0.0319	0.0499	0.0104	-0.0277	-0.1707	-0.1138	-0.1908	-0.2211	-0.0425	-0.0225	0.1147	0.0707	0.0139	0.0188	-0.0638	-0.0176	0.061	0.0198	0.0858	0.0113	0.0258	0.0173	-0.112	-0.1752	-0.1302	-0.1395	-0.0656	-0.0972	0.1269	0.1173	0.046	-0.0358	0.0248	0.0504	-0.0233	0.0257	0.0891	0.0391	0.0327	0.0192	-0.1023	-0.0649	0.2297	0.1107	-0.0343	0.0507	0.0469
GPB2			-0.0472	0.0237	-0.0572	-0.2446	0.2181	-0.0539	0.0656	-0.3026	0.1511	-0.0403	-0.136	-0.106	0.0506	0.2572	0.0033	0.0551	0.1192	0.0802	-0.021	0.0023	-0.0028	0.0178	-0.1035	-0.2408	-0.0722	0.0403	0.0168	-0.1949	-0.0937	-0.0044	0.0696	0.0523	-0.1189	0.0585			0.0219	-0.0463	-0.0492	0.0164	-0.0748	-0.2377	0.1073	0.0776	0.1569	-0.0674	0.085
USB1		0.0294		0.0256	-0.0724	-0.1619	-0.1498	-0.0431	0.1232	-0.0588		-0.2025		-0.1613	0.2626	-0.1593		0.1385	0.0772	0.1284	-0.2915	0.3089	-0.048	0.0181	-0.1727	0.1012	-0.0062	-0.0403		0.1705	0.1913	0.2787	0.0597	-0.0727		-0.0102		-0.2979		-0.0392	-0.0449	-0.1604	-0.1844	-0.4379	-0.0471	0.0724	0.0463	0.1333	0.1257
SLM1	0.0961	0.1189	-0.0223	-0.0714	-0.0521	0.0449	0.2154	0.17	0.2444	0.3714	-0.0653	-0.1037	0.3124	0.2538	0.1896	0.1775	0.0688	0.0333	0.0952	-0.039	-0.0509	-0.048	-0.0112	-0.0573	-0.3354	-0.2732	0.0581	-0.0026	-0.0561	-0.1119	0.022	0.0002	0.0487	0.0327	-0.0137	0.0136	-0.104	-0.0459	0.0224	-0.0311	-0.0139	-0.037	-0.2896	-0.314	0.0037	-0.008	-0.0779	-0.0723	0.0012
SLM2	-0.0439	-0.0167	0.0229	-0.0371	0.0528	-0.0356	0.0188	0.073	-0.3457	-0.452	-0.0073	-0.1147	0.0412	0.1894	-0.1104	0.0258	-0.0722	0.0173	-0.0893	0.068	-0.0029	-0.0709	0.1167	0.0121	-0.1316	-0.1832	-0.1046	-0.2303	-0.2046	-0.0987	-0.0369	-0.1275	-0.088	-0.0605	-0.055	-0.2272	-0.0247	-0.1469	-0.0829	-0.0401	0.0256	-0.0667	0.0899	0.0314	-0.0368	0.0238	-0.0597	-0.0982	0.0536
SLG1	0.1274	-0.0124	0.036	0.024	-0.0325	0.0062	-0.1176	-0.1091	0.1537	0.0564	0.085	0.0295	0.16	0.2565	-0.0517	-0.0143	0.0281	0.0053	0.0276	0.1529	0.0643	0.0817	-0.0528	-0.0044	0.1467	0.2332	-0.1709	-0.2342	0.0249	-0.1098	0.0221	-0.0376	-0.1468	-0.0681	-0.0685	-0.0302	-0.1376	-0.1023	-0.2238	-0.0955	0.1048	-0.0534	0.113	0.051	-0.0354	-0.0086	0.0801	-0.1501	0.0274
SNF5	0.0449	0.033	-0.0277	-0.0632	-0.0354	0.0221	0.3626	0.4838	0.4905	0.6244	0.012	-0.0899	0.0397	0.0059	0.1142	0.2104	-0.0166	0.0721	0.0221	0.0007	-0.0767	-0.0464	0.0379	0.0069	-0.0431	0.233	-0.0513	-0.0346	-0.0734	-0.0723	-0.0219	-0.0224	0.0234	0.0327	-0.0197	0.0063	-0.0423	-0.0453	-0.0086	-0.0373	-0.0029	-0.0197	-0.059	-0.0941	0.0219	-0.0634	0.0026	0.0534	0.0252
NUP49	0.0259	0.015	0.03	-0.0135	-0.0751	-0.0506	-0.0829	-0.1384	0.2719	0.1895	-0.0803	-0.0517	-0.0361	0.0767	0.1968	0.1755	0.0396	0.085	-0.0009	0.0196	-0.06	-0.0362	0.019	-0.0364	0.0675	0.2802	-0.0864	-0.0225	-0.0887	-0.1094	-0.0503	-0.0162	-0.0392	0.0517	-0.0492	-0.0722	-0.0437	-0.0371	-0.0392	0.0165	0.0556	0.0045	-0.1564	-0.108	-0.0649	-0.027	0.0011	-0.054	0.09
GEA2	-0.1113	-0.092	-0.0009	-0.0108	0.1029	0.0373	-0.0671	-0.0039	-0.8095	-1.1099	0.0618	0.0706	-0.0822	-0.1753	-0.1953	-0.3062	0.0371	0.0382	0.0394	0.0124	0.0588	0.1142	-0.0804	0.0145	-0.2548	-0.5551	0.1188	0.0064	0.0272	-0.0117	0.123	0.0561	-0.0553	-0.1121	0.1056	0.1006	-0.0872	0.0403	0.0117	0.0274	0.0229	-0.0755	0.0174	0.0336	0.066	0.0482	-0.0651	-0.0233	-0.0247
GEA1	-0.131	-0.0912	-0.004	-0.0161	0.0453	-0.018	0.0332	0.0319	-0.7613	-0.7524	0.0804	0.0415	-0.1185	-0.1485	-0.2016	-0.2201	0.0031	0.0402	-0.0339	-0.0011	0.0592	0.0725	-0.1254	-0.005	-0.6628	-0.957	-0.0217	-0.1043	-0.0447	-0.0242	0.1068	0.0634	-0.0776	-0.0314	0.0991	0.2233	-0.0983	0.074	0.0148	0.0073	0.0455	-0.0248	0.0124	-0.015	0.0844	0.0673	0.0387	0.055	0.0034
ALG5	-0.0193	-0.139	-0.1113	-0.0902	0.0258	-0.0422	-0.074	0.0964	0.3609	0.1849	0.0641	0.0325	0.1179	0.1136	0.04	-0.0563	0.0202	0.1437	0.0454	0.0043	-0.1206	-0.1061	-0.1469	-0.0162	0.1049	-0.0061	0.0089	-0.1558	-0.0068	-0.0616	0.1184	0.0401	-0.0168	0.0249	-0.0337	-0.0257	0.0666	0.0109	0.0155	0.0344	0.1333	0.0481	-0.0072	0.1861	-0.0693	-0.0766	-0.0878	0.0093	0.0158
GDS1	-0.0748	-0.0648	-0.0218	-0.005	-0.0242	-0.1249	-0.2953	-0.4636	-0.6022	-0.5665	-0.0114	-0.0363	-0.0791	-0.0208	-0.177	-0.0574	-0.0223	0.0157	0.068	-0.0266	0.197	0.1749	0.1296	0.0689	-0.5252	-0.5767	-0.3294	-0.2601	-0.1016	0.0125	-0.1633	-0.1771	0.0242	0.135	-0.046	0.1366	-0.0751	-0.0888	0.0699	0.0969	0.0675	0.0873	-0.0339	0.0874	0.0506	0.0704	-0.1015	-0.1478	0.0572
CDC12	0.0045	-0.0137	-0.0138	0.0061	0.0084	0.0193	0.3839	0.3589	0.128	-0.1024	-0.0176	-0.0004	-0.0328	-0.0231	0.3097	0.2544	0.0034	0.0115	0.0221	-0.0048	-0.0518	-0.029	0.0256	0.0245	0.0757	0.1044	0.3862	0.3719	-0.0487	-0.0279	-0.0278	-0.0284	-0.0153	-0.015	-0.0146	0.0359	0.0207	-0.0053	-0.0135	-0.0562	-0.0458	-0.0048	-0.0041	-0.0632	-0.023	-0.0305	-0.0104	-0.0199	0.0192
NUP192	-0.0677	-0.0712	0.0393	-0.0677	0.0402	-0.0254	-0.0744	0.0312	-0.5397	-0.8633	0.0737	0.1021	-0.1001	0.0063	0.033	-0.0548	0.0549	0.0737	0.0254	0.0022	-0.0794	0.0415	-0.1107	0.013	0.0317	-0.0504	0.1224	-0.0025	-0.0063	-0.0268	0.052	0.0627	-0.1022	-0.0609	-0.0566	0.1959	-0.0302	0.0624	-0.078	-0.0406	-0.033	-0.0965	-0.0425	-0.0502	-0.0066	0.0056	0.0755	0.103	-0.0147
LAS1	-0.0239	-0.1972	0.0002	-0.0465		-0.0011		0.1427	-0.1822	-0.1476	-0.02	-0.0067	-0.1301	-0.1513	-0.1633	0.0455	0.1398	0.0182		0.0135	-0.1284	-0.045	-0.1514	-0.0075	-0.3139	-0.1261	0.2963	0.0208	0.0143	0.01	-0.0458	0.0001	-0.0746	-0.1246	-0.1182	0.0426	-0.0129	-0.061	0.027	-0.0923	-0.0358	0.0382	-0.0211	-0.0577	-0.125	-0.0917	0.1351	0.0393
RTT109		-0.003	0.051	0.0308		0.0433		-0.0195	0.0561	-0.8684		0.0346		0.0247				0.0507		0.0721			0.1678	0.1767					-0.2216	-0.1262	0.2211	0.0297				-0.3331		0.0753	-0.082	-0.0287
MRPS28	-0.0925	-0.0739	0.0203	-0.0019	0.0494	0.0364	-0.1535	-0.1224	-0.1641	-0.1128	0.0396	-0.0565	0.2357	0.5718	0.2304	0.5883	-0.2001	-0.0058	0.0637	-0.0069	0.0828	0.0735	0.057	-0.001	-0.0423	-0.2207	-0.0288	-0.0484	-0.0452	-0.1143	-0.1672	-0.0903	0.0588	0.1024	0.0668	-0.0346	-0.0687	-0.0722	0.0735	0.0541	0.0254	-0.0014	-0.0357	0.2255	-0.0471	-0.0658	-0.0726	0.0855	-0.0192
JJJ2	-0.1194			0.1023	0.1094	0.1005	0.188	1.9599	-0.2786	0.0559		-0.1271	-0.027	-0.1403	0.078	0.0907		-0.0642	0.5676	0.1258	0.1084	-0.0659			0.2097	0.171	0.0755	0.0845		-0.0291			0.1363		0.0108	0.3438	-0.0478			-0.2672	-0.1683	0.0526	-0.0523	0.0769	-0.0355	-0.086	-0.1066		-0.1511
MCD4	0.0238	0.0642	-0.0076	-0.1539	0.1121	-0.0235	0.133	0.0818	-0.249	-0.3536	0.0749	0.0183	0.3226	0.2387	0.4356	0.2949	0.0321	0.0737	-0.041	-0.0035	-0.081	0.0531	-0.1763	-0.0814	-0.0609	-0.2597	0.2121	0.0533	-0.0467	-0.0441	0.1651	0.2364	-0.0689	0.0274	-0.0459	-0.0648	0.0221	0.1117	-0.0615	-0.0324	-0.0304	-0.0824	-0.2511	-0.2645	-0.0528	0.0425	-0.0746	-0.0494	-0.0782
SPB1	-0.067	-0.0215	0.0317	-0.0252	-0.034	-0.0616	0.737	0.8546	-0.245	-0.3715	0.0571	0.0428	-0.1749	-0.0823	0.5207	0.4521	0.0086	0.0125	-0.0085	-0.0216	-0.0772	-0.0263	-0.0587	0.0148	-0.175	-0.3429	0.2015	0.1912	0.0948	0.1206	-0.1108	-0.0863	-0.0562	0.0578	-0.0212	0.021	-0.0512	0.0136	0.021	0.0625	-0.0128	-0.0205	0.0626	0.0683	-0.0616	-0.0579	-0.0303	-0.0278	0.033
PPS1		-0.1968		-0.0475	0.2369		0.1939		-0.2918	-0.6531	0.1725	0.0317	0.1561		-0.0723	-0.1568	-0.0546	0.0634	-0.0156		0.0475	0.0778	0.41							0.0604	0.1394		0.1074	-0.1514	-0.0785			0.0927		0.1312			0.0008	0.0081			-0.2062	-0.0101	-0.0693
NEO1	-0.109	-0.0286	-0.0135	-0.0551	0.0771	-0.0075	0.0362	0.1553	-0.3315	-0.5479	0.076	0.0878	0.0636	-0.0024	-0.1059	-0.152	-0.0167	-0.0128	-0.0179	-0.0353	-0.0265	0.0511	-0.113	-0.0384	-0.0578	-0.0187	0.0461	-0.0928	0.0437	-0.0609	0.0902	0.029	-0.0665	0.021	-0.0529	0.1599	0.0131	0.0532	0.0259	0.0025	0.1979	-0.014	-0.0121	-0.0791	-0.0464	0.0141	0.0517	-0.0054	0.0165
TPI1	-0.0775	-0.1716	-0.0246	-0.0045	-0.1531	-0.0736	-0.284	-0.2676	-0.4661	-0.3113	-0.019	-0.0178	0.03	-0.1908	-0.5326	-0.406	0.0241	-0.0813	0.0373	0.0453	0.0079	0.0687	0.1871	0.0776	0.0866	0.1181	-0.1801	-0.1227	0.0883	0.0951	-0.1048	-0.0521	-0.0292	-0.048	-0.015	0.0252	0.1151	0.0141	0.0062	-0.0026	0.0843	0.0874	0.0844	0.1385	-0.0532	-0.0615	-0.1042	-0.0745	0.0042
RPC37	0.0116	-0.0143	-0.0273	0.0237	0.0055	0.0773	-0.0227	-0.1409	-0.2905	-0.1571	0.0166	-0.0273	-0.2582	-0.2338	-0.2132	0.0017	-0.0551	-0.0327	-0.0407	-0.0115	0.0414	-0.0502	0.0661	-0.0275	-0.1552	-0.0356	0.0985	0.146	0.0707	0.0685	-0.0893	-0.0011	0.1133	0.0501	-0.0605	0.0035	0.0416	-0.0188	0.0159	0.0433	-0.0132	0.0656	0.1691	0.2372	-0.0038	0.0224	-0.0514	-0.0258	-0.0027
MEF2	0.0351	0.0744	-0.157	-0.0641		-0.1028		0.0151	0.0983	0.1043		-0.0557	0.6481	0.3637		0.7427		0.0065		-0.0146		-0.1519	-0.1778	-0.0832	0.0585	0.0922	0.0418	0.0414	0.0147	-0.0609	0.139	0.0669	0.1411	0.183	0.3119	-0.0805	-0.0048	-0.0332	0.0151	-0.0558	0.0668	-0.1001		0.0595	-0.1651	-0.0334	0.0422	0.2111
GBP2	0.0327	-0.0255	0.0113	-0.008	0.0237	0.0529	0.8232	0.8394	0.4204	0.3547	0.0513	-0.0226	0.1105	0.1032	-0.2037	-0.0896	-0.0285	-0.0161	0.023	-0.01	-0.0022	0.0349	0.0536	0.0653	0.3811	0.5807	-0.0497	-0.1512	-0.029	-0.0165	0.0045	0.0129	-0.0486	-0.0295	0.0401	0.0329	-0.1004	-0.0644	0.0137	0.0163	0.0219	0.0564	-0.0797	0.0024	0.0058	-0.0025	0.0327	0.0017	-0.0379
THR4	-0.1095	-0.0874	0.0084	0.0607	-0.1823	-0.1091	0.687	0.7961	-0.0862	-0.1473	0.068	0.0578	-0.2911	-0.2697	-0.3089	-0.3039	-0.0343	0.0207	0.0327	-0.0022	0.039	0.053	0.015	0.0148	-0.0166	-0.1573	-0.15	-0.0855	0.0716	0.0918	0.001	0.0058	0.0275	-0.0221	0.0506	0.0279	0.0366	-0.0125	-0.0138	0.0137	0.0307	0.1228	0.1318	0.2239	0.0617	0.0512	-0.0319	-0.0184	0.0307
GCV2	-0.0724	-0.057	-0.0518	0.1029	0.2449	0.2685	-0.3739	-0.3446	0.5826	0.5522	-0.1707	-0.0764	-0.4195	-0.4025	-0.4568	-0.5658	0.0882	0.0852	0.0606	0.0021	-0.0854	-0.1873	0.0174	0.0147	-0.3659	-0.4659	-0.1405	-0.1321	0.2934	0.2139	-0.0043	-0.0884	0.0582	-0.0071	0.0214	0.0951	0.2424	0.2292	-0.0802	-0.081	-0.1323	-0.1482	0.0797	0.204	0.0277	-0.0159	0.2737	0.3243	-0.19
SUI2	-0.0143	-0.0014	-0.0036	-0.0174	-0.0473	-0.0615	-0.2401	-0.2274	-0.2518	-0.2539	0.0411	0.0504	-0.0946	-0.0578	-0.02	-0.0299	-0.0428	-0.0292	0.0131	0.0017	0.0018	0.0491	0.1104	0.0062	0.0541	0.0639	-0.1682	-0.1353	-0.0012	0.0111	-0.0723	-0.0613	-0.0144	-0.0083	-0.0063	-0.0224	-0.0698	-0.011	0.0157	0.0023	0.0254	0.0151	0.0123	0.015	0.0204	-0.001	-0.0907	-0.0768	0.0337
NOB1	-0.1087	-0.0481	0.0335	0.0877	0.0342	-0.0501	-0.3746	-0.3482	-0.9167	-1.0862	0.0671	0.083	-0.0877	-0.0287	0.3925	0.4415	0.0144	-0.0087	0.0459	-0.0161	0.0653	0.0656	0.0427	0.0246	-0.5192	-0.622	0.0032	-0.0486	0.0117	0.0332	-0.0727	-0.014	0.0655	-0.0852	-0.0336	-0.0339	-0.1199	0.0115	0.0322	-0.011	0.0493	0.0767	0.1967	0.1921	0.1855	0.073	-0.1061	0.0288	0.034
RRP45	-0.0475	-0.0874	0.0176	0.0499	-0.0574	0.0227	-0.2108	-0.2426	-0.6887	-0.759	0.0226	-0.0231	-0.1562	-0.0569	-0.0977	-0.0085	0.0002	0.0452	0.0533	-0.0119	0.0423	0.0456	0.1272	-0.0079	-0.3111	-0.2962	-0.0767	-0.0362	-0.0297	-0.0121	-0.1389	-0.0725	-0.0842	-0.0205	0.0293	0.0646	-0.0434	-0.0482	-0.0145	0.0178	0.125	0.0593	0.0991	0.0983	-0.0922	-0.0264	-0.0564	-0.1141	0.0474
SNQ2	-0.0436	-0.1125	-0.0364	-0.0212	-0.052	-0.0117	-0.1626	-0.1593	-0.948	-1.1326	0.089	0.1634	-0.1629	-0.2245	-0.0396	-0.1338	0.0067	0.0557	0.0334	0.0113	0.1472	0.1702	0.0027	0.0268	0.2104	0.072	0.0339	-0.044	0.1591	0.1243	0.3291	0.2682	-0.033	-0.0512	-0.0305	0.0418	-0.1711	-0.0859	0.0721	0.0587	-0.0229	-0.0447	0.0505	-0.0723	0.02	0.0109	0.1597	0.1394	0.0365
PDR12	0.0971	-0.0125	-0.0162	0.1956	-0.0327	0.0098	-1.1255	-0.5544	-1.5714	-1.0815	-0.1068	0.0498	-1.2246	-1.1505	-0.6358	-0.5979	0.0906	0.0516	0.045	-0.0562	0.2795	0.2526	0.0985	0.0729	-0.272	-0.5457	0.037	-0.031	0.5438	0.5936	-0.2025	-0.033	-0.0312	0.0694	-0.0152	0.2513	-0.0078	-0.009	-0.0681	0.0026	-0.3139	-0.2175	0.7521	0.7757	0.2772	0.2235	-0.1167	-0.1423	-0.0732
PDR5	0.0218	-0.0608	0.0256	0.0301	-0.1835	-0.1076	-0.4801	-0.4779	-1.3589	-1.6699	0.2102	0.2579	-0.0878	-0.22	-0.6868	-0.6963	0.0774	0.1118	0.123	0.0824	0.4987	0.5082	0.0541	0.1015	-0.5763	-0.8127	-0.1214	-0.2071	0.0966	0.1444	0.4175	0.3725	-0.0399	-0.0602	-0.0163	0.0443	-0.011	0.0098	-0.0027	0.0303	0.0491	0.1319	-0.1998	-0.4355	0.2006	0.1649	0.1599	0.184	0.0991
PDR15	0.396	-0.0091	-0.0998	0.0656	-0.0652	-0.2076	-0.0543	-0.9354		-2.4575		0.4795	-0.1048	-0.2707	-0.8451	-1.4305		0.0198	0.089	0.1385	0.556	0.7891	0.1658	0.0828		-0.1762		-0.4661	0.0656	0.0207	0.7201	0.6132	-0.1164	-0.0799	0.1158	0.1373	-0.0703	-0.1272	-0.2953	-0.1288		0.301	-0.2901	-0.5023		0.0906	-0.0689	0.0224	0.1341
PDR10	0.0003				-0.1868		-0.5362			-0.8037						-0.4552			0.2036			0.6006	-0.0363								0.4721						-0.0411							0.3056					0.2431
PDR18		-0.0297	0.4121							-0.4373	0.0402		0.412	-0.1522		-0.894	0.1659					0.6488		-0.2784					-0.2307			-0.0445	-0.2977	-0.1224	0.1641	4.9315		-0.3812	0.6306					-0.5798			0.2175	-0.0347
UGP1	0.2031	0.2665	-0.0013	-0.0502	0.0499	0.0963	0.0951	-0.0002	0.1596	0.1742	-0.1918	-0.1883	0.5992	0.4426	0.2268	0.1182	-0.0012	-0.0345	-0.0262	0.0128	-0.0488	-0.0887	-0.0682	-0.0501	0.9014	1.1102	-0.0344	0.0019	-0.2586	-0.2604	0.15	0.0602	0.1009	0.0615	0.03	-0.0569	-0.0037	0.0175	-0.14	-0.1474	-0.0415	-0.0677	-0.3112	-0.3406	0.0303	0.01	0.0922	0.0666	0.0035
ECM16	-0.1692	-0.1094	0.0114	-0.1082	0.1921	0.1399	0.0316	0.1528	-0.2285	-0.3438	0.1559	0.113	0.0027	0.1261	-0.1661	-0.0927	0.0477	0.0179	-0.0016	-0.0739	-0.1055	0.0036	-0.1016	0.0463	0.2942	0.2191	0.3202	0.1602	0.069	0.0971	-0.0128	-0.0159	-0.2195	-0.0262	0.0125	-0.0406	-0.0631	0.006	0.0165	-0.0057	-0.0366	-0.0766	-0.011	0.0437	-0.1528	-0.0639	0.0879	0.0029	0.0444
ERG20	0.0268	0.0332	0.0243	0.0101	-0.0637	-0.0658	-0.1445	-0.0415	-0.4699	-0.6525	-0.0173	-0.0108	0.1027	0.0427	-0.3561	-0.3552	-0.0383	-0.0198	0.0351	-0.0011	-0.0289	0.0527	-0.0535	-0.0312	0.0834	-0.1345	-0.1616	-0.154	-0.0409	-0.0092	-0.0161	-0.0411	0.0408	0.0273	0.0568	0.0482	0.0191	0.0546	0.0135	0.0653	0.028	-0.0004	-0.0024	-0.054	0.0207	0.0797	0.0078	0.0011	0.0499
DUS1	-0.0284	-0.0656	-0.0316	-0.0039	-0.0984	-0.0634	0.0005	0.0115	-0.081	-0.0002	0.036	-0.1456	-0.1112	-0.0649	0.2046	0.3265	-0.0145	0.04	0.0448	0.0133	0.047	0.1227	0.0495	-0.0004	-0.0785	-0.1306	-0.0545	0.0537	0.0178	0.0208	-0.0533	-0.0468	-0.0132	0.034	0.0274	0.0504	-0.0753	-0.076	0.0664	0.0176	0.0123	0.018	0.039	-0.0039	-0.0205	0.0196	-0.022	-0.0635	0.0346
STM1	0.0802	0.0931	-0.0382	0.0202	0.0766	0.0282	-0.4566	-0.426	-0.5932	-0.6413	0.067	0.0344	0.1212	0.1942	-0.0794	-0.068	-0.0157	-0.0088	0.1054	0.0758	0.0875	0.0613	0.0162	0.0921	-0.2663	-0.6823	-0.2128	-0.0743	0.1202	0.0878	-0.0363	0.0942	0.0782	-0.0114	0.03	0.0326	-0.0598	-0.0369	0.0669	0.0308	0.1865	0.1205	0.147	0.2924	0.2	0.0813	-0.1281	-0.0492	-0.0638
YMR027W	-0.0226	-0.0276	0.0049	0.0037	-0.0051	-0.0014	0.0553	0.1564	-0.1652	-0.2764	0.0098	0.05	-0.0533	-0.0689	-0.0897	-0.1707	0.0228	-0.0119	0.0232	-0.0067	0.1108	0.1275	-0.0328	0.0493	-0.025	-0.2191	-0.0181	-0.1213	-0.0298	-0.0204	0.0716	0.0519	-0.0283	-0.0057	-0.0377	-0.053	0.0162	0.087	-0.0097	0.0269	-0.0169	-0.0654	-0.1743	-0.2841	0.0497	0.0596	0.0104	0.0755	-0.023
DCG1		-0.118		-0.0744		0.0077		0.4005	0.4383	0.5401		-0.0979			0.1234	0.0463		-0.0135		0.0123	0.0755	0.0609	0.0733	-0.0482	1.0569		0.0522			0.0902	0.0749	0.11						-0.0675		0.053	-0.1677		-0.2103	-0.3145	-0.0548
SCP1	0.0318	0.0207	-0.0073	0.0294	0.0171	0.0843	0.1672	0.0959	0.5034	0.5121	-0.0252	-0.0588	0.0799	0.0356	0.0221	0.0592	-0.024	-0.0126	-0.1246	-0.0251	-0.0204	-0.0432	0.0201	-0.0011	-0.5292	-0.4177	-0.0773	-0.08	-0.0942	-0.1054	0.0869	0.0793	0.0594	0.0485	-0.0431	-0.0578	0.0336	-0.0034	0.032	-0.0063	0.0665	0.0499	-0.0672	-0.0558	0.0338	0.0159	0.0388	0.0932	0.0234
NIT2	-0.0956	-0.0428	-0.0615	-0.0247	-0.0903	-0.0642	0.2578	0.1016	0.6915	0.6794	-0.1239	-0.0895	0.0157	0.1003	0.0399	0.0699	0.0461	0.0165	-0.049	0.0036	-0.0336	-0.0437	-0.0336	-0.0382	0.0193	0.0663	-0.0482	0.1395	0.0558	0.0391	0.0437	0.1067	-0.0328	0.0384	0.0367	0.024	0.0455	-0.0616	-0.0059	-0.0073	-0.1261	0.0114	-0.0532	-0.0582	-0.0201	0.0029	0.0825	0.0084	0.0663
CHS3	-0.0969	-0.061	-0.0257	-0.0392	-0.0657	-0.137	0.2724	0.4232	-0.5638	-0.8361	0.0798	0.0928	0.0283	0.0328	0.7347	0.6452	0.0185	0.0186	0.0347	0.0058	-0.0583	-0.0813	-0.1423	-0.0518	0.2482	0.1271	0.1973	0.083	0.0438	0.049	0.1727	0.1406	-0.016	-0.0089	0.0346	0.0438	0.0224	0.0993	-0.0556	-0.0402	-0.0189	-0.0398	0.0866	0.0377	0.0355	-0.0208	0.0597	0.0914	0.0006
ASN2	0.0151	0.0377	0.0112	0.0238	0.062	0.0715	-0.2269	-0.2584	-0.0559	-0.0066	0.0028	0.0143	-0.3259	-0.2611	-0.2275	-0.2026	0.0196	0.0035	0.0045	0.0056	0.0761	0.0744	0.0217	0.018	0.0271	0.0894	-0.0084	0.0092	0.0914	0.0832	-0.0097	0.0574	0.0342	0.0362	-0.0288	0.0058	0.1016	0.0483	0.0056	0.0075	-0.0727	-0.0411	0.042	0.0127	-0.0036	0.0283	-0.0137	-0.0253	-0.0119
ASN1	-0.0164	0.0242	0.0145	-0.0042	-0.0016	-0.0059	-0.3481	-0.2946	0.9422	0.9454	0.1573	0.1448	-0.4631	-0.4064	-0.4238	-0.3864	-0.0022	0.0207	0.0019	0.0041	0.0169	0.0139	-0.0152	-0.0355	-0.444	-0.3857	0.1063	0.1106	0.198	0.2052	0.0209	-0.0033	-0.0491	-0.0748	0.0297	0.0114	0.0037	0.0367	0.0419	0.0721	-0.1067	-0.036	0.1943	0.2594	0.0572	0.0004	0.0669	0.0456	-0.0108
GEP5	-0.1392		0.1374	0.0528					0.0683	0.3278		-0.0579		0.109		0.2033		-0.0727				0.1138		0.2454					-0.5891	-0.2383		-0.4384		0.1269		0.0931	0.0374		0.1668	-0.077				0.1004				-0.1627
HSP26	0.338	0.3289	0.1369	-0.4142	-0.4642	-0.5756	0.6291	0.2559	-0.0078	0.0395	-0.2646	-0.2814	-0.1462	-0.3186	0.1597	0.0595	0.08	-0.2502	-0.0009	0.0636	-1.3918	-1.308	-0.1981	-0.1244	-0.9661	0.0906	-0.7245	-0.6868	-1.2832	-1.0185	0.2279	-0.094	-0.1171	-0.2076	0.3477	0.1499	-0.1533	-0.2876	-0.4302	-0.2819	0.2196	-0.0695	-0.3899	-0.7925	-0.0481	-0.1509	0.6008	0.6966	-0.3784
RPN12	0.0157	-0.0274	0.025	0.0328	-0.0255	-0.019	-0.0514	0.0086	0.1077	0.1666	0.0231	0.0211	-0.0946	-0.0968	0.0194	0.0681	-0.0171	0.0451	-0.0332	-0.0379	-0.022	-0.0116	0.0836	-0.0686	0.2571	0.2324	-0.0152	0.0492	0.0239	-0.0146	0.0217	0.0333	-0.0422	-0.0679	-0.0175	-0.0808	-0.0554	-0.1083	-0.0201	-0.0624	0.0058	-0.045	-0.044	-0.0802	0.0021	0.0073	0.0003	-0.0238	0.0351
PCD1														-0.0825																						0.009
YLR278C		-0.2247		-0.0946	0.052		-0.0553		0.0605	-0.0927	0.0895	-0.0674	0.1007				-0.1081	0.0772	0.0659					0.1686	0.1673	0.0318	-0.2322	-0.1656		-0.0784		-0.1073	-0.1923	0.055	-0.0785			-0.1595		-0.0963	0.1706	-0.033			-0.16	0.0243	0.0599	0.0134	0.0465
UBR1	-0.0794	-0.0527	-0.0587	0.0645	0.0317	0.0246	0.0914	0.0236	-0.5143	-0.7262	0.0412	0.0531	-0.0296	-0.0877	-0.0335	-0.2015	0.0631	-0.0074	-0.0009	-0.0162	0.0507	0.1423	-0.1242	0.0249	0.3377	0.1207	0.0248	-0.0874	0.1379	0.0285	0.1184	0.0846	0.0964	0.0955	-0.0183	0.1204	0.0113	0.0788	0.0088	-0.0494	-0.0438	-0.0895	-0.0073	-0.0401	-0.0171	0.027	-0.0627	-0.0404	0.0149
SIZ1		-0.1196	0.0005	0.0066	0.0086	0.2023	-0.1299	-0.0337	-0.1308	0.0166	0.1106	0.0093	-0.1042	0.0255	-0.0689	0.1085	-0.0334	0.0479	-0.0911	-0.0648	-0.0193	-0.0744	-0.1612	-0.0437	-0.1418	-0.3322	-0.1381	0.0119	0.0263	-0.0272	-0.0465	-0.0216	0.0558	0.0789	-0.014	0.2238		-0.0012	-0.1828	-0.1268	0.0212	-0.0496	-0.2211	-0.398	0.0679	-0.1004	-0.0831	-0.1762	0.1159
RPN14	0.0219	0.0317	0.0131	-0.0759	0.0043	0.0162	-0.0496	0.011	-0.0348	-0.0135	0.0544	0.0047	0.0199	0.0056	-0.1487	-0.091	-0.0186	0.0028	0.0341	-0.0203	0.0837	0.0053	0.0288	0.0272	-0.6724	-0.4697	-0.0269	-0.0214	0.014	0.0253	-0.025	-0.0496	-0.0384	0.0181	-0.0485	0.0304	0.1294	0.1698	0.0113	0.0567	-0.0434	-0.0162	-0.0782	-0.0943	-0.0722	-0.0179	-0.021	-0.0424	0.0227
ESL2		-0.0811	0.2037	-0.1157	0.1275	-0.0168	-0.2226	0.1994	-0.6993	-0.8054	0.1304	0.1043	0.026	-0.1807	0.0207	-0.3287	0.0714	0.1055	-0.0072	-0.0141	0.0413	0.0638	-0.0453	-0.0482	0.3292	0.1428	0.1166	0.4359	-0.1123	-0.0125	-0.1113	-0.052	-0.3597	-0.0287	-0.0058	0.0652		-0.0655	-0.0626	0.066	0.0312	-0.0635	-0.0745	-0.1272	-0.0197	-0.1581	0.0647	0.1246	-0.1656
TRE2	-0.1007	-0.0764	-0.1282	0.022	0.0548		-0.0734				0.168	-0.0787		-0.031		-0.0629	-0.0296	0.0797	0.0367			-0.0264	-0.2014		-0.058	-0.5322	0.0046	-0.0102	0.186	0.0015	0.2192		-0.2383	-0.0415		0.0958	-0.1371	0.0859	-0.0975	0.0233	0.0777	-0.0951		-0.0684	-0.0398	0.0712	-0.0489	-0.0021	-0.0195
SCL1	0.0352	0.0254	-0.001	-0.0298	0.0732	0.0724	0.1161	0.1174	0.2597	0.2417	0.0352	0.0365	-0.0521	0.0465	-0.0393	-0.078	-0.0265	-0.0741	-0.0935	-0.0364	-0.0027	-0.0162	0.0402	-0.0102	0.1197	0.2089	0.043	0.0266	0.0024	0.0267	0.0609	0.083	-0.0339	0.045	0.04	0.0199	0.0611	-0.0013	-0.0374	-0.012	-0.0533	-0.061	-0.0886	-0.0417	-0.0275	0.0341	0.016	-0.0209	-0.0592
BRX1	-0.1269	-0.0829	-0.0018	0.0086	0.0407	0.0267	-0.1834	-0.2241	-0.3228	-0.3145	-0.0314	0.0163	-0.1146	-0.07	0.1458	0.1282	0.0718	-0.0007	0.0037	-0.0007	0.0042	0.0929	0.0474	0.0403	-0.3334	-0.6354	0.0012	-0.0423	0.0267	0.0512	-0.108	-0.0567	-0.0053	0.0248	0.0589	-0.0768	-0.0941	-0.0102	0.088	0.104	0.0236	0.0424	0.0538	0.1108	0.0281	0.0556	-0.1365	-0.1006	0.073
CNM67	0.0382	-0.0086	-0.0094	0.0277	0.0022	-0.0483	0.1182	0.1252	0.4763	0.469	-0.0834	-0.0898	-0.0243	-0.0406	0.08	-0.0321	0.0148	0.037	-0.0216	0.0153	0.0784	-0.0819	-0.0017	-0.0007	-0.032	-0.0342	-0.0188	0.0515	-0.1066	-0.1311	0.0564	0.0518	-0.0015	-0.0066	-0.0296	0.1582	0.0864	-0.073	-0.036	-0.0784	-0.03	-0.037	-0.1652	-0.1195	-0.0134	-0.0236	0.0019	-0.0034	0.0174
MRF1	-0.0986	0.025	-0.0198	-0.061		0.0633		0.2028	0.4678	0.6497	-0.0969	-0.1652	0.3394	0.2611			0.0027	-0.0141		0.0261			0.0388	-0.0793		-0.5985		-0.2477	-0.1843	-0.2081	0.0375	-0.0988	0.0771	-0.004	0.054	-0.1677	-0.1877	0.1096	-0.008	-0.0792		0.0039				0.007	0.0507	0.0507
MEX67	-0.0363	-0.0113	-0.0557	-0.0023	0.0377	0.0317	-0.1687	-0.2248	0.1803	0.169	-0.0051	-0.0261	-0.1452	-0.1158	0.1433	0.1984	0.0152	0.0375	0.0337	0.0134	-0.029	-0.0457	0.0069	-0.0096	-0.0409	-0.1314	-0.0408	-0.057	0.0153	0.0409	-0.0411	-0.0442	0.037	0.0776	-0.0566	0.0502	0.0647	0.0169	0.0314	-0.0096	0.0101	-0.0385	0.014	-0.0369	0.0004	0.0226	-0.0673	-0.0901	-0.0141
ARC19	-0.0277	-0.0429	0.0092	-0.0776	-0.0168	-0.0123	0.2031	0.2078	0.031	0.3408	-0.0507	-0.0642	0.1119	0.0833	-0.11	-0.1064	-0.0944	0.0279	-0.0645	-0.0189	-0.0985	-0.0184	0.0397	-0.0555	0.08	0.0455	-0.0808	-0.056	-0.0104	0.0322	0.0305	0.0192	-0.0357	0.0017	0.0423	-0.0149	0.017	0.0508	-0.0373	-0.0088	0.0404	-0.0552	-0.0665	-0.1595	-0.07	-0.0009	0.0497	0.0125	-0.0958
VMA10	0.051	0.0203	0.009	0.03	0.0231	0.153	0.3761	0.2544	-0.097	0.104	0.0069	0.105	-0.0569	-0.0485	-0.3769	-0.4166	0.0014	-0.0282	-0.0702	-0.1198	-0.0186	-0.0872	0.0565	-0.0232	-0.2054	0.0088	0.3881	0.4702	0.0622	0.0828	-0.0453	-0.093	0.0714	-0.007	0.1239	0.1297	-0.0164	-0.1388	-0.052	-0.0108	-0.001	0.0646	0.1106	0.257	0.0705	-0.0033	-0.0142	0.0061	-0.0911
DPH1	-0.1013	-0.0409	-0.0092	0.0021	-0.0709	-0.0776	-0.1077	-0.1087	-0.2557	-0.5603	-0.083	-0.0821	-0.0929	-0.0975	0.0024	-0.0339	-0.0427	0.062	-0.0119	0.0414	-0.0162	0.077	0.0933	0.0406	-0.2307	-0.4473	-0.0447	0.0376	-0.0084	-0.014	-0.1238	-0.0991	-0.0184	-0.03	0.047	0.0679	-0.049	0.0142	0.0403	0.0593	0.0103	0.0029	0.0283	0.0909	-0.0076	0.072	-0.0323	-0.0382	0.037
RPL16B	-0.0486	0.0809	-0.0233	-0.0298	0.2502	0.2044	-0.1105	-0.2069	-0.0565	-0.1698	0.1381	0.2261	0.4163	0.3661	0.1023	-0.0046	0.0815	-0.0288	0.0335	0.101	-0.0915	-0.0393	0.0483	0.0978	0.4309	0.4444	0.223	-0.0176	0.0433	-0.0236	0.2124	0.2515	-0.0391	0.1403	0.0149	0.0765	0.0317	-0.0564	0.0242	-0.0556	-0.0181	0.0991	-0.1592	-0.1322	0.0096	0.0106	0.3872	0.0852	-0.0575
RPL16A	-0.1058	0.178	-0.0452	0.0871	0.0907	0.0072	-0.3801	-0.4223	-0.4629	-0.6759	0.1582	0.2462	0.156	0.0855	0.1538	0.118	0.1538	0.0777	0.0466	0.0384	0.0037	0.0462	-0.0732	0.0099	-0.0704	-0.1974	0.069	-0.1364	0.0748	0.0248	0.0891	0.0896	0.0325	0.0915	0.0365	0.093	-0.0044	-0.0724	0.1195	0.0261	0.0256	0.145	0.0276	-0.0049	0.2027	0.2229	-0.0053	-0.0396	0.0818
YKR018C	-0.1247	-0.0533	0.0489	0.0055	0.0567	0.1122	0.1404	0.1812	-0.211	-0.4902	0.1153	0.1077	-0.0036	-0.0488	-0.1554	-0.2753	-0.0304	-0.0158	-0.0425	-0.0484	0.1077	0.1306	-0.0611	-0.0127	-0.1438	-0.3837	0.0909	-0.0096	-0.0838	-0.0673	0.0747	0.1359	-0.0255	0.007	0.0038	-0.0349	-0.1026	0.0182	-0.0469	0.0008	0.0164	-0.0578	0.031	-0.0487	0.033	0.0364	0.0304	0.055	-0.0532
OGG1	-0.1677	-0.2259	0.0761	0.01	-0.1533	-0.1169	-0.1921	0.061	-0.2667	-1.1389	0.2631	0.01	-0.0896	-0.0688		0.033	0.0688	0.0788	0.0787	0.0396		0.0417	-0.0233	0.0025	-0.0046		-0.0128		-0.3028	-0.0578	-0.037	0.0411	0.091	0.0019	0.0451	-0.0453	-0.0288	-0.1512	-0.0704	-0.0831	-0.1603			-0.0666	-0.0551		-0.2155	-0.0207	0.1552
ABP1	0.0896	0.0818	0.0017	0.0419	-0.0128	0.0052	0.9425	0.9178	0.3218	0.416	-0.0742	-0.0546	0.0974	0.0578	-0.2771	-0.2355	-0.0133	-0.0349	-0.0345	0.0062	-0.0085	-0.0437	0.0464	-0.0113	-0.4054	-0.2574	-0.1219	-0.056	-0.0305	-0.0374	0.0029	0.006	0.1249	0.08	-0.0219	-0.0526	0.1205	0.0633	-0.0706	-0.051	-0.0254	0.0083	-0.0472	-0.0447	0.0231	0.0214	-0.0061	-0.0357	-0.0318
MRPL8	-0.1048	-0.0183	-0.1034	0.086	0.0363	0.1026	0.0791	0.0446	0.1282	0.2168	-0.1506	-0.2069	0.3257	0.0739	0.8413	0.7697	-0.0576	0.0012	-0.0146	-0.0246	0.0183	-0.1248	0.0349	-0.0453	-0.1853	-0.055	-0.2674	0.0178	-0.2066	-0.2373	-0.0766	-0.1969	-0.0003	0.1243	-0.0589	-0.0339	0.0996	-0.1663	0.1299	-0.0753	-0.1383	0.0312	0.1828	0.1725	0.1357	0.0274	-0.0679	-0.0633	0.0404
MSS51	0.0442	0.0702	-0.0144	0.0284	-0.0275	0.0682	0.0085	-0.0562	0.4358	0.4472	-0.1329	-0.0987	0.3614	0.246	0.8367	0.9012	-0.0727	-0.0446	-0.0278	-0.0437	-0.3202	-0.2926	0.0338	-0.0996	-0.1818	-0.1727	-0.1219	-0.0496	-0.1663	-0.1136	-0.0417	-0.0393	0.0861	0.0036	0.1273	-0.0828	-0.1123	-0.0902	0.0585	0.0489	0.0062	-0.0173	0.1861	0.2645	0.0488	-0.0083	-0.008	0.0355	0.0558
RTC1	-0.0497	-0.1483	-0.0939	-0.0891		0.1003		0.1205	0.3243	0.031	-0.0153	-0.0976	-0.2693	0.2251	-0.0644	-0.0738	-0.0039	0.0118		-0.0171	0.0386	0.1312	0.2549	0.0846	0.0252	0.4216	-0.024	-0.0841	-0.1479	0.1318	0	0.0748	-0.0342	-0.0097	-0.1249	1.7112	-0.0971	-0.0859	0.0752	-0.0328	0.0374	-0.1404	-0.09	-0.1603	-0.1387	-0.1771	0.1389	0.0198
CPR5	0.246	0.1887	0.0116	-0.0272	0.0401	0.0886	-0.0629	-0.07	0.5102	0.6907	0.0058	-0.0074	0.1133	0.2566	-0.1384	-0.1255	0.0388	-0.0917	0.0173	0.003	0.0012	0.0265	0.0519	0.0283	0.1247	0.3448	-0.1021	-0.0685	0.021	0.0273	-0.0174	-0.0062	0.0662	0.0388	0.1003	-0.2868	0.0665	-0.0104	-0.2007	-0.1802	-0.1099	-0.0125	-0.0596	0.0227	-0.0375	-0.0303	-0.0173	0.037	-0.0382
RPS9A	0.0318	0.3793	-0.0375	0.4851	0.0957	0.3264	-0.2576	-0.5317	-0.2342	-0.4516	0.1318	0.394	-1.0676	-0.0742	0.4001	0.6461	0.4307	-0.4605	0.139	0.0356	0.4619	0.0451		0.571	0.4578	-0.3414	-0.2759	-0.002	0.3779	0.5891		0.1562	0.7579	0.5163	-0.5468	-0.2676	0.3226	0.057	-0.4194	-0.0974	-0.5245	0.1896	0.0773	-0.359	0.3868	0.0801	-0.4986	-0.1451	-0.3524
RPS9B	0.1213	0.164	-0.0878	0.6623	0.0972	0.1908	-0.2016	-0.4978	-0.4755	-0.5934	0.2196	0.5851	-0.0807	-0.3344	0.3179	0.1436	0.0912	-0.7062	0.0458	0.0379	0.2751	-0.2981	-0.0474	0.5938	-0.2509	-0.4896	-0.0918	-0.1299	0.3948	0.2325	-0.1041	0.1929	0.6542	0.4507	-0.0902	0.2141	0.3808	0.0464	-0.2239	-0.0475	-0.5462	0.1898	0.0085	0.2068	0.5761	-0.0412	-0.3803	0.0827	-0.5661
POP1	-0.2001	-0.2889	0.0695	-0.1136	0.14	0.0936	-0.1179	-0.0637	-0.4553	-0.6471	0.0386	0.1266	0.0865	0.1523	-0.0295	-0.1712	0.0951	-0.0412	-0.0484	-0.0452	-0.0596	0.0433	0.158	0.1435	-0.0728	-0.3219	-0.1421	-0.1732	-0.005	0.0139	0.2341	-0.0996	-0.1248	-0.0021	-0.0341	0.0308	0.0846	0.2106	0.0111	-0.0293	-0.2051	-0.0912	-0.0624	-0.1305	-0.3329	-0.1266	0.0387	-0.0419	0.063
MEF1	0.1153	0.1369	-0.0157	-0.0528	-0.0295	-0.0167	-0.0424	-0.0972	0.2974	0.3508	-0.0623	-0.0423	0.2105	0.1654	1.1395	0.9428	0.0068	-0.0012	-0.0296	0.0077	0.1106	-0.0143	0.0372	-0.0022	0.4129	0.4977	-0.2012	-0.0995	-0.1613	-0.1414	0.0802	0.0942	0.1034	0.0725	-0.0492	-0.0298	-0.0567	-0.0647	-0.069	-0.0761	0.0203	0.0286	0.0547	-0.0099	-0.0972	-0.034	-0.0114	-0.0021	0.0686
CEM1	0.0357	0.0739	0.0478	0.0864	0.0403	0.1958	-0.2604	-0.1674	-0.009	-0.0344	-0.0552	-0.042	-0.088	-0.1974	0.0662	0.0285	-0.0774	0.0055	0.0527	0.0337	-0.0031	-0.0793	-0.0198	-0.0624	-0.7108	-0.8428	-0.1029	-0.0337	0.0749	0.0415	0.0211	-0.0007	0.063	0.0303	0.0305	-0.0103	0.0925	0.0098	-0.0571	-0.1397	-0.0914	-0.0805	0.1193	0.083	0.0454	0.0977	-0.0143	-0.033	0.1032
FMP27	-0.1638	-0.1484	0.026	0.0272	0.0323	0.0309	-0.0238	0.2851	-0.4448	-0.2607	-0.0049	0.1164	0.1569	0.132	-0.1222	-0.2441	0.0383	-0.0731	0.0247	-0.0076	0.0378	0.0478	-0.0692	-0.0568	0.0623	-0.1348	-0.0059	0.034	-0.113	-0.082	0.0733	0.0443	-0.0898	-0.0701	0.0233	0.0767	-0.1321	-0.075	-0.056	-0.098	-0.0104	-0.0667	0.029	0.0738	0.0628	-0.0178	0.0513	-0.0354	0.0008
REB1	-0.0018	-0.0309	0.0054	-0.0035	-0.0298	-0.0322	0.0212	0.0873	0.2583	0.2636	-0.121	-0.1694	-0.0725	-0.1065	0.0684	0.1506	-0.0037	0.0256	-0.0009	-0.0031	-0.0067	0.024	0.0701	0.0161	-0.2205	-0.2652	-0.1536	-0.099	-0.084	-0.0536	-0.0969	-0.1439	0.0272	-0.0056	0.0619	0.1094	-0.0677	-0.0928	-0.018	-0.0057	0.0297	0.0312	-0.034	-0.0507	-0.0215	0.0113	-0.0905	-0.096	-0.0067
NSI1	-0.089	-0.1871	-0.0438	-0.0598	-0.0562	-0.0111	-0.6882	-0.1483	0.3884	0.4625	0.0868	0.0504	-0.7931	-0.2922	0.0691	-0.3477	0.007	-0.0126	-0.0238	0.0858	0.0234	0.1819	0.1876	0.0954	0.2559	0.2176	-0.0993	-0.0775	0.1108	0.072	0.0419	-0.1472	-0.0369	-0.0255	0.1214	0.5508	-0.1321	0.0256	-0.1764	0.006	0.0047	-0.0653	-0.1485	0.1176	-0.3489	-0.0456	0.0622	-0.0018	0.0284
RAD7	-0.0086	0.0272	-0.0289	-0.037	0.0202	-0.0695	-0.0082	-0.0488	0.029	-0.1418	0.1352	0.1772	-0.0082	-0.0055	-0.145	0.069	0.1282	-0.1329	0.0437	-0.1116	-0.1371	0.0748	-0.2129	-0.0688		-0.0326		-0.1951	-0.1635	-0.0415	-0.0403	-0.0323	-0.0234	0.0047	-0.1075	-0.0507	-0.0275	0.0239	-0.0269	-0.2437		0.0254	0.1135	-0.1975		-0.0864	0.0045	0.0003	0.005
RPL8A	-0.0324	0.0173	-0.0346	0.0973	0.0491	-0.0106	-0.1374	-0.1505	-1.0439	-1.3588	0.0075	0.0406	-0.0039	0.0207	0.0861	0.0812	0.0877	0.007	-0.0278	0.0499	0.0371	0.0823	-0.0071	0.0029	-0.0295	-0.3437	0.1514	0.0694	0.0911	0.047	0.0022	-0.0221	-0.0245	0.0035	0.0113	-0.0523	0.0391	-0.0284	0.0259	-0.0574	-0.0396	0.1368	0.0656	0.0458	0.1154	0.0262	0.0319	-0.0001	0.0787
RPL8B	-0.0351	0.0893	-0.0377	-0.0133	0.0519	0.0148	-0.5454	-0.5551	-0.4488	-0.4065	0.1311	0.1486	0.2378	0.0623	0.1175	0.0656	0.0007	0.0058	-0.0293	0.0254	0.0321	-0.0287	0.1298	0.074	-0.285	-0.5696	-0.0615	-0.1082	0.0643	0.0471	-0.0034	-0.0539	0.0443	0.0175	0.0089	-0.075	-0.0226	-0.0601	0.1157	0.0779	0.0587	0.0705	0.0224	0.0906	0.1542	0.1361	-0.082	-0.0189	0.0111
HST1	-0.0502	-0.0142		0.0759	0.1567	-0.0154	-0.0369	0.0002	-0.3652	-0.4055	-0.037	0.0528	0.0342	0.1753	-0.1775	-0.1052	0.0596	0.0448	0.4555	0.0334	0.1094	-0.086	0.0156	0.0551	0.1144		-0.1019			-0.1114	-0.0574	-0.0904	-0.1579	-0.0556	-0.0182	0.1042	0.0603	-0.0132		-0.0834	0.0512		-0.0175	-0.1067	-0.0759		-0.0939	0.0256	0.0185
SIR2	-0.0403	0.0267	-0.0745	0.0607	-0.1904	-0.2164	-0.2516	-0.2865	-0.9021	-1.0277	-0.0929	-0.1838	-0.1088	0.0334	0.197	0.106	0.0694	-0.0491	0.0136	-0.052	-0.0806	0.0769	-0.1732	-0.0854	0.2467	0.2117	0.0187	-0.1392	0.0405	0.1731	-0.5086	-0.4216	-0.005	-0.0053	-0.0164	0.083	-0.0319	0.0048	-0.1404	-0.0785	0.1369	0.1268	-0.0691	-0.1045	-0.2455	-0.2188	0.0472	0.0721	0.1473
NOP13	-0.0094	-0.0546	0.0087	0.1267	-0.0357	-0.0257	-0.3742	-0.393	-0.5773	-0.5996	0.0349	0.0227	-0.1423	-0.1394	0.0202	0.0411	-0.0538	0.0059	0.1208	0.0172	0.0924	0.0785	0.0497	0.0113	-0.5518	-0.6829	-0.0224	0.0624	0.1403	0.0706	-0.1071	-0.0806	0.0244	-0.0812	0.0647	0.1831	-0.1079	-0.0428	0.0805	0.0327	0.0907	0.0703	0.15	0.2658	-0.0074	0.0102	-0.1201	0.0245	0.0224
MPP10	-0.134	-0.0896	-0.0148	0.0025	-0.0008	0.0015	-0.259	-0.3336	-0.3462	-0.3832	0.0772	0.09	-0.0676	-0.0888	-0.024	0.0549	-0.054	-0.0198	0.0201	0.0198	0.1098	0.1115	0.0525	-0.01	-0.3597	-0.4699	-0.0134	0.0399	0.0567	0.0669	-0.0731	-0.0238	0.0342	-0.0265	0.0227	-0.1105	-0.1021	-0.0844	0.0636	0.0628	0.0617	0.0761	0.1244	0.2311	0.0492	0.0503	-0.1198	-0.067	0.0285
GPH1	0.4507	0.4647	0.0485	-0.0071	-0.1089	-0.0493	0.3284	0.2059	-0.345	-0.4356	-0.6111	-0.6083	1.3331	1.0707	1.1337	0.8077	-0.0699	-0.0223	0.0092	-0.0388	-0.3341	-0.4696	-0.2542	-0.1344	1.3697	1.6602	-0.157	-0.1707	-0.885	-0.8358	0.4299	0.2173	-0.0994	0.0257	0.0363	-0.1164	-0.169	-0.1647	-0.4029	-0.3653	-0.0364	-0.2403	-0.3245	-0.5786	-0.2929	-0.3341	0.3806	0.4804	0.1516
USO1	-0.0065	-0.011	0.0233	0.0435	0.1123	0.0628	-0.206	-0.2433	-0.3577	-0.3363	0.0211	0.0306	-0.188	-0.1966	-0.2909	-0.239	0.0013	-0.0138	0.1148	0.0253	0.0542	0.0487	-0.0537	-0.008	-0.0345	-0.0227	0.037	-0.034	-0.0094	-0.0051	0.0437	0.043	0.006	-0.0165	0.019	0.0354	-0.0392	0.0479	0.0025	0.0209	-0.068	-0.0152	0.0244	0.0282	0.0259	-0.0441	0.0146	0.0271	-0.0489
OSH7	0.0625	0.0775	-0.0067	0.0135	-0.0099	0.0039	0.9153	0.8838	0.101	0.1028	-0.1482	-0.1171	0.0555	0.033	-0.0747	-0.0739	-0.012	0.0124	0.0478	-0.0235	-0.0569	-0.0749	0.037	0.0538	-0.1895	-0.0902	0.7455	0.8111	-0.1449	-0.1104	-0.0822	-0.1021	0.0245	-0.021	0.0635	0.0215	0.0838	0.0426	-0.036	-0.0593	-0.0604	-0.0608	-0.0747	-0.0868	-0.0374	-0.0015	-0.0426	-0.019	0.0081
OSH6	0.0395	0.0145	0.0104	-0.0119	0.0236	0.023	-0.0289	0.0498	-0.0543	-0.0703	-0.0245	0.0024	0.2455	0.2351	-0.1426	-0.1828	-0.0285	-0.0121	0.0299	-0.0155	0.0459	0.0696	0.0032	-0.0577	-0.1098	-0.106	-0.1884	-0.1521	-0.0714	-0.0287	-0.0556	-0.0006	-0.0399	-0.0435	-0.0113	0.0488	0.0268	0.0234	-0.0662	-0.077	0.0078	-0.0297	-0.1549	-0.1227	0.0601	0.0434	-0.0626	-0.0205	-0.0445
NAB6	0.0198	0.0033	0.0399	-0.0103	-0.061	-0.0466	0.0651	0.0345	-0.1972	-0.3875	-0.0645	-0.0912	-0.069	-0.063	-0.0194	-0.0587	-0.0337	0.0614	0.0196	-0.0051	0.0651	0.0281	-0.0134	0.0385	0.0412	-0.138	-0.0802	-0.0911	-0.1051	-0.0969	0.057	0.0361	-0.0566	-0.0315	0.0152	0.1806	-0.0131	0.0445	-0.0851	-0.0662	0.0281	-0.0197	-0.0128	0.128	0.0666	0.0699	0.0331	0.0289	-0.0177
MRN1	0.0185	-0.0006	0.0188	0.0107	0.0542	-0.0248	-0.415	-0.3918	0.1861	0.0969	0.0534	0.0403	-0.005	-0.0024	-0.1145	-0.1754	-0.0078	-0.0012	0.0126	0.0055	0.017	0.0393	0.0065	0.0025	-0.2779	-0.4015	-0.2827	-0.297	-0.0702	-0.0652	-0.0631	-0.0377	-0.0348	-0.1212	0.0005	-0.0238	-0.0333	-0.0067	-0.0774	-0.0551	0.0762	0.0062	-0.0075	-0.0783	0.0154	0.0526	-0.0651	-0.0437	-0.0348
YEL043W	0.015	0.0015	0.0463	-0.0181	-0.0331	0.0004	-0.026	0.0454	0.1286	0.3499	0.014	-0.0442	0.096	-0.1435	-0.0947	-0.0892	0.1022	0.1414	0.4171	-0.0048	-0.0138	-0.0193	-0.0892	-0.0754	-0.027	0.1173	0.0479	-0.0556	-0.0061	-0.0559	0.0933	0.0234	-0.0347	-0.056	-0.01	0.0295	0.0473	-0.0134	0.0517	-0.0079	-0.0388	-0.0531	-0.1653	0.0171	-0.0051	-0.0338	0.0352	-0.0777	0.0983
APA2	0.1055	0.1111	0.0256	-0.0262	-0.0573	0.0082	-0.2072	-0.2024	-0.1893	-0.2462	-0.1763	-0.1489	0.0896	0.1206	-0.5448	-0.633	0.0297	0.0034	-0.0162	0.0327	0.0899	-0.002	0.0147	0.0479	-0.5273	-0.2776	-0.0786	-0.1534	0.3355	0.0335	0.0278	0.0039	0.0192	-0.0172	-0.0337	-0.1231	0.1	0.0523	0.0348	-0.06	-0.1164	0.0484	-0.0071	0.0844	0.1469	0.0321	0.0204	0.0705	0.113
POL3	-0.0312	-0.0609	-0.029	-0.0888	0.0038	0.0026	0.0114	0.1371	-0.0776	0.0326	0.1052	0.048	0.0133	0.0515	0.0609	0.002	0.0223	0.0371	-0.041	-0.0956	-0.12	-0.0057	-0.131	-0.0198	-0.1172	-0.0047	0.1113	-0.0313	0.0518	0.0537	0.0221	0.0504	-0.1708	-0.0544	-0.0324	0.0249	-0.0408	-0.0616	-0.0432	-0.0691	-0.0536	-0.0177	-0.0757	-0.1473	-0.0504	-0.0183	0.0799	0.0417	0.1744
YMR090W	0.27	0.3042	-0.0359	-0.1291	-0.2057	-0.199	0.9063	0.5809	-0.1283	0.166	-0.1572	-0.2181	1.431	1.2638	-0.1325	-0.2223	0.0603	-0.0253	0.0092	0.0428	-0.0168	-0.0886	-0.1227	-0.1032	2.1932	2.6954	0.0165	0.0507	-0.6632	-0.5772	0.1255	0.0341	0.0793	0.0564	0.045	-0.1803	-0.1934	-0.2935	-0.1445	-0.175	-0.0582	-0.2489	-0.9826	-1.1538	-0.188	-0.1094	0.1562	0.1477	0.1488
SRL2		-0.0393	-0.0389			0.0069		-0.0314	-0.0435		-0.089	-0.075	0.1305	-0.0248	-0.179	-0.2055	-0.0028	-0.0434		0.0084	-0.0307	0.0291	-0.0803		0.0889	-0.002	-0.0279	-0.1607	-0.0102		0.0356		-0.0381	0.0298	0.1122	0.0546		-0.1462	-0.0541		-0.1026	-0.0359	0.0727	-0.0265	-0.1938	-0.137	-0.1075	-0.0289
RKM1	-0.0444	-0.0153	0.0411	0.0038	-0.0051	-0.035	-0.0064	0.0267	1.2277	0.5336	-0.0212	0.0225	0.0195	-0.0325	0.0757	-0.1236	0.0234	0.0418	0.0068	0.0326	0.0327	0.0128	-0.0629	0.0455	-0.3327	-0.1582	-0.0289	-0.0316	-0.0233	-0.0211	0.1197	0.0342	-0.1382	-0.0185	0.062	0.0957	0.0035	-0.0047	-0.0376	-0.0362	-0.0133	-0.0056	-0.0619	-0.0892	0.0249	-0.0105	0.017	-0.0103	0.0837
BUD4	0.0288	0.0033	0.0095	0.0218	0.0316	0.0242	-0.0991	-0.0671	0.0989	-0.0026	-0.1131	-0.0826	-0.0449	-0.0687	-0.1142	-0.1016	-0.006	0.0311	0.0228	0.0792	0.0058	0.0146	0.0883	-0.0378	0.1113	0.2547	-0.0443	-0.0302	-0.0497	-0.0389	0.0607	0.0831	-0.0386	-0.0304	0.0245	0.0382	-0.0341	-0.0636	0.0371	0.0254	-0.0427	-0.0512	-0.0174	0.095	0.0297	-0.0761	0.1779	0.2242	0.0152
NMD2	-0.0806	-0.0835	-0.0226	-0.0171	-0.0444	0.0093	0.5157	0.4964	-0.5112	-0.583	0.016	0.0689	-0.1692	-0.1365	-0.1285	-0.2252	-0.0272	0.0425	0.0431	0.0366	0.1182	0.1434	0.0317	0.0148	-0.2778	-0.5234	0.7788	0.79	0.1332	-0.0049	0.0048	-0.015	-0.1004	-0.0716	0.0269	0.0502	-0.1169	0.0316	0.0008	0.0034	0.0329	0.0211	0.0209	0.021	-0.0082	0.0204	-0.0507	-0.1018	-0.0101
NUP60	0.091	0.0767	-0.0026	0.009	0.0043	-0.017	0.1146	-0.1198	0.1003	0.1249	-0.0322	-0.0386	-0.0721	-0.0415	-0.0023	0.146	0.0028	-0.0089	-0.0071	0.0261	-0.003	-0.049	0.0159	-0.0058	-0.0527	0.0395	-0.1295	-0.0722	0.0057	-0.0081	-0.0382	-0.0161	0.0288	0.0607	0.0045	-0.0089	0.0557	0.0013	-0.0311	-0.0488	-0.0155	-0.0199	0.0012	0.0131	-0.0185	0.0309	-0.0133	-0.0274	-0.026
EMW1	-0.1153	-0.0903	0.0344	-0.0248	0.0166	-0.0502	-0.2088	-0.1982	-0.7331	-0.8059	0.0255	0.0096	-0.1162	-0.1319	0.4046	0.2335	0.0101	0.0333	0.0254	0.0065	-0.0198	0.0323	-0.0888	0.0369	-0.221	-0.4103	0.0831	-0.0077	-0.0005	0.0009	-0.0251	-0.04	-0.0617	0.0044	0.0289	-0.0117	-0.0939	0.0368	0.0397	0.0999	0.0081	-0.0053	-0.0269	-0.054	0	-0.0152	-0.0596	-0.0076	-0.0078
SAS4	-0.0455	-0.0068	-0.0077	0.0151	-0.2201	-0.0878	-0.5917	0.0356	-0.225	-0.2374	-0.1297	-0.0476	-0.1789	-0.0937	0.0345	0.0222	0.0344	0.0475	0.02	-0.0209	0.0651	0.0076		0.0987	-0.0106	1.0228	-0.1692	-0.0911	-0.0578	-0.0631		0.0172	-0.0414	-0.0545	0.0071	0.0886	-0.2458	-0.0801	0.005	0.0359	0.3037	0.0579	-0.0414	0.0324	-0.0364	0.034	-0.0758	-0.0163	0.0503
SPB4	-0.0422	-0.0307	-0.0192	-0.0422	0.0432	-0.0554	0.0185	0.0839	-0.3134	-0.4172	-0.0144	0.0425	0.039	0.0951	-0.0128	0.1645	0.0317	-0.0098	-0.0219	-0.0413	-0.1284	-0.049	-0.148	0.0291	-0.1566	-0.3462	0.0414	-0.0283	-0.0561	-0.1031	-0.1027	-0.1974	-0.2158	-0.0272	-0.0593	-0.0063	-0.0844	0.0029	-0.0163	-0.019	-0.0121	-0.1041	0.0405	-0.155	-0.1072	0.0294	-0.0034	-0.0218	0.0323
TAF13	-0.0944	-0.0675	-0.2329	-0.0824	-0.1045	0.0251	0.1907	-0.1279	0.0781	0.1615	-0.1365	-0.1562	-0.0187	-0.1606	0.2806	0.0623	0.0375	-0.0008	0.0215	0.0224	0.1309	0.0212	0.0798	0.0277	-0.2362	-0.4581	-0.2017	0	0.0785	0.1105	-0.0447	-0.0569	0.0351	-0.0538	0.0272	0.121	-0.1214	-0.0557	0.1853	0.193	0.1702	0.1983	-0.2158	0.1047	-0.0285	-0.0043	-0.0003	0.0565	0.0048
UBP6	0.0469	0.0335	0.0408	0.0268	0.0279	-0.0009	0.1044	0.127	0.0871	0.0379	-0.0064	0.046	0.0233	0.0177	0.2605	0.2144	0.0312	0.0362	-0.0029	-0.0197	-0.0256	-0.0485	-0.0057	0.0013	0.2659	0.2137	0.0524	0.0956	-0.0041	0.0075	0.1028	0.0514	-0.0082	-0.0198	-0.0121	-0.1736	-0.0023	-0.0075	-0.0831	-0.0686	-0.0369	-0.113	-0.0448	-0.1531	0.0018	0.0291	-0.0153	-0.0131	0.0145
MAG1	-0.0822	-0.0124		0.0678	0.0833	0.1065	0.5386	0.8406	-0.0515	-0.172		-0.0221	-0.2328	-0.1643	0.0462	-0.0938		-0.0076	-0.0299	-0.0923	0.2202	0.1915	-0.1967	-0.0666	-0.086	-0.1654	0.0318	0.1612		0.1021	0.1451	0.1529	-0.0494	-0.005	-0.1412	-0.1024	0.1129	0.0286		0.0395	-0.2721	-0.1254	-0.0896	-0.148	-0.1205	-0.0175	0.0237	-0.0125	-0.018
RQT4	0.0506	0.0058	-0.0604	0.0652	0.0666	-0.0648	0.0465	0.1067	0.4473	0.1449	0.0276	0.0572	-0.0326	0.0111	0.1112	-0.0065	-0.11	-0.0746	-0.0211	0.0208	0.0986	0.0307	0.0419	-0.002	-0.3846	-0.307	-0.1464	0.0141	-0.0119	0.0074	0.0709	0.0824	0.0615	-0.0791	-0.0519	-0.0058	-0.0693	-0.1347	0.0573	0.0237	-0.0007	0.009	-0.0238	0.0633	0.1492	0.0241	-0.0905	0.0383	0.0074
MBP1	0.0116	0.0806	0.016	-0.0154	0.0593	0.0907	0.1983	0.1237	0.3262	0.3968	-0.0596	0.0061	-0.0073	0.0502	-0.0551	0.0027	0.0178	-0.0061	-0.009	-0.0181	0.0569	0.066	-0.041	0.0084	0.052	-0.1634	-0.051	-0.1189	-0.1521	-0.0904	-0.0518	-0.1203	-0.0757	-0.0359	-0.0338	0.0535	0.0145	0.0512	-0.0053	-0.027	0.0341	0.0317	0.0165	-0.1516	-0.0761	0.1428	0.0474	-0.0381	-0.0724
FOL2	-0.0193	-0.0548	-0.0221	-0.039	-0.0256	0.0027	-0.1295	-0.1764	-0.1909	-0.0945	0.1157	0.0574	-0.29	-0.2601	-0.2877	-0.2313	-0.0567	-0.0136	-0.0076	0.0053	-0.0243	0.0412	0.0534	-0.0181	-0.0144	0.0244	-0.2598	-0.2324	0.0233	0.0842	-0.0907	-0.0101	0.0117	-0.0229	0.0368	-0.0087	0.0035	0.0144	0.0244	0.0258	0.0019	-0.0132	0.0998	0.2086	0.0352	0.0572	-0.0241	-0.0357	0.0011
SRP40	-0.0033	0.0087	-0.0427	-0.1908	0.2242	0.1402	-0.2375	-0.3508	0.071	0.2192	0.2933	0.516	0.1807	0.3044	-0.0205	-0.0048	0.0333	-0.1057	0.0142	-0.0319	-0.1271	-0.0588	-0.051	0.0161	-0.0807	0.1082	0.2936	0.1182	0.0058	0.0004	-0.0051	-0.0237	-0.0569	0.0858	-0.0507	-0.047	-0.1779	-0.1557	0.115	0.1615	0.0734	0.0897	-0.071	-0.0731	0.0057	0.1263	0.0884	-0.0212	0.0282
NUT1	-0.1475	-0.1091	0.032	-0.0816	0.2274	0.0395	0.1128	0.2655	-0.3554	-0.6429	0.0335	0.0126	-0.0446	0.0085	0.0006	-0.1057	0.0403	-0.0695	-0.0075	-0.0286	-0.008	0.0186	-0.2147	-0.0068	0.2857	0.1745	0.1762	0.1233	-0.0081	-0.0216	0.0577	0.0201	-0.1291	0.0887	-0.0571	0.0008	0.0389	0.0517	-0.1285	-0.0996	0.0306	-0.1338	-0.2223	-0.1932	-0.1466	-0.0526	0.0438	-0.0269	-0.1173
CIR2	0.1957	0.1662	-0.0133	-0.054	-0.3041	-0.2781	-0.3844	-0.5336	0.2432	0.3804	-0.2161	-0.2101	0.2985	0.2439	0.6513	0.5538	-0.0245	-0.0427	0.0379	0.0291	-0.2168	-0.2818	0.0646	-0.0313	-0.2226	0.074	-0.1641	-0.0896	-0.0289	-0.0119	-0.0091	-0.0707	0.055	0.0743	0.0798	-0.045	0.08	0.0222	-0.0668	-0.0927	-0.0125	-0.0385	0.0925	0.1296	0.0233	-0.0559	-0.0037	0.0733	0.139
SSE1	0.1104	0.0898	-0.0077	0.0378	0.0116	0.0643	-0.1299	-0.1576	1.1872	1.3369	0.0019	0.0139	-0.1973	-0.1415	-0.3528	-0.3006	0.0412	-0.0042	-0.0166	0.0048	0.0236	0.02	0.0997	0.0607	0.2524	0.3976	0.095	0.0708	0.1572	0.1675	-0.0336	0.002	0.0971	0.0971	-0.022	0.0275	0.0617	-0.0116	0.021	0.0036	-0.1113	0.033	-0.0288	0.0121	0.0218	-0.0504	-0.0109	-0.0199	-0.0084
SSE2	0.15	0.1539	-0.0132	-0.0253	-0.0459	0.0441	0.6595	0.5485	0.1799	0.3657	-0.2346	-0.2256	0.4189	0.2173	0.1194	0.1678	-0.0257	0.0392	0.0159	-0.0315	-0.2564	-0.2525	-0.1233	-0.0813	0.2268	0.6444	-0.0733	-0.0627	-0.2211	-0.1714	0.0451	-0.0401	0.0164	0.0375	-0.0442	-0.0116	-0.0493	-0.0829	-0.1473	-0.1199	-0.0011	-0.1197	-0.3447	-0.4919	-0.1975	-0.1209	0.1712	0.1636	-0.1049
YCR090C	-0.1057	-0.1503	-0.0095	0.0026	-0.1206	-0.0639	1.0865	1.1165	-0.6527	-0.5179	0.1431	0.1607	-0.0273	-0.1502	0.1243	0.006	-0.084	0.0024	0.0144	-0.0016	0.007	-0.0036	0.059	-0.0084	-0.2578	-0.1924	0.0514	0.0623	0.044	0.0321	0.0425	0.0005	0.0294	-0.0293	0.0154	0.0124	0.0321	0.027	0.0672	0.0989	-0.0094	-0.0121	0.0258	-0.0389	0.0157	-0.0135	0.1488	0.1863	0.0834
TRL1	-0.0225	-0.0492	0.0215	-0.0179	-0.0468	-0.0548	-0.1518	-0.1539	-0.6676	-0.8668	0.0145	0.012	-0.0603	-0.1011	0.157	0.054	-0.0283	0.0055	0.1321	0.026	-0.0283	0.001	-0.0174	-0.0028	0.0741	-0.0035	0.0064	-0.0316	0.0065	0.0599	-0.0707	-0.0949	-0.0406	-0.0331	0.0319	0.0025	-0.0609	-0.0058	-0.0486	0.0033	-0.0057	-0.0342	0.0312	0.0478	-0.0125	0.0117	-0.0321	-0.011	0.0268
TRA1	-0.1393	-0.03	0.1021	-0.0341	0.1838	0.1071	0.8916	0.9026	-0.7021	-0.8849	0.0726	0.084	-0.0406	0.0824	0.0787	0.0266	0.1651	-0.0273	-0.0028	-0.008	-0.1543	-0.0217	-0.0946	-0.0116	0.0612	-0.0227	0.9381	0.9131	-0.0986	-0.1316	-0.0071	0.0091	-0.1576	0.1114	-0.1275	-0.0061	0.0748	0.0908	-0.0352	-0.0719	-0.0459	-0.0775	-0.0785	-0.1806	-0.081	-0.0617	0.0442	0.028	0.048
GEM1		0.0409	0.0109	0.0113	-0.0013	-0.0635	0.4634	0.3857	-0.064	-0.196	0.0105	0.004	-0.0328	-0.1037	-0.3891	-0.0634	-0.025	0.0497	-0.0041	0.0023	0.0233	-0.0922	-0.0478	-0.0115		-0.1505		-0.0898	-0.0821	-0.0799	0.0243	-0.0016	0.0426	0.0392	0.0034	0.0206		-0.0425	-0.0364	-0.0351		-0.0427	0.0578	-0.0515		0.0034	0.0994	0.0923	-0.1003
CTK1	-0.0999	-0.1281	-0.0257	-0.1791	-0.0019	-0.0322	0.0581	0.0597	-0.0274	-0.0561	-0.0435	0.0023	0.0535	0.1379	0.0418	0.0377	0.0826	0.0124	0.0437	-0.0676	-0.0955	-0.0073	-0.2124	-0.0509	-2.9482	-1.7422	0.034	-0.074	-0.0319	-0.005	-0.0455	0.003	-0.2158	0.065	-0.0897	-0.0264	0.0098	-0.0342	-0.0926	-0.0841	0.0519	0.002	-0.1409	-0.0981	-0.0366	0.0803	0.0308	-0.0235	0.0657
PGI1	-0.1914	-0.163	-0.0182	0.013	-0.1519	-0.1101	0.1402	0.2744	-0.1487	-0.1711	0.0058	-0.0003	-0.2099	-0.2141	-0.3695	-0.3371	0.0499	0.054	0.0142	-0.0152	-0.0061	0.0334	-0.0374	0.0178	-0.0057	0.0711	-0.0269	-0.0897	0.1061	0.1036	-0.0118	-0.05	0.0151	-0.0094	-0.0307	-0.0809	0.1453	0.0734	-0.0382	-0.0265	-0.0683	0.0428	-0.0289	-0.1269	0.0145	-0.0313	-0.0397	-0.0629	0.0489
PHB1	-0.0116	0.0337	-0.0298	0.0021	0.053	0.0257	0.2522	0.224	0.1287	0.1483	-0.0894	-0.0625	0.0932	0.0662	0.3861	0.3406	-0.0677	-0.04	-0.0363	0	0.0405	0.0345	0.1497	-0.0129	0.219	0.2216	-0.0481	0.0967	-0.1348	-0.1251	0.0045	0.0176	0.061	0.0569	0.0492	0.0063	-0.0305	-0.0456	0.0366	0.0047	-0.0023	-0.1018	0.1346	0.1951	0.0059	-0.0357	-0.0462	0.0091	0.005
MTC4		-0.2108	0.0319	0.0759	-0.0108	0.1487	0.1686	-0.164	0.0634	0.4183	0.0014		0.031	-0.0018	0.2199	0.0006	-0.0569		-0.0492	0.146	0.2085	-0.0353	0.0194	-0.1316	0.1949	0.0067	-0.0316	-0.4831	0.0418	-0.0663	0.0139	-0.0551		-0.1749	0.0511	-0.0227		0.0333	-0.0918	0.0108	-0.073	0.088	0.0318	-0.0157	-0.1547	-0.0384		0.0717	0.0831
PCF11	-0.0305	-0.0082	0.0278	-0.0359	0.0584	0.0338	0.0917	0.0151	-0.0925	-0.0504	-0.0209	0.0313	0.0899	0.0572	0.0255	0.0542	-0.0202	0.0227	0.0257	-0.0116	-0.059	-0.022	0.024	0.0633	0.4531	0.5148	-0.0653	-0.0621	-0.117	0.0041	0.019	0.0268	0.02	-0.0533	0.0032	-0.0172	0.0151	-0.045	-0.0353	-0.0092	0.0078	-0.0344	-0.078	-0.0718	-0.0465	-0.0251	-0.0448	-0.0287	-0.0507
RGR1	-0.1105	-0.0722	0.0083	-0.0674	0.1287	0.1007	0.0086	-0.0588	-0.3448	-0.617	-0.005	0.054	-0.0644	0.0797	0.0861	0.0173	0.1755	-0.0136	0.0008	0.0271	-0.0401	-0.1326	-0.1808	-0.0086	0.1089	-0.0568	0.0379	-0.0438	-0.1212	-0.1656	0.0096	0.0447	-0.3049	-0.0291	-0.0476	0.0126	-0.1243	0.0846	-0.0996	-0.0743	0.1018	0.0318	-0.1507	-0.1868	-0.0817	-0.0415	0.1019	0.1109	-0.0116
GNP1	-0.0081	-0.0707	0.029	-0.0255	-0.0676	-0.1181	-0.1616	-0.1354	-0.6145	-0.8597	-0.0341	-0.0591	-0.0381	-0.0927	0.2087	0.1476	0.0131	0.0921	0.0345	0.0508	-0.0466	0.0239	-0.0793	-0.009	0.0718	0.0597	0.1305	-0.0364	-0.0766	-0.0769	-0.0647	-0.1023	-0.0697	-0.0843	0.0797	0.0618	-0.0882	-0.0092	0.0945	0.0916	-0.1507	-0.1009	-0.1098	-0.0605	0.1505	0.0202	0.0566	0.058	0.0001
ECM31	0.0104	-0.0091	0.0058	-0.0051	0.0465	-0.0008	0.3601	0.3688	0.2596	0.2816	-0.1538	-0.2316	-0.0609	-0.0891	0.0681	0.0813	-0.0513	0.0951	-0.0266	-0.0175	-0.0824	-0.0676	0.0548	-0.0207	-0.1212	-0.0374	0.0828	0.144	0.0229	0.0064	-0.0463	-0.087	0.0393	0.0038	0.0252	-0.0863	0.0451	-0.0261	-0.0387	-0.0417	-0.0659	-0.0587	-0.0525	-0.0186	-0.0603	-0.0125	0.0108	-0.0262	0.0309
BAP2	-0.1625	-0.1748	0.0447	-0.0565	-0.0141	-0.081	0.1895	0.1808	-0.3261	-0.465	-0.0747	-0.0852	-0.5529	-0.5048	0.3165	0.2634	0.0044	0.0148	-0.0054	0.0235	0.0549	0.1435	-0.0163	-0.0019	0.002	-0.2028	0.25	0.0453	-0.2238	-0.2765	0.1414	0.017	-0.042	-0.0252	0.0614	0.0956	-0.0948	-0.0227	0.1208	0.0809	0.123	-0.0352	-0.0495	0.0752	-0.0585	0.1866	-0.1177	-0.1191	-0.009
BAP3	-0.1181	-0.3459	0.0509	-0.1466	-0.0083	-0.0377	-0.0144	0.1161	-0.114	-0.227		0.0575	0.6019		0.1607	0.1427		-0.0427	-0.015	-0.0754	-0.2839	-0.017	-0.3226	0.1455	0.2109		0.1396		-0.5771	0.0418	0.0706	-0.0098	-0.3039	0.1962	0.0312		-0.0146	-0.1253	-0.1007	0.2662	-0.1786		0.3204	0.4288	-0.0087		0.2022	-0.2165	0.0962
HOM3	-0.1995	-0.1729	0.0173	-0.0034	-0.0205	-0.0534	-0.2579	-0.2278	0.1354	0.1122	0.0901	0.082	-0.2728	-0.2014	0.0091	-0.0736	-0.0214	0.0149	0.0294	-0.0041	-0.0874	-0.0371	-0.075	-0.0057	0.0929	-0.0091	-0.2008	-0.2373	0.1354	0.1275	0.0103	-0.0325	-0.094	-0.0099	-0.0066	0.041	-0.0233	-0.0072	-0.0627	-0.0165	0.0366	0.0242	0.018	0.0223	-0.0195	-0.01	0.0224	-0.0209	-0.0117
YPR011C									0.6988	0.5471	-0.0603	-0.1846	0.414	0.2012	-0.0631		0.0165	-0.0606			0.1727			-0.0145	-0.6106		-0.2219					-0.0431		0.4174	0.0819	-0.0797					0.1027		0.1312		-0.0537			0.0379
BNI1	-0.1337	-0.1485	0.0529	0.0052	0.0093	0.0817	-0.0206	-0.025	-0.7773	-0.9228	0.0283	0.0026	-0.0732	-0.0623	-0.0993	-0.0871	0.0163	0.0161	0.0543	0.0103	0.0981	0.0786	0.0126	0.0487	0.1355	0.0721	0.1047	0.0388	0.0031	-0.0153	0.0537	0.0202	-0.0017	-0.0196	0.0071	0.1286	-0.0213	-0.0108	-0.0237	0.0022	-0.0069	-0.0518	-0.1201	-0.0716	-0.0146	-0.0292	-0.0415	-0.0004	0.0037
YFR016C	0.0794	0.0419	-0.009	0.0265	0.0365	0.0855	-0.0768	-0.1327	0.0905	0.1895	0.0322	0.0369	-0.0294	-0.0753	-0.0805	-0.0252	0.0095	-0.0355	0.0448	-0.0074	0.0519	-0.036	0.0229	-0.0177	-0.3076	-0.1619	-0.0638	-0.0188	0.001	0.0013	0.0469	0.0326	0.0036	-0.0205	0.0666	0.1102	0.0017	-0.0099	-0.0552	-0.0383	0.0074	-0.0217	0.07	0.0736	-0.0196	-0.0069	0.0906	0.0741	-0.0182
TRP2	-0.0437	-0.0282	-0.0381	0.0234	-0.0085	-0.0324	-0.3329	-0.3104	0.0657	0.1466	0.0286	0.0251	-0.2812	-0.2678	-0.2003	-0.1932	-0.0065	0.0102	0.0258	0.035	0.0191	0.0125	0.0145	-0.0146	-0.0913	-0.0122	-0.1706	-0.1409	0.0905	0.0748	0.0304	0.007	0.0715	0.009	0.0429	0.0504	0.0546	0.0357	-0.0134	-0.0022	-0.0137	0.0041	0.0334	0.0995	-0.0082	0.0093	-0.0519	-0.0036	0.0222
CUS1	0.1383	-0.0242	-0.0175	0.0633	-0.0086	0.0006	-0.0011	-0.002	0.027	0.066	-0.0151	-0.0161	-0.0419	-0.084	0.0025	0.0412	0.0508	-0.0036	0.0461	-0.0176	0.0551	0.0333	0.0241	-0.0007	-0.2545	-0.2995	-0.0758	-0.036	0.0201	-0.0465	-0.012	-0.0164	-0.0047	-0.0709	-0.0079	0.0129	-0.1821	-0.0476	0.0062	0.0439	0.0313	-0.0149	-0.0536	-0.0311	0.0509	0.0144	-0.0743	0.0004	-0.0034
SMY1	-0.1116	-0.0856	-0.0046	0.0192	-0.1057	-0.0358	0.0176	-0.0531	0.0139	-0.0109	-0.1514	-0.0664	-0.1577	-0.0486	0.0635	0.0511	0.0619	0.0159	0.0268	0.0031	0.0543	0.0339	-0.0319	-0.0012	-0.0289	0.0224	-0.0483	-0.1289	-0.055	-0.0547	-0.0383	-0.0005	-0.0033	0.0458	-0.0393	0.1568	0.0329	0.0008	-0.0078	-0.0049	-0.1007	0.0371	-0.0868	-0.1196	0.0008	0.0056	-0.0126	-0.0144	0.0334
LSC1	0.1085	0.1456	-0.0055	-0.0189	0.0814	0.0593	0.3294	0.215	0.5928	0.695	-0.2073	-0.2514	0.3983	0.3458	0.3141	0.3115	-0.0418	-0.0071	-0.0518	-0.0132	-0.0588	-0.1054	0.0115	-0.0048	0.3881	0.645	-0.1348	-0.0823	-0.2715	-0.2014	-0.0096	-0.0485	0.1106	0.0871	-0.0005	-0.0278	0.0103	-0.0331	-0.0609	-0.0682	0.0164	0.0056	0.0719	0.1358	0.0058	0.0003	0.0667	0.0646	-0.0704
RNH1	0.0128	0.0405	-0.018	0.0289	-0.0566	0.1015	-0.1094	-0.0919	0.158	0.1652	-0.1882	-0.0676	-0.0608	-0.0772	-0.2116	-0.0385	0.0753	-0.0087	0.1344	-0.0015	-0.0252	-0.0431	0.0804	0.0175	-0.1496	-0.2671	0.0689	-0.0525	0.0017	-0.0662	-0.1784	-0.0927	-0.0265	-0.053	-0.0379	0.0365	-0.0118	-0.0455	-0.0543	-0.0338	-0.0744	-0.0906	0.0883	0.1106	-0.0143	0.0697	0.0349	-0.0507	0.1047
HSP78	0.2182	0.2319	-0.032	-0.0355	0.1245	0.1962	0.6011	0.5757	0.7555	0.9112	-0.3268	-0.2324	0.0519	0.0042	0.7267	0.6892	0.0245	-0.0261	-0.0719	-0.0626	-0.15	-0.2507	-0.0895	-0.0824	0.9803	1.1511	0.0007	0.0383	-0.1455	-0.0913	0.0971	0.0227	-0.0135	0.0193	-0.0133	-0.0334	-0.0208	-0.0484	-0.0466	-0.026	-0.0264	-0.0434	-0.0582	-0.1044	-0.0637	-0.0411	0.1532	0.1548	-0.2277
HSP104	0.0971	0.1245	-0.0087	-0.0578	0.0987	0.0847	0.4465	0.3917	0.076	0.1878	-0.1837	-0.2176	0.0135	0.0217	0.0807	-0.0114	0.0215	-0.024	-0.0281	-0.0219	-0.1563	-0.2332	-0.0722	-0.0833	0.8815	1.0431	0.133	0.1592	-0.1282	-0.0893	0.2979	0.1594	0.0014	-0.0338	-0.0295	-0.1044	-0.0551	-0.0722	0.0022	-0.0274	-0.0403	-0.0976	-0.1538	-0.2716	-0.0844	-0.0898	0.1849	0.2074	-0.1386
DJP1	0.0242	0.0467	-0.0211	-0.0131	-0.0163	0.0573	0.1075	0.0916	0.3963	0.5504	-0.028	0.0017	-0.0487	-0.0226	0.3615	0.3916	0.0737	-0.0056	0.0088	-0.0212	0.0586	-0.0112	0.0378	-0.0021	0.1735	0.2839	-0.0219	-0.0215	-0.0155	0.0143	0.023	0.0454	0.0201	0.0222	-0.0167	0.0005	-0.0133	-0.017	0.0234	0.0117	0.0147	0.003	-0.0204	-0.0527	-0.0597	0.002	-0.033	-0.0499	0.0145
TRR1	0.1042	0.0982	0.0038	0.0357	-0.0078	0.0447	-0.0172	-0.0333	-0.4423	-0.308	-0.0012	0.0228	-0.0899	-0.0489	0.2326	0.2079	0.1058	-0.0096	-0.0337	-0.0131	-0.0243	-0.0792	0.0789	0.0376	0.1976	0.3126	0.1043	0.1084	0.0635	0.0334	-0.0367	-0.0175	0.0209	-0.0021	0.0246	-0.2616	0.0157	-0.0465	-0.0921	-0.0719	0.0083	0.07	0.0278	0.0401	-0.0633	-0.0692	0.005	0.0228	-0.056
TRR2	0.0378	0.0066	0.0254	-0.0468	-0.1333	-0.0957	0.8663	0.6698	-1.0566	-0.9751	0.0165	0.0824	0.0633	0.0395	-0.1265	-0.0095	-0.0853	0.0011	0.0291	0.0014	-0.1719	-0.2394	0.0259	-0.1374	0.2761	0.6362	0.5545	0.636	-0.2131	-0.1184	-0.0863	0.0986	-0.0496	0.2715	-0.023	-0.1033	-0.0558	-0.0827	-0.1133	0.0382	0.092	-0.0647	-0.046	-0.1786	-0.1267	-0.0762	0.2382	-0.0024	0.0362
SLH1	-0.0345	-0.0132	0.0072	0.0157	-0.0228	-0.0147	0.0194	0.1727	-0.4886	-0.5876	0.0183	0.088	-0.066	-0.0372	-0.0375	-0.1076	-0.0158	0.035	-0.0259	-0.0181	0.0085	0.0539	-0.0474	0.0292	0.0319	-0.1783	-0.0236	-0.0497	0.0018	-0.0025	0.0134	-0.0333	-0.036	-0.0531	-0.0119	0.0798	-0.0171	0.0362	-0.0354	0.0034	-0.0127	-0.0688	-0.0181	-0.0524	0.087	-0.031	-0.013	0.0658	-0.0335
TRM1	-0.1075	-0.0753	-0.0219	-0.036	0.0527	0.0079	-0.0913	-0.0247	-0.3974	-0.6457	0.0863	0.0741	-0.1037	-0.0349	-0.0331	0.0172	0.0245	0.0198	0.0026	-0.0279	0.0183	0.068	-0.0302	0.0376	-0.0515	-0.1797	0.1899	0.1465	0.0604	0.0216	-0.1475	-0.116	-0.0868	-0.0097	-0.0388	-0.0016	0.04	-0.0416	0.0105	0.0044	-0.004	0.0248	0.0922	0.0954	0.0065	-0.0075	-0.057	-0.0482	0.076
YPK3	-0.0297	-0.0106	-0.0147	0.028	-0.0638	-0.0597	0.149	0.2119	-0.2984	-0.3031	-0.1573	-0.1669	0.0165	-0.0414	-0.0665	-0.173	-0.017	0.0606	-0.0036	-0.0439	0.0273	0.0515	0.0317	0.0964	-0.0764	-0.3253	-0.1978	-0.1727	-0.1699	-0.2042	0.0033	-0.12	0.0286	-0.097	-0.0059	0.1103	0.0057	-0.0304	0.028	-0.0907	0.0269	-0.0619	0.0577	0.0515	0.1	0.0615	-0.2082	-0.0022	0.0446
MRPL35	0.1043	0.0463	-0.0081	-0.0969	0.0242	0.0355	0.0331	-0.011	0.137	0.2388	-0.1014	-0.1583	0.1432	0.1429	0.9606	0.8624	-0.0118	-0.0199	-0.0473	0.0314	0.0717	0.0018	-0.0373	-0.0062	0.0361	0.0815	-0.2104	-0.1526	-0.2163	-0.1344	-0.0954	-0.0826	0.0607	0.1102	-0.0096	0.0253	0.0217	-0.0603	-0.0467	-0.0599	0.021	-0.0197	0.1183	0.0899	-0.0509	-0.0044	-0.0745	-0.0447	-0.0331
TSC11	0.0196			-0.0669	0.091	-0.0607	0.1732	0.1958		-0.1821		0.0983	-0.0405		-0.0618	-0.2481		0.0255	0.0384	-0.0485	0.0153	0.133	-0.0033	0.0582		-0.5514		-0.0204		-0.0035	0.1385	-0.1102	-0.2375	-0.0551	-0.0252		-0.0786			0.0786		0.0928	0.0955	0.0453		0.0281	0.1667	-0.0434	-0.0306
ELG1	-0.0904	-0.0605	-0.0499	0.0125	0.0119	-0.0691	-0.2955	0.0381	-0.4062	-0.4562	-0.2427	0.0615	-0.2968	-0.1432	0.2861	-0.2844	-0.0032	-0.079	0.1585	0.003	-0.0623	0.1194	-0.0609	-0.0054	-0.1229	-0.1247	-0.0789	-0.0087	0.0188	0.0982	-0.0129	0.0347	0.0493	-0.0235	-0.0348	0.0999	0.0182	-0.2261	-0.0085	-0.1034	-0.0491	0.0051	-0.108	-0.0083	0.0079	0.0158	-0.0568	-0.067	-0.0365
BRE1	-0.0292	-0.0476	-0.0017	0.0352	0.0038	0.0312	-0.1111	-0.1239	-0.2303	-0.239	0.0393	0.0349	-0.0635	0.0169	0.1768	0.1557	0.0232	-0.0094	0.0378	-0.0029	0.0214	0.0078	-0.0502	0.0275	0.0528	0.1424	-0.1017	-0.1785	-0.0312	-0.0408	-0.0701	-0.0529	-0.0196	0.0749	-0.0727	-0.0045	0.0292	-0.0471	-0.0063	-0.0468	-0.0537	-0.0175	-0.0197	-0.1038	-0.0563	-0.008	-0.0817	-0.1108	0.0474
AIM20	-0.1209	-0.0904	-0.0256	-0.1816		0.0604		-0.3151					0.1481	0.2401	0.2466	-0.7546				0.0835	-0.0896	1.4063							0.1272	0.0474			0.0359		0.0119	-0.0073	0.0379	0.066	-0.0837	-0.0126			-0.0645	1.0136			0.4481
CHS1	-0.0698	-0.0826	-0.0417	0.0888	-0.0759	-0.1274	0.1109	0.1573	-0.2872	-0.359	0.0173	0.0305	-0.0726	-0.1422	0.3906	0.3106	-0.0067	0.0223	0.041	0.0313	-0.082	0.0189	-0.0556	-0.029	0.2951	0.1919	0.2144	0.3224	0.1282	0.0711	0.1822	0.1158	-0.0206	-0.0869	0.1092	0.1223	0.1139	0.1296	-0.1932	-0.1968	0.0408	-0.0758	-0.2306	-0.1443	-0.2139	-0.0603	0.0197	0.0003	0.014
SIN4	-0.1084	-0.0872	0.0231	-0.1782	0.0775	0.0491	0.0123	0.1527	-0.2603	-0.5353	0.0742	0.0968	0.0502	0.1044	-0.7257	-0.1863	0.0874	0.0093	0.0392	-0.0284	-0.059	-0.0057	0.029	0.0065	0.4694	0.318	0.1058	-0.1189	-0.0854	-0.0671	-0.0869	0.0042	-0.2164	0.0698	-0.0175	0.2102	-0.1179	0.0216	-0.0396	0.0024	0.0281	-0.0189	-0.4249	-0.2526	-0.146	-0.0835	0.0845	-0.0441	-0.0028
PRP45	0.0057	-0.0072	0.0218	-0.0061	0.1693	-0.008	0.084	-0.0076	0.3902	0.4932	-0.0342	-0.037	-0.0802	-0.0715	0.1044	0.1608	0.0364	-0.0982	0.0279	-0.0108	-0.0394	-0.0325	0.0137	0.0329	-0.2309	-0.2296	0.0018	0.0611	-0.0982	-0.0465	0.0099	-0.0278	0.0539	0.0349	0.0296	0.3697	0.0172	-0.0916	-0.0036	-0.0089	-0.0024	0.061	-0.0387	-0.0357	0.0104	-0.0724	-0.0134	0.002	-0.2692
KRE28	0.0145	-0.018	-0.0334	-0.0132	0.0663	-0.0622	0.0309	-0.0215	0.0245	0.0094	-0.1098	-0.1017	-0.2337	0.0227	0.093	0.0432	0.0163	0.0751	-0.037	-0.0158	-0.0098	-0.1311	0.0623	0.0299	-0.2613	0.0314	-0.1385	-0.0659	-0.0599	-0.0914	-0.0825	-0.1352	-0.0225	0.0141	-0.1301	-0.1914	-0.0175	-0.0551	0.1911	0.018	-0.0625	0.0283	-0.1487	-0.312	-0.0526	-0.0198	-0.1996	-0.0674	-0.0425
SNZ1	-0.0215	-0.0739	-0.1486	-0.3736	0.3741	0.7014	1.9546	1.4696	1.6382	2.0564	0.4391	0.5115	-0.1167	0.0686	-0.9463	-0.5945	0.2038	0.2051	0.008	0.0911	-0.1621	0.0633	-0.5423	-0.2205	3.6452	4.2545	0.6651	0.499	0.982	0.9304	-0.1436	0.0467	-0.2025	-0.035	-0.1602	-0.2918	0.4283	0.4333	-0.2775	-0.1357	0.0465	-0.1924	-0.6333	-0.5553	-0.7085	-0.0361	0.2718	-0.0066	0.07
ORC3			0.1126	-0.4874	-0.0448		0.0978		0.0175	-0.1044	-0.0939		-0.164	0.0914	-0.0592	-0.1271	0.175		0.1202		-0.1424	-0.0335	-0.1251	-0.0489	0.0088	0.0609	0.1192	-0.0286	0.067	0.1056	0.2397	-0.0867	-0.165	-0.0382	-0.0477	-0.1774			-0.9063	-0.3125	-0.17	-0.0488	-0.1406	-0.1694	0.3046	0.0132	0.0404	0.099	0.0864
CPR3	0.1255	0.0714	-0.0162	0.0158	-0.0571	-0.0573	0.0779	-0.0483	0.5956	0.8056	-0.05	-0.0366	-0.0373	-0.0969	-0.1815	-0.0793	0.0309	-0.0523	-0.0319	0.0759	-0.0128	0.0246	0.0677	0.0444	-0.2842	-0.2308	-0.0508	0.037	0.0061	0.0677	-0.0046	-0.0199	0.1639	0.0676	-0.0375	0.0114	0.0364	-0.0533	0.0082	-0.0358	-0.0313	0.0142	0.0059	-0.0544	-0.0429	-0.0096	-0.0455	0.0421	-0.0617
CPR1	0.0394	-0.0265	-0.0136	0.1017	-0.1505	-0.0518	0.1567	0.0835	0.8079	0.7484	-0.1129	-0.0719	0.2302	0.075	-0.5615	-0.4278	-0.0052	-0.1111	-0.0384	0.1252	0.0072	0.0122	0.221	0.0425	0.2648	0.2466	0.1201	0.0976	0.029	-0.0128	-0.031	0.0823	0.1227	-0.0143	-0.0484	0.0117	-0.0431	-0.0791	-0.0246	-0.0279	0.0908	0.1784	0.0788	0.0417	-0.0387	-0.0697	-0.1136	-0.0358	-0.0232
CMG1	0.0835	0.0091		-0.0267		0.0281		-0.0313	0.9186	0.797	0.2143	-0.1831	0.3716	0.537			-0.446	-0.0707		0.1313				-0.0022		-0.1404		-0.1565		0.0543		-0.0693	0.1075	-0.1154	0.1747	0.2388	-0.5186	-0.5242		-0.1409		0.0073				0.1279	0.11	0.0952
YRB1	0.0549	0.0633	-0.0508	0.0205	-0.0575	-0.0404	-0.0877	-0.1505	0.494	0.5782	-0.0072	0.0273	-0.1898	-0.127	-0.2347	-0.1938	0.0458	-0.0399	0.0002	0.0041	0.1281	0.0958	0.0192	-0.082	-0.0526	-0.0304	-0.0256	0.0557	0.1304	0.1501	-0.025	-0.0104	0.0862	0.0287	-0.0067	0.0242	0.055	-0.0187	0.0057	0.0121	-0.0664	0.0773	0.1027	0.1257	0.1221	0.0278	-0.0601	0.0026	0.0232
STB1	0.0139	-0.0378	-0.0187	-0.0388	-0.029	-0.0002	0.0218	-0.0601	0.3135	0.4536	-0.1433	-0.1362	0.0467	-0.0559	0.1818	0.0391	0.007	-0.0719	-0.0332	0.0637	-0.0247	-0.0801	0.1372	-0.0531	-0.1205	0.3508	-0.0016	-0.0749	-0.0866	-0.0589	0.0718	0.1545	0.0303	-0.0129	0.1157	0.034	-0.0384	-0.052	-0.0067	-0.0473	0.0386	-0.3428	-0.0597	0.0844	0.0004	-0.3081	-0.0447	0.0126	-0.0136
STH1	-0.0172	-0.0192	0.0559	-0.0835	0.1258	0.0344	-0.0397	0.0122	-0.1985	-0.298	0.0374	0.0764	0.0559	0.1905	0.0199	-0.0193	0.1242	0.0081	0.007	0.007	-0.1157	-0.0613	-0.0788	0.02	0.0176	-0.0126	0.0627	-0.0681	-0.1654	-0.1454	-0.1162	-0.158	-0.189	0.0276	-0.0841	0.0093	-0.0302	-0.0047	-0.0807	-0.0743	0.0251	-0.003	-0.1465	-0.2496	-0.0887	-0.0308	0.0579	-0.006	0.0534
SNF2	-0.0914	-0.0206	-0.0628	-0.1997	0.0759	-0.0389	0.1509	0.1673	0.1783	-0.0426	0.0039	-0.0967	0.1825	0.1364	0.0586	0.2362	0.0696	0.0824	-0.0478	0.0051	-0.0333	-0.0941	-0.0611	0.0078	0.2603	0.2771	0.034	-0.058	-0.0777	-0.0455	0.0061	-0.0019	-0.0817	0.0836	-0.0963	0.0776	-0.012	-0.0269	-0.0569	-0.0472	0.0954	0.019	-0.3709	-0.2524	-0.1007	-0.0304	0.0103	-0.0197	0.0305
SSZ1	-0.0227	-0.0398	0.0077	0.011	0.0178	0.0602	0.6784	0.5852	0.0943	0.1277	0.104	0.0591	-0.1196	-0.0279	-0.2636	-0.1731	-0.0547	-0.0269	-0.0583	-0.0492	-0.0023	0.0273	0.0937	0.0106	0.0585	0.154	0.9302	0.9998	0.0968	0.0882	-0.0869	-0.0644	0.026	0.0205	0.0115	0.0452	-0.0175	-0.0701	0.0159	0.0194	0.0755	0.0125	0.0345	0.0679	-0.0803	-0.0487	0.0001	-0.0202	-0.0457
EMC1	-0.0807	0.0049	0.0227	-0.027	0.0514	0.0357	0.8743	1.108	-0.3935	-0.6318	0.1473	0.166	0.0957	0.0967	0.0321	-0.0238	-0.0005	0.0083	-0.0367	-0.0365	-0.0911	-0.0139	-0.076	0.0044	0.2302	0.1902	0.0933	-0.0354	-0.0155	-0.0293	0.0962	0.0804	-0.07	0.0207	-0.0482	0.0111	0.0349	0.1235	-0.0233	-0.0138	0.0695	-0.0767	-0.0322	-0.1117	-0.0511	-0.0367	0.0686	0.0455	-0.0835
YME1	0.0073	0.0173	0.0106	-0.0366	0.0433	0.0456	-0.0051	-0.016	0.2297	0.182	0.0341	0.072	0.007	0.0105	0.2699	0.1652	0.023	-0.0067	-0.0458	-0.0061	-0.0307	-0.0231	-0.0754	-0.0508	0.0998	0.1023	-0.0033	-0.0189	-0.076	-0.0799	0.0363	0.0158	-0.0306	0.0006	-0.0026	0.0274	-0.0286	-0.03	-0.0188	0.0038	-0.022	-0.0232	0.0645	0.0739	-0.0214	0.0101	0.0176	-0.0445	0.0027
SMD2	-0.0068	-0.0795	-0.0344	-0.0044	-0.0084	0.129	0.1586	0.2539	0.0079	0.1233	0.1957	0.0865	-0.0552	-0.1309	0.0883	-0.0406	-0.4023	-0.1248	-0.0121	-0.0282	0.0273	-0.1189	-0.0153	-0.0126	-0.1602	-0.2179	0.1225	0.0852	0.1425	-0.0661	-0.0859	-0.0323	-0.0577	-0.0956	0.0838	-0.044	-0.0173	-0.0676	0.0905	-0.0974	0.0363	-0.0415	-0.0591	0.1645	-0.0848	0.0109	0.032	0.0224	-0.0477
ESF1	-0.1513	-0.1046	0.0052	-0.0372	0.0723	0.0445	-0.3542	-0.4472	0.0738	-0.0043	0.0368	-0.0199	-0.0484	0.108	-0.3013	-0.1305	-0.0146	-0.0129	0.1296	0.0695	-0.046	0.0615	0.071	0.081	-0.5076	-0.6247	0.1974	0.2499	0.0189	0.0311	-0.191	-0.2059	0.0423	0.1511	-0.0321	0.0479	-0.0653	-0.0312	0.6184	0.6401	-0.0515	-0.1018	-0.4349	-0.3949	-0.145	-0.09	-0.0684	-0.0739	0.0269
RPN1	0.0003	0.0393	0.0231	-0.0373	0.0812	0.0362	0.7107	0.7681	-0.2417	-0.3851	0.0935	0.1352	-0.0443	-0.0487	0.0141	-0.049	0.0791	0.0081	-0.0581	-0.0162	-0.0395	0.0066	-0.0843	0.0538	0.3584	0.3295	1.0054	0.9097	-0.0188	0.0197	0.0616	0.012	-0.0582	0.0623	-0.0398	-0.0097	0.015	0.0399	-0.0126	0.0388	-0.1083	-0.1129	-0.1044	-0.138	-0.0225	-0.0583	-0.0372	-0.0445	0.001
KEL1	0.0641	0.0546	-0.0152	0.0107	0.0271	0.0696	0.6243	0.4909	0.0699	0.1938	0.011	0.0029	-0.0563	-0.1098	0.0923	0.129	0.0177	-0.0106	-0.0148	-0.0273	-0.026	-0.0528	0.0419	-0.0108	-0.0016	0.0943	0.7229	0.6765	-0.0254	-0.0281	0.0124	-0.0167	0.0429	-0.0014	0.0342	0.0378	0.0326	0.0006	-0.0441	-0.0373	-0.0253	-0.018	-0.0035	-0.0112	-0.0131	-0.0063	-0.0412	-0.0236	-0.0045
KEL2		-0.0955	-0.0197	-0.1111		0.1012		2.5896	-0.1394		0.0241	-0.1989	-0.2536		0.2776	0.2013	0.0377	-0.0332		-0.0314	0.0251	-0.0767		-0.005	-0.1126		-0.1622		-0.0014	-0.0082		0.0046	-0.1306	0.0264	0.0248			-0.174	-0.05	-0.139	-0.0233		-0.08	-0.1451	-0.031		0.2333	0.0818
PIK1	-0.0277	-0.0348	0.0786	0.0501	0.0059	0.0201	0.0005	-0.0612	-0.119	-0.3459	0.0185	0.0137	-0.0655	-0.0571	0.0148	-0.0966	0.0156	0.0151	0.0081	0.006	0.0076	0.0382	0.0136	-0.0002	0.0273	-0.0986	-0.0282	-0.0784	-0.0747	-0.0589	-0.0127	0.0172	0.0046	-0.0417	-0.0415	0.0187	-0.0576	0.0516	-0.1025	-0.0917	0.0125	-0.0014	-0.0384	0.0026	0.0167	-0.0027	-0.0333	0.0292	-0.0353
UTP7	-0.0495	-0.0212	-0.0052	0.0272	0.0348	0.0091	-0.2947	-0.3804	-0.3584	-0.3558	0.0556	0.0552	-0.1043	-0.1002	0.0649	0.0711	-0.0459	-0.0106	0.0602	0.0147	0.1576	0.0667	-0.0017	-0.0136	-0.4605	-0.4849	0.0591	0.055	0.0601	0.0528	-0.0377	0.0535	0.0031	0.0309	0.0305	0.0443	0.0329	-0.0086	0.1041	0.0544	-0.1056	0.0714	0.1231	0.1966	0.1765	0.0786	-0.0807	-0.0418	0.1387
HSC82	0.0192	-0.0039	0.015	-0.0154	-0.0677	-0.0644	-0.2518	-0.2233	0.0052	-0.0173	-0.0326	-0.0995	-0.2748	-0.1573	-0.3798	-0.3988	0.0236	0.0131	-0.0136	-0.006	-0.0567	-0.0492	0.0087	0.1418	0.2151	0.3056	-0.0292	-0.0467	0.0979	0.0963	0.0195	-0.0947	-0.0433	0.0002	-0.1205	0.0059	0.0309	0.0075	-0.0239	-0.0402	0.0372	0.0753	0.2104	0.273	0.0125	-0.035	-0.0198	-0.0298	-0.0294
HSP82	0.1606	0.1709	0.0175	-0.0617	-0.0431	-0.0487	0.1525	0.21	0.557	0.6557	-0.1226	-0.0575	-0.2526	-0.2862	-0.1996	-0.1274	0.1383	-0.0101	-0.0487	-0.0467	-0.1586	-0.103	-0.0091	0.0054	0.5687	0.6789	0.0249	0.0967	0.1392	0.185	0.1041	0.0392	0.0266	-0.0365	-0.0849	-0.0825	0.026	0.0012	-0.0683	-0.045	-0.0002	0.0104	-0.0313	-0.1867	-0.0484	-0.095	0.0632	0.1158	-0.1836
RPB11	-0.0306	-0.112	0.0162	0.0368	-0.0205	-0.0525	-0.005	-0.0033	-0.1007	0.0637	0.0114	-0.0178	-0.0232	-0.009	-0.0511	-0.099	-0.0091	-0.0141	-0.0219	0.0086	0.0144	-0.0455	0.0864	0.0321	0.0256	0.0909	-0.0875	0.0266	-0.0008	-0.0246	-0.0623	-0.0066	-0.0176	-0.0047	0.0642	0.0062	-0.123	-0.1144	0.0157	0.0242	0.0744	0.0375	0.0198	0.1061	-0.1107	-0.0402	0.0153	0.0178	0.0074
FLC2	0.0401	-0.0238	-0.0385	0.0086	-0.2878	-0.3064	0.3883	0.1542	-0.693	-0.3803	-0.1127	-0.0535	-0.3148	-0.139	0.1994	0.2958	0.036	0.0484	0.0005	0.0223	-0.1649	-0.1228	-0.0873	-0.0785	-0.0314	-0.0537	0.2249	0.327	0.1434	0.1608	0.0233	0.1359	0.0227	0.0057	0.0894	0.0338	-0.0621	0.0448	0.04	-0.0083	0.0468	-0.0114	-0.1939	-0.1795	-0.1011	0.0132	0.0673	0.0841	-0.0538
SYH1	-0.0376	0.0208	-0.0387	0.0177	-0.0786	-0.0919	-0.1424	-0.1955	0.6267	0.7076	-0.0515	-0.0675	-0.1445	-0.1755	0.1974	0.1502	0.0021	0.0012	0.0654	0.0371	0.0729	-0.0178	0.0386	0.0077	0.0205	-0.0802	-0.2903	-0.213	-0.0426	-0.0586	0.0053	0.0364	0.0864	0.0089	-0.014	-0.0575	-0.0243	0.0151	0.0084	0.0183	0.0032	-0.0195	0.0762	0.0641	0.1215	0.0705	-0.1768	-0.07	0.057
FMP10	-0.0147	0.0323	-0.0394	0.1238	-0.069	-0.0003	0.1282	0.1532	0.28	0.4865	-0.0105	0.0647	0.3048	0.0644	0.8114	0.7635	-0.1421	-0.0644	-0.0338	0.0171	0.0384	-0.0223	0.1572	0.0004	0.3365	0.2391	-0.0097	0.004	-0.0975	-0.0823	0.2825	0.2018	-0.0869	-0.144	0.0201	0.0824	-0.1386	-0.1194	0.055	-0.074	0.0259	-0.0326	0.1374	-0.0009	0.0427	-0.0845	0.0939	0.1429	0.0865
PEX6	-0.1279	-0.0852	0.0945	-0.0042	-0.0346	0.0169	0.0466	-0.0472	-0.243	-0.3545	0.0794	-0.1679	0.0332	0.0376	0.0061	0.0339	-0.0031	0.0057	-0.0092	0.0033	0.0649	0.0243	-0.1683	0.0331	0.2598	0.2529	0.0932	-0.1994	0.0532	-0.0364	0.0879	-0.059	-0.0034	0.024	0.0211	0.0998	-0.104	0.0367	-0.0389	0.0218	0.1696	-0.0666	-0.0794	-0.0618	-0.0805	-0.0939	0.0652	0.0296	0.0728
CLB2		-0.2208	0.0344	0.0638		-0.0058		-0.1703		0.959	-0.019	-0.0012	-0.0193	0.1702	0.4639	0.3238	-0.0289	-0.0004		0.014	-0.2146	-0.247	-0.0651	0.0076		0.2818		0.0712	-0.23	-0.1247	0.2468	0.2464	-0.0903	-0.0865	-0.2515	0.2475		0.0159	0.1121	-0.0479		-0.0277	0.0462	0.2692		-0.0228	-0.0387	0.1335
CAC2	-0.0432	0.0517	0.0167	0.1627	-0.0872	-0.0397	-0.1297	-0.1118	-0.1752	-0.0928	-0.0849	-0.0297	-0.0301	-0.0898	0.0455	0.1179	-0.0474	0.0191	0.0581	0.0278	0.0104	0.0459	-0.025	0.1156	-0.095	0.0027	-0.1641	-0.1328	-0.0405	-0.0873	0.111	0.0873	0.0456	0.07	0.009	-0.0843	-0.0504	-0.0572	0.0173	-0.024	0.0263	0.0305	-0.057	-0.0661	0.0079	0.0015	-0.1316	-0.0975	0.0199
FOL1	-0.0445	-0.0652	0.0198	0.0054	-0.001	0.0259	-0.2005	-0.1122	0.2808	0.2512	-0.0129	-0.0331	-0.1472	-0.1255	-0.2351	-0.2393	-0.0406	0.0051	0.079	0.0105	0.0765	0.0783	0.0415	0.0081	-0.083	-0.1445	-0.015	-0.0344	0.012	0.0263	-0.0761	-0.0292	-0.0654	-0.0458	0.0402	0.0967	-0.0268	0.0165	0.0145	0.0168	-0.0035	-0.0005	0.0362	0.0747	-0.0407	0.0307	0.0076	-0.0266	0.0052
CTF4	-0.0062	-0.0086	0.0177	-0.1574	0.1199	0.0292	0.0491	0.1083	0.9911	0.757	-0.0115	0.0016	-0.0107	0.0237	0.1547	0.1241	0.0704	0.0203	-0.0116	0.01	-0.0632	-0.1013	-0.0849	-0.0384	0.0508	0.239	0.054	0.0188	-0.0783	-0.0486	0.1803	0.1537	-0.1534	0.0598	-0.034	-0.1015	-0.0008	-0.0031	-0.1668	-0.1038	-0.0581	-0.1023	-0.264	-0.3113	-0.1404	-0.0512	-0.0617	-0.0689	0.058
BBP1	-0.0172	-0.1018	0.0636	0.0517	-0.1886	-0.1187	-0.0754	-0.1976	1.4137	1.3884	0.002	0.0187	-0.0731	0.0841	0.1101	0.197	0.0629	-0.1304	0.0903	0.1504	-0.049	0.0138		0.0703	-0.1794	-0.0383	-0.0129	-0.0818	-0.0601	-0.1006		-0.0792		-0.0802	-0.0124	0.0998	0.1206	0.0888	-0.037	-0.0744	0.008	0.0291	0.091	-0.0338	-0.0598	0.0584		0.0365	0.2383
MRS6	-0.1631	-0.1301	0.0092	-0.0147	0.011	-0.0243	-0.3333	-0.2751	-1.1346	-1.3293	0.0337	0.0036	-0.0412	-0.0369	0.0277	0.0329	-0.0125	0.051	0.0081	0.0064	0.0584	0.147	-0.0583	0.0363	0.0326	-0.086	-0.1161	-0.2544	-0.0774	-0.1111	-0.0041	0.0027	-0.04	-0.0382	-0.0833	0.0147	-0.1382	0.0178	-0.0218	0.0113	0.0938	0.0752	0.0463	0.0078	0.0264	0.0578	-0.053	-0.0703	-0.0049
CSN9	0.142	0.0027	0.019	0.0219	0.0246	0.0796	0.4005	0.2767	0.4301	0.409	-0.1233	-0.0587	-0.1216	-0.1257	0.0206	-0.029	0.012	0.0182	-0.0618	-0.0765	0.1033	0.0321	0.1572	0.0214		-0.1839		0.2322	0.0135	-0.0463	-0.1308	-0.0143	-0.0219	0.0347	-0.0171	0.0963	0.1449	0.0744	0.0058	-0.0654		-0.0351	-0.2121	-0.1256		0.1007	-0.0083	0.0463	-0.0036
SMC4	-0.0213	-0.0592	0.0129	-0.0169	0.0016	-0.027	0.1146	0.1039	0.1192	-0.0242	0.0062	0.0463	-0.0016	-0.0151	0.1123	0.0957	0.0151	-0.0008	0.0035	-0.0052	-0.0069	-0.0495	-0.0474	-0.0192	-0.1127	-0.0845	-0.0063	0.0253	-0.0626	-0.0921	0.0351	0.0215	-0.0441	-0.0255	-0.0268	0.1117	-0.0037	-0.0665	-0.0186	0.0014	-0.0074	-0.0428	-0.1047	-0.1136	-0.0398	-0.0075	0.0635	0.0173	0.0128
HCR1	-0.002	0.037	0.0436	0.0387	0.1377	0.1937	-0.1901	-0.2178	0.4295	0.4994	0.0516	0.0192	-0.1135	-0.0648	-0.3047	-0.1952	-0.0254	-0.0142	0.0486	0.0655	0.131	0.0928	0.0261	0.0565	0.1246	-0.0227	-0.249	-0.1216	-0.0179	0.0735	-0.0081	0.0477	0.0743	0.014	0.0078	0.0738	-0.015	-0.0145	-0.0233	0.0508	-0.0308	0.0069	0.0307	0.0782	-0.0508	0.0584	-0.0843	-0.0472	-0.0089
PIB1	0.0196	-0.1772	-0.1951	-0.3283	0.1513	0.1026	0.2271	0.0853	0.8127	1.0058	-0.1174	0.0086	0.2101	0.2932	-0.0589	-0.0055	0.1326	0.024	-0.0548	0.0504	0.2349	0.1964	0.0569	-0.0364	0.1015	0.6918	-0.3523	-0.0798	-0.0815	-0.0223	0.0979	0.0423	0.0289	0.1937	-0.1061	-0.0275	0.1671	-0.0605	-0.4475	0.016	-0.0429	-0.1011	-0.0923	-0.1108	0.035	-0.0329	-0.0231	-0.3105	0.0092
CSF1		-0.3708	-0.3459			0.1906		0.1052	-0.374	-0.2789		-0.2001	0.2197		-0.1382	-0.0827		0.1733		-0.0388	-0.0358	0.5232			-0.084		-0.2552		-0.3025				-0.1115		0.226			0.0776	0.5965		-0.2428		0.1231	-0.1957	-0.0695		-0.0682
MLP1	0.0079	-0.0188	0.0183	0.0111	0.0291	0.0921	0.0486	-0.0363	-0.0486	0.0166	-0.028	-0.0481	-0.1234	-0.1048	-0.1047	-0.0156	-0.0033	-0.0142	-0.0079	0.012	0.0193	0.0134	0.0569	-0.0133	0.2573	0.4586	0.0491	0.0649	-0.0009	-0.0007	0.0061	0.0711	0.0426	-0.0048	-0.0097	-0.0483	0.0057	-0.0321	-0.0177	-0.0141	-0.0385	-0.0387	0.055	0.0821	-0.0701	-0.0505	0.0218	0.0296	-0.0388
PAC11	0.0003		0.0141	0.0515	-0.0092	-0.1778	-0.0998	0.1123	0.0293		-0.0563	-0.0264	0.0168	0.7778	-0.3676		0.0431	0.0845	-0.038	-0.0765	0.1665		-0.1837	-0.1066		-0.3132		0.0119	-0.0803	-0.09	0.0974	0.1544		0.1126	0.1639	-0.071	-0.0336		-0.0346	-0.1172		0.0565	-0.0971			-0.0039		-0.3389	0.2102
RSM26	0.0756	0.029	-0.0229	-0.1048	0.0875	0.1088	0.0971	-0.049	0.107	0.1452	-0.0356	-0.1061	0.0678	0.0492	0.6704	0.5092	0.024	0.0788	-0.0473	-0.0377	-0.0037	-0.0449	0.1834	-0.0101	0.2203	0.2123	-0.2482	-0.1882	-0.2305	-0.185	-0.1332	-0.0263	0.1197	0.07	0.0133	-0.0652	-0.0759	-0.1152	-0.0308	-0.042	0.0614	-0.0748	0.1309	0.1598	-0.0735	-0.0643	-0.1158	0.0094	-0.1182
HIR2	-0.103	-0.1248	0.0373	-0.0153	0.0618	-0.0149	0.0828	0.1225	-0.0383	-0.2673	-0.0086	0.0132	0.13	0.2522	0.061	0.1373	0.0725	-0.0203	-0.0014	-0.0381	-0.0292	-0.0157	-0.0906	-0.0295	0.2008	0.1782	0.0155	-0.1076	-0.2012	-0.1228	-0.0333	0.0494	-0.1282	0.025	-0.1002	-0.1411	-0.1548	-0.0342	-0.0763	-0.0558	0.0049	-0.0096	-0.214	-0.2508	-0.0894	-0.0696	0.1159	0.008	0.0032
OMS1	0.0687	-0.0165	0.0666	-0.0901	-0.1098	-0.0203	-0.0303	0.4957	0.1026	-0.015	0.0356	-0.0122	-0.0011	0.0201	0.7914	0.8673	0.0061	-0.006	0.1618	-0.0346	0.0237	0.0084	-0.0139	-0.0634	0.0006	0.0982	0.0094	-0.1527	-0.0567	-0.2267	0.1208	0.0233	-0.0317	0.0199	-0.0227	-0.0516	0.2212	-0.0115	0.0717	-0.0716	-0.0386	0.0674	0.0851	-0.0267	0.0886	-0.116	0.0483	0.0359	0.1262
DDR48	0.2998	0.22	-0.0745	-0.2533	-0.0761	-0.0346	0.6326	0.6015	0.9292	1.0635	0.1168	-0.1142	0.2249	0.0918	-0.9395	-0.9096	-0.2059	-0.0315	0.0189	0.2238	-0.0234	0.0033	0.0716	0.0254	-0.3629	-0.1864	0.2697	0.3491	-0.079	0.1736	-0.3336	-0.4603	0.06	0.0167	-0.1447	0.2576	0.0324	-0.0617	-0.7172	-0.5457	0.2994	0.283	-0.4819	-0.7036	-0.167	0.0002	-0.3307	-0.2651	-0.0645
ERG25	-0.0537	-0.0574	-0.006	-0.0104	-0.0363	0.0653	-0.451	-0.1915	0.0736	-0.2155	0.2733	0.0566	-0.0466	0.0251	-0.4068	-0.6079	-0.0928	0.1199	-0.0218	0.0319	-0.1899	-0.1887	-0.2539	-0.0869	-0.3382	-0.4369	-0.0691	-0.3255	0.0313	-0.0114	0.139	-0.0287	0.0264	0.1042	0.0828	0.1823	-0.1604	-0.0781	0.176	0.1903	-0.012	0.0332	-0.1089	0.0444	0.0268	0.0515	0.0372	-0.0472	0.0917
SPA2	0.012	0.0037	0.0077	0.0169	0.0294	-0.0016	-0.141	-0.167	-0.0478	-0.0071	-0.0097	0.0089	0.0029	0.0075	-0.0502	-0.0209	0.0359	0.0144	0.1229	0.0121	0.0013	0.0014	-0.0112	0.0008	-0.0372	0.0374	-0.073	-0.1036	0.0044	-0.0179	-0.0054	-0.0056	-0.0211	-0.0095	0.0491	0.0354	-0.0198	-0.0255	-0.0043	-0.0032	-0.0409	-0.0113	-0.0378	-0.0632	0.0169	-0.0006	-0.006	-0.0556	-0.0118
RCI50															0.3682						-0.1407																						-0.0472
TDA1	-0.1225	-0.0918	0.0635	-0.0426	-0.0092	0.0933	-0.1184	-0.1068	-0.681	-0.4054	-0.1434	-0.1471	0.186	0.2324	-0.4663	-0.395	0.0784	0.0894	0.1005	0.0169	0.1381	0.1724	0.0138	-0.012	0.0738	0.0064	-0.1173	-0.0373	-0.1469	-0.1138	0.1161	0.0865	-0.0534	-0.0924	0.1354	0.3333	0.0665	0.0654	-0.1348	-0.0474	0.0277	0.0015	-0.3127	-0.4134	0.1051	0.1023	-0.0232	-0.0045	-0.0234
FLC1	-0.049	-0.0504	0.0137	0.101	0.0541	0.0413	-0.089	-0.1854	-0.2109	-0.021	-0.0472	-0.0154	0.112	0.0614	0.1086	0.2556	0.0719	0.0107	0.0455	0.0444	0.0439	-0.0848	-0.0144	0.0008	-0.1666	-0.1231	0.0993	0.0915	-0.1857	-0.0896	0.1388	0.2252	-0.0008	0.0487	0.0192	-0.1212	0.0562	0.1657	0.1455	-0.0006	0.0359	0.0065	-0.3461	-0.359	0.016	-0.0214	0.0938	-0.0043	-0.0485
FLC3	-0.0748	-0.1246	0.0058	-0.0303	0.0051	-0.0539	0.0372	0.0909	-0.1175	-0.2215	0.1248	0.2068	-0.0093	-0.1343	0.1129	-0.1452	0.092	0.042	-0.0173	-0.0008	0.0385	0.1016	0.0108	-0.0052	-0.0432	-0.134	-0.0939	-0.0721	0.0015	-0.0005	-0.0091	-0.0304	-0.0887	-0.1368	0.0678	-0.0386	-0.0542	-0.0124	0.0023	0.0347	0.006	-0.0002	-0.0973	-0.0284	0.1076	0.031	0.0287	0.0744	-0.0302
PMI40	0.0852	0.0494	-0.0145	0.0384	-0.2052	-0.1115	-0.1601	-0.2642	0.0367	0.1393	-0.0883	-0.0661	0.1035	0.1288	-0.0235	-0.0085	-0.0049	-0.0214	-0.0231	0.0256	-0.0535	-0.0503	0.0697	0.0048	0.0525	0.1632	-0.1029	-0.056	0.038	0.0395	0.0665	0.0323	0.0856	0.0444	-0.0062	-0.0251	0.094	-0.0284	-0.0225	-0.0602	-0.0447	0.0351	-0.0462	-0.0245	0.0008	-0.031	-0.0679	-0.0072	0.0271
PTC5	0.1996	0.1103	0.0154	-0.0029	0.1136	0.0842	-0.014	-0.0742	0.4736	0.5323	-0.117	-0.1408	0.0632	0.3229	-0.0124	0.2301	0.0054	-0.0358	0.0751	-0.0185	-0.0991	-0.1322	-0.0226	0.0139	-0.7366	-0.5611	-0.0259	-0.0006	-0.1629	-0.1468	-0.0375	-0.1117	0.0331	0.0054	0.0217	0.4055	0.1218	0.0024	0.0023	-0.0621	-0.0531	-0.1171	0.0705	0.072	0.0252	0.1243	0.0001	0.015	-0.0421
SUC2	-0.0338	-0.118	-0.0322	-0.0155	-0.1347	-0.0001	0.2411	0.1433	0.366	0.4669	-0.0573	-0.0766	-0.0003	0.0596	0.1353	0.0882	-0.0394	-0.0094	-0.0108	-0.051	0.0166	0.0457	-0.0227	-0.0107	-0.3476	-0.2208	-0.3131	-0.1801	0.236	0.2183	0.0981	0.1817	-0.0439	-0.0838	-0.0074	0.0286	0.0391	0.0057	-0.1275	-0.1405	0.1322	0.0698	-0.1	-0.1635	-0.125	-0.0613	0.1337	0.1579	-0.0316
YPR127W	0.0818	0.0805	-0.0643	-0.0156	-0.2235	-0.1736	0.1463	0.0606	0.7895	0.8145	-0.2071	0.0043	0.4253	0.3195	-0.3642	-0.314	0.0619	-0.1336	-0.0023	0.0107	-0.0946	-0.1141	-0.0496	-0.0149	-0.3316	-0.1821	-0.1872	-0.1931	-0.1072	-0.0286	-0.0401	-0.0982	0.0326	0.0693	-0.0556	-0.1066	0.0404	-0.0091	0.0571	0.008	-0.0116	-0.0019	-0.3812	-0.4414	-0.01	-0.0033	-0.0439	-0.0157	0.1106
ATG20	0.0206	0.0079	-0.0566	-0.1253	0.1126	0.0776	0.2621	0.1318	0.1629	0.2136	-0.2295	-0.0493	0.1048	0.129	0.0105	-0.065	-0.132	0.0262	-0.0549	-0.0054	0.0541	-0.022	-0.0334	-0.0589	0.2059	0.2746	-0.064	-0.0141	-0.0695	-0.181	0.0726	0.0548	0.065	-0.0773	-0.0771	-0.0467	-0.0492	-0.0275	-0.0654	-0.1682	-0.065	-0.0472	-0.0974	-0.048	0.0157	0.0303	-0.0622	-0.0702	-0.039
MTF2	0.0394	0.0288	-0.0129	-0.0295	-0.0002	-0.0562	0.0294	0.0255	0.461	0.3911	-0.169	-0.234	0.1792	0.1469	0.4396	0.4495	-0.0732	-0.0372	-0.0044	0.007	-0.1126	-0.1502	-0.006	-0.0477	-0.1063	0.0703	-0.0914	0.1261	-0.0194	-0.0349	-0.038	-0.0869	-0.0186	0.0282	-0.0706	0.0549	-0.046	-0.0748	-0.0069	0.0169	-0.0181	-0.1226	0.0092	0.0464	-0.0686	-0.0494	-0.0486	-0.1043	-0.0004
FCP1	-0.0141	-0.0219	-0.0696	0.0624	0.0141	0.035	0.0686	0.0289	-0.2242	-0.266	-0.0512	-0.032	-0.1661	-0.0793	-0.1052	-0.05	0.0318	-0.0236	-0.0457	-0.0204	0.0232	-0.0106	0.0232	-0.0019	0.0511	0.1204	-0.0443	-0.081	0.0108	-0.1161	-0.0249	0.0327	0.0034	-0.0064	-0.0584	-0.047	0.1061	-0.0033	-0.0349	-0.1105	-0.03	-0.036	-0.0135	-0.0914	-0.0613	0.0025	-0.0582	0.009	0.0096
MYO3	0.0456	0.0627	-0.0056	-0.0148	0.0171	-0.0248	0.0537	0.0804	-0.1305	-0.3832	-0.0729	-0.0402	-0.0531	-0.1119	-0.0967	-0.1225	-0.0126	-0.0098	0.0241	-0.0165	0.0099	0.0092	-0.1003	-0.0377	0.027	-0.082	0.0677	0.0744	0.0092	0.0399	0.0987	0.0841	-0.0558	-0.0132	0.0041	0.034	0.0141	0.0402	-0.0252	-0.0241	-0.0693	-0.1231	-0.0909	-0.0957	0.0402	0.0215	0.125	0.1686	-0.0152
MYO5	-0.0337	-0.0381	0.0815	0.017	0.0187	0.0335	-0.0659	-0.0313	-0.271	-0.3597	0.0555	0.0436	0.0813	0.1061	0.0395	-0.0233	-0.0233	0.0233	0.0256	-0.0141	0.0336	0.0492	-0.0205	0.0425	0.0265	-0.1747	-0.0725	-0.0615	-0.097	-0.0863	-0.0094	-0.0404	-0.0494	-0.036	-0.0125	0.0257	-0.0687	0.0019	-0.0365	0.0011	0.0103	0.0033	-0.008	0.0148	0.034	0.0557	-0.0609	-0.0531	-0.0335
SEC3	-0.0371	-0.1029	0.0283	0.0042	0.0329	0.0473	-0.0069	0.1184	-0.2621	-0.188	0.0725	0.0382	0.007	0.0346	-0.044	-0.1054	-0.0073	0.0261	0.033	-0.0011	0.0271	0.0155	-0.0515	0.0237	0.0794	0.0099	0.0008	-0.0366	-0.0177	-0.0148	0.0789	0.0066	-0.0824	0.0254	0.0346	0.0343	-0.0658	0.0744	-0.0022	0.008	-0.0365	-0.0767	-0.0093	-0.0021	0.0599	0.0093	0.0059	0.0055	-0.0222
TFB3	0.057	0.0055	-0.0705	-0.0037	-0.043	0.0027	0.0057	-0.0622	0.3086	0.3468	-0.1043	-0.0623	-0.1215	-0.0819	0.0248	0.1318	0.0589	0.026	-0.0172	0.025	-0.0082	-0.0697	-0.0096	-0.0074	-0.0866	0.0244	-0.0072	-0.0374	-0.0118	-0.0643	0.0173	-0.0122	0.1	0.0392	0.0073	0.4648	0.0065	-0.0112	-0.0367	-0.0453	-0.0026	0.019	-0.038	-0.0899	-0.0299	-0.0311	-0.066	-0.0285	-0.002
ATG3	0.0447	0.0476		-0.0625	-0.0373	-0.1305	0.3395	0.3648	-0.0816	0.425	-0.1179	0.0594	-0.01	0.1861	0.4488	-0.0315	0.293	0.0334	-0.0247	-0.0898	0.2652	0.0574		-0.0262	0.6093	0.4322	-0.1358	0.0194		0.0102		0.0952	0.0365	-0.0434	-0.2138	0.1333	-0.0353	-0.0131		-0.0973	-0.0511	-0.1459	-0.2519	0.0568	-0.376	-0.0513	0.2676	0.0013	0.0924
VMA8	-0.006	0.0311	-0.0018	-0.0541	0.0025	0.0364	-0.1579	-0.1463	-0.2459	-0.1757	-0.046	-0.0104	-0.1007	-0.0696	-0.3251	-0.2911	0.0289	-0.0033	-0.021	0.0112	0.0242	-0.017	0.0351	0.0162	-0.0811	-0.0633	-0.0787	-0.0424	0.0739	0.069	-0.0272	-0.0193	-0.0159	-0.0188	-0.0024	0.0119	0.0365	-0.0134	-0.0156	0.037	-0.0388	-0.0044	0.0585	0.0944	0.0816	0.0094	-0.055	-0.0632	0.0005
SET2	-0.081	-0.0403	0.0517	-0.0053	0.0279	0.0274	-0.2721	-0.2097	-0.7222	-0.7147	0.0911	0.0669	0.0295	-0.1116	-0.0509	-0.0429	-0.0534	0.0008	0.0371	-0.0164	-0.0554	0.0658	-0.0116	0.09	-0.534	-0.6621	-0.297	-0.1767	-0.0897	-0.0752	-0.0942	-0.125	-0.038	-0.0626	-0.0093	0.0446	-0.1001	-0.051	0.0208	0.0032	0.0109	-0.0129	0.1177	0.0313	0.113	0.0818	-0.117	-0.0943	-0.0031
SWI3	0.0476	0.0595	0.0053	0.0016	-0.0466	-0.0328	-0.0082	-0.1167	0.051	0.1822	-0.1164	-0.0957	-0.0589	-0.0532	0.1767	0.203	0.0545	0.0227	-0.0065	0.0095	-0.0303	-0.0602	0.0461	0.0098	-0.1842	-0.0859	-0.112	-0.0336	-0.1515	-0.1517	-0.0623	-0.0518	0.0459	0.0284	0.0204	-0.0545	0.0118	-0.0239	-0.03	-0.04	0.0237	-0.0212	-0.0782	-0.0067	-0.0358	0.0393	-0.0505	-0.037	0.0355
MED2	0.1167	0.0215	0.0567	0.0117	0.0212	0.0431	0.1062	0.0094	0.4811	0.5918	-0.0857	-0.0803	-0.2765	-0.168	0.0894	-0.0031	0.0212	0.0248	-0.0288	0.0067	0.1181	-0.1556	0.0302	-0.0207	-0.306	-0.1803	0.0161	0.0722	-0.0423	-0.0485	0.0219	-0.0084	-0.0307	0.0249	-0.018	-0.0387	-0.0455	-0.0667	-0.0811	-0.0365	0.0167	0.0213	0.0691	0.5468	0.0281	0.0187	-0.0528	-0.0041	-0.0219
SRP68	-0.0564	-0.0031	0.0047	-0.0302	0.0136	-0.0192	-0.2028	-0.1346	-0.0169	-0.1634	0.0819	0.0253	-0.0106	-0.0484	0.0269	-0.0672	-0.0169	0.037	-0.0144	-0.0077	0.0367	0.0758	0.0315	0.0415	0.0047	-0.2738	-0.0985	-0.1193	-0.0131	-0.0053	-0.089	-0.0381	-0.0033	-0.0372	0.0096	0.0503	-0.1121	0.0578	0.0011	0.046	0.0657	-0.0079	0.0298	0.0377	-0.0133	0.0906	-0.0809	-0.0687	-0.0628
ADE1	-0.0257	-0.0573	0.0163	0.0666	0.0584	0.0823	0.0737	-0.0838	-0.5829	-0.5167	-0.0295	0.0167	-0.0854	-0.1067	-0.4357	-0.2499	-0.0035	0.0441	-0.0123	-0.0413	-0.0197	0.0025	0.092	0.0658	-0.3909	-0.3684	-0.025	0.0305	0.1387	0.0613	-0.1356	-0.1675	0.0786	0.0086	0.0823	0.1146	0.047	0.0342	-0.0843	-0.118	0.0912	0.0588	0.2468	0.2569	0.0506	0.0191	-0.0105	-0.0235	0.0157
CYC3	0.1437	0.2655	-0.0871	-0.1465	-0.1183	-0.1041	0.4635	0.0668	0.6378	0.7345	-0.0238	-0.0468	-0.2955	-0.2661	0.0577	0.3042	0.011	-0.0724	-0.0285	0	-0.0554	-0.0537	0.0153	-0.0079	-0.2142	-0.0519	0.286	0.4445	0.1856	0.4117	0.1234	0.071	-0.008	0.0157	-0.0462	0.0171	0.0638	-0.0117	-0.0029	-0.0433	-0.0443	0.0312	0.0445	-0.0609	-0.1276	0.0026	0.1422	-0.0072	0.0188
MIA40	0.1333	0.0577	0.0288	0.0369	0.1626	0.0981	0.2425	0.1599	0.8946	1.2771	-0.0239	-0.0873	0.213	0.1589	0.5328	0.5263	0.0073	-0.017	-0.0047	0.0376	0.0579	0.0076	-0.0973	-0.1404	0.7748	0.9601	-0.2105	-0.1311	-0.1493	-0.1298	-0.1084	-0.0113	0.0552	0.0112	-0.0099	-0.0141	0.0027	-0.0716	-0.1607	-0.145	-0.0574	0.0174	-0.0933	-0.0878	-0.1873	-0.1759	-0.0404	-0.0117	-0.0834
YDL183C			-0.0598			0.2483		-0.0813	-0.4415			-0.168			0.6348			-0.2528		-0.0493	0.1869			0.0469					0.0839			0.0032							0.269				0.1455
MMF1	0.099	0.0841	-0.0006	-0.0067	-0.1427	-0.13	-0.567	-0.6189	-0.2292	-0.2168	-0.0318	-0.0235	-0.1012	-0.1158	-0.5336	-0.4171	0.0165	0.0479	-0.0574	0.0263	0.1	0.1103	0.1096	0.0529	-0.4299	-0.3397	-0.2752	-0.1622	0.0217	0.0664	-0.0294	-0.0417	0.0441	-0.0595	0.0725	0.0001	0.0607	0.027	-0.0045	-0.0103	0.0525	-0.0087	-0.073	-0.0715	0.033	0.1145	-0.0222	-0.0307	0.0138
HMF1	0.0406	-0.0053	0.1322	0.0246	-0.0804	-0.044	0.0488	-0.0174	-0.4031	-0.2423	0.0113	0.0088	-0.4606	-0.4657	-0.5376	-0.5005	-0.0178	-0.0338	-0.1379	0.0155	0.1062	0.0667	0.0034	-0.0037	-0.8288	-0.6251	-0.0705	-0.0003	0.0638	0.093	0.067	-0.0359	0.0174	0.0244	0.1338	-0.132	0.0885	0.0557	-0.1323	-0.0859	0.0354	0.0349	0.0318	0.0985	-0.0555	0.0238	0.0413	0.0694	-0.0117
SAC6	0.0114	0.0564	0.0099	0.0108	0.0204	0.0433	-0.1801	-0.1923	-0.1376	-0.2232	0.0164	0.0626	0.14	0.1089	0.0657	-0.017	0.0163	-0.028	-0.0147	0.0086	0.0045	0.0433	-0.0401	0.0232	-0.0551	-0.1111	-0.0625	-0.107	-0.0235	-0.0485	-0.0044	-0.0321	-0.0029	0.0156	-0.0365	-0.1115	0.0506	0.0818	0.0453	0.0631	0.0198	0.0553	-0.0197	-0.0556	0.0351	-0.01	-0.0501	-0.0096	0.0089
MCM16		0.025	0.1099	-0.0876	-0.0151		0.3039					-0.1018	-0.0989			0.2019		0.0798	-0.0644			-0.0593							-0.3901	-0.0068			-0.0417	0.0293	-0.1042			-0.1262	-0.1546	0.0652				-0.1916			0.0768	0.1755	-0.0339
SEC15	-0.0695	-0.0669	0.1159	0.0519	-0.0022	-0.0343	-0.0047	0.0112	-0.5451	-0.5611	0.0666	0.1217	0.0286	-0.0743	-0.1692	-0.1991	-0.0447	0.0134	0.0102	0.0075	-0.0139	0.0326	-0.0545	0.0291	0.0608	0.1052	0.0067	-0.0307	-0.0541	-0.0807	-0.0022	-0.0016	-0.1493	-0.0826	0.0585	0.2738	-0.0257	0.0978	0.0117	-0.0068	0.0114	-0.0599	-0.0355	-0.0346	0.0688	-0.0273	0.0224	0.0656	-0.0148
RPL6A	0.0603	0.1766	-0.0309	0.4772	0.1534	0.0685	-0.5415	-0.5599	-0.7939	-0.9248	0.0977	0.093	0.0546	-0.1597	-0.0919	-0.0579	0.1528	0.0102	0.2453	0.1464	0.0356	0.0201	0.0014	0.0172	-0.5506	-0.8956	-0.1672	-0.0816	0.0337	0.0612	-0.161	-0.1231	0.0908	0.0247	0.0954	0.1237	-0.0502	-0.1015	0.1387	0.0045	-0.0913	0.1912	0.2804	0.1898	0.4645	0.2126	-0.1567	0.0031	-0.0974
RPL6B	-0.0672	0.0629	0.0239	0.1593	-0.0024	-0.0086	-0.448	-0.4245	-0.6189	-0.7924	0.1201	0.2645	0.0381	-0.1639	0.1498	0.11	0.0603	0.0368	-0.0013	-0.0753	-0.0021	-0.1088	-0.0065	0.049	-0.3785	-0.615	-0.1742	-0.1155	0.0478	0.0325	-0.1971	-0.2253	0.0661	-0.0451	0.1148	-0.0105	-0.1458	-0.122	0.0753	0.025	0.0947	0.1228	0.1693	0.2297	0.3134	0.1589	-0.1466	-0.0011	-0.0545
YIP5	-0.0083	-0.023	0.0848	-0.0741	0.0486	0.0495	0.2073	0.3116	-0.1778	-0.2645	0.024	0.0536	0.2828	0.1209	-0.0093	-0.1431	0.0265	-0.0495	-0.0492	-0.0418	0.1141	-0.0103	-0.0477	-0.0892	-0.7661	-0.7129	-0.064	0.054	-0.2099	-0.0511	0.0945	-0.0123	0.0005	0.0486	-0.0727	0.0273	-0.1136	-0.0737	-0.0275	-0.0006	-0.0907	0.1844	-0.0362	-0.1464	0.1543	0.0402	0.1386	-0.0186	-0.1522
TOM20	0.0395	-0.0052	-0.0244	0.0054	0.0208	0.0208	-0.0855	-0.0463	-0.0054	0.0435	0.0063	0.0199	-0.0032	-0.0838	0.5616	0.3999	-0.0957	-0.0598	-0.0247	-0.0264	0.1531	0.1802	0.0238	-0.0047	0.1118	-0.0671	-0.1563	-0.1272	0.0101	0.036	0.0818	0.1039	0.0593	-0.028	0.0125	-0.025	-0.0531	0.0007	0.041	0.0607	0.016	-0.0444	0.0835	0.0312	0.0306	0.0537	-0.0592	-0.0546	0.0008
IST2	-0.0147	0.0459	0.0058	0.0629	0.0579	-0.0382	0.2322	0.3847	-0.2793	-0.6302	0.0264	0.0003	0.2021	0.2239	0.2582	0.0821	-0.0375	0.0433	0.0289	0.0016	-0.0119	0.0114	-0.0946	-0.0355	0.0537	-0.262	-0.084	-0.1277	-0.0872	-0.1532	0.1037	0.0342	-0.0855	-0.1042	-0.0158	0.026	-0.0949	0.0303	0.0196	-0.0378	0.086	-0.0093	-0.0074	-0.0823	0.139	0.0683	0.0471	0.1068	-0.0134
KRE29	-0.5187								0.2866		0.0473					0.1903	-0.0727					0.1652											-0.0081				0.2847							-0.0167			-0.0554
ORC5		-0.1654	0.0776	-0.1415		0.0039		0.1049	-0.3965	-0.8928	0.1864	0.1411	0.1421	0.282	0.1254	0.0281	-0.0252	-0.0549		-0.0746	-0.1866	-0.0339	-0.1214	-0.0658	-0.3794	-0.2424	0.4142	-0.1303	-0.1237	0.0197	0.0083	0.0371	-0.1904	-0.035	-0.0693	-0.0605		0.0768	-0.0735	0.0509	0.1348	-0.0947	-0.0871	-0.2309	-0.2125	0.0905	0.0786	0.1023
RLP7	-0.0296	-0.0545	-0.0392	0.0088	-0.0383	-0.0288	-0.0903	-0.1079	-0.6129	-0.7741	0.0923	0.1297	-0.0151	0.0807	0.1965	0.1657	-0.0053	0.0175	-0.0025	-0.0146	0.0684	0.0558	0.0571	0.0377	-0.2889	-0.467	0.1295	0.164	0.0712	0.052	-0.1087	-0.0502	-0.0524	-0.0407	-0.0052	0.1663	-0.0653	-0.043	0.1189	0.1119	0.0328	0.0182	0.163	0.1806	0.0967	0.0252	0.0292	-0.01	0.0334
VPS33	-0.0276	-0.0346	0.0768	-0.0435	0.0114	-0.1471	0.0798	0.4394	-0.4397	-0.2771	0.0558	0.0218	-0.0862	-0.0839	-0.0307	-0.0923	-0.0341	0.0096	0.1317	-0.0055	-0.0711	0.0095	-0.0587	-0.0269	-0.022	-0.219	-0.0174	-0.1012	-0.0849	-0.034	0.0387	-0.0706	-0.0618	-0.0655	-0.1001	-0.0055	-0.0917	-0.0423	-0.0408	0.0472	0.0313	-0.0228	-0.0546	-0.1357	-0.0366	0.0485	0.056	-0.0647	-0.0865
TAH11	-0.0995	-0.0533	0.0349	-0.0409	0.0858	0.0744	0.2377	0.2878	-0.0501	-0.174	-0.0208	-0.0277	-0.3317	-0.1888	0.2738	0.1519	-0.0406	0.0743	-0.0317	0.0261	-0.0558	0.0276	-0.0637	-0.0152	0.3631	0.4062	0.1837	0.144	0.1136	0.0998	0.0652	0.0926	-0.1032	-0.0232	-0.0488	-0.1549	-0.1442	-0.0495	0.0985	-0.0447	-0.0594	-0.0541	-0.0302	-0.1019	-0.043	-0.0875	0.0225	-0.0015	-0.0504
YLR345W	0.0682	0.0987	0.0773	-0.0132	0.1276	0.1798	0.4246	0.2789	-0.1427	-0.6124	-0.108	0.0138	0.2492	0.3734	-0.36	0.0245	0.0183	0.0275	-0.0664	0.0569	-0.0187	0.0676	-0.1424	-0.0711	-0.2062	-0.3453	0.0756	0.0139	-0.1243	-0.0724	0.1239	0.1619	-0.0437	0.0987	-0.0751	0.064	-0.0758	0.1131	-0.1249	-0.077	0.0727	-0.0868	0.1347	-0.3295	0.0489	0.0311	0.029	0.143	-0.0481
ZEO1	0.1715	0.1677	0.1016	0.2855	-0.1904	-0.1966	-0.2104	-0.487	-0.1317	0.0387	0.0335	-0.1015	-0.4189	-0.3721	-0.2578	-0.1404	-0.0909	-0.1722	0.0814	0.2087	0.2546	0.0892	0.2075	0.1226	0.0177	-0.0587	-0.128	0.0453	0.0243	0.1206	-0.4607	-0.1149	0.2113	0.1267	-0.0943	0.1589	-0.0192	-0.1045	-0.0794	-0.1739	0.103	0.0941	0.0213	0.284	0.0239	-0.1548	-0.2849	-0.1543	-0.0866
SEC23	-0.0541	-0.0775	0.0537	0.0182	-0.0181	-0.0351	-0.1637	-0.0855	0.3363	0.281	0.009	0.0158	-0.0385	-0.0346	0.2355	0.1108	-0.0058	0.039	0.0534	0.0162	-0.0006	0.0579	-0.0513	0.033	0.0554	-0.0496	-0.052	-0.112	-0.0404	-0.0725	0.0156	-0.0154	-0.007	-0.0111	0.0029	0.0392	0.0122	0.0513	-0.0366	-0.0098	0.0052	-0.0313	-0.0664	-0.0987	0.0277	0.0326	-0.0329	-0.0174	0.0648
DSN1	0.0908	-0.0343	0.0296	0.0259	0.1997	0.0077	0.1739	-0.2361	0.1307	0.3926	0.0689	-0.1329	-0.0956	-0.0214	-0.0664	-0.0207	0.0463	0.0126	0.036	0.0066	-0.0117	0.0726	0.0578	-0.0485	-0.3044	-0.1827	-0.0387	-0.1959	-0.1482	-0.1739	-0.1019	-0.0421	0.1618	-0.0451	-0.0059	0.03	-0.0958	-0.0392	-0.0486	-0.077	0.0596	-0.0069	0.0086	0.0231	-0.098	0.1012	-0.1691	-0.2042	-0.2597
PRI2	-0.0012	0.0542	0.1618	-0.0269	-0.0838	-0.0849	0.0648	0.1434	0.2887	0.1165	-0.0063	-0.0148	0.1845	0.2014	0.1265	0.1352	0.0002	0.0077	0.051	-0.1407	-0.1111	-0.0027	-0.1494	-0.1287	-0.0743	-0.0689	0.0089	-0.0218	-0.114	-0.0318	0.1004	0.0496	-0.1496	-0.0194	0.1105	-0.2544	-0.0331	-0.137	-0.1449	0.0325	-0.0121	-0.0346	-0.1842	-0.2106	-0.1709	0.0259	-0.1226	-0.1124	0.152
YLR108C	-0.0756	-0.1231	0.0027	-0.2314	0.0921	0.0605	0.1556	0.1017	-0.3959	-0.5756	0.2053	-0.0321	-0.007	-0.0033	-0.1655	-0.0998	0.0419	0.0742	-0.0036	0.0155	-0.0648	0.0117	-0.1293	0.0415	-0.3262	-0.156	0.1056	0.2377	-0.0702	0.0802	-0.0804	-0.0148	-0.143	-0.0223	-0.0746	0.0444	0.011	0.0234	0.0132	0.074	-0.1494	-0.0063	-0.4425	-0.4721	0.0176	-0.0251	0.0883	0.0702	0.0433
NPT1	-0.0049	-0.0174	0.0147	0.0343	-0.0603	-0.0481	-0.1335	-0.1679	-0.2927	-0.3365	0.0317	-0.01	-0.0425	-0.0895	-0.2733	-0.2468	-0.0339	0.0134	0.0172	0.041	-0.0322	-0.0142	0.0073	-0.0237	-0.1974	-0.2274	-0.0883	-0.0863	-0.0344	-0.0173	-0.0292	-0.0187	0.0365	0.0138	0.0312	-0.0218	0.1158	0.0836	-0.0212	-0.0213	0.0496	0.0464	0.0078	0.0014	0.0383	0.0678	-0.0409	-0.0173	0.0313
YTA6	-0.0485	0.0377	0.071	-0.0358	0.0699	0.0583	0.0677	0.0506	0.7031	0.2338	0.0597	0.0112	0.154	-0.0264	-0.1713	-0.2556	-0.0363	0.0312	-0.0311	-0.0686	0.0228	0.3572	0.0086	0.035	-0.044	-0.1367	-0.1045	0.0272	-0.0534	-0.0579	0.0514	0.0291	0.0296	-0.0382	-0.0285	-0.1291	-0.1403	-0.0991	-0.1042	0.0133	0.0437	-0.0178	-0.0511	-0.0946	0.0314	0.0334	0.0599	-0.0034	-0.0875
SAP1	-0.0415	-0.154	-0.1265	-0.1475	0.0239	-0.0148	0.0337	0.0257	0.0756	-0.0076	-0.0312	0.0126	0.1568	0.2799	-0.075	-0.0153	0.0158	0.0157	-0.0165	-0.007	-0.0665	-0.0352	-0.0465	-0.0089	-0.012	0.056	-0.0926	-0.0603	-0.0395	-0.0474	0.068	0.007	0.0517	0.0843	-0.0055	-0.0819	-0.0177	-0.1598	0.0187	-0.0197	-0.0476	-0.0063	-0.0606	-0.1387	0.0651	0.0041	-0.0467	-0.1045	-0.0283
ITC1	-0.1323	-0.0271	-0.0035	-0.1619	0.1509	0.0707	-0.0285	0.0695	-0.2152	-0.3348	-0.0317	0.0096	0.0429	0.1791	-0.0268	-0.098	0.0325	0.0126	0.0437	-0.0137	-0.0277	-0.0524	-0.1346	-0.024	-0.1087	-0.1034	-0.0285	-0.1549	-0.0104	0.0107	0.0321	-0.0265	-0.1945	0.0459	0.0141	-0.017	-0.042	0.0125	-0.0798	-0.097	0.083	0.0021	-0.1414	-0.3194	-0.0582	-0.0142	0.0484	0.0317	-0.1057
DLD1	0.0108	0.0625	0.0448	0.0218	0.1937	0.2054	0.4717	0.3246	0.2724	0.3222	-0.1673	-0.2299	0.0716	0.0935	0.0804	0.1248	-0.0512	0.007	-0.0612	-0.0333	0.0332	-0.0879	-0.0631	-0.0712	-0.4159	-0.287	-0.0511	-0.0425	-0.2332	-0.1113	0.0541	0.053	0.0781	0.009	-0.0452	-0.0359	0.0367	0.0141	0.1002	0.173	-0.1099	-0.1473	-0.1331	-0.1381	0.0551	0.1162	0.1501	0.1916	-0.0458
RRP36	-0.0777	-0.0594	-0.0984	0.0782	-0.1041	-0.0816	-0.0831	-0.178	0.0297	-0.0152	0.034	-0.1135	-0.0627	-0.0956	0.2372	0.234	-0.1312	0.0404	0.121	0.0967	-0.058	0.0343	0.063	-0.0633	-0.318	-0.2998	0.1136	0.0876	0.1523	0.0645	-0.0792	-0.0837	0.0373	0.022	-0.0213	0.0794	-0.125	-0.0829	0.1056	0.0248	0.0435	0.0284	0.1875	0.2414	0.101	0.0263	-0.1318	-0.1086	0.2134
MNR2	-0.0384	0.0117	0.0575	-0.0826	0.1731	0.1054	-0.1038	-0.2328	0.0447	-0.0628		0.0208	0.2072	0.1537	0.075	0.0548		0.0296	0.0352	0.005	0.0132	0.0261		0.0075	0.4086	-0.0102	-0.2515	-0.2992	-0.2067	-0.0478		0.011	-0.013	-0.048	0.0256	0.0593	0.0083	0.1057	0.0137	0.0376	0.0493	-0.0743	-0.1048	-0.1512	0.0247	0.055	-0.0125	-0.0347	-0.2235
ACO2	-0.0013	0.0142	-0.0631	-0.053	-0.1122	-0.1286	-0.2768	-0.4402	-0.199	-0.1095	0.0985	0.1209	-0.3428	-0.2499	0.2034	0.2561	-0.0059	0.0047	-0.0039	0.0039	-0.1233	-0.1199	0.0833	-0.0326	0.0452	0.2256	-0.0624	-0.0258	0.1392	0.1321	-0.1803	-0.1288	0.0276	-0.0259	0.0431	0.1142	0.0959	0.035	0.0102	-0.0224	0.0336	0.0522	0.3304	0.2961	-0.069	-0.0503	-0.0043	-0.0163	0.0354
ACO1	-0.0504	-0.0961	0.019	0.0001	-0.1961	-0.1707	-0.1028	-0.1924	0.3505	0.4146	-0.312	-0.2474	-0.1747	-0.2722	-0.1114	-0.1821	0.0294	-0.0071	-0.0061	0.0124	0.1894	0.0541	0.0888	-0.0703	-0.567	-0.4019	-0.0052	0.0451	-0.0653	-0.0708	0.4544	0.3564	0.0268	-0.0383	0.0892	-0.0969	0.0963	0.0076	-0.011	-0.0735	-0.0602	-0.0948	-0.1318	-0.167	0.0925	0.074	0.0998	0.1448	0.1705
PRK1	0.0626	0.025	-0.0598	-0.0446	-0.0392	-0.0119	0.0288	0.0072	0.0907	0.0202	0.0699	0.0803	0.0471	-0.0156	0.0801	0.0718	0.0482	0.0351	0.0525	-0.0474	-0.0881	-0.0519	-0.0257	0.0026	0.195	0.0373	-0.1185	-0.1357	0.0149	0.0549	0.0558	0.0817	-0.0091	0.0203	-0.0911	0.0924	0.0013	-0.0186	0.004	-0.024	-0.018	-0.04	-0.0684	-0.1429	-0.0014	0.012	-0.0173	0.0468	0.0704
ARK1	-0.0269	-0.1313	0.0384	-0.0021	0.0211	0.0622	0.2041	0.1042	0.373	0.1254	-0.0147	-0.0704	-0.0262	0.0214	-0.042	0.0117	0.1429	0.0652	-0.0011	0.0669	-0.0965	-0.0523	-0.1335	-0.0551	0.2958	0.053	-0.0114	-0.0905	0.0331	0.0106	0.1087	0.0118	-0.2273	-0.1571	0.002	0.0661	0.1112	-0.0237	-0.0945	-0.072	-0.0139	0.0348	-0.125	-0.1601	0.018	-0.0462	-0.1012	0.1483	-0.031
AKL1	-2.9039	-2.7164	-0.02	0.0033	0.0365	0.057	0.3385	0.4295	0.3377	0.3457	0.0247	0.0237	0.1096	0.049	0.0607	0.016	-0.0175	0.0024	0.0322	-0.0224	-0.0022	-0.0545	-0.0263	0.0122	0.0223	0.0616	0.1096	0.1451	-0.0742	-0.0791	0.1004	0.0556	0.0068	0.021	0.0225	0.0571	0.0338	0.0396	0.0036	-0.0196	-0.0133	0.0026	-0.046	-0.0681	0.0056	-0.0099	0.0329	0.0215	0.03
ADE4	0.0507	0.107	-0.0047	0.0779	0.0981	0.135	-0.5492	-0.5627	-0.3414	-0.2597	-0.1303	-0.1354	-0.2557	-0.1911	0.2752	0.1827	0.0332	0.0511	-0.0138	-0.0315	-0.074	-0.1093	0.0514	0.0295	-0.3261	-0.3123	-0.124	-0.0939	0.2687	0.2068	-0.1231	-0.1307	0.066	-0.0073	0.0356	0.1397	0.0966	0.0844	0.0636	0.0436	-0.1012	-0.0502	0.1677	0.1332	0.1018	0.0666	-0.0898	-0.0315	0.0117
CTI6	0.07	-0.022	0.008	-0.2052	-0.031	0.0042	-0.0585	-0.1835	0.7612	0.6481	-0.2124	-0.0796	0.0389	0.031	-0.166	0.0483	0.1271	0.0411	0.0206	0.0126	-0.0381	-0.0299	0.0608	-0.0022	-0.2643	-0.2091	-0.0109	-0.0503	-0.0804	0.1166	-0.0616	-0.0659	-0.0098	0.0143	0.0185	0.0153	0.0144	-0.045	-0.0359	0.0222	-0.0263	-0.0367	-0.0859	-0.0422	0.0023	0.0196	0.0121	-0.0668	0.0311
RLF2	-0.0278	-0.004	-0.0611	0.0921	-0.0145	-0.0322	-0.2009	-0.0452	0.552	0.5867	-0.0337	0.0592	0.0423	-0.0501	0.148	0.1246	-0.0045	-0.0469	0.0373	0.0445	0.1096	0.0794	0.0505	-0.0268	-0.3929	-0.2896	-0.1985	-0.1279	-0.0136	-0.0301	-0.0158	0.0425	0.0979	-0.1225	0.0741	0.0501	-0.1052	-0.0474	0.0435	0.0062	-0.0213	0.0284	0.1081	0.1059	0.0806	0.0382	-0.2643	-0.1659	-0.0148
CDC19	-0.0754	-0.121	-0.0091	0.0042	-0.0665	-0.0395	0.1504	-0.026	-0.2531	-0.3083	0.0074	0.0128	0.0044	-0.0083	-0.5593	-0.3547	0.0137	-0.0001	-0.049	0.0201	-0.0807	-0.0011	0.0841	0.0583	0.0614	0.1268	-0.1011	-0.0691	0.0694	0.036	-0.0901	-0.09	-0.0672	-0.043	-0.0317	-0.1109	-0.0429	-0.0505	0.0351	0.0273	0.1839	0.199	0.1098	0.0439	-0.0082	-0.0463	-0.0448	-0.0378	0.0106
PYK2	0.1426	0.1395	0.0189	-0.0244	0.2644	0.2637	0.3265	0.305	0.2413	0.3338	-0.1746	-0.216	0.3755	0.291	-0.1144	-0.2217	-0.0934	-0.0282	-0.0814	-0.0669	0.1565	0.0528	-0.117	-0.1333	-0.6059	-0.4197	0.0344	0.0912	-0.1732	-0.1325	0.214	0.1385	0.0388	0.0684	-0.0438	-0.0074	-0.0441	-0.0784	-0.1157	-0.1319	-0.0482	-0.1398	-0.3154	-0.4326	-0.0626	-0.0586	0.0615	0.0487	-0.0103
TRX2	0.1322	0.0761	0.0101	0.0668	-0.3219	-0.3564	0.2994	0.1995	0.2685	0.3355	-0.0135	-0.0736	0.145	0.0609	-0.2489	-0.2069	0.1212	0.0625	-0.0242	0.0745	0.0917	0.0519	0.1053	0.0196	0.4388	0.5861	0.1657	0.2367	0.0169	-0.0099	0.0099	0.0001	0.0913	0.0076	0.0629	-0.0377	0.0875	0.0635	0.0454	-0.0118	-0.0071	-0.0086	-0.1415	-0.1399	-0.0929	-0.0638	-0.0074	0.0567	-0.0341
TRX1	0.0554	0.0234	0.0317	0.1143	-0.0633	-0.1873	-0.2888	-0.2087	0.2977	0.1199	0.0131	0.092	-0.0874	-0.1023	-0.4151	-0.2447	-0.0846	-0.0281	-0.129	0.0453	0.1982	0.1639	0.0819	-0.1474	0.0292	-0.06	0.0388	-0.0747	0.0475	-0.016	0.0127	0.0493	0.1329	-0.0323	0.0769	-0.2528	0.0418	-0.0579	0.0553	0.0208	0.0566	0.0278	0.0885	0.0874	-0.0844	0.0644	-0.0414	-0.054	-0.071
ECM4	0.205	0.1875	-0.0698	-0.066	-0.0062	0.1036	0.5811	0.468	0.7328	1.0705	-0.0177	-0.1447	0.6677	0.5415	-0.0029	-0.0701	-0.0485	-0.0052	-0.0413	-0.0223	0.099	0.1174	-0.16	-0.2184	0.0886	0.2994	-0.1752	-0.1272	0.1235	0.1382	0.2159	0.236	0.0553	0.0327	-0.0003	-0.0814	0.061	0.0514	-0.2072	-0.1753	0.0696	0.0102	-0.1927	-0.3733	-0.1015	0.0068	0.0064	0.0334	-0.1364
ARO7	0.0725	0.0407	0.0281	-0.0131	-0.1274	-0.1168	-0.134	-0.198	0.0955	0.1235	0.0144	0.0159	-0.1106	-0.056	-0.0875	-0.0875	-0.0171	0.0128	0.0076	0.0427	-0.0432	-0.0623	0.0197	-0.046	-0.0957	-0.0026	-0.0174	-0.0278	0.1573	0.159	0.0091	0.0276	0.0422	0.0655	0.0611	0.0399	0.0453	0.0027	-0.0786	-0.0376	0.0034	-0.0459	0.0457	0.1154	0.0027	0.0588	-0.0076	-0.018	-0.027
LIN1	0.0473	-0.1151		-0.0414	-0.0224	-0.078	0.5911	0.7743	0.6314	0.331		-0.0148	-0.3074	-0.3226	0.189			-0.0154	-0.043	0.1059	0.0816		-0.05	-0.2421	-0.7844	-1.2448	0.6666	0.7703		0.1745	0.0035	0.1285	-0.063	-0.0896	0.0576	-0.0339	0.113	-0.049		0.0997	0.0182	-0.0869	0.1224		-0.033	-0.1242	0.1963	0.1127	0.0172
PEX1	0.0012	0.0085	-0.057	-0.0676	-0.0164	0.0228	-0.0056	0.1488	-0.423	-0.7352	0.0133	0.0312	0.0122	-0.021	-0.2299	-0.1939	0.0595	0.0522	0.1246	0.0143	0.0795	0.0962	-0.1036	-0.0224	-0.3879	-0.4354	0.0323	0.0229	0.0482	0.0725	0.043	0.0889	-0.0073	-0.0689	0.0042	-0.0811	-0.0918	0.0479	-0.0037	0.0159	0.0057	-0.0348	0.063	-0.1167	0.0714	0.0281	0.0419	0.0561	0.0918
ECM29	-0.0505	-0.0112	-0.0001	-0.052	0.1159	0.0713	1.1745	1.311	-0.7545	-0.8025	0.0173	0.0365	-0.1134	-0.1534	-0.0612	-0.1402	0.0371	0.0468	-0.0123	-0.0233	0.0446	0.074	-0.0968	0.0062	0.8329	0.6679	0.9707	0.9176	0.0333	0.0308	0.1873	0.1515	-0.1443	-0.0837	0.0051	0.0218	-0.0863	-0.011	-0.0137	0.0039	-0.1557	-0.2546	-0.0476	-0.1498	-0.1133	-0.1242	0.0256	0.0291	-0.0144
AFG2	0.0369	-0.0117	-0.0077	-0.0192	-0.0123	-0.0047	-0.1489	-0.2462	-0.1502	-0.1577	-0.0165	0.0141	-0.1067	-0.0717	0.0532	0.0459	0.0178	-0.0037	0.0191	-0.0094	0.0139	-0.0022	0.0389	0.0052	-0.3472	-0.2765	0.036	0.0288	0.0541	0.0521	-0.0176	0.0042	0.0062	0.0297	0.02	-0.0146	-0.0081	-0.0072	0.0073	0.017	-0.0299	0.0196	0.0773	0.0864	-0.0418	0.0029	-0.0338	-0.018	0.0406
RIX7	-0.1077	-0.1151	0.0358	0.0128	0.0043	-0.0182	-0.1029	-0.1382	-0.2732	-0.3072	0.0431	0.048	-0.2188	-0.1494	-0.138	-0.1148	0.0063	0.0175	0.0095	-0.0006	0.0369	0.0425	0.0282	-0.0002	-0.0549	-0.1209	0.2256	0.2507	0.0702	0.1208	-0.0528	-0.0222	-0.0195	-0.025	-0.0032	0.021	-0.0599	-0.0304	0.0303	0.0617	-0.001	-0.0024	0.1274	0.1636	-0.0358	-0.0156	-0.0369	-0.0239	0.0076
SCP160	0.0244	0.0475	0.0012	-0.001	0.0508	0.0635	-0.2787	-0.2951	-0.3745	-0.351	0.0515	0.0444	0.0339	0.0145	0.0412	0.0776	-0.0242	-0.02	-0.0068	-0.0066	0.0027	-0.015	0.0895	0.0022	-0.0675	0.0363	-0.0748	-0.0508	0.0153	0.0252	-0.0256	-0.0164	0.0485	0.0017	0.0588	0.0295	0.0072	-0.0298	0.0173	0.0086	0.02	0.0317	0.0057	0.0526	0.0673	0.0372	-0.0074	0.0033	-0.0406
MES1	-0.0378	-0.0129	0.0196	0.0172	-0.0426	-0.0393	-0.4339	-0.381	-0.5218	-0.7429	0.0126	0.0501	-0.0929	-0.0984	-0.33	-0.3226	0.0434	0.0213	0.022	0.008	0.0217	0.0976	0.0032	0.026	-0.0436	-0.2004	0.0267	0.0087	0.0549	0.0471	-0.0922	-0.0966	-0.0237	-0.0016	0.0133	0.0206	0.0203	0.0293	0.0275	0.0501	0.032	0.0189	0.0785	0.1141	0.0678	0.0393	-0.0979	-0.0788	0.0021
RTN2	0.2947	0.3154	0.044	-0.052	0.101	0.2565	1.5686	1.2738	-0.2057	-0.1267	-0.7645	-0.7586	1.9228	1.5858	0.0639	0.3254	0.0416	-0.0044	0.0379	-0.0338	0	0.0554	-0.4462	-0.3219	1.8257	2.1738	0.2131	0.3701	-0.1861	-0.798	0.7298	0.5424	-0.1199	0.0622	0.1394	-0.1102	-0.2808	-0.3094	-0.2232	-0.1662	0.1776	-0.1242	-1.1632	-1.8553	-0.4279	-0.2607	0.4953	0.3523	-0.1264
IXR1	-0.0153	0.1067	0.0205	0.0092	-0.0423	-0.0263	-0.1165	-0.3008	0.1561	0.2474	-0.0788	-0.1216	-0.1131	-0.074	-0.0182	0.0582	0.0152	-0.0201	-0.0315	-0.0092	0.0224	-0.0483	0.0362	0.0119	-0.4572	-0.1699	-0.2109	-0.0646	-0.0364	-0.062	-0.1157	-0.1562	0.0649	-0.0102	0.0219	0.0028	0.0708	0.0471	-0.0055	-0.0458	-0.0823	0.0392	-0.0255	0.08	0.008	-0.0216	-0.1766	-0.1353	-0.0533
YGR117C	-0.0305	0.0199	0.0147	0.0185	0.0104	0.0152	0.0212	0.163	-0.648	-0.966	0.0642	0.0598	-0.0065	-0.1	0.1767	-0.0278	0.0089	0.0301	0.0347	0.0043	0.0306	0.0562	-0.0812	0.0254	0.1927	0.0662	-0.1022	-0.1428	-0.0342	-0.0859	0.023	-0.0262	-0.0313	-0.0445	-0.0518	-0.008	0.0348	0.1925	0.0132	-0.0162	-0.0014	-0.0156	-0.009	0.0496	0.0537	-0.0031	-0.0289	0.044	-0.012
MRPL51	0.0705	0.1655	0.0879	0.0365	-0.0822	-0.0324	0.1244	0.127	0.1361	0.5186	-0.1832	-0.0999	0.2705	0.1499	0.7076	0.703	-0.0369	0.0307	-0.1439	-0.0074	-0.2609	-0.1762	-0.0676	-0.1664	0.0001	0.1532	-0.0692	-0.2309	-0.0954	-0.2349	-0.2772	-0.2859	-0.1101	-0.1381	0.0643	-0.0725	-0.0244	-0.1175	-0.2161	-0.1513	0.0596	-0.0168	0.0693	0.1302	0.0578	0.0017	0.1363	0.0404	-0.1891
RQC2	-0.0505	-0.0709	-0.0019	0.0257	0.0405	0.0334	-0.0613	-0.0414	0.4814	0.3325	0.0298	0.0513	-0.113	-0.1013	-0.1072	-0.1353	-0.0058	-0.0036	0.0311	0.0109	-0.0353	-0.0024	-0.0166	0.057	0.147	-0.1011	0.0508	0.076	0.0835	0.0421	0.045	-0.0175	-0.0234	-0.0132	0.0299	0.0145	-0.0104	0.064	0.0017	0.0152	-0.012	-0.0613	0.0505	0.1266	-0.0208	0.0032	-0.0464	-0.0193	-0.0207
YBR056W	0.1259	0.1162	-0.0325	-0.0396	-0.0812	-0.1064	0.5607	0.6226	0.1457	-0.0025	-0.0432	-0.004	0.3831	0.2261	-0.0975	-0.1259	0.0192	-0.0124	0.0727	-0.0017	-0.1126	-0.1396	-0.1385	-0.049	0.2052	0.4815	0.1987	0.0153	-0.2491	-0.219	0.1571	0.129	-0.0188	0.0344	-0.0013	0.0224	0.0455	0.0637	-0.0408	-0.012	-0.0768	-0.0761	-0.1796	-0.3258	-0.0411	-0.0152	0.0667	0.1647	0.0643
LYS2		-0.0348				0.0024		-0.036		-0.3557		-0.1201			0.093			0.2781		0.044	0.338				2.904	4.7566	0.1859	0.217										-0.0456			-0.253	-0.7582	0.0634		0.0097	-0.1281
PAM16	0.0915	0.0642	0.0315	-0.0794	0.0134	0.0072	-0.0217	-0.1378	0.0515	0.0912	-0.0199	-0.0456	-0.1724	-0.1114	0.3146	0.2524	0.0187	0.0214	0.0232	0.003	0.1362	0.1287	-0.0208	-0.0139	-0.8455	-0.8077	-0.1531	-0.0728	-0.0353	0.0242	0.0996	0.0716	0.0383	-0.0043	-0.0722	-0.0374	0.0049	-0.0539	-0.0434	-0.0279	0.0477	0.0614	-0.0105	0.0262	-0.0029	0.0335	-0.0135	-0.0167	0.0033
DPC25	0.0374	0.2178	-0.1047	-0.1357	-0.1144	-0.0466	0.0092	-0.3928	1.272	1.6142	-0.203	-0.3806	0.4055	0.4263	0.7066	0.8575	-0.1984	-0.0802	-0.01	0.196	-0.4041	-0.3514	0.1195	0.1137	-0.4141	-0.6375	-0.0434	0.0196	-0.2687	-0.2344	-0.0979	-0.1536	0.0562	0.142	-0.0113	-0.0758	-0.0624	0.0995	0.0227	0.114	0.0427	-0.0407	0.0319	0.0682	-0.1017	0.0618	-0.0082	0.0048	0.0459
PAP2	-0.1565	0.0771	0.1226	-0.1467	-0.0093	0.0191	0.0895	0.0564	-0.3031	-0.3662	0.1136	0.1145	-0.0504	0.0591	-0.0703	0.1075	-0.0385	-0.0643	-0.0234	-0.025	-0.0394	-0.0436	-0.0458	-0.0058	-0.0412	-0.0353	0.0279	-0.0518	-0.0448	-0.0061	-0.0576	-0.0281	-0.059	-0.002	-0.0313	-0.1419	0.0883	0.1215	0.0135	0.0459	0.1999	-0.0055	0.1263	-0.1048	0.0434	-0.0364	-0.1475	-0.0019	-0.0981
TRF5		-0.1193		0.2155	-0.1684	-0.1615	-0.0802	0.0488	-0.0525	-0.3757	0.1097			0.1978	-0.0453	-0.1088	0.0827		0.0021	-0.0345	-0.1158	-0.1131	-0.129	-0.0178	-0.6303	-0.6796	0.1243	0.126		0.0291	-0.0403	0.012		-0.0174		-0.1184		0.003		-0.0464	0.0968	-0.0772	0.1506	-0.1461	-0.1179	0.0614		0.2125	0.0734
BRR1	-0.0852	0.0282	0.0697	0.135	0.0442	-0.1996	-0.0362	0.034	0.2511	0.0591	0.1471	-0.0034	-0.0985	0.0566	0.0928		-0.1392	-0.0301	0.009	0.0057	0.0289		0.1061	-0.0308	-0.0132	0.1497	-0.0169	-0.1629	-0.0879	-0.1595	-0.0417	-0.0416	-0.2027	-0.2924	-0.0302	0.098	0.1086	-0.2098	-0.0364	-0.1697	0.0814	-0.0379	-0.1656		-0.1164	-0.0965	-0.0862	0.035	0.1309
ALG2	-0.0119	-0.0608	-0.0125	-0.1071	0.0137	-0.1131	0.1231	0.0462	-0.2758	-0.5655	0.0986	0.0851	0.0746	0.0664	0.0636	-0.0594	0.0525	0.0447	-0.0167	0.0385	-0.1093	0.0423	-0.0866	-0.013	-0.2045	-0.2906	0.0652	-0.0338	-0.0119	-0.0375	0.1539	0.0506	-0.198	-0.0699	-0.01	-0.0016	-0.0028	0.1007	-0.0238	0.0018	0.0679	-0.0712	-0.0728	-0.1545	0.1051	0.0766	0.0276	0.0244	0.0705
TFB1	0.003	-0.0024	-0.0304	-0.036	-0.0489	0.0134	-0.0678	-0.1495	-0.0544	0.006	-0.0474	-0.0438	0.0004	-0.033	0.182	0.1776	0.0291	-0.0067	0.0623	0.0251	-0.0742	-0.0692	0.0234	0.0086	-0.2057	-0.0991	0.0276	0.0629	0.0099	0.0351	0.0015	-0.0368	0.0437	-0.0012	0.0054	-0.0843	0.0224	-0.029	-0.044	-0.021	-0.0223	-0.0388	-0.0544	-0.0963	0.0068	-0.0056	-0.0593	-0.0798	0.0601
ACH1	-0.023	0.0865	0.0755	-0.1533	0.1531	0.1239	0.5165	0.3758	0.3451	0.3762	-0.3022	-0.3004	0.3905	0.3217	0.1987	0.5086	-0.0546	-0.1682	-0.0182	-0.0675	-0.1978	-0.326	-0.1024	-0.1136	0.0009	0.3288	0.1374	0.1926	-0.1361	0.011	0.1151	0.225	-0.0117	-0.0144	0.0863	-0.0547	-0.0012	-0.0039	-0.6188	-0.5393	0.0303	-0.1077	-0.1448	-0.1977	-0.1166	-0.1084	0.2763	0.2994	-0.0346
SEC61	-0.0209	-0.0376	0.0076	-0.0356	-0.0438	-0.0727	-0.2368	-0.2249	-0.3697	-0.4947	0.0991	0.083	0.1889	0.219	0.1512	0.0093	0.0175	0.0771	-0.0505	0.0178	-0.0746	0.0344	-0.0645	-0.0529	0.2257	0.0864	-0.0636	-0.1425	0.0123	-0.0401	0.049	0.0661	-0.0421	-0.1128	-0.0478	0.117	-0.0347	0.0179	-0.0457	-0.023	0.0611	-0.0464	-0.0725	-0.0246	0.0273	0.0084	-0.0632	-0.0608	0.0833
YHI9	0.0511	0.0085	-0.0353	-0.0635	0.0303	0.0229	0.933	0.8159	0.1958	0.2858	0.0149	-0.0346	-0.2029	-0.1725	-0.6254	-0.5104	0.0263	0.073	-0.0663	0.0038	0.071	0.0365	-0.0535	-0.0907	0.2467	0.4915	0.7073	0.7833	0.3958	0.3825	0.1159	0.1631	-0.0527	-0.0422	0.05	0.0158	0.1098	0.0409	-0.0136	-0.0167	-0.1357	-0.1263	-0.0419	-0.0009	-0.0601	-0.0829	0.1067	0.0463	-0.0379
EHD3	0.0936	0.0481	-0.0316	-0.0299	-0.0499	-0.0323	0.1042	0.0673	-0.5025	-0.4625	-0.0857	-0.0638	-0.0491	-0.0917	0.1938	0.1883	0.029	-0.0152	0.012	-0.0094	0.0124	0.0132	0.0083	-0.0046	0.0449	0.0929	-0.0115	0.0639	-0.0841	-0.0246	-0.0064	-0.0209	0.0305	-0.0054	-0.0288	-0.0985	-0.0409	-0.1091	-0.0394	-0.0258	0	0.0106	-0.0586	-0.036	-0.0238	-0.0622	-0.0498	-0.0303	0.0765
CMK1	0.0774	0.073	0.0349	0.0039	0.0422	0.0686	0.3402	0.2071	0.2225	0.2413	-0.1246	-0.1496	0.5193	0.4566	0.3528	0.1994	-3.0638	-2.418	0.0145	-0.0242	-0.0211	-0.0049	0.0324	-0.0663	-0.0568	-0.0667	-0.0399	0.0976	-0.1179	-0.11	0.1521	0.1149	0.0277	-0.0696	-0.0464	-0.0685	-0.0808	-0.1034	-0.1634	-0.1651	0.0215	0.0301	-0.2516	-0.279	-0.0705	-0.0499	0.0141	0.0652	0.0002
HIT1	0.023	0.0273	0.0598	0.0389	0.0349	-0.0506	0.0253	-0.0035	0.5637	0.7353	0.0065	-0.0136	-0.1326	-0.0821	0.2242	0.2031	0.0144	-0.0578	-0.0005	0.0269	0.0922	0.0361	0.0997	0.0002	-0.0966	-0.2	0.1798	0.0932	-0.0497	0.0753	-0.0238	-0.058	0.032	0.0386	-0.0042	0.0406	-0.1376	0.1028	-0.0121	-0.0289	-0.1488	-0.0779	-0.0776	0.0469	0.1616	0.0157	-0.0899	-0.0947	0.0265
YRA2	0.0452	-0.0142	-0.0595	-0.01	0.0827	-0.0393	-0.0454	-0.0086	-0.1809	-0.323	-0.0038	0.0208	-0.0175	-0.0935	-0.0685	0.0237	0.0364	0.0299	0.0343	-0.0415	0.1106	0.0417	0.0597	-0.0128	0.1705	-0.0567	-0.1312	-0.0783	-0.0192	-0.0215	-0.022	0.0242	-0.0035	0.0255	-0.06	-0.0061	-0.057	-0.0748	0.0182	0.1048	-0.0164	0.034	-0.0194	0.2866	0.0253	0.0598	-0.0362	-0.0488	0.0001
TRS130	0.0015	-0.1704	0.0549	-0.0299	0.0348	-0.0753	-0.2224	-0.0222	-0.353	-0.3869	0.0164	0.1208	-0.0901	-0.0361	0.0468	-0.1602	0.0047	0.0284	-0.0056	0.0057	-0.0049	0.0941	-0.0658	-0.0737	-0.1642	-0.3498	0.0293	0.0056	0.0067	-0.0554	0.0239	0.0357	-0.0816	-0.0577	-0.0479	-0.1586	-0.0577	0.0663	-0.0265	0.027	-0.0464	-0.0781	-0.0509	0.0028	0.0328	0.0101	-0.0037	0.0221	0.0507
SGD1	-0.1819	-0.137	0.0238	-0.1777	0.0421	-0.0054	0.1411	-0.0395	-0.4764	-0.7595	0.1716	0.1326	0.0018	0.1254	-0.0298	0.0221	0.0621	-0.0214	-0.0873	-0.0592	-0.0664	0.0202	-0.0753	0.0706	0.0347	-0.0289	0.1726	0.0331	-0.0015	0.1287	-0.0757	-0.1232	-0.243	-0.1202	0.0003	0.0277	-0.0695	-0.11	-0.0366	-0.0153	0.0549	-0.0158	-0.057	-0.0244	-0.1336	0.0063	0.0308	0.0529	0.0241
DCP2	0.0283	0.0223	-0.0146	0.0093	-0.0183	0.0081	-0.0807	-0.1114	0.1942	0.1854	-0.0264	-0.016	-0.0242	-0.0197	-0.2517	-0.2283	-0.0037	0.0175	0.0252	0.0007	0.0172	0.0423	0.034	0.0334	0.049	0.1083	-0.1255	-0.1384	-0.0599	-0.0813	-0.0055	-0.0114	0.0014	0.0126	0.0061	0.0671	-0.052	-0.0204	0.0032	-0.0248	0.0032	-0.0166	-0.0906	-0.085	-0.0467	-0.032	-0.0211	-0.0115	-0.005
STO1	-0.0331	-0.0224	0.0003	-0.0848	0.0387	0.043	-0.1608	-0.1134	-0.7718	-1.0246	0.1132	0.1033	-0.0857	0.015	0.105	-0.0167	0.037	0.0117	-0.0023	-0.0291	-0.0615	0.0602	-0.0293	0.0331	-0.1482	-0.2872	0.0737	-0.0539	0.0124	0.0356	-0.022	-0.0169	-0.1104	-0.0629	0.0517	-0.0027	-0.0044	0.0335	-0.0216	0.0519	-0.0238	-0.0494	0.0117	0.0628	-0.0369	0.0101	0.0348	0.0012	0.0236
CCC2	-0.4998	0.0069	0.1167	-0.1078	0.2179	0.373	0.0784	0.3638	-0.7768	-0.4619	0.0643	-0.0471	0.2015	-0.1003	-0.244	-0.3313	0.154	0.1483	-0.0007	0.0607	0.2888	0.3585	-0.2643	-0.0514	-0.1532	0.3642	-0.1057	0.3662	-0.0688	-0.0257	0.041	0.2128	-0.075	-0.1921	-0.0622	-0.1731	0.1	0.0032	0.2298	0.0867	-0.0863	-0.0117	-0.3429	-0.3444	0.0512	-0.1345	-0.078	0.0582	-0.4913
TPS3	0.0719	0.0706	0.0046	0.0074	0.1031	0.0887	0.0003	-0.0098	-0.5119	-0.6191	-0.0667	-0.0469	0.1444	0.0425	0.1481	0.0034	0.0358	0.0204	0.0021	-0.0008	-0.0647	-0.0525	-0.1162	-0.0054	0.2784	0.1345	0.0194	-0.015	-0.2128	-0.1669	0.11	0.0118	-0.0868	-0.0304	-0.0037	0.0154	-0.0985	-0.0267	-0.0176	0.0391	-0.0178	-0.0852	-0.2134	-0.2455	0.0042	-0.0138	0.0979	0.1168	0.0121
TSL1	0.153	0.1826	-0.0265	-0.159	0.1392	0.1833	0.7059	0.5697	0.2888	0.3469	-0.4781	-0.4666	1.3487	1.0014	0.7758	0.6358	-0.0344	-0.1203	-0.0619	-0.0464	-0.0836	-0.0782	-0.2573	-0.1371	1.2317	1.4199	0.0774	0.1089	-1.0653	-0.8885	0.3994	0.2349	0.0605	0.087	-0.07	-0.0535	-0.2377	-0.2316	-0.0573	-0.0064	-0.0078	-0.1884	-1.0568	-1.2179	-0.2216	-0.1993	0.2514	0.3023	0.0362
BER1	-0.1148	-0.0581	0.058	-0.0256	-0.0918	-0.0442	-0.0971	-0.0571	0.103	0.1143	0.0488	0.0674	-0.1453	-0.3828	-0.2812	-0.2562	-0.0614	0.021	0.1477	0.0638	0.1115	-0.0016	0.0218	-0.0726	-0.3259	-0.7405	-0.0392	-0.0361	0.0379	0.1318	0.0584	0.1484	-0.0724	-0.0499	-0.1778	0.1759	0.0502	0.0127	0.0253	0.0779	0.0254	0.052	0.0704	0.1527	-0.0024	-0.0664	0.2216	0.0283	0.1546
YPT31	-0.0114	0.0954	0.0468	0.0526	-0.0565	0.0103	0.0109	0.0935	-0.6758	-0.6874	-0.0281	0.0229	-0.0044	-0.1086	-0.1741	-0.0753	0.0222	0.0203	-0.0088	-0.0743	-0.1465	-0.0549	0.0129	0.0059	0.0821	0.1341	-0.0131	-0.0867	-0.0193	-0.0493	0.0516	0.1148	0.0543	-0.0025	0.036	-0.228	0.0449	0.0605	-0.0213	-0.0496	0.0529	-0.0114	0.0911	-0.0258	0.0169	0.0399	0.124	0.1264	-0.0335
YPT32	0.1365	0.0109	-0.0092	0.0196	-0.1015	-0.0611	0.0276	0.0578	-0.253	-0.3445	0.0411	0.0547	-0.0392	0.0399	0.2672	0.1422	0.0615	-0.0072	0.0114	-0.0295	0.0743	0.0401	-0.0819	0.058	-0.0054	-0.0792	0.0845	0.0975	0.0494	0.0073	0.0479	-0.0401	0.0066	-0.0211	-0.0841	0.1262	0.1392	0.1115	-0.0736	-0.0858	0.0059	-0.0558	-0.1204	-0.1625	-0.0111	0.0673	0.0265	0.0179	0.0529
THO2	-0.0945	-0.0436	-0.0258	-0.2013	0.1528	0.071	0.1257	0.3402	-0.0665	-0.3004	0.124	0.1094	0.1156	0.1508	0.0491	0.0049	0.119	0.0056	-0.0236	-0.0334	-0.1626	-0.0073	-0.194	0.0078	-0.0507	-0.0359	0.3142	0.0975	-0.0525	-0.027	-0.0174	-0.1033	-0.1928	-0.0016	-0.1226	-0.0002	-0.029	0.0433	-0.0468	-0.0697	0.0132	0.0473	-0.1894	-0.2934	-0.0539	-0.085	0.1096	0.0657	0.069
HRQ1		-0.2786		0.0187	-0.3275	0.1238	0.1447	0.2041	-0.109	-0.2867		0.1115			0.0554			-0.0882	0.1903	-0.0895	-0.0841			0.0078		-0.095		0.1313		0.1307		-0.0524	-0.0748					-0.4451		-0.1023		-0.0037	0.0902			-0.0713	0.0134		0.0991
IRA1	-0.0862	-0.0388	0.0973	-0.0039	0.0957	-0.0409	0.239	0.4334	0.0531	-0.1525	0.0163	0.0176	0.1606	0.0963	0.2638	0.0495	0.0198	-0.0268	-0.009	0.0336	-0.0319	0.0836	-0.0561	0.0498	-0.1597	-0.4205	0.1378	0.1452	-0.0733	-0.2539	0.0759	-0.0405	-0.0605	-0.0187	0.0435	0.2484	-0.1002	0.0606	-0.0391	0.0183	0.078	-0.0525	-0.0689	-0.117	-0.0035	0.0312	0.028	0.0321	-0.0627
PHO4	-0.0367	-0.0497	0.0181	-0.0395	0.1137	0.0591	-0.2712	-0.3706	-0.2981	-0.3798	-0.1554	-0.2114	-0.4369	-0.4367	-0.2185	-0.0711	0.072	0.0889	-0.0715	0.0158	0.1014	0.0844	0.1119	0.0772	-0.4396	-0.5034	0.0345	0.0279	-0.0424	0.0096	-0.1274	-0.107	0.1136	0.0416	0.0004	0.019	-0.1208	-0.1145	0.0667	0.0626	0.041	-0.0198	0.0902	0.1049	-0.0228	0.0579	0.0274	-0.0286	-0.0149
SPP41	-0.0039	-0.1064	0.0274	-0.065	-0.0156	-0.0239	-0.1149	-0.075	-0.2376	-0.3963	-0.0097	-0.0044	-0.1535	-0.1256	-0.2265	-0.2659	-0.0334	-0.0769	0.198	0.0493	-0.0056	-0.0088	0.1309	0.0426	-0.468	-0.8323	0.0884	0.0574	0.0682	0.0097	-0.0981	-0.1889	-0.2214	-0.076	0.0014	-0.0084	-0.0302	0.0453	0.1433	0.0567	0.0144	-0.0842	-0.0379	0.1217	-0.0305	-0.0343	0.1283	-0.0663	-0.0376
INP1		-0.1723				0.0925		-0.1816					-0.1433		0.0618					-0.088	0.1615					-0.3706		-0.3715							0.2024			-0.1265				0.1488	-0.0332			0.0864
FAF1	-0.0819	-0.1951	-0.0592	-0.0739	-0.0273	-0.0138	-0.4633	-0.4219	-0.5121	-0.3673	0.0447	0.0098	-0.1243	-0.1664	-0.2153	-0.1345	-0.057	-0.0124	0.0259	0.0042	0.0654	0.0958	-0.0442	-0.0368	-0.7706	-0.9667	-0.0301	0.0697	0.2078	0.206	-0.1823	-0.1016	0.0155	0.0299	0.1041	0.0036	-0.1655	-0.1111	0.1597	0.0291	0.1017	0.0654	0.1211	0.2791	0.1586	0.0953	-0.2013	-0.1092	0.082
TPS2	0.1496	0.1615	-0.0227	-0.1254	0.0556	0.119	0.2877	0.208	0.0204	0.0898	-0.2804	-0.327	1.2553	1.0208	0.5812	0.4896	-0.0189	0.0114	-0.0101	-0.0431	-0.0157	-0.0467	-0.1348	-0.0888	0.9819	1.1471	-0.0873	-0.0519	-0.5441	-0.474	0.189	0.096	0.0756	0.0777	-0.0525	-0.1106	-0.1689	-0.2232	-0.0523	-0.0292	0.013	-0.0573	-0.681	-0.8061	0.0027	-0.0119	0.0101	0.0954	0.022
ZUO1	-0.0875	-0.0273	-0.0157	0.07	0.0227	0.0564	0.5506	0.4611	-0.2058	-0.1525	0.0776	0.0873	-0.1267	-0.1181	-0.1603	-0.1605	-0.0393	-0.0445	0.0091	-0.0133	0.1018	0.0234	0.0898	0.0472	-0.1053	-0.2176	0.7179	0.8096	0.061	0.0704	-0.0009	0.0167	0.0889	-0.0458	0.0658	0.0503	-0.0658	-0.0878	0.0915	0.0558	0.0646	0.0797	0.0885	0.1576	0.1558	0.0919	-0.1166	0.0094	-0.0175
MSR1	-0.166	0.1126			0.1048		0.7287						0.1067		0.7766	1.0203			-0.2794		-0.1126	-0.3302			0.1956		0.9177							-0.0571	0.0205		0.1667	-0.1915			-0.0304		0.0071	0.123	-0.0541			0.1188	-0.1818
YDR341C	-0.0737	-0.0345	0.0213	-0.0344	-0.1031	-0.1213	-0.2186	-0.1646	-0.661	-0.6975	0.0312	0.0602	0.0341	0.023	-0.1593	-0.1923	0.0157	0.02	0.0406	0.0201	-0.0537	0.0462	-0.0095	0.0284	-0.1582	-0.2048	0.0074	0.0556	0.0992	0.0989	-0.056	-0.0483	-0.0389	0.0253	-0.0085	-0.0088	0.0164	0.0729	-0.0066	0.0542	0.0409	0.0079	0.0428	0.0022	0.0145	-0.0145	-0.0152	0.017	0.0154
TOP2	-0.0879	0.0132	-0.1006	-0.1697	0.1559	0.097	0.0318	0.0804	-0.6001	-0.7447	0.0108	0.0008	-0.1459	0.0049	-0.1002	-0.2271	0.0385	-0.0148	-0.0686	-0.0419	0.2241	-0.0125	-0.2027	-0.0772	0.0599	0.0951	0.1514	0.0303	0.0577	0.0927	0.3596	0.454	0.013	-0.0168	-0.1196	-0.0164	0.2313	0.1225	0.0839	-0.0416	-0.1501	-0.1384	0.0148	-0.0285	-0.1476	-0.0703	-0.039	-0.0109	0.0409
HLJ1	-0.0145	0.0233	0.0318	-0.06	0.0317	0.0092	-0.0436	0.1245	0.4718	0.3902	-0.0237	0.0389	-0.1312	-0.0457	-0.0838	-0.1824	0.0308	-0.0171	0.0187	-0.0179	0.0576	-0.0349	0.0236	-0.0623	0.1249	0.0076	0.0151	-0.0287	0.0564	-0.0037	-0.0072	0.0535	-0.058	-0.018	0.0493	-0.008	-0.0196	0.0503	0.0162	0.0063	0.0216	-0.0347	0.0536	0.1169	-0.064	0.027	0.0192	-0.037	-0.0212
RAV1	0.0602	0.021	0.0164	-0.0611	0.0051	-0.0154	0.0441	0.1756	-0.4866	-0.6954	0.007	0.0323	-0.0127	-0.0892	0.03	-0.0066	-0.0439	0.0292	-0.0059	0.0055	-0.0049	0.024	-0.0598	-0.0294	0.0027	-0.2142	-0.0217	-0.0021	-0.0854	0.0117	0.087	0.0144	-0.0226	-0.0487	-0.0157	0.0748	-0.04	0.0227	-0.0205	-0.0024	-0.0349	-0.0719	0.0106	-0.1172	0.078	0.0093	-0.0097	0.0717	-0.0115
CDC37	-0.0335	0.0148	0.0259	0.0297	0.0167	0.0087	-0.0643	-0.0958	0.1807	0.3084	0.1712	0.0177	-0.1084	-0.0402	-0.1419	-0.0347	0.0085	-0.0363	-0.0192	0.0225	0.0062	-0.0233	0.0144	-0.0397	0.1744	0.3035	-0.0746	-0.0181	0.0186	0.0258	-0.0251	-0.0211	0.0226	0.0051	-0.0018	0.0457	-0.0067	0.0067	-0.0803	-0.0802	0.0144	0.0316	0.0289	0.0514	-0.0886	-0.0169	0.0274	-0.009	-0.0616
ROT2	0.0314	0.0187	0.0017	-0.0037	0.0408	0.0508	0.5429	0.6019	-0.1677	-0.2558	0.0785	0.0876	0.2498	0.2151	-0.0486	0.0135	-0.0219	0.0396	-0.0164	-0.0475	0.0028	0.0578	-0.0859	-0.0308	-0.4744	-0.5301	0.1207	0.0559	-0.0976	-0.0557	0.0771	0.0921	0.02	0.0445	-0.0234	-0.0758	-0.0266	-0.0298	0.0006	-0.0484	0.0489	-0.0475	-0.1546	-0.2667	-0.0351	0.0023	-0.0258	0.0685	0.0352
MGM101	0.1317	0.141	-0.0012	-0.0112	0.0002	0.0184	0.1713	-0.0048	0.3109	0.4734	-0.1347	-0.1717	0.1323	0.0954	0.4482	0.4283	-0.012	-0.0286	-0.0255	-0.0052	-0.0081	-0.102	0.028	0.0942	-0.0673	0.0881	-0.0634	-0.0674	-0.2769	-0.198	0.0751	0.0179	0.1224	0.1205	0.0079	0.0033	0.1134	0.0673	-0.0264	-0.069	-0.0252	0.0538	0.0007	-0.0106	-0.0179	-0.0154	-0.0729	-0.0312	-0.0079
YKL033W-A	0.0018	0.0263	-0.019	0.0883	-0.0819	-0.0442	0.0156	-0.0604	0.1818	0.1645	0.0278	-0.0333	-0.084	-0.0649	-0.2428	-0.1708	0.0403	0.0209	-0.0081	0.0162	0.099	0.0997	0.0387	-0.0229	-0.0237	-0.063	-0.0517	-0.0059	0.0301	0.0642	0.0286	0.0786	0.0547	-0.0178	-0.0578	-0.0037	-0.0542	-0.0558	0.019	-0.0554	0.0104	0.0701	-0.0267	0.0014	0.0689	0.0047	-0.1023	-0.0345	0.0103
YHR020W	-0.0237	-0.0186	0.012	0.0129	-0.0454	-0.0344	0.3852	0.3591	-0.5403	-0.5756	0.0876	0.1117	-0.1528	-0.1189	0.0435	0.0043	0.0302	-0.0215	-0.0036	-0.0048	-0.0023	0.0148	0.0015	0.0172	0.0756	0.0683	0.6996	0.7076	0.1149	0.1036	-0.09	-0.0455	0.0281	0.0189	0.0085	0.0052	0.0497	0.0359	0.0398	0.0836	0.0219	0.0648	0.1435	0.1753	0.0226	-0.0083	-0.0851	-0.0853	-0.0093
ALR1	-0.1651	-0.0865	-0.0312	0.0735	0.0402	0.0764	-0.1779	-0.1823	0.0901	0.0795	-0.0337	0.0181	0.2923	0.039	-0.2776	-0.3003	-0.0479	0.0054	0.1014	0.012	0.1124	0.0789	-0.0841	-0.0207	-0.0215	-0.4158	-0.0753	-0.1687	0.0175	-0.0287	0.0155	-0.0775	0.0047	-0.0386	0.0934	0.0719	-0.0653	0.07	0.0415	0.0741	-0.0215	-0.029	0.0568	0.0092	0.0101	0.1227	-0.136	-0.1731	0.0189
ALR2					-0.0291	0.242	0.2457	-0.2094			-0.4268	-0.2005	-0.0928		0.7523		0.018	-0.1092	0.5065	0.1434	0.4646			-0.157								0.7536			-0.2537								0.264						0.7832
CIT2	-0.0861	-0.1212	-0.01	-0.0715	0.2382	0.1845	1.2212	1.3852	-0.0018	-0.0708	-0.4	-0.3646	-1.3449	-1.2772	-0.4668	-0.3658	0.1265	0.0846	-0.0008	-0.0037	0.2256	0.1317	0.0155	-0.0774	-0.7548	-0.7413	0.0513	0.0563	-0.0386	0.0777	0.0083	-0.0629	-0.0303	-0.0777	0.0831	0.4782	0.188	0.1308	0.0371	0.046	-0.1585	-0.1616	-0.1521	-0.2375	0.058	0.0948	-0.1543	-0.2282	-0.0984
CIT1	-0.0414	-0.001	-0.0405	-0.163	-0.1077	-0.073	0.2398	0.0443	0.153	0.4025	-0.6597	-0.6371	0.168	0.1046	0.4105	0.4467	-0.0319	-0.0869	-0.0252	-0.009	-0.2985	-0.3439	-0.0017	-0.0651	0.147	0.3152	0.0171	0.0061	-0.4094	-0.2482	0.0291	0.0649	0.0264	0.0394	0.0722	0.0147	0.0236	0.0388	-0.0453	0.011	-0.0608	-0.1937	-0.1349	-0.1205	-0.1231	-0.0894	0.0821	0.134	0.0042
VTS1	-0.0252	-0.0298	0.0002	0.0325	-0.0483	-0.1006	-0.4017	-0.4273	-0.2435	-0.1527	-0.069	0.0196	-0.1558	-0.1212	-0.0375	0.0498	0.0117	-0.0354	-0.0133	0.0357	0.0001	-0.0748	0.0178	0.0635	-0.176	-0.1754	-0.1258	-0.059	-0.0086	0.0182	-0.0221	-0.0572	0.0545	0.0208	0.067	0.0358	0.111	-0.093	-0.0366	-0.1034	0.048	0.0067	0.1069	0.1121	0.0494	0.0704	-0.1202	-0.0354	0.1591
MRPL36	0.0475	0.0048	-0.0336	-0.0711	0.1148	0.0076	0.3868	0.1479	0.6266	0.4267	-0.1801	-0.2478	0.2357	0.1681	0.6964	0.7639	-0.0715	-0.0972	-0.0923	-0.049	-0.0746	-0.3086	0.03	0.0199	-0.0928	-0.1161	-0.2049	-0.0484	-0.2262	-0.2402	-0.1876	-0.2328	0.0314	0.0544	-0.0493	-0.2814	-0.1877	-0.1103	-0.0905	0.0262	0.0847	-0.0035	0.1383	0.223	-0.0483	0.042	-0.029	-0.0897	-0.0503
MED7	0.0561	-0.0028	-0.0177	-0.1014	-0.0055	-0.1016	0.0662	-0.019	0.0133	-0.1222	-0.0255	-0.053	-0.0518	-0.0408	0.1012	0.1434	0.0073	0.0861	-0.033	0.0635	-0.0338	0.001	-0.0105	-0.0154	-0.3942	-0.507	-0.0407	-0.0677	0.0592	0.0649	-0.0096	-0.0341	0.0064	-0.0048	0.0488	0.0411	-0.0383	-0.0388	-0.0176	0.0337	0.0557	-0.0023	-0.1278	-0.0231	0.0283	0.0338	-0.1295	-0.0754	0.0134
ALD6	0.0286	0.0497	0.0127	0.1429	0.0299	0.0586	-0.0868	-0.0395	-0.4481	-0.5237	-0.0333	0.0094	-0.0575	-0.1004	-0.3828	-0.3949	0.0543	0.0071	0.0279	0.0323	0.0256	-0.0244	0.065	0.0031	0.1061	0.0277	-0.004	0.0478	0.1296	0.0922	-0.0486	-0.0304	0.0549	0.0412	-0.0346	0.0204	0.0983	0.0273	-0.0282	-0.0341	-0.0831	0.0255	-0.0822	-0.1406	0.1111	0.0063	-0.0948	-0.0796	0.0356
HEM1	-0.0204	-0.0499	0.0033	-0.0243	-0.1605	-0.1479	-0.5375	-0.5422	-0.3595	-0.1979	-0.0251	-0.066	-0.0748	-0.0162	0.3104	0.3362	-0.0603	0.0308	0.0065	0.0165	-0.1298	-0.122	0.0904	-0.0577	-0.4296	-0.3743	-0.2234	-0.168	0.0877	0.0926	-0.0641	-0.0462	0.0365	0.0099	0.0364	-0.0551	-0.0248	-0.0463	-0.0059	0.0009	0.0675	0.0391	0.1881	0.2804	0.0453	0.034	-0.1167	-0.0964	0.1007
TUB1	0.0789	0.0842	-0.0448	-0.0172	-0.0298	0.0316	-0.0535	-0.1301	0.2193	0.2988	-0.0824	-0.0614	-0.0197	-0.053	0.0434	0.0365	-0.0114	-0.0282	-0.0203	-0.0101	0.0552	-0.0196	-0.0001	-0.0013	0.2441	0.3474	-0.0956	-0.1241	-0.0248	0.0214	0.136	0.1685	0.0664	0.0358	-0.0428	-0.1014	0.1727	0.0494	-0.0606	-0.0293	-0.0404	0.0234	0.0102	-0.0685	0.0062	-0.0246	-0.0965	-0.0283	0.0334
TUB3	-0.0242	-0.013	0.0039	0.0009	0.0094	0.0071	-0.0017	-0.0362	0.2102	0.2857	0.0479	0.0398	-0.0712	-0.0291	-0.1016	-0.1202	0.0044	-0.0153	0.0031	0.0062	0.1042	0.0263	-0.0272	0.0334	0.1046	0.2084	-0.0428	-0.02	-0.0373	-0.0094	0.1358	0.1655	0.0545	0.0679	-0.0396	-0.0686	0.1821	0.0798	0.0076	0.015	-0.0771	-0.0198	-0.0054	0.0037	0.0177	0.0377	0.0279	0.02	0.0092
HSP42	0.3034	0.2941	-0.0216	-0.0761	0.0222	0.0313	0.498	0.296	0.8853	0.9773	-0.3382	-0.3662	0.0902	0.0044	0.3803	0.3883	0.0625	-0.0275	-0.0465	0.0095	-0.6115	-0.631	-0.0926	-0.054	0.6721	1.2559	-0.2454	-0.1816	-0.4782	-0.3626	0.0181	-0.0849	0.0615	0.1021	-0.1559	0.0536	0.0669	-0.0671	-0.1016	-0.1146	-0.0335	-0.1093	-0.2099	-0.4759	-0.1609	-0.1062	0.1872	0.2229	-0.3269
CBP3	0.1302	0.0553	-0.0619	-0.1085	-0.1138	-0.1186	0.0323	-0.002	0.4696	0.389	-0.105	-0.1323	0.1835	0.082	0.805	0.6344	0.033	0.0323	0.0166	0.0081	0.1502	0.0129	0.0376	0.0381	-0.0881	-0.1106	-0.1976	-0.1278	-0.181	-0.1014	0.0472	-0.0281	0.0333	-0.0472	-0.0392	-0.0266	-0.0008	-0.0944	-0.0634	-0.02	0.026	0.0428	0.03	-0.0146	0.0002	0.0397	-0.0419	0.0013	0.0699
MED1	-0.0296	-0.0381	-0.0148	0.048	0.0518	0.0872	-0.0862	-0.0911	0.3495	0.659	-0.0269	0.0397	0.0009	-0.0468	-0.0042	0.055	0.0369	-0.0131	-0.0005	0.0272	-0.0479	-0.0263	-0.0219	-0.1101	-0.2483	-0.0617	-0.0854	-0.0504	-0.0462	-0.1183	0.0364	0.1072	-0.0006	0.0244	0.0073	0.0827	0.0607	-0.0146	-0.0631	-0.1294	0.0674	-0.033	0.1569	-0.2154	-0.139	-0.0358	0.056	0.0208	-0.011
SHM2	-0.0272	-0.0211	-0.0177	0.0801	0.1915	0.2066	-0.899	-0.8499	0.0001	0.0137	0.0225	0.0843	-0.3479	-0.2435	-0.0774	-0.1521	0.0442	0.0131	-0.0437	-0.0319	-0.0903	-0.1119	0.0707	0.0584	-0.5848	-0.513	-0.3007	-0.2919	0.1631	0.1032	-0.1641	-0.1448	0.1109	-0.0241	0.0159	0.0981	0.2484	0.1991	0.0461	-0.0031	-0.0732	-0.009	0.0791	0.1135	0.1668	0.1023	0.0601	0.1081	-0.0704
SHM1	0.0522	0.0744	0.0103	-0.0177	0.0197	0.0468	-0.1479	-0.2491	0.4026	0.572	0.0379	0.0104	-0.0681	-0.0147	-0.4974	-0.3233	-0.0113	-0.0267	-0.0503	-0.0096	-0.0147	0.0381	0.0901	0.0069	0.1657	0.353	-0.1972	-0.1122	0.0324	0.0308	-0.0886	-0.0252	0.0481	0.0481	0.08	0.0237	0.025	0.0113	0.021	0.0276	-0.0022	0.0037	0.0936	0.1458	-0.0565	0.0077	0.0477	0.0333	-0.0166
HXK2	-0.1699	-0.201	0.0115	0.0428	-0.0618	-0.0648	-0.455	-0.3776	-0.117	-0.1127	0.054	0.0688	-0.3514	-0.334	-0.3271	-0.2514	0.0012	0.0129	0.0176	0.0323	0.046	0.1032	0.0605	0.0274	0.0498	0.0473	-0.1962	-0.1608	0.0934	0.1252	-0.007	0.0007	-0.0218	-0.0569	0.0104	-0.1236	0.1865	0.1442	-0.0594	-0.0411	0.0036	0.0731	-0.0232	-0.0199	0.0387	0.0324	0.0147	0.0306	0.0165
HXK1	0.2507	0.2495	0.0227	-0.1005	-0.1967	-0.0209	0.6023	0.5179	0.6714	0.8325	-0.5966	-0.5722	1.4787	1.2892	0.7936	0.5764	-0.0556	-0.0887	0.0385	-0.0146	-0.0712	-0.2111	-0.1535	-0.1494	1.9029	2.1875	-0.5108	-0.4424	-0.8908	-0.7455	0.5596	0.3895	-0.0292	-0.0351	-0.0421	-0.2235	-0.1052	-0.2348	-0.4237	-0.3956	0.0108	-0.1194	-0.8654	-1.0205	-0.3237	-0.3697	0.3271	0.4431	0.0049
HUL5	-0.0733	-0.0683	0.0243	0.0355	-0.0137	-0.1784	0.1192	0.2601	-0.4002	-0.6282	0.1808	0.1005	-0.1215	-0.0951	-0.0471	-0.2842	-0.0712	-0.0476	0.044	-0.1503	-0.0161	0.0533	-0.1724	-0.0408		0.2797		0.0689	-0.0032	-0.119	0.1036	0.0983	-0.0246	-0.0011	-0.0589	0.1364	-0.0939	-0.0055	-0.0242	-0.0404		0.0183	-0.2269	-0.0655		-0.0724	0.1045	0.0115	0.1277
UFD4	-0.1193	-0.0714	0.0191	-0.027	0.0145	-0.0308	0.1282	0.226	-0.4455	-0.6805	0.0988	0.1251	-0.0395	-0.1365	-0.0063	-0.0803	-0.0124	0.0333	0.0063	-0.0168	-0.0284	0.0653	0.0093	-0.0125	0.3183	0.0811	0.1312	0.0394	-0.0326	-0.0127	0.0522	0.1908	-0.1284	-0.0426	0.0075	0.1333	-0.073	0.0206	-0.0371	0.0553	-0.0106	-0.1253	-0.0208	-0.018	-0.0512	-0.0336	0.1393	0.1203	-0.015
FRT1		-0.1176	0.0776	-0.1506	0.1057	0.2127	-0.1088	0.311		0.2595	0.2214		-0.1147		-0.0515	0.0462	0.0872		0.062	-0.1648	-0.0677	-0.106	0.0567	-0.0239		-0.214		-0.0089	-0.6022	0.2155	0.1212	0.1107		0.0145	0.0772			0.1312	-0.1043	-0.1887		0.1006	-0.0818	-0.069		-0.059		0.0424	0.1871
BUD9		-0.2752	0.02	-0.0675					-1.1395		-0.0409	-0.0231		-0.2861	-0.1793	-0.2178	-0.213	0.1394			0.1427	0.1766	-0.0227	0.0276	-0.0594	-0.307	-0.3753	-0.3088	0.0558	0.0928	0.0302	0.0822	0.0326	-0.01		-0.1391		-0.0004	-0.0219	-0.018	-0.0051	-0.1318	0.1328	0.0678	-0.0419	-0.1354	0.326	0.0293
FRA1	-0.042	-0.0131	0.0483	-0.0102	0.0761	0.0762	-0.0051	0.0003	0.1184	0.0323	-0.0296	-0.0475	-0.1717	-0.1762	-0.0927	-0.1028	0.0073	0.0584	0.1487	-0.0029	0.0613	0.0692	-0.0476	-0.0091	-0.096	-0.1199	-0.1075	-0.1383	-0.0679	-0.0547	0.0626	0.042	0.0027	0.0011	-0.0478	-0.0292	-0.0386	-0.0011	-0.0854	-0.0236	-0.0182	-0.0315	-0.1293	-0.1818	0.0435	0.0849	-0.0801	-0.0422	-0.0897
YJR098C	0.0665	-0.0412	0.0297	0.004	-0.0131	-0.0984	-0.0163	-0.0219		-0.0949	0.0288	-0.0725	-0.1755	-0.0426	-0.0167	0.2066	-0.0499	0.0769	0.1521	0.0623	-0.0231	0.0411	-0.0161	-0.017		0.1155		0.1927	-0.0621	-0.0134	0.141	0.1848	-0.0366	-0.0482	0.0298	0.0833	0.12	-0.1707	-0.0052	0.0689		-0.3429	-0.0196	-0.0832		0.1536	0.0372	0.1847	-0.0644
MSC6	0.0728	0.0808	-0.0406	-0.0262	-0.0266	-0.0277	-0.015	-0.0716	-0.0822	-0.1808	-0.0867	-0.1341	0.1097	0.067	0.6052	0.5597	-0.0165	0.027	0.0055	-0.0089	-0.0088	-0.0326	0.0419	-0.0368	0.1775	0.1171	-0.21	-0.1704	-0.135	-0.1045	0.0245	-0.0001	0.0778	0.0208	0.0399	-0.0408	-0.0928	-0.083	-0.0517	-0.0229	0.0396	0.0021	0.0627	0.0538	-0.0412	-0.048	-0.0797	-0.0203	0.0085
VMA1	0.0765	0.0961	0.002	0.0465	0.0222	0.0825	-0.2274	-0.2582	-0.2499	-0.1817	-0.0041	-0.0085	0.023	0.0182	-0.3946	-0.3695	-0.014	0.0036	-0.0087	-0.01	0.0504	0.0525	0.0117	-0.0125	-0.0145	0.0255	-0.151	-0.1245	0.0223	0.0278	0.0192	0.0141	0.0571	-0.0023	0.0109	-0.0096	0.0648	0.0329	-0.0191	-0.0293	-0.0211	-0.0252	0.0453	0.1088	0.0479	0.0484	-0.055	-0.0242	-0.0048
HCA4	-0.1313	-0.0724	-0.0333	-0.0294	0.0599	-0.0068	-0.1844	-0.1448	-0.7772	-1.139	0.0984	0.0866	-0.0142	0.0096	0.0183	0.0794	-0.018	0.0097	0.0051	-0.0308	-0.0324	-0.03	-0.021	0.0583	-0.289	-0.3672	0.2407	0.1282	0.0778	0.1122	-0.1397	-0.0943	-0.1143	-0.019	0.0148	-0.0349	-0.0903	-0.005	0.1043	0.0735	-0.012	-0.0154	-0.001	0.1036	0.0172	-0.0085	-0.0741	-0.0525	0.059
NAF1	-0.1833	-0.2241	-0.0118	0.0366	-0.0413	-0.0567	-0.0806	-0.1488	-0.6456	-0.56	-0.0326	-0.0955	-0.3419	-0.204	-0.0974	0.0097	0.007	0.0558	0.0879	0.0365	0.0159	0.0357	0.1446	0.0616	-0.6086	-0.8072	0.087	0.1788	0.1438	0.1043	-0.2006	-0.1421	0.0441	-0.0058	0.0175	0.0014	-0.2434	-0.2233	0.0797	0.0964	0.0855	0.0715	0.0749	0.1243	-0.0402	-0.0046	-0.1455	-0.0405	0.0457
CRT10			0.1618			-0.2021		0.1431		-0.4622	-0.0511	-0.0202	0.0512	0.0539	-0.1001	-0.131	0.2099	0.0611		0.024	-0.0171	0.0777		0.0748		-0.1755		-0.267	-0.2609			-0.0487		-0.0522	0.0473	0.2172			0.0126			0.0016	0.0058	-0.0299		0.0949		0.0785
DCK1	-0.0277	-0.1321	0.2363	-0.1163	0.044	0.2858	-0.0988	-0.0668	-0.7327	-0.2303	0.0282	0.1473	-0.1616	-0.0151	-0.0438	-0.1706	-0.0205	0.1522	0.148	-0.0455	-0.0052	0.1194	0.0549	0.0569	0.0438	-0.283	0.0974	-0.024	-0.1028	0.0294	-0.0711	0.2452	-0.0583	0.0081	-0.0743	0.2366	-0.047	0.0334	0.2786	-0.0807	0.0229	-0.0246	-0.0456	-0.0805	-0.0599	-0.0359	0.0651	0.0456	-0.0257
GTR2	0.0747	-0.1497	0.005	-0.0561	-0.038	-0.0887	-0.0264	0.248	-0.3888	-0.2941	-0.0043	-0.0116	-0.0403	-0.1174	-0.0969	-0.1061	-0.0021	0.0528	0.0288	-0.0378	0.0544	0.0714	-0.0864	0.0994	-0.271	-0.3656	0.0909	-0.0316	-0.0541	-0.0693	0.1074	0.0557	-0.0971	-0.0423	0.0111	0.0467	0.0006	0.0553	-0.0085	0.0082	-0.0635	-0.0426	-0.2109	-0.11	0.0673	0.0038	-0.0015	0.0449	-0.0647
PRP8	-0.0019	-0.0481	0.1516	-0.078	0.0821	0.085	0.4544	0.6492	0.004	-0.1953	0.0389	0.1305	-0.0423	0.1058	0.1303	0.2195	0.1055	0.0309	-0.0595	-0.0453	-0.1477	0.0112	-0.1939	0.021	0.2529	0.0739	0.7421	0.4943	-0.0784	-0.0724	-0.0032	-0.0096	-0.1662	-0.0111	-0.1879	-0.1027	-0.0904	0.0223	-0.0631	-0.0718	-0.0201	-0.0903	-0.1359	-0.1448	-0.0976	-0.0324	0.1274	0.0764	0.0345
VPS75	-0.0079	0.054	0.0842	0.0094	-0.0006	0.0098	-0.1611	-0.0917	0.5749	0.6046	-0.022	-0.0009	-0.0565	0.0118	-0.1392	-0.1143	0.0003	-0.0079	-0.0208	-0.0242	-0.0527	0.0072	-0.0235	-0.034	-0.4007	-0.2402	-0.2117	-0.2209	-0.0826	-0.0674	-0.0089	-0.0247	0.0452	-0.0354	-0.0314	0.0523	-0.0275	0.0045	-0.0626	0.0291	-0.0368	-0.0101	0.1024	0.091	0.0908	0.0348	-0.0766	0.0639	-0.0232
YJU3	0.0766	0.0189	-0.0359	-0.0905	-0.0527	0.0455	0.1576	0.0959	-0.1664	-0.0996	-0.0576	-0.0081	0.1845	0.2018	0.0545	0.1269	0.0712	0.0106	-0.0282	-0.0374	-0.0986	0.0099	0.0011	-0.0086	0.2662	0.4254	-0.0861	-0.068	-0.1191	-0.1008	-0.0978	-0.0059	0.058	0.027	-0.0199	-0.1505	0.0861	-0.0146	0.021	-0.0202	0.0328	-0.0024	-0.2445	-0.2221	-0.0558	-0.0235	-0.0596	-0.0699	0.0467
SLX9	0.0094	-0.0239	0.026	0.0017	-0.0838	-0.0037	-0.2626	-0.257	-0.3263	-0.4036	0.0295	0.068	0.0773	0.0462	0.2649	0.317	0.0312	0.0007	0.0451	-0.0139	-0.0471	0.0309	-0.0193	0.0658	-0.4652	-0.5758	0.0227	0.0585	0.0172	0.0374	-0.0693	-0.0922	-0.0086	-0.0498	0.0737	-0.0196	-0.1369	-0.0882	0.0045	0.0621	0.0622	0.1305	0.0851	0.2164	0.0552	0.0198	0.0005	0.0047	0.027
RPN7	-0.041	0.0377	0.0248	-0.0388	0.0413	-0.04	0.1065	0.1785	0.2748	0.1271	0.0511	0.0867	-0.0157	-0.0318	0.0252	-0.0857	0.0781	0.0263	-0.0267	0.017	-0.027	0.0258	-0.0851	-0.0528	0.3413	0.3083	0.1084	-0.0104	0.0056	0.0064	0.0613	0.0491	-0.0975	0.0316	-0.0483	-0.0039	-0.0779	0.0177	-0.0245	0.0078	-0.0081	-0.0312	-0.1372	-0.1453	-0.0027	-0.0203	0.0429	-0.0452	-0.0342
RMD1	0.019	-0.0021	0.0733	-0.0282	0.1735	-0.2095	0.1222	0.0403	-0.3412	-0.3685	-0.0407	0.0156	-0.0598	-0.0115	0.1195	0.119	0.1155	0.0896	-0.1275	0.039	-0.0612	0.0718	-0.0255	0.0159		-0.1809		0.0042	-0.1108	0.0221	0.0606	-0.0115	-0.0538	0.0332	-0.017	0.0487	0.0296	-0.0958	-0.0861	-0.0712		0.0224	-0.0594	-0.2255		-0.0695	-0.0268	0.0126	-0.206
GPB1	-0.0845	-0.1178	0.0607	-0.0394	0.0176	0.0061	-0.0761	0.052	-0.6479	-0.6057	0.0251	-0.0281	-0.0666	-0.0995	-0.2208	-0.1324	0.033	-0.017	0.0656	0.0133	0.0403	0.0151	0.1041	-0.0035	-0.1465	-0.1198	0.0052	0.1039	-0.0653	-0.0119	0.0063	0.0575	-0.072	-0.0592	0.0232	0.0507	-0.1038	-0.0351	-0.0964	-0.0086	0.0198	-0.0893	-0.1184	-0.0515	0.0437	-0.0352	0.0367	0.0265	-0.0372
GFA1	-0.0149	-0.0026	0.0037	0.0061	-0.2172	-0.2374	-0.0398	-0.0596	-0.592	-0.6919	-0.0897	-0.106	-0.1106	-0.1562	0.3286	0.2115	-0.012	0.0403	0.0633	0.016	-0.0123	0.0129	-0.0691	-0.0078	0.3874	0.2829	0.159	0.1337	0.1104	0.1476	0.0608	0.1089	0.0282	0.1071	0.0434	0.0554	0.0686	0.1602	-0.0669	0.0072	-0.0685	-0.1069	-0.0556	-0.1073	-0.0252	-0.0387	-0.0097	0.053	0.0291
YSP2	-0.0332	-0.0176	-0.0468	-0.0263	0.0392	-0.028	-0.1188	-0.1133	-0.3976	-0.5693	0.1022	0.1348	0.0161	0.0906	-0.1361	-0.2041	0.0071	0.0261	-0.0204	0.0545	-0.0115	0.0543	-0.0205	0.0196	-0.2801	-0.5802	-0.0051	-0.1029	-0.0146	-0.0723	0.0154	0.061	0.0019	-0.0999	0.1761	0.1041	-0.0247	0.071	-0.0173	-0.0245	0.0058	-0.0262	0.0511	0.0715	-0.0101	0.0397	-0.0201	-0.0036	0.0288
LAM4	-0.104		-0.0564	-0.2524		-0.1044		0.0804	0.0131		0.066	-0.0604	-0.1833	-0.0012	0.0094	0.1066	0.1868	-0.5033		0.0653	0.0277	0.5413			0.3424	-0.1055	-0.0443	0.155	-0.0192	0.0199			0.5005	-0.0579	0.2026	0.659	0.3431		0.0133	-0.1304	-0.0765	-0.1424	-0.1794	-0.0774	-0.1316	-0.1949	0.6906	-0.225
ENP1	-0.0755	-0.0991	-0.0241	0.0106	-0.0412	-0.0607	0.1441	0.1597	-0.372	-0.4542	0.0445	0.0409	-0.0867	-0.0564	0.113	0.148	-0.0065	-0.0138	-0.0046	-0.0023	0.0285	0.0808	0.0134	0.0646	-0.186	-0.2791	0.1527	0.1192	0.0731	0.0745	-0.1228	-0.1163	-0.0637	-0.0271	0.0569	0.0582	-0.125	-0.0479	0.0709	0.0895	0.0723	0.032	0.0485	0.0694	-0.0437	-0.011	-0.097	-0.0402	0.0101
GLC3	0.2259	0.2239	-0.0431	-0.0164	-0.2412	-0.2377	0.2124	0.148	-0.2065	-0.1203	-0.4834	-0.4148	0.7637	0.596	0.521	0.2566	-0.0235	-0.0088	0.1365	0.0051	-0.2289	-0.2865	-0.2708	-0.1356	0.8337	1.014	-0.281	-0.2071	-0.8699	-0.7412	0.2802	0.1742	-0.0758	0.0801	-0.0561	-0.047	-0.0385	-0.0844	-0.1745	-0.1656	0.0274	-0.101	-0.4594	-0.534	-0.2627	-0.1782	0.2571	0.2875	0.2067
RSP5	-0.0316	-0.0216	0.0096	0.0052	-0.0386	0.0137	-0.2124	-0.1964	-0.5145	-0.4891	0.0274	0.042	0.0459	-0.0022	0.0284	-0.0183	-0.0137	-0.0071	0.0303	-0.0103	0.0265	0.0403	0.0037	0.0137	0.1415	0.1302	-0.1225	-0.1442	-0.0893	-0.1096	0.0976	0.0475	0.0071	0.0083	-0.0097	-0.0826	0.0323	0.0321	-0.0346	-0.0455	-0.0079	-0.0474	-0.0922	-0.0936	0.021	0.0236	-0.0558	0.0014	0.0308
IRR1	0.0099	-0.0298	-0.0044	-0.2809	0.1517	0.0884	0.225	0.1469	-0.169	-0.3351	0.1411	0.0731	-0.0061	-0.0526	0.0915	-0.0161	0.1158	0.0447	-0.0737	-0.0147	-0.0837	-0.0197	-0.1311	-0.1179	0.1832	0.1892	-0.1795	-0.0844	-0.0443	-0.0054	0.302	0.2801	-0.2297	0.0184	-0.0288	0.7876	-0.2819	0.0062	-0.14	-0.1662	-0.3886	-0.1565	-0.2103	-0.1296	-0.1875	-0.0699	-0.1035	-0.074	-0.0591
EOS1		-0.0237		0.072	0.0786		-0.0765		-0.1153	-0.476	0.0077	-0.0669	0.0365	-0.2032	-0.0894	0.0662	0.0663	0.0953	0.025		0.0531	-0.07	0.0142	-0.2102		0.0513		-0.0118		-0.0687	0.059	-0.0565	-0.0662	-0.2119	0.0105	0.1195		0.121		-0.1624		-0.2809	-0.0222	0.0199		0.0372	0.1226	0.0312	-0.0372
HMG2	-0.022	0.0667	-0.0181	-0.1379	0.1988	0.0777	0.4143	0.4419	-0.3488	-0.8482	0.1157	0.0373	0.0572	0.0429	-0.0163	-0.0184	0.1035	-0.0134	-0.1088	-0.0881	-0.1802	-0.0035	-0.0701	-0.0115	0.0754	-0.1714	0.037	-0.0567	0.0056	-0.0711	0.0472	0.0741	-0.1543	0.028	-0.1843	-0.0613	0.0851	0.2442	-0.0517	-0.1383	0.1449	-0.1001	-0.0365	-0.1763	-0.1932	0.016	0.0171	0.0547	0.0452
HMG1	-0.013	0.0188	0.0291	-0.1181	0.1226	0.066	-0.0613	0.0262	-0.2415	-0.5466	-0.0015	0.0563	-0.3077	-0.1206	-0.1625	-0.2726	0.1076	0.0665	0.014	-0.0132	-0.2288	-0.1489	-0.1308	0.011	-0.0528	-0.2164	0.1795	-0.005	0.1817	0.1499	0.1564	0.0539	-0.0713	-0.0045	-0.0209	-0.0416	0.0661	0.109	-0.0837	0.0033	-0.0079	-0.1596	-0.0234	-0.0852	-0.0848	0.0615	0.0663	-0.0094	0.0363
DLD2	0.0831	0.1459	-0.0647	-0.0084	0.0341	0.0044	-0.1492	-0.2925	0.5565	0.6851	-0.1716	-0.2144	0.1886	0.1277	0.4583	0.5265	-0.016	-0.0246	-0.0247	0.001	-0.0886	-0.1735	0.0297	-0.0105	-0.3274	-0.1095	-0.0939	-0.0855	-0.0791	-0.0841	-0.1075	-0.0832	0.1043	0.0744	-0.0319	-0.014	0.0548	0.0496	0.0234	-0.0021	-0.0117	-0.0584	0.0283	0.0582	-0.0515	0.0224	-0.0017	0.0328	-0.0001
DLD3	0.0036	-0.0665	0.0166	0.0323	0.0813	0.1214	0.1733	0.2726	-0.4294	-0.3668	-0.0695	-0.094	-1.0557	-0.9659	-0.4168	-0.4351	0.0217	0.0778	-0.0205	-0.0231	0.0671	0.098	0.0308	-0.04	0.1076	-0.0022	0.0023	0.0255	0.2474	0.2532	0.0007	-0.0815	-0.0087	0.0004	0.1005	0.1791	0.1617	0.1483	-0.0338	-0.0044	-0.1608	-0.1131	0.103	0.1129	0.0919	0.1542	-0.1155	-0.1447	-0.1232
RET2	0.012	0.0253	0.033	0.0874	0.1197	0.0796	-0.0375	-0.1377	-0.0589	0.1216	0.0141	0.0007	0.0217	0.0198	0.015	-0.0002	-0.0513	0.0072	-0.0061	-0.0147	0.026	-0.0355	0.0471	-0.0175	-0.069	0.0098	-0.0482	-0.0201	-0.1197	-0.0788	-0.0119	0.0139	0.0573	0.0448	0.0529	0.0739	0.068	0.04	0.0464	0.0019	-0.0331	-0.0379	-0.1116	-0.0775	0.0574	0.0635	-0.0225	-0.0348	-0.02
PWP1	-0.0689	-0.0554	-0.0428	0.0566	0.0143	0.0182	-0.105	-0.1561	-0.1071	-0.0014	0.0183	-0.0099	-0.1283	-0.1278	0.325	0.3694	-0.0396	-0.0265	-0.0203	-0.0022	0.1071	0.0789	0.0806	0.0353	-0.1769	-0.2513	0.1111	0.1646	0.102	0.0818	-0.028	-0.0245	0.1306	0.0616	-0.0035	0.0664	0.01	-0.0577	0.1163	0.1259	-0.0289	0.0635	0.0382	0.0844	-0.0456	0.023	-0.1382	-0.0571	0.0273
MAK21	-0.1216	-0.0701	0.0291	-0.1401	0.0331	-0.0242	-0.1575	-0.0959	-0.24	-0.3694	0.0186	0.0179	0.0023	0.1731	0.1504	0.1521	0.0825	0.0145	-0.015	-0.0215	-0.1944	-0.0619	-0.1058	0.0039	0.0245	0.0205	0.1543	0.0125	-0.0396	-0.0156	-0.1522	-0.1057	-0.1745	-0.0109	-0.0492	-0.0519	-0.0726	0.0006	-0.0825	-0.071	0.0287	-0.0152	-0.0765	-0.1042	-0.091	-0.0327	-0.0107	-0.0379	0.0377
PCT1	-0.0136	0.0098	-0.1048	-0.0242	0.0586	0.0546	-0.4202	-0.3687	-1.121	-1.0148	-0.0918	-0.0283	-0.1652	-0.2805	-0.1771	-0.122	0.0387	0.0046	0.0436	0.0363	0.0186	0.0418	0.0324	0.0122	0.2894	0.0875	-0.3419	-0.3332	0.059	0.0338	-0.0567	-0.1018	0.0285	-0.0866	0.0487	0.0316	-0.1204	-0.056	0.0713	0.0876	-0.0314	-0.0608	-0.0489	0.0002	0.1247	0.0733	-0.1701	-0.1496	0.0419
YJR015W		-0.0806	-0.0407	-0.0061	0.2304		-0.1872		-0.6681	-0.9643	-0.0821	0.1062	0.1756	0.0904		-0.0052	0.0427	0.1821	-0.1723			0.0982		-0.0339		-0.013		-0.2022	0.304	0.028		-0.0469	0.0222	0.1171	-0.0623	-0.1734		0.0679	0.1292	-0.015		-0.1508		-0.0138		0.0911	-0.0427	-0.0139	0.1722
RSC58	-0.0826	-0.0596	-0.012	-0.0695	0.0477	0.0397	-0.0427	-0.0447	-0.3595	-0.546	0.0459	0.0675	0.0184	0.0398	0.0223	0.0674	0.0226	-0.0106	0.0078	-0.0046	-0.0705	0.0083	-0.0539	0.0273	-0.1429	-0.1658	-0.0303	-0.0999	-0.0898	-0.0501	-0.0818	-0.0639	-0.1166	-0.0479	-0.0051	-0.0138	-0.0587	0.013	-0.0184	-0.0355	0.0662	0.0247	-0.0387	-0.1216	-0.0123	-0.009	-0.0252	-0.0261	0.0034
GET1	0.0086	0.0675	-0.0156	-0.0646	0.0426	-0.0179	-0.034	0.1037	-0.2029	-0.3148	0.1446	0.0466	-0.0135	0.0286	-0.0156	0.0376	-0.0554	0.0487	0.0322	-0.0399	-0.0094	0.0221	-0.1017	0.0052	-0.0794	-0.2572	-0.0092	-0.0819	-0.0209	-0.0755	0.086	0.0632	-0.1152	-0.0227	-0.0406	-0.024	-0.026	0.1091	-0.0179	-0.0641	0.0062	-0.0412	0.0212	0	0.0237	0.0227	0.1401	-0.0197	0.0309
[truncated: 3,531 more rows]
[truncated: 166 more columns]

## Sheet: Phosphosite wProNormalization
Motif	Max. AScore	Gene Symbol pSTY position	∆akl1_Rep1	∆akl1_Rep2	∆alk1_Rep1	∆alk1_Rep2	∆bck1_Rep1	∆bck1_Rep2	∆bub1_Rep1	∆bub1_Rep2	∆bud32_Rep1	∆bud32_Rep2	∆cka1_Rep1	∆cka1_Rep2	∆cka2_Rep1	∆cka2_Rep2	∆cla4_Rep1	∆cla4_Rep2	∆cmk1_Rep1	∆cmk1_Rep2	∆cmk2_Rep1	∆cmk2_Rep2	∆cmp2_Rep1	∆cmp2_Rep2	∆cna1_Rep1	∆cna1_Rep2	∆ctk1_Rep1	∆ctk1_Rep2	∆dbf2_Rep1	∆dbf2_Rep2	∆dbf20_Rep1	∆dbf20_Rep2	∆dun1_Rep1	∆dun1_Rep2	∆elm1_Rep1	∆elm1_Rep2	∆env7_Rep1	∆env7_Rep2	∆fpk1_Rep1	∆fpk1_Rep2	∆fus3_Rep1	∆fus3_Rep2	∆hal5_Rep1	∆hal5_Rep2	∆hog1_Rep1	∆hog1_Rep2	∆hrk1_Rep1	∆hrk1_Rep2	∆hsl1_Rep1
[truncated: 14,858 more rows]
[truncated: 168 more columns]

[truncated: 1 more sheets: Phosphosite woProNormalization]
